# Supplementary material for: The matrisome landscape controlling in vivo germ cell fates
Source: Nat Commun. 2024 May 17;15:4200. doi: 10.1038/s41467-024-48283-4 (PMC11101451; doi:10.1038/s41467-024-48283-4)
Supplement: Supplementary file 4 — Supplementary Data 1 [file 41467_2024_48283_MOESM4_ESM.xlsx]

## Sheet: C. elegans matrisome
Conserved genes analysed in this study			Nematode specific genes			Groups of matrisome proteins
GENE	SEQUENCE		GENE	SEQUENCE		Human (%)		Mouse (%)		C. elegans conserved (%)
epi-1	K08C7.3		mec-5	E03G2.3		ECM Glycoproteins	18.2243	ECM Glycoproteins	17.3179	ECM Glycoproteins	7.24638
lam-1	W03F8.5		rol-8	ZK1290.3		Collagens	4.11215	Collagens	3.90764	Collagens	1.65631
lam-2	C54D1.5		col-135	M199.5		Proteoglycans	3.27103	Proteoglycans	3.19716	Proteoglycans	0.621118
lam-3	T22A3.8		col-55	T05E7.2		ECM-affiliated Proteins	16.1682	ECM-affiliated Proteins	14.6536	ECM-affiliated Proteins	60.0414
cle-1	C36B1.1		cut-1	C47G2.1		ECM Regulators	22.243	ECM Regulators	26.9982	ECM Regulators	20.0828
col-99	F29C4.8		cut-2	F53F1.5		Secreted Factors	32.1495	Secreted Factors	32.5933	Secreted Factors	7.86749
emb-9	K04H4.1		cut-3	F22B5.3		Others	3.83178	Others	1.33215	Others	2.48447
let-2	F01G12.5		cut-4	E04D5.3
nid-1	F54F3.1		cut-5	R07E3.3
agr-1	F41G3.12		cut-6	M142.2
C48E7.6	C48E7.6		cutl-14	B0511.5
gpn-1	F59D12.4		cutl-19	ZC155.5
sdn-1	F57C7.3		cutl-2	Y53C12B.6
unc-52	ZC101.2		cutl-20	F54A5.2
test-1	C54E4.2		cutl-23	Y37B11A.1
acn-1	C42D8.5		dpy-1	M01E10
adm-2	C04A11.4		bli-1	C09G5.6
adm-4	ZK154.7		bli-2	F59E12.12
adt-1	C02B4.1		bli-6	Y73B6BL.34
adt-2	F08C6.1		col-10	B0222.8
adt-3	T19D2.1		col-101	K02D7.3
F27D9.7	F27D9.7		col-102	C18H7.3
gon-1	F25H8.3		col-103	F56B3.1
madd-4	F53B6.2		col-104	F58F6.1
nas-1	F45G2.1		col-105	F58F6.2
nas-2	F56A4.1		col-106	Y77E11A.15
nas-3	K06A4.1		col-107	C34H4.4
nas-4	C05D11.6		col-108	Y41D4A.2
nas-5	T23H4.3		col-109	Y38C1BA.3
nas-6	4R79.1		col-110	F19C7.7
nas-7	C07D10.4		col-111	F29B9.9
nas-8	C34D4.9		col-113	C34D4.15
nas-10	K09C8.3		col-114	D2024.8
nas-12	C24F3.3		col-115	Y42H9B.1
nas-13	F39D8.4		col-116	F17E9.1
nas-14	F09E8.6		col-117	T28C6.4
nas-15	T04G9.2		col-118	T11B7.3
nas-39	F38E9.2		col-119	C53B4.5
sup-17	DY3.7		col-12	F15H10.1
tag-275	C34H3.1		col-120	Y11D7A.11
unc-71	Y37D8A.13		col-121	F56D5.1
zmp-1	EGAP1.3		col-122	T05A1.2
zmp-2	H19M22.3		col-123	W08D2.6
zmp-3	C31B8.8		col-124	C24F3.6
zmp-5	H36L18.1		col-125	C29F4.1
cri-2	K07C11.5		col-126	F54D1.2
timp-1	K07C11.3		col-127	F54D1.3
asp-3	H22K11.1		col-128	F12F6.9
asp-4	R12H7.2		col-129	M18.1
cpl-1	T03E6.7		col-13	F15H10.2
cpr-1	C52E4.1		col-130	F08G5.4
cpr-2	F36D3.9		col-131	C39E9.3
cpr-3	T10H4.12		col-132	C39E9.9
cpr-4	F44C4.3		col-133	F52B11.4
cpr-5	W07B8.5		col-137	Y51H4A.9
cpr-6	C25B8.3		col-138	C52D10.13
cpr-8	W07B8.1		col-139	F41F3.4
cpr-9	F57F5.1		col-14	C46A5.3
cpz-1	F32B5.8		col-140	F26F12.1
cpz-2	M04G12.2		col-141	T15B7.5
ctsa-1.2	F13D12.6		col-142	T15B7.4
ctsa-2	K10C2.1		col-143	T15B7.3
ctsa-3.1	F32A5.3		col-144	B0222.6
ctsa-3.2	C08H9.1		col-145	B0222.7
ctsa-4.1 (ctsa-1)	K10B2.2		col-146	T06E4.6
ctsa-4.2	Y40D12A.2		col-147	T06E4.4
F32H5.1	F32H5.1		col-148	C12D8.8
R09F10.1	R09F10.1		col-149	B0024.1
tag-196	F41E6.6		col-150	B0024.2
W07B8.4	W07B8.4		col-151	AC3.6
daf-7	B0412.2		col-152	F32G8.5
dbl-1	T25F10.2		col-153	F17C11.3
let-756	C05D11.4		col-154	F55C10.2
pvf-1	Y39A3CL.6		col-155	F55C10.3
tig-2	F39G3.8		col-156	F57B7.3
tig-3	Y46E12BL.1		col-157	T11F9.9
unc-129	C53D6.2		col-158	D2023.7
Y43C5A.2	Y43C5A.2		col-159	F57B1.3
qua-1	T05C12.10		col-160	F57B1.4
wrt-1	ZK1290.12		col-161	C50B6.4
wrt-2	F52E4.6		col-162	Y2H9A.3
wrt-4	ZK678.5		col-163	F46B3.17
wrt-6	ZK377.1		col-164	T21D9.1
wrt-7	ZK1037.10		col-165	F14H12.1
wrt-8	C29F3.2		col-166	T07H6.3
wrt-9	B0344.2		col-167	T10E10.2
cwn-1	K10B4.6		col-168	T10E10.1
cwn-2	W01B6.1		col-169	T10E10.5
egl-20	W08D2.1		col-170	T10E10.6
lin-44	E01A2.3		col-171	T10E10.7
mom-2	F38E1.7		col-172	F38B6.5
C53D6.7	C53D6.7		col-173	F41C6.5
lec-1	W09H1.6		col-174	F46C8.2
lec-2	F52H3.7		col-175	C35B8.1
lec-3	ZK892.1		col-176	ZC373.7
lec-4	C44F1.3		col-177	F59F3.2
lec-5	ZK1248.16		col-178	C34F6.2
lec-6	Y55B1AR.1		col-179	C34F6.3
lec-7	R07B1.2		col-180	C44C10.1
lec-8	R07B1.10		col-181	W03G11.1
lec-9	C16H3.2		col-182	R09A8.4
lec-10	W01A11.4		col-183	F02D10.1
lec-12	DC2.3		col-184	F15A2.1
mab-20	Y71G12B.20		col-185	H06A10.2
smp-1	Y54E5B.1		col-186	E03G2.4
smp-2	D1037.2		col-187	C30F2.1
srp-1	C05E4.3		col-19	ZK1193.1
srp-2	C05E4.1		col-2	W01B6.7
srp-3	Y32G9A.4		col-20	F11G11.11
srp-6	C03G6.19		col-33	F36A4.6
srp-7	F20D6.4		col-34	F36A4.10
srp-8	F20D6.3		col-35	C15A11.1
nex-1	ZC155.1		col-36	C27H5.5
nex-2	T07C4.9		col-37	ZK863.2
nex-3	C28A5.3		col-38	F54C9.4
nex-4	C37H5.1		col-39	C09G5.4
lron-7	K03A1.2		col-40	T13B5.4
lron-8	T22E7.1		col-41	T10B10.1
lron-9	T23G11.6		col-42	Y69H2.14
lron-11	Y71F9B.8		col-43	ZC513.8
lron-14	T05A1.3		col-44	F54B11.2
lron-15	C56E6.6		col-45	F53G12.7
cht-1	C04F6.3		col-46	Y18H1A.13
chil-10	C44C1.2		col-47	Y18H1A.12
chil-14	R09B5.12		col-48	Y54E10BL.2
B0393.5	B0393.5		col-49	K09H9.3
F14B4.1	F14B4.1		col-50	T28F2.6
H02F09.3	H02F09.3		col-51	T28F2.8
txt-5	C37C3.7		col-52	D1007.2
suro-1	R11A5.7		col-53	M01A12.1
Y16B4A.2	Y16B4A.2		col-54	F33D11.3
Y65B4A.2	Y65B4A.2		col-56	T08B2.2
F26E4.3	F26E4.3		col-58	F26B1.4
F15D4.4	F15D4.4		col-60	F22D6.10
try-1	ZK546.15		col-61	C01H6.1
try-3	C43G2.5		col-62	C15A11.6
skpo-1	F49E12.1		col-63	ZK265.2
skpo-2	C16C8.2		col-64	F52F12.2
skpo-3	F32A5.2		col-65	K08C9.4
mlt-7	ZK430.8		col-68	C50D2.4
pxn-1	ZK994.3		col-69	K01A2.7
pxn-2	K09C8.5		col-7	C15A11.5
C46A5.4	C46A5.4		col-71	Y49F6B.10
dpy-18 (phy-1)	Y47D3B.10		col-72	W09G10.1
phy-2	F35G2.4		col-73	F11G11.12
egl-9	F22E12.4		col-74	ZK1248.2
C54D10.10	C54D10.10		col-75	K03H9.2
ced-1	Y47H9C.4		col-76	M110.1
crm-1	B0024.14		col-77	M195.1
F22E12.1	F22E12.1		col-78	W07A12.5
F30H5.3	F30H5.3		col-79	C09G5.3
K10D3.4	K10D3.4		col-8	F11H8.3
mlt-11	W01F3.3		col-80	C09G5.5
T21D12.12	T21D12.12		col-81	F38A3.1
T22F7.3	T22F7.3		col-83	F33A8.9
tag-290	F35B12.6		col-84	K12D12.3
W02G9.4	W02G9.4		col-85	T21B4.2
W05B2.2	W05B2.2		col-86	Y81G3A.5
Y38H6C.8	Y38H6C.8		col-87	Y39G8C.4
Y43F8B.3	Y43F8B.3		col-88	W05G11.3
ZC84.1	ZC84.1		col-89	F17C8.2
ZC84.6	ZC84.6		col-9	F54B11.1
piit-1	F35B12.4		col-90	C29E4.1
mec-1	T07H8.4		col-91	F09G8.6
mec-9	C50H2.3		col-92	W05B2.6
R12A1.3	R12A1.3		col-93	W05B2.5
spon-1	F10E7.4		col-94	W05B2.1
T01D3.6	T01D3.6		col-95	Y41C4A.16
cpi-1	K08B4.6		col-96	Y41C4A.19
cpi-2	R01B10.1		col-97	ZK1010.7
clec-1	F25B4.9		col-98	F14F7.1
clec-10	C03H5.1		dpy-10	T14B4.7
clec-100	Y53H1A.3		dpy-13	F30B5.1
clec-101	F15D3.2		dpy-14	H27M09.4
clec-102	F33E2.3		dpy-17	F54D8.1
clec-103	T26E3.1		dpy-2	T14B4.6
clec-104	Y18D10A.10		dpy-3	EGAP7.1
clec-105	Y18D10A.24		dpy-4	Y41E3.2
clec-106	Y18D10A.12		dpy-5	F27C1.8
clec-107	Y26D4A.4		dpy-7	F46C8.6
clec-108	Y26D4A.6		dpy-8	C31H2.2
clec-109	F17B5.3		dpy-9	T21D12.2
clec-11	C54C8.7		lon-3	ZK836.1
clec-110	F17B5.5		ram-2	F38A3.2
clec-111	Y71A12B.5		rol-1	Y57A10A.11
clec-112	Y71A12B.6		rol-6	T01B7.7
clec-113	F47G4.1		sqt-1	B0491.2
clec-114	C49A1.9		sqt-2	C01B12.1
clec-115	C49A1.6		sqt-3	F23H12.4
clec-116	K04H8.1		cpg-1	C07G2.1
clec-117	B0432.12		cpg-2	B0280.5
clec-118	W04H10.4		cpg-3	R06C7.4
clec-119	F47F6.5		cpg-4	C10F3.1
clec-12	T27F6.2		cpg-7	K09E4.6
clec-121	Y25C1A.4		cpg-8	K03B4.7
clec-122	Y25C1A.3		cpg-9	Y67D8C.8
clec-123	Y25C1A.1		bli-5	F45G2.5
clec-124	C17F4.1		dpy-31	R151.5
clec-125	W09G10.6		hch-1	F40E10.1
clec-126	W09G10.5		mam-1	ZC13.3
clec-127	W10G11.5		mig-17	F57B7.4
clec-128	W10G11.6		mlt-9	F09B12.1
clec-129	W10G11.15		nas-11	K11G12.1
clec-13	H16D19.1		nas-16	K03B8.1
clec-130	W10G11.14		nas-17	K03B8.2
clec-132	W10G11.13		nas-18	K03B8.3
clec-133	W10G11.12		nas-19	K03B8.5
clec-134	W10G11.11		nas-20	T11F9.3
clec-135	C16A11.8		nas-21	T11F9.5
clec-136	F35D11.7		nas-22	T11F9.6
clec-137	F35D11.8		nas-23	R10H1.5
clec-138	F35D11.9		nas-24	F20G2.4
clec-139	F35D11.10		nas-25	F46C5.3
clec-140	T05A7.2		nas-27	T23F4.4
clec-141	EEED8.11		nas-28	F42A10.8
clec-142	K01C8.8		nas-29	F58A6.4
clec-143	ZK673.9		nas-30	Y95B8A.1
clec-144	T27D12.3		nas-31	F58B4.1
clec-145	Y48E1B.16		nas-32	T02B11.7
clec-147	C04H5.2		nas-33	K04E7.3
clec-148	F40G9.10		nas-36	C26C6.3
clec-149	K02F3.5		nas-37	C17G1.6
clec-15	T07D10.4		nas-38	F57C12.1
clec-150	R06B10.3		nas-9	C37H5.9
clec-151	F10F2.7		toh-1	T24A11.3
clec-153	F10F2.8		zmp-4	W09D12.1
clec-156	F26A1.11		zmp-6	T21D11.1
clec-157	F26A1.12		clec-222	C03E10.6
clec-158	R13F6.8		dyf-7	C43C3.3
clec-160	F09G8.8		flr-2	F58H1.4
clec-161	F58A4.5		ghi-1	ZK20.1
clec-162	C07A9.1		lev-9	T07H6.5
clec-163	Y39A1B.1		lon-2	C39E6.1
clec-164	Y55F3C.5		noah-1	C34G6.6
clec-165	F38A1.10		noah-2	F52B11.3
clec-166	F38A1.5		pqn-84	Y41C4A.5
clec-167	F38A1.4		srap-1	T06D8.1
clec-168	F38A1.7		Y8A9A.2	Y8A9A.2
clec-17	E03H4.10		C24B9.3	C24B9.3
clec-170	F38A1.1		cbn-1	K01A2.11
clec-171	Y77E11A.9		eff-1	C26D10.5
clec-173	T26C12.6		let-653	C29E6.1
clec-175	R08C7.6		lon-8	Y59A8B.20
clec-176	E03H12.3		lpr-1	Y65B4BR.2
clec-177	E03H12.2		lpr-2	T12A7.5
clec-178	T19E7.1		lpr-3	W04G3.8
clec-179	C42D4.11		lpr-4	W04G3.3
clec-18	F56H6.8		lpr-5	W04G3.2
clec-180	F32E10.3		mig-18	F11F1.6
clec-181	Y59H11AR.5		mlt-8	W08F4.6
clec-182	C33D9.2		sym-1	C44H4.3
clec-183	T20D3.1		T19A5.3	T19A5.3
clec-184	F08G5.7
clec-185	C25G4.1
clec-186	ZK896.7
clec-187	ZK896.6
clec-189	M199.6
clec-19	F36H5.6
clec-190	M199.4
clec-191	F38C2.6
clec-193	Y116A8A.3
clec-194	Y116A8A.8
clec-195	Y116A8C.21
clec-196	F26D10.12
clec-197	C49C3.12
clec-198	C49C3.13
clec-199	C30H6.1
clec-2	B0454.7
clec-20	T07H3.5
clec-202	C30H6.4
clec-204	Y46H3B.2
clec-206	F59A7.1
clec-207	F36F12.5
clec-208	F36F12.6
clec-21	T07H3.4
clec-210	Y73C8C.2
clec-212	F19F10.7
clec-213	C50E3.3
clec-214	C50E3.1
clec-215	C50E3.14
clec-216	F26D11.5
clec-217	F26D11.9
clec-218	W02D7.2
clec-219	W02D7.10
clec-22	F49A5.3
clec-221	F17C11.5
clec-223	C03E10.5
clec-224	ZK863.9
clec-225	B0365.5
clec-226	R10D12.5
clec-227	F08H9.5
clec-228	H02K04.2
clec-229	H02K04.1
clec-230	C29F3.5
clec-231	C29F3.4
clec-232	F36G9.11
clec-233	F21H7.4
clec-234	F26D2.12
clec-238	Y102A5C.17
clec-239	Y102A5C.16
clec-24	F49A5.4
clec-240	F49H6.1
clec-241	F49H6.2
clec-242	Y68A4B.2
clec-243	Y68A4B.1
clec-245	C31G12.2
clec-246	F16H6.2
clec-247	Y51A2A.1
clec-248	Y51A2A.11
clec-25	T20B3.15
clec-251	F11D11.8
clec-252	F11D11.7
clec-254	F11D11.5
clec-255	F11D11.1
clec-256	Y17D7B.6
clec-257	Y17D7B.8
clec-258	M162.2
clec-26	T20B3.12
clec-260	Y60A3A.2
clec-261	ZC15.6
clec-263	F26F2.6
clec-264	F31D4.4
clec-265	M02F4.7
clec-266	C25B8.4
clec-27	Y102A5B.1
clec-28	F49A5.5
clec-29	T25E12.9
clec-3	C41H7.7
clec-31	F49A5.2
clec-32	F49A5.9
clec-33	F49A5.7
clec-34	T25E12.8
clec-35	Y102A5B.2
clec-36	T20B3.16
clec-37	Y102A5B.3
clec-38	T25E12.10
clec-39	T25E12.7
clec-40	T20B3.13
clec-41	B0365.6
clec-42	F16H6.1
clec-43	R07C3.1
clec-45	F07C4.2
clec-47	T09F5.9
clec-48	C14A6.1
clec-49	W04E12.6
clec-5	C35D10.14
clec-50	W04E12.8
clec-51	B0218.6
clec-52	B0218.8
clec-53	T03F1.10
clec-54	F08H9.8
clec-55	F08H9.9
clec-56	F08H9.7
clec-57	F08H9.6
clec-58	ZK666.3
clec-59	ZK666.5
clec-6	C35D10.15
clec-60	ZK666.6
clec-61	ZK666.7
clec-62	F35C5.5
clec-63	F35C5.6
clec-64	F35C5.7
clec-65	F35C5.8
clec-66	F35C5.9
clec-67	F56D6.2
clec-68	F56D6.1
clec-7	F10G2.3
clec-70	Y46C8AL.3
clec-71	Y46C8AL.4
clec-73	Y46C8AL.1
clec-79	F47C12.4
clec-74	Y46C8AL.8
clec-75	Y46C8AL.9
clec-76	Y46C8AR.1
clec-78	F47C12.2
clec-8	Y38E10A.4
clec-80	Y54G2A.39
clec-83	Y54G2A.14
clec-84	Y54G2A.33
clec-85	Y54G2A.6
clec-86	C54D1.2
clec-87	C25A1.8
clec-88	K10B2.3
clec-9	Y70C5C.2
clec-90	F57C9.2
clec-91	ZK858.3
clec-92	Y52B11A.5
clec-93	ZK39.4
clec-94	ZK39.3
clec-95	ZK39.2
clec-96	ZK39.5
clec-97	ZK39.6
clec-98	ZK39.7
clec-99	ZK39.8
F52E1.2	F52E1.2
cof-2	C48E7.5
unc-122	F11C3.2
C16E9.1	C16E9.1
mup-4	K07D8.1
apl-1	C42D8.8
atrn-1 (tag-53)	F33C8.1
F26E4.7	F26E4.7
mig-6	C37C3.6
ketn-1	F54E2.3
unc-6	F41C6.1
T15B7.1	T15B7.1
slt-1	F40E10.4
ost-1	C44B12.2
smoc-1	T04F3.2
mfap-1	F43G9.10
C49C8.5	C49C8.5
ensh-1	D1009.3
F35B12.10	F35B12.10
fbl-1	F56H11.1
fbn-1	ZK783.1
him-4	F15G9.4
hcf-1	C46A5.9
kal-1	K03D10.1
elks-1	F42A6.9
C03H12.1	C03H12.1
crld-1	F09E8.2
let-805	H19M22.2
mpz-1	C52A11.4
scl-19	ZK384.1
T19D12.6	T19D12.6
tep-1	ZK337.1
C18H7.1	C18H7.1
dig-1	K07E12.1
dpy-6	F16F9.2
F29G6.1	F29G6.1
lon-1	F48E8.1
pan-1	M88.6
VC5.2	VC5.2
ZC178.2	ZC178.2
endu-1	K02A11.3
mua-3	K08E5.3
C17G10.1	C17G10.1
sfrp-1	Y73B6BL.21
hse-5	B0285.5
egas-2	Y69H2.12
let-268	F52H3.1
chhy-1	T22C8.2
sul-1	K09C4.8

## Sheet: Orthologs
diopt_results_ Human Orthologes of non-nematode specific matrisome genes
Input Order	Search Term	Worm GeneID	WormBaseID	Worm Symbol	Species 2	Human Symbol	Ensmbl ID (link HPA)	Weighted Score	Rank	Prediction Derived From
18	ZK154.7	181041	WBGene00000075	adm-4	Human	ADAM17	ENSG00000151694	17.75	high	Compara, eggNOG, Homologene, Isobase, OrthoDB, TreeFam, Domainoid, Hieranoid, Inparanoid, OMA, OrthoFinder, OrthoInspector, orthoMCL, Panther, Phylome, RoundUp, SonicParanoid, SwiftOrtho
219	K09C4.8	180619	WBGene00006308	sul-1	Human	SULF1	ENSG00000137573	16.8	high	Compara, eggNOG, Homologene, OrthoDB, TreeFam, Domainoid, Hieranoid, Inparanoid, OMA, OrthoFinder, OrthoInspector, orthoMCL, Panther, Phylome, RoundUp, SonicParanoid, SwiftOrtho
213	C17G10.1	173947	WBGene00015915	C17G10.1	Human	OGFOD1	ENSG00000087263	16.79	high	Compara, eggNOG, Homologene, Isobase, OrthoDB, Domainoid, Hieranoid, Inparanoid, OMA, OrthoFinder, OrthoInspector, orthoMCL, Panther, Phylome, RoundUp, SonicParanoid, SwiftOrtho
39	DY3.7	172689	WBGene00006324	sup-17	Human	ADAM10	ENSG00000137845	16.75	high	Compara, eggNOG, Isobase, OrthoDB, TreeFam, Domainoid, Hieranoid, Inparanoid, OMA, OrthoFinder, OrthoInspector, orthoMCL, Panther, Phylome, RoundUp, SonicParanoid, SwiftOrtho
141	ZK994.3	191484	WBGene00004256	pxn-1	Human	PXDN	ENSG00000130508	16.75	high	Compara, eggNOG, Homologene, Isobase, OrthoDB, TreeFam, Domainoid, Hieranoid, Inparanoid, OMA, OrthoFinder, OrthoInspector, orthoMCL, Panther, Phylome, RoundUp, SonicParanoid
218	T22C8.2	174383	WBGene00011923	chhy-1	Human	HYAL1	ENSG00000114378	15.9	high	Compara, Homologene, OrthoDB, TreeFam, Domainoid, Hieranoid, Inparanoid, OMA, OrthoFinder, OrthoInspector, orthoMCL, Panther, Phylome, RoundUp, SonicParanoid, SwiftOrtho
183	F40E10.4	181562	WBGene00004854	slt-1	Human	SLIT2	ENSG00000145147	15.87	high	eggNOG, Homologene, OrthoDB, TreeFam, Domainoid, Hieranoid, Inparanoid, OMA, OrthoFinder, OrthoInspector, orthoMCL, Panther, Phylome, RoundUp, SonicParanoid, SwiftOrtho
59	F32B5.8	171829	WBGene00000788	cpz-1	Human	CTSZ	ENSG00000101160	15.86	high	eggNOG, Homologene, Isobase, OrthoDB, Domainoid, Hieranoid, Inparanoid, OMA, OrthoFinder, OrthoInspector, orthoMCL, Panther, Phylome, RoundUp, SonicParanoid, SwiftOrtho
133	F26E4.3	172827	WBGene00009158	F26E4.3	Human	TINAGL1	ENSG00000142910	15.86	high	eggNOG, Homologene, Isobase, OrthoDB, Domainoid, Hieranoid, Inparanoid, OMA, OrthoFinder, OrthoInspector, orthoMCL, Panther, Phylome, RoundUp, SonicParanoid, SwiftOrtho
184	C44B12.2	176931	WBGene00003893	ost-1	Human	SPARC	ENSG00000113140	15.85	high	Compara, Isobase, OrthoDB, TreeFam, Domainoid, Hieranoid, Inparanoid, OMA, OrthoFinder, OrthoInspector, orthoMCL, Panther, Phylome, RoundUp, SonicParanoid, SwiftOrtho
218	T22C8.2	174383	WBGene00011923	chhy-1	Human	HYAL4	ENSG00000106302	15.85	high	Compara, eggNOG, Isobase, OrthoDB, TreeFam, Domainoid, Hieranoid, Inparanoid, OMA, OrthoFinder, OrthoInspector, Panther, Phylome, RoundUp, SonicParanoid, SwiftOrtho
181	F41C6.1	180961	WBGene00006746	unc-6	Human	NTN1	ENSG00000065320	15.84	high	Compara, eggNOG, Homologene, OrthoDB, Domainoid, Hieranoid, Inparanoid, OMA, OrthoFinder, OrthoInspector, orthoMCL, Panther, Phylome, RoundUp, SonicParanoid, SwiftOrtho
49	R12H7.2	181444	WBGene00000217	asp-4	Human	CTSD	ENSG00000117984	15.8	high	Compara, eggNOG, Homologene, OrthoDB, TreeFam, Domainoid, Hieranoid, Inparanoid, OMA, OrthoFinder, OrthoInspector, orthoMCL, Panther, Phylome, RoundUp, SonicParanoid
88	W01B6.1	177870	WBGene00000858	cwn-2	Human	WNT5B	ENSG00000111186	15.8	high	Compara, eggNOG, Homologene, OrthoDB, TreeFam, Domainoid, Hieranoid, Inparanoid, OMA, OrthoFinder, OrthoInspector, orthoMCL, Panther, Phylome, RoundUp, SonicParanoid
142	K09C8.5	181288	WBGene00004257	pxn-2	Human	PXDN	ENSG00000130508	15.8	moderate	Compara, eggNOG, Homologene, OrthoDB, TreeFam, Domainoid, Hieranoid, Inparanoid, OMA, OrthoFinder, OrthoInspector, orthoMCL, Panther, Phylome, RoundUp, SonicParanoid
215	B0285.5	175562	WBGene00002003	hse-5	Human	GLCE	ENSG00000138604	15.79	high	Compara, eggNOG, Homologene, Isobase, OrthoDB, Domainoid, Hieranoid, Inparanoid, OMA, OrthoFinder, OrthoInspector, orthoMCL, Panther, Phylome, RoundUp, SonicParanoid
14	ZC101.2	175126	WBGene00006787	unc-52	Human	HSPG2	ENSG00000142798	14.96	high	Homologene, Isobase, OrthoDB, Domainoid, Hieranoid, Inparanoid, OMA, OrthoFinder, OrthoInspector, orthoMCL, Panther, Phylome, RoundUp, SonicParanoid, SwiftOrtho
218	T22C8.2	174383	WBGene00011923	chhy-1	Human	HYAL2	ENSG00000068001	14.9	moderate	Compara, eggNOG, OrthoDB, TreeFam, Domainoid, Hieranoid, Inparanoid, OMA, OrthoFinder, OrthoInspector, Panther, Phylome, RoundUp, SonicParanoid, SwiftOrtho
2	W03F8.5	177292	WBGene00002247	lam-1	Human	LAMB2	ENSG00000172037	14.87	high	eggNOG, Homologene, OrthoDB, TreeFam, Domainoid, Hieranoid, Inparanoid, OMA, OrthoFinder, OrthoInspector, orthoMCL, Panther, Phylome, RoundUp, SonicParanoid
186	F43G9.10	172661	WBGene00009671	mfap-1	Human	MFAP1	ENSG00000140259	14.87	high	eggNOG, Homologene, OrthoDB, TreeFam, Domainoid, Hieranoid, Inparanoid, OMA, OrthoFinder, OrthoInspector, orthoMCL, Panther, Phylome, RoundUp, SonicParanoid
183	F40E10.4	181562	WBGene00004854	slt-1	Human	SLIT1	ENSG00000187122	14.87	moderate	eggNOG, OrthoDB, TreeFam, Domainoid, Hieranoid, Inparanoid, OMA, OrthoFinder, OrthoInspector, orthoMCL, Panther, Phylome, RoundUp, SonicParanoid, SwiftOrtho
183	F40E10.4	181562	WBGene00004854	slt-1	Human	SLIT3	ENSG00000184347	14.87	moderate	eggNOG, OrthoDB, TreeFam, Domainoid, Hieranoid, Inparanoid, OMA, OrthoFinder, OrthoInspector, orthoMCL, Panther, Phylome, RoundUp, SonicParanoid, SwiftOrtho
145	F35G2.4	178170	WBGene00004025	phy-2	Human	P4HA1	ENSG00000122884	14.86	high	eggNOG, Homologene, Isobase, OrthoDB, Domainoid, Hieranoid, Inparanoid, OMA, OrthoFinder, OrthoInspector, orthoMCL, Panther, Phylome, RoundUp, SonicParanoid
176	C42D8.8	180783	WBGene00000149	apl-1	Human	APP	ENSG00000142192	14.84	high	Compara, Homologene, Isobase, OrthoDB, Domainoid, Hieranoid, OMA, OrthoFinder, OrthoInspector, orthoMCL, Panther, Phylome, RoundUp, SonicParanoid, SwiftOrtho
219	K09C4.8	180619	WBGene00006308	sul-1	Human	SULF2	ENSG00000196562	14.8	moderate	Compara, eggNOG, OrthoDB, TreeFam, Domainoid, Hieranoid, Inparanoid, OMA, OrthoFinder, OrthoInspector, orthoMCL, Panther, Phylome, RoundUp, SonicParanoid
55	W07B8.5	178612	WBGene00000785	cpr-5	Human	CTSB	ENSG00000164733	14.79	high	Compara, eggNOG, Isobase, OrthoDB, Domainoid, Hieranoid, Inparanoid, OMA, OrthoFinder, OrthoInspector, orthoMCL, Panther, Phylome, RoundUp, SonicParanoid
167	F10E7.4	174169	WBGene00006893	spon-1	Human	SPON1	ENSG00000262655	14.79	high	Compara, eggNOG, Isobase, OrthoDB, Domainoid, Hieranoid, Inparanoid, OMA, OrthoFinder, OrthoInspector, orthoMCL, Panther, Phylome, RoundUp, SonicParanoid
69	F41E6.6	179240	WBGene00007055	tag-196	Human	CTSF	ENSG00000174080	14.76	high	Compara, eggNOG, Homologene, Isobase, OrthoDB, Domainoid, Hieranoid, Inparanoid, OMA, OrthoFinder, OrthoInspector, orthoMCL, Panther, Phylome, SonicParanoid
195	F42A6.9	177102	WBGene00018330	elks-1	Human	ERC2	ENSG00000187672	14.74	high	Compara, eggNOG, Isobase, OrthoDB, TreeFam, Hieranoid, Inparanoid, OrthoFinder, OrthoInspector, orthoMCL, Panther, Phylome, RoundUp, SonicParanoid, SwiftOrtho
141	ZK994.3	191484	WBGene00004256	pxn-1	Human	PXDNL	ENSG00000147485	14.72	moderate	Compara, eggNOG, Isobase, OrthoDB, TreeFam, Domainoid, Hieranoid, Inparanoid, OMA, OrthoFinder, OrthoInspector, orthoMCL, Panther, Phylome, SonicParanoid
211	K02A11.3	186864	WBGene00010488	endu-1	Human	ENDOU	ENSG00000111405	14.69	high	Compara, eggNOG, Homologene, OrthoDB, TreeFam, Domainoid, Hieranoid, Inparanoid, OrthoFinder, OrthoInspector, orthoMCL, Phylome, RoundUp, SonicParanoid, SwiftOrtho
217	F52H3.1	174564	WBGene00002497	let-268	Human	PLOD3	ENSG00000106397	14.69	high	Compara, eggNOG, Homologene, Isobase, OrthoDB, Domainoid, Hieranoid, Inparanoid, OMA, OrthoFinder, OrthoInspector, orthoMCL, Phylome, RoundUp, SonicParanoid
1	K08C7.3		WBGene00001328	epi-1	Human	LAMA5	ENSG00000130702	14.01	high	Homologene, OrthoDB, Domainoid, Hieranoid, Inparanoid, OMA, OrthoFinder, OrthoInspector, orthoMCL, Panther, Phylome, RoundUp, SonicParanoid, SwiftOrtho
23	F25H8.3	177850	WBGene00001650	gon-1	Human	ADAMTS9	ENSG00000163638	14.01	high	Homologene, OrthoDB, Domainoid, Hieranoid, Inparanoid, OMA, OrthoFinder, OrthoInspector, orthoMCL, Panther, Phylome, RoundUp, SonicParanoid, SwiftOrtho
202	ZK337.1	173367	WBGene00013969	tep-1	Human	CD109	ENSG00000156535	13.94	high	Compara, Homologene, OrthoDB, Domainoid, Hieranoid, Inparanoid, OMA, OrthoFinder, OrthoInspector, orthoMCL, Panther, Phylome, RoundUp, SonicParanoid
176	C42D8.8	180783	WBGene00000149	apl-1	Human	APLP2	ENSG00000084234	13.94	moderate	Compara, OrthoDB, Domainoid, Hieranoid, Inparanoid, OMA, OrthoFinder, OrthoInspector, orthoMCL, Panther, Phylome, RoundUp, SonicParanoid, SwiftOrtho
3	C54D1.5	180980	WBGene00016913	lam-2	Human	LAMC1	ENSG00000135862	13.91	high	eggNOG, Homologene, OrthoDB, Domainoid, Hieranoid, Inparanoid, OMA, OrthoFinder, OrthoInspector, orthoMCL, Panther, Phylome, RoundUp, SonicParanoid
17	C04A11.4	181489	WBGene00000074	adm-2	Human	ADAM12	ENSG00000148848	13.91	high	eggNOG, Homologene, OrthoDB, Domainoid, Hieranoid, Inparanoid, OMA, OrthoFinder, OrthoInspector, orthoMCL, Panther, Phylome, RoundUp, SonicParanoid
38	F38E9.2	3565986	WBGene00003555	nas-39	Human	TLL1	ENSG00000038295	13.91	high	eggNOG, Homologene, OrthoDB, Domainoid, Hieranoid, Inparanoid, OMA, OrthoFinder, OrthoInspector, orthoMCL, Panther, Phylome, RoundUp, SonicParanoid
218	T22C8.2	174383	WBGene00011923	chhy-1	Human	HYAL3	ENSG00000186792	13.9	moderate	Compara, eggNOG, OrthoDB, TreeFam, Domainoid, Hieranoid, Inparanoid, OMA, OrthoInspector, Panther, Phylome, RoundUp, SonicParanoid, SwiftOrtho
2	W03F8.5	177292	WBGene00002247	lam-1	Human	LAMB1	ENSG00000091136	13.87	moderate	eggNOG, OrthoDB, TreeFam, Domainoid, Hieranoid, Inparanoid, OMA, OrthoFinder, OrthoInspector, orthoMCL, Panther, Phylome, RoundUp, SonicParanoid
4	T22A3.8	172952	WBGene00002248	lam-3	Human	LAMA2	ENSG00000196569	13.86	high	eggNOG, Homologene, OrthoDB, TreeFam, Domainoid, Hieranoid, Inparanoid, OrthoFinder, OrthoInspector, orthoMCL, Panther, Phylome, RoundUp, SonicParanoid
38	F38E9.2	3565986	WBGene00003555	nas-39	Human	BMP1	ENSG00000168487	13.86	high	eggNOG, Isobase, OrthoDB, Domainoid, Hieranoid, Inparanoid, OMA, OrthoFinder, OrthoInspector, orthoMCL, Panther, Phylome, RoundUp, SonicParanoid
58	F57F5.1	179645	WBGene00010204	cpr-9	Human	CTSB	ENSG00000164733	13.86	moderate	eggNOG, Isobase, OrthoDB, Domainoid, Hieranoid, Inparanoid, OMA, OrthoFinder, OrthoInspector, orthoMCL, Panther, Phylome, RoundUp, SonicParanoid
217	F52H3.1	174564	WBGene00002497	let-268	Human	PLOD1	ENSG00000083444	13.84	moderate	Compara, eggNOG, OrthoDB, Domainoid, Hieranoid, Inparanoid, OMA, OrthoFinder, OrthoInspector, orthoMCL, Panther, Phylome, RoundUp, SonicParanoid
71	B0412.2	175237	WBGene00000903	daf-7	Human	GDF11	ENSG00000135414	13.81	high	eggNOG, Homologene, OrthoDB, Domainoid, Hieranoid, Inparanoid, OMA, OrthoFinder, OrthoInspector, orthoMCL, Phylome, RoundUp, SonicParanoid, SwiftOrtho
193	C46A5.9	177560	WBGene00001827	hcf-1	Human	HCFC2	ENSG00000111727	13.8	high	Compara, eggNOG, OrthoDB, TreeFam, Domainoid, Inparanoid, OMA, OrthoFinder, OrthoInspector, orthoMCL, Panther, Phylome, RoundUp, SonicParanoid
89	W08D2.1	177821	WBGene00001188	egl-20	Human	WNT16	ENSG00000002745	13.79	high	Compara, eggNOG, Homologene, OrthoDB, TreeFam, Domainoid, Inparanoid, OrthoFinder, OrthoInspector, orthoMCL, Panther, Phylome, RoundUp, SonicParanoid
190	F56H11.1	177788	WBGene00001403	fbl-1	Human	FBLN1	ENSG00000077942	13.78	high	Compara, Homologene, Isobase, OrthoDB, Domainoid, Hieranoid, Inparanoid, OrthoFinder, OrthoInspector, orthoMCL, Phylome, RoundUp, SonicParanoid, SwiftOrtho
142	K09C8.5	181288	WBGene00004257	pxn-2	Human	PXDNL	ENSG00000147485	13.77	moderate	Compara, eggNOG, OrthoDB, TreeFam, Domainoid, Hieranoid, Inparanoid, OMA, OrthoFinder, OrthoInspector, orthoMCL, Panther, Phylome, SonicParanoid
11	C48E7.6	172317	WBGene00016751	C48E7.6	Human	CSPG4	ENSG00000173546	13.7	high	Compara, eggNOG, OrthoDB, TreeFam, Domainoid, Hieranoid, Inparanoid, OMA, OrthoFinder, OrthoInspector, orthoMCL, Phylome, RoundUp, SonicParanoid
176	C42D8.8	180783	WBGene00000149	apl-1	Human	APLP1	ENSG00000105290	13.04	moderate	Compara, OrthoDB, Domainoid, Hieranoid, Inparanoid, OMA, OrthoFinder, OrthoInspector, Panther, Phylome, RoundUp, SonicParanoid, SwiftOrtho
148	Y47H9C.4	173064	WBGene00000415	ced-1	Human	MEGF11	ENSG00000157890	13.01	high	Homologene, OrthoDB, Domainoid, Hieranoid, Inparanoid, OMA, OrthoFinder, OrthoInspector, orthoMCL, Panther, Phylome, RoundUp, SwiftOrtho
149	B0024.14	179439	WBGene00007103	crm-1	Human	CRIM1	ENSG00000150938	13.01	high	Homologene, OrthoDB, Domainoid, Hieranoid, Inparanoid, OMA, OrthoFinder, OrthoInspector, orthoMCL, Panther, Phylome, RoundUp, SonicParanoid
192	F15G9.4	181187	WBGene00001863	him-4	Human	HMCN1	ENSG00000143341	13.01	high	Homologene, OrthoDB, Domainoid, Hieranoid, Inparanoid, OMA, OrthoFinder, OrthoInspector, orthoMCL, Panther, Phylome, RoundUp, SonicParanoid
124	C44C1.2	180447	WBGene00016642	chil-10	Human	CHID1	ENSG00000177830	12.96	high	Isobase, OrthoDB, Domainoid, Hieranoid, Inparanoid, OMA, OrthoFinder, OrthoInspector, orthoMCL, Panther, Phylome, RoundUp, SonicParanoid
148	Y47H9C.4	173064	WBGene00000415	ced-1	Human	MEGF10	ENSG00000145794	12.96	high	Isobase, OrthoDB, Domainoid, Hieranoid, Inparanoid, OMA, OrthoFinder, OrthoInspector, orthoMCL, Panther, Phylome, RoundUp, SwiftOrtho
214	Y73B6BL.21	177401	WBGene00022242	sfrp-1	Human	SFRP2	ENSG00000145423	12.96	high	eggNOG, Homologene, OrthoDB, TreeFam, Domainoid, Hieranoid, Inparanoid, OrthoFinder, OrthoInspector, Panther, Phylome, RoundUp, SonicParanoid
114	T07C4.9	176446	WBGene00003589	nex-2	Human	ANXA7	ENSG00000138279	12.93	high	Homologene, Isobase, OrthoDB, Domainoid, Hieranoid, Inparanoid, OMA, OrthoFinder, OrthoInspector, orthoMCL, Panther, Phylome, SonicParanoid
195	F42A6.9	177102	WBGene00018330	elks-1	Human	ERC1	ENSG00000082805	12.93	moderate	Compara, OrthoDB, Domainoid, Hieranoid, Inparanoid, OrthoFinder, OrthoInspector, orthoMCL, Panther, Phylome, RoundUp, SonicParanoid, SwiftOrtho
177	F33C8.1	181566	WBGene00006432	atrn-1	Human	ATRN	ENSG00000088812	12.91	high	Homologene, OrthoDB, Domainoid, Hieranoid, Inparanoid, OMA, OrthoFinder, OrthoInspector, orthoMCL, Phylome, RoundUp, SonicParanoid, SwiftOrtho
38	F38E9.2	3565986	WBGene00003555	nas-39	Human	TLL2	ENSG00000095587	12.91	moderate	eggNOG, OrthoDB, Domainoid, Hieranoid, Inparanoid, OMA, OrthoFinder, OrthoInspector, orthoMCL, Panther, Phylome, RoundUp, SonicParanoid
144	Y47D3B.10	176569	WBGene00001077	dpy-18	Human	P4HA1	ENSG00000122884	12.88	moderate	eggNOG, Homologene, OrthoDB, Domainoid, Hieranoid, Inparanoid, OMA, OrthoFinder, OrthoInspector, orthoMCL, Panther, Phylome, SonicParanoid
50	T03E6.7	180111	WBGene00000776	cpl-1	Human	CTSV	ENSG00000136943	12.86	high	Homologene, Isobase, OrthoDB, Domainoid, Hieranoid, Inparanoid, OMA, OrthoFinder, OrthoInspector, orthoMCL, Phylome, RoundUp, SonicParanoid
108	C05E4.1	178586	WBGene00005643	srp-2	Human	SERPINI1	ENSG00000163536	12.86	high	eggNOG, Isobase, OrthoDB, Domainoid, Inparanoid, OMA, OrthoFinder, OrthoInspector, orthoMCL, Panther, Phylome, RoundUp, SonicParanoid
184	C44B12.2	176931	WBGene00003893	ost-1	Human	SPARCL1	ENSG00000152583	12.84	moderate	Compara, Homologene, OrthoDB, TreeFam, Domainoid, OrthoFinder, OrthoInspector, orthoMCL, Panther, Phylome, RoundUp, SonicParanoid, SwiftOrtho
71	B0412.2	175237	WBGene00000903	daf-7	Human	MSTN	ENSG00000138379	12.81	moderate	eggNOG, OrthoDB, Domainoid, Hieranoid, Inparanoid, OMA, OrthoFinder, OrthoInspector, orthoMCL, Phylome, RoundUp, SonicParanoid, SwiftOrtho
88	W01B6.1	177870	WBGene00000858	cwn-2	Human	WNT5A	ENSG00000114251	12.81	moderate	Compara, eggNOG, OrthoDB, Domainoid, Hieranoid, Inparanoid, OMA, OrthoFinder, OrthoInspector, orthoMCL, Panther, Phylome, SonicParanoid
133	F26E4.3	172827	WBGene00009158	F26E4.3	Human	TINAG	ENSG00000137251	12.81	moderate	Compara, eggNOG, OrthoDB, Domainoid, Hieranoid, Inparanoid, OMA, OrthoInspector, orthoMCL, Panther, Phylome, SonicParanoid, SwiftOrtho
193	C46A5.9	177560	WBGene00001827	hcf-1	Human	HCFC1	ENSG00000172534	12.81	moderate	eggNOG, Homologene, OrthoDB, TreeFam, Domainoid, Hieranoid, OrthoFinder, OrthoInspector, orthoMCL, Panther, Phylome, RoundUp, SonicParanoid
123	C04F6.3	180628	WBGene00000503	cht-1	Human	CHIA	ENSG00000134216	12.78	high	Compara, eggNOG, Isobase, OrthoDB, Domainoid, Inparanoid, OrthoFinder, OrthoInspector, orthoMCL, Panther, Phylome, RoundUp, SonicParanoid
199	C52A11.4	174657	WBGene00003404	mpz-1	Human	PATJ	ENSG00000132849	12.01	high	OrthoDB, Domainoid, Inparanoid, OMA, OrthoFinder, OrthoInspector, orthoMCL, Panther, Phylome, RoundUp, SonicParanoid, SwiftOrtho
199	C52A11.4	174657	WBGene00003404	mpz-1	Human	MPDZ	ENSG00000107186	12.01	high	OrthoDB, Domainoid, Inparanoid, OMA, OrthoFinder, OrthoInspector, orthoMCL, Panther, Phylome, RoundUp, SonicParanoid, SwiftOrtho
145	F35G2.4	178170	WBGene00004025	phy-2	Human	P4HA2	ENSG00000072682	12.01	moderate	OrthoDB, Domainoid, Hieranoid, Inparanoid, OMA, OrthoFinder, OrthoInspector, orthoMCL, Panther, Phylome, RoundUp, SonicParanoid
23	F25H8.3	177850	WBGene00001650	gon-1	Human	ADAMTS20	ENSG00000173157	11.98	moderate	OrthoDB, Domainoid, Hieranoid, Inparanoid, OMA, OrthoFinder, OrthoInspector, orthoMCL, Panther, Phylome, SonicParanoid, SwiftOrtho
44	C31B8.8	178748	WBGene00016283	zmp-3	Human	MMP1	ENSG00000196611	11.93	high	Compara, eggNOG, OrthoDB, Domainoid, Inparanoid, OrthoFinder, OrthoInspector, Panther, Phylome, RoundUp, SonicParanoid, SwiftOrtho
44	C31B8.8	178748	WBGene00016283	zmp-3	Human	MMP8	ENSG00000118113	11.93	high	Compara, eggNOG, OrthoDB, Domainoid, Inparanoid, OrthoFinder, OrthoInspector, Panther, Phylome, RoundUp, SonicParanoid, SwiftOrtho
9	F54F3.1	179770	WBGene00003738	nid-1	Human	NID1	ENSG00000116962	11.91	high	OrthoDB, Domainoid, Hieranoid, Inparanoid, OMA, OrthoFinder, OrthoInspector, orthoMCL, Phylome, RoundUp, SonicParanoid, SwiftOrtho
110	C03G6.19	179125	WBGene00005647	srp-6	Human	SERPINB10	ENSG00000242550	11.91	high	OrthoDB, Domainoid, Hieranoid, Inparanoid, OMA, OrthoFinder, OrthoInspector, orthoMCL, Phylome, RoundUp, SonicParanoid, SwiftOrtho
177	F33C8.1	181566	WBGene00006432	atrn-1	Human	ATRNL1	ENSG00000107518	11.91	moderate	OrthoDB, Domainoid, Hieranoid, Inparanoid, OMA, OrthoFinder, OrthoInspector, orthoMCL, Phylome, RoundUp, SonicParanoid, SwiftOrtho
10	F41G3.12	3565243	WBGene00018304	agr-1	Human	AGRN	ENSG00000188157	11.9	high	Homologene, OrthoDB, Domainoid, Hieranoid, Inparanoid, OrthoFinder, OrthoInspector, orthoMCL, Phylome, RoundUp, SonicParanoid, SwiftOrtho
44	C31B8.8	178748	WBGene00016283	zmp-3	Human	MMP13	ENSG00000137745	11.9	high	Compara, eggNOG, Homologene, OrthoDB, Domainoid, Inparanoid, OrthoFinder, OrthoInspector, Panther, Phylome, SonicParanoid, SwiftOrtho
45	H36L18.1	186805	WBGene00010423	zmp-5	Human	MMP14	ENSG00000157227	11.9	high	eggNOG, Homologene, OrthoDB, Domainoid, Inparanoid, OrthoInspector, orthoMCL, Panther, Phylome, RoundUp, SonicParanoid, SwiftOrtho
87	K10B4.6	173399	WBGene00000857	cwn-1	Human	WNT4	ENSG00000162552	11.9	high	Compara, Homologene, OrthoDB, Domainoid, Inparanoid, OrthoFinder, OrthoInspector, orthoMCL, Panther, Phylome, SonicParanoid, SwiftOrtho
110	C03G6.19	179125	WBGene00005647	srp-6	Human	SERPINB4	ENSG00000206073	11.88	high	Homologene, OrthoDB, Domainoid, Hieranoid, Inparanoid, OMA, OrthoFinder, OrthoInspector, orthoMCL, Phylome, SonicParanoid, SwiftOrtho
110	C03G6.19	179125	WBGene00005647	srp-6	Human	SERPINB1	ENSG00000021355	11.88	high	eggNOG, OrthoDB, Domainoid, Hieranoid, Inparanoid, OMA, OrthoFinder, orthoMCL, Panther, Phylome, SonicParanoid, SwiftOrtho
17	C04A11.4	181489	WBGene00000074	adm-2	Human	ADAM19	ENSG00000135074	11.88	moderate	eggNOG, OrthoDB, Domainoid, Hieranoid, Inparanoid, OMA, OrthoFinder, OrthoInspector, orthoMCL, Panther, Phylome, SonicParanoid
17	C04A11.4	181489	WBGene00000074	adm-2	Human	ADAM33	ENSG00000149451	11.88	moderate	eggNOG, OrthoDB, Domainoid, Hieranoid, Inparanoid, OMA, OrthoFinder, OrthoInspector, orthoMCL, Panther, Phylome, SonicParanoid
111	F20D6.4	179195	WBGene00005648	srp-7	Human	SERPINB3	ENSG00000057149	11.86	high	Isobase, OrthoDB, Domainoid, Hieranoid, Inparanoid, OMA, OrthoFinder, OrthoInspector, orthoMCL, Phylome, RoundUp, SonicParanoid
214	Y73B6BL.21	177401	WBGene00022242	sfrp-1	Human	SFRP5	ENSG00000120057	11.86	moderate	eggNOG, OrthoDB, TreeFam, Domainoid, Hieranoid, Inparanoid, OrthoInspector, orthoMCL, Panther, Phylome, RoundUp, SonicParanoid
218	T22C8.2	174383	WBGene00011923	chhy-1	Human	SPAM1	ENSG00000106304	11.86	moderate	Compara, eggNOG, OrthoDB, TreeFam, Domainoid, Hieranoid, Inparanoid, OrthoInspector, Panther, Phylome, SonicParanoid, SwiftOrtho
214	Y73B6BL.21	177401	WBGene00022242	sfrp-1	Human	SFRP1	ENSG00000104332	11.84	moderate	Compara, eggNOG, Isobase, OrthoDB, TreeFam, Hieranoid, Inparanoid, OrthoInspector, Panther, Phylome, RoundUp, SonicParanoid
4	T22A3.8	172952	WBGene00002248	lam-3	Human	LAMA1	ENSG00000101680	11.83	moderate	eggNOG, OrthoDB, TreeFam, Domainoid, Hieranoid, Inparanoid, OrthoFinder, OrthoInspector, orthoMCL, Panther, Phylome, SonicParanoid
12	F59D12.4	181658	WBGene00001687	gpn-1	Human	GPC6	ENSG00000183098	11.81	high	eggNOG, OrthoDB, Domainoid, Inparanoid, OMA, OrthoFinder, OrthoInspector, orthoMCL, Phylome, RoundUp, SonicParanoid, SwiftOrtho
194	K03D10.1	173282	WBGene00002181	kal-1	Human	ANOS1	ENSG00000011201	11.79	high	Compara, eggNOG, Homologene, OrthoDB, TreeFam, Inparanoid, OrthoFinder, OrthoInspector, orthoMCL, Panther, Phylome, RoundUp
110	C03G6.19	179125	WBGene00005647	srp-6	Human	SERPINB3	ENSG00000057149	11.78	high	eggNOG, OrthoDB, Domainoid, Hieranoid, Inparanoid, OMA, OrthoFinder, OrthoInspector, orthoMCL, Phylome, SonicParanoid, SwiftOrtho
110	C03G6.19	179125	WBGene00005647	srp-6	Human	SERPINB6	ENSG00000124570	11.78	high	eggNOG, OrthoDB, Domainoid, Hieranoid, Inparanoid, OMA, OrthoFinder, OrthoInspector, orthoMCL, Phylome, SonicParanoid, SwiftOrtho
130	R11A5.7	172557	WBGene00011235	suro-1	Human	CPA2	ENSG00000158516	11.77	moderate	eggNOG, Homologene, OrthoDB, Domainoid, Hieranoid, Inparanoid, OrthoFinder, OrthoInspector, orthoMCL, Phylome, SonicParanoid, SwiftOrtho
54	F44C4.3	179053	WBGene00000784	cpr-4	Human	CTSB	ENSG00000164733	11.76	moderate	Compara, eggNOG, OrthoDB, Hieranoid, OMA, OrthoFinder, OrthoInspector, orthoMCL, Panther, Phylome, SonicParanoid, SwiftOrtho
123	C04F6.3	180628	WBGene00000503	cht-1	Human	CHIT1	ENSG00000133063	11.73	moderate	Compara, eggNOG, Homologene, OrthoDB, Domainoid, Inparanoid, OrthoFinder, OrthoInspector, orthoMCL, Phylome, RoundUp, SonicParanoid
217	F52H3.1	174564	WBGene00002497	let-268	Human	PLOD2	ENSG00000152952	11.71	moderate	Compara, eggNOG, OrthoDB, Domainoid, Hieranoid, Inparanoid, OMA, OrthoFinder, OrthoInspector, orthoMCL, Phylome, SonicParanoid
95	ZK892.1	174557	WBGene00002266	lec-3	Human	LGALS9C	ENSG00000171916	11.03	high	Compara, OrthoDB, Domainoid, Hieranoid, Inparanoid, OrthoFinder, OrthoInspector, Panther, Phylome, RoundUp, SonicParanoid
95	ZK892.1	174557	WBGene00002266	lec-3	Human	LGALS9	ENSG00000168961	11.03	high	Compara, OrthoDB, Domainoid, Hieranoid, Inparanoid, OrthoFinder, OrthoInspector, Panther, Phylome, RoundUp, SonicParanoid
61	F13D12.6	174802	WBGene00008741	ctsa-1.2	Human	CTSA	ENSG00000064601	11.01	moderate	Homologene, OrthoDB, Domainoid, Inparanoid, OMA, OrthoFinder, OrthoInspector, orthoMCL, Panther, Phylome, RoundUp
108	C05E4.1	178586	WBGene00005643	srp-2	Human	SERPINI2	ENSG00000114204	11.01	moderate	OrthoDB, Domainoid, Inparanoid, OMA, OrthoInspector, orthoMCL, Panther, Phylome, RoundUp, SonicParanoid, SwiftOrtho
111	F20D6.4	179195	WBGene00005648	srp-7	Human	SERPINB1	ENSG00000021355	11.01	moderate	OrthoDB, Domainoid, Hieranoid, Inparanoid, OMA, OrthoFinder, orthoMCL, Panther, Phylome, RoundUp, SonicParanoid
9	F54F3.1	179770	WBGene00003738	nid-1	Human	NID2	ENSG00000087303	11	moderate	OrthoDB, Domainoid, Hieranoid, Inparanoid, OMA, OrthoFinder, OrthoInspector, orthoMCL, RoundUp, SonicParanoid, SwiftOrtho
56	C25B8.3	180931	WBGene00000786	cpr-6	Human	CTSB	ENSG00000164733	10.98	moderate	OrthoDB, Domainoid, Hieranoid, Inparanoid, OMA, OrthoFinder, OrthoInspector, orthoMCL, Panther, Phylome, SonicParanoid
144	Y47D3B.10	176569	WBGene00001077	dpy-18	Human	P4HA2	ENSG00000072682	10.98	moderate	OrthoDB, Domainoid, Hieranoid, Inparanoid, OMA, OrthoFinder, OrthoInspector, orthoMCL, Panther, Phylome, SonicParanoid
96	C44F1.3	175488	WBGene00002267	lec-4	Human	LGALS9B	ENSG00000170298	10.97	high	eggNOG, OrthoDB, Domainoid, Hieranoid, Inparanoid, OrthoFinder, OrthoInspector, Panther, Phylome, SonicParanoid, SwiftOrtho
96	C44F1.3	175488	WBGene00002267	lec-4	Human	LGALS9C	ENSG00000171916	10.97	high	eggNOG, OrthoDB, Domainoid, Hieranoid, Inparanoid, OrthoFinder, OrthoInspector, Panther, Phylome, SonicParanoid, SwiftOrtho
96	C44F1.3	175488	WBGene00002267	lec-4	Human	LGALS9	ENSG00000168961	10.97	high	eggNOG, OrthoDB, Domainoid, Hieranoid, Inparanoid, OrthoFinder, OrthoInspector, Panther, Phylome, SonicParanoid, SwiftOrtho
125	R09B5.12	187730	WBGene00019980	chil-14	Human	CHID1	ENSG00000177830	10.96	moderate	Compara, Isobase, OrthoDB, Hieranoid, Inparanoid, OMA, OrthoFinder, OrthoInspector, Panther, Phylome, SonicParanoid
197	F09E8.2	178267	WBGene00008624	crld-1	Human	CRELD1	ENSG00000163703	10.91	high	OrthoDB, Domainoid, Hieranoid, Inparanoid, OMA, OrthoFinder, OrthoInspector, orthoMCL, Phylome, RoundUp, SonicParanoid
50	T03E6.7	180111	WBGene00000776	cpl-1	Human	CTSL	ENSG00000135047	10.91	moderate	OrthoDB, Domainoid, Hieranoid, Inparanoid, OMA, OrthoFinder, OrthoInspector, orthoMCL, Phylome, RoundUp, SonicParanoid
111	F20D6.4	179195	WBGene00005648	srp-7	Human	SERPINB11	ENSG00000206072	10.91	moderate	OrthoDB, Domainoid, Hieranoid, Inparanoid, OMA, OrthoFinder, OrthoInspector, orthoMCL, Phylome, RoundUp, SonicParanoid
114	T07C4.9	176446	WBGene00003589	nex-2	Human	ANXA11	ENSG00000122359	10.91	moderate	OrthoDB, Domainoid, Hieranoid, Inparanoid, OMA, OrthoFinder, OrthoInspector, orthoMCL, Phylome, RoundUp, SonicParanoid
146	F22E12.4	179461	WBGene00001178	egl-9	Human	EGLN3	ENSG00000129521	10.9	high	Isobase, OrthoDB, Domainoid, Hieranoid, OrthoFinder, OrthoInspector, orthoMCL, Panther, Phylome, RoundUp, SonicParanoid
44	C31B8.8	178748	WBGene00016283	zmp-3	Human	MMP12	ENSG00000262406	10.9	moderate	Compara, eggNOG, OrthoDB, Domainoid, Inparanoid, OrthoFinder, OrthoInspector, Panther, Phylome, SonicParanoid, SwiftOrtho
44	C31B8.8	178748	WBGene00016283	zmp-3	Human	MMP10	ENSG00000166670	10.9	moderate	Compara, eggNOG, OrthoDB, Domainoid, Inparanoid, OrthoFinder, OrthoInspector, Panther, Phylome, SonicParanoid, SwiftOrtho
44	C31B8.8	178748	WBGene00016283	zmp-3	Human	MMP20	ENSG00000137674	10.9	moderate	Compara, eggNOG, OrthoDB, Domainoid, Inparanoid, OrthoFinder, OrthoInspector, Panther, Phylome, SonicParanoid, SwiftOrtho
44	C31B8.8	178748	WBGene00016283	zmp-3	Human	MMP27	ENSG00000137675	10.9	moderate	Compara, eggNOG, OrthoDB, Domainoid, Inparanoid, OrthoFinder, OrthoInspector, Panther, Phylome, SonicParanoid, SwiftOrtho
44	C31B8.8	178748	WBGene00016283	zmp-3	Human	MMP3	ENSG00000149968	10.9	moderate	Compara, eggNOG, OrthoDB, Domainoid, Inparanoid, OrthoFinder, OrthoInspector, Panther, Phylome, SonicParanoid, SwiftOrtho
45	H36L18.1	186805	WBGene00010423	zmp-5	Human	MMP15	ENSG00000102996	10.9	moderate	eggNOG, OrthoDB, Domainoid, Inparanoid, OrthoInspector, orthoMCL, Panther, Phylome, RoundUp, SonicParanoid, SwiftOrtho
146	F22E12.4	179461	WBGene00001178	egl-9	Human	EGLN1	ENSG00000135766	10.88	high	Compara, OrthoDB, Domainoid, Hieranoid, OrthoFinder, OrthoInspector, orthoMCL, Panther, Phylome, RoundUp, SonicParanoid
197	F09E8.2	178267	WBGene00008624	crld-1	Human	CRELD2	ENSG00000184164	10.88	high	Homologene, OrthoDB, Domainoid, Hieranoid, Inparanoid, OMA, OrthoFinder, OrthoInspector, orthoMCL, Phylome, SonicParanoid
110	C03G6.19	179125	WBGene00005647	srp-6	Human	SERPINB9	ENSG00000170542	10.88	moderate	eggNOG, OrthoDB, Domainoid, Hieranoid, Inparanoid, OMA, OrthoFinder, OrthoInspector, Phylome, SonicParanoid, SwiftOrtho
110	C03G6.19	179125	WBGene00005647	srp-6	Human	SERPINB13	ENSG00000197641	10.88	moderate	eggNOG, OrthoDB, Domainoid, Hieranoid, Inparanoid, OMA, OrthoFinder, OrthoInspector, Phylome, SonicParanoid, SwiftOrtho
111	F20D6.4	179195	WBGene00005648	srp-7	Human	SERPINB4	ENSG00000206073	10.88	moderate	Homologene, OrthoDB, Domainoid, Hieranoid, Inparanoid, OMA, OrthoFinder, OrthoInspector, orthoMCL, Phylome, SonicParanoid
111	F20D6.4	179195	WBGene00005648	srp-7	Human	SERPINB10	ENSG00000242550	10.88	moderate	OrthoDB, Domainoid, Hieranoid, Inparanoid, OMA, OrthoFinder, OrthoInspector, orthoMCL, Phylome, SonicParanoid, SwiftOrtho
112	F20D6.3	191960	WBGene00005649	srp-8	Human	SERPINB4	ENSG00000206073	10.88	moderate	Homologene, OrthoDB, Domainoid, Hieranoid, Inparanoid, OMA, OrthoFinder, OrthoInspector, orthoMCL, Phylome, SonicParanoid
112	F20D6.3	191960	WBGene00005649	srp-8	Human	SERPINB1	ENSG00000021355	10.88	moderate	eggNOG, OrthoDB, Domainoid, Hieranoid, Inparanoid, OMA, OrthoFinder, orthoMCL, Panther, Phylome, SonicParanoid
112	F20D6.3	191960	WBGene00005649	srp-8	Human	SERPINB10	ENSG00000242550	10.88	moderate	OrthoDB, Domainoid, Hieranoid, Inparanoid, OMA, OrthoFinder, OrthoInspector, orthoMCL, Phylome, SonicParanoid, SwiftOrtho
110	C03G6.19	179125	WBGene00005647	srp-6	Human	SERPINI1	ENSG00000163536	10.86	moderate	eggNOG, OrthoDB, OMA, OrthoFinder, OrthoInspector, orthoMCL, Panther, Phylome, RoundUp, SonicParanoid, SwiftOrtho
12	F59D12.4	181658	WBGene00001687	gpn-1	Human	GPC1	ENSG00000063660	10.84	moderate	Compara, eggNOG, OrthoDB, Domainoid, Inparanoid, OMA, OrthoFinder, OrthoInspector, Phylome, RoundUp, SonicParanoid
12	F59D12.4	181658	WBGene00001687	gpn-1	Human	GPC2	ENSG00000213420	10.81	moderate	Compara, eggNOG, OrthoDB, Domainoid, Inparanoid, OMA, OrthoFinder, OrthoInspector, Phylome, SonicParanoid, SwiftOrtho
112	F20D6.3	191960	WBGene00005649	srp-8	Human	SERPINB3	ENSG00000057149	10.78	moderate	eggNOG, OrthoDB, Domainoid, Hieranoid, Inparanoid, OMA, OrthoFinder, OrthoInspector, orthoMCL, Phylome, SonicParanoid
112	F20D6.3	191960	WBGene00005649	srp-8	Human	SERPINB6	ENSG00000124570	10.78	moderate	eggNOG, OrthoDB, Domainoid, Hieranoid, Inparanoid, OMA, OrthoFinder, OrthoInspector, orthoMCL, Phylome, SonicParanoid
96	C44F1.3	175488	WBGene00002267	lec-4	Human	LGALS4	ENSG00000171747	10.77	high	eggNOG, OrthoDB, Domainoid, Hieranoid, Inparanoid, OrthoFinder, OrthoInspector, orthoMCL, Phylome, SonicParanoid, SwiftOrtho
130	R11A5.7	172557	WBGene00011235	suro-1	Human	CPA4	ENSG00000128510	10.77	moderate	eggNOG, OrthoDB, Domainoid, Hieranoid, Inparanoid, OrthoFinder, OrthoInspector, orthoMCL, Phylome, SonicParanoid, SwiftOrtho
130	R11A5.7	172557	WBGene00011235	suro-1	Human	CPA5	ENSG00000158525	10.77	moderate	eggNOG, OrthoDB, Domainoid, Hieranoid, Inparanoid, OrthoFinder, OrthoInspector, orthoMCL, Phylome, SonicParanoid, SwiftOrtho
130	R11A5.7	172557	WBGene00011235	suro-1	Human	CPA1	ENSG00000091704	10.77	moderate	eggNOG, OrthoDB, Domainoid, Hieranoid, Inparanoid, OrthoFinder, OrthoInspector, orthoMCL, Phylome, SonicParanoid, SwiftOrtho
51	C52E4.1	179637	WBGene00000781	cpr-1	Human	CTSB	ENSG00000164733	10.76	moderate	Compara, eggNOG, OrthoDB, OMA, OrthoFinder, OrthoInspector, orthoMCL, Panther, Phylome, SonicParanoid, SwiftOrtho
109	Y32G9A.4	178672	WBGene00005644	srp-3	Human	SERPINB6	ENSG00000124570	10.76	moderate	eggNOG, OrthoDB, Domainoid, Hieranoid, OMA, OrthoFinder, OrthoInspector, orthoMCL, Phylome, RoundUp, SonicParanoid
181	F41C6.1	180961	WBGene00006746	unc-6	Human	NTN3	ENSG00000162068	10.76	moderate	Compara, eggNOG, OrthoDB, Domainoid, Hieranoid, OMA, orthoMCL, Panther, Phylome, SonicParanoid, SwiftOrtho
12	F59D12.4	181658	WBGene00001687	gpn-1	Human	GPC4	ENSG00000076716	10.72	moderate	eggNOG, Homologene, Isobase, OrthoDB, Domainoid, Inparanoid, OrthoFinder, OrthoInspector, orthoMCL, Phylome, SonicParanoid
113	ZC155.1	175714	WBGene00003588	nex-1	Human	ANXA13	ENSG00000104537	10.71	high	eggNOG, Homologene, Isobase, OrthoDB, Domainoid, OMA, OrthoFinder, orthoMCL, Phylome, RoundUp, SonicParanoid
185	T04F3.2	179609	WBGene00011437	smoc-1	Human	SMOC1	ENSG00000198732	10.63	high	Compara, eggNOG, Isobase, OrthoDB, Domainoid, OrthoFinder, OrthoInspector, orthoMCL, Phylome, RoundUp, SonicParanoid
17	C04A11.4	181489	WBGene00000074	adm-2	Human	ADAM15	ENSG00000143537	10	moderate	eggNOG, OrthoDB, Domainoid, Hieranoid, Inparanoid, OrthoInspector, Panther, Phylome, RoundUp, SonicParanoid
93	W09H1.6	174964	WBGene00002264	lec-1	Human	LGALS9B	ENSG00000170298	10	moderate	Compara, OrthoDB, Domainoid, Hieranoid, Inparanoid, OrthoFinder, OrthoInspector, Panther, Phylome, SonicParanoid
93	W09H1.6	174964	WBGene00002264	lec-1	Human	LGALS9C	ENSG00000171916	10	moderate	Compara, OrthoDB, Domainoid, Hieranoid, Inparanoid, OrthoFinder, OrthoInspector, Panther, Phylome, SonicParanoid
93	W09H1.6	174964	WBGene00002264	lec-1	Human	LGALS9	ENSG00000168961	10	moderate	Compara, OrthoDB, Domainoid, Hieranoid, Inparanoid, OrthoFinder, OrthoInspector, Panther, Phylome, SonicParanoid
95	ZK892.1	174557	WBGene00002266	lec-3	Human	LGALS9B	ENSG00000170298	10	moderate	Compara, OrthoDB, Domainoid, Hieranoid, Inparanoid, OrthoFinder, OrthoInspector, Panther, Phylome, SonicParanoid
95	ZK892.1	174557	WBGene00002266	lec-3	Human	LGALS8	ENSG00000116977	9.98	moderate	Compara, OrthoDB, Domainoid, Hieranoid, OrthoFinder, OrthoInspector, Panther, Phylome, RoundUp, SonicParanoid
110	C03G6.19	179125	WBGene00005647	srp-6	Human	SERPINB2	ENSG00000197632	9.98	moderate	OrthoDB, Domainoid, Hieranoid, Inparanoid, OMA, OrthoFinder, OrthoInspector, Phylome, SonicParanoid, SwiftOrtho
110	C03G6.19	179125	WBGene00005647	srp-6	Human	SERPINC1	ENSG00000117601	9.98	moderate	OrthoDB, Domainoid, Inparanoid, OMA, OrthoInspector, orthoMCL, Panther, Phylome, SonicParanoid, SwiftOrtho
110	C03G6.19	179125	WBGene00005647	srp-6	Human	SERPINB8	ENSG00000166401	9.98	moderate	OrthoDB, Domainoid, Hieranoid, Inparanoid, OMA, OrthoFinder, OrthoInspector, Phylome, SonicParanoid, SwiftOrtho
7	K04H4.1	176314	WBGene00001263	emb-9	Human	COL4A5	ENSG00000188153	9.97	high	OrthoDB, Domainoid, Hieranoid, Inparanoid, OrthoFinder, orthoMCL, Panther, Phylome, SonicParanoid, SwiftOrtho
7	K04H4.1	176314	WBGene00001263	emb-9	Human	COL4A1	ENSG00000187498	9.97	high	OrthoDB, Domainoid, Hieranoid, Inparanoid, OrthoFinder, orthoMCL, Panther, Phylome, SonicParanoid, SwiftOrtho
7	K04H4.1	176314	WBGene00001263	emb-9	Human	COL4A3	ENSG00000169031	9.97	high	OrthoDB, Domainoid, Hieranoid, Inparanoid, OrthoFinder, orthoMCL, Panther, Phylome, SonicParanoid, SwiftOrtho
97	ZK1248.16	173992	WBGene00002268	lec-5	Human	LGALS9B	ENSG00000170298	9.97	moderate	eggNOG, OrthoDB, Domainoid, Hieranoid, Inparanoid, OrthoFinder, OrthoInspector, Panther, Phylome, SonicParanoid
97	ZK1248.16	173992	WBGene00002268	lec-5	Human	LGALS9C	ENSG00000171916	9.97	moderate	eggNOG, OrthoDB, Domainoid, Hieranoid, Inparanoid, OrthoFinder, OrthoInspector, Panther, Phylome, SonicParanoid
97	ZK1248.16	173992	WBGene00002268	lec-5	Human	LGALS9	ENSG00000168961	9.97	moderate	eggNOG, OrthoDB, Domainoid, Hieranoid, Inparanoid, OrthoFinder, OrthoInspector, Panther, Phylome, SonicParanoid
130	R11A5.7	172557	WBGene00011235	suro-1	Human	CPA6	ENSG00000165078	9.97	moderate	eggNOG, OrthoDB, Hieranoid, Inparanoid, OrthoFinder, OrthoInspector, Panther, Phylome, SonicParanoid, SwiftOrtho
172	C48E7.5	183582	WBGene00000583	cof-2	Human	GLDN	ENSG00000186417	9.96	high	eggNOG, TreeFam, Hieranoid, Inparanoid, OMA, OrthoInspector, Panther, Phylome, RoundUp, SwiftOrtho
17	C04A11.4	181489	WBGene00000074	adm-2	Human	ADAM28	ENSG00000042980	9.95	moderate	eggNOG, OrthoDB, Domainoid, Hieranoid, OrthoFinder, OrthoInspector, Panther, Phylome, RoundUp, SonicParanoid
17	C04A11.4	181489	WBGene00000074	adm-2	Human	ADAM8	ENSG00000151651	9.95	moderate	eggNOG, OrthoDB, Domainoid, Hieranoid, OrthoFinder, OrthoInspector, Panther, Phylome, RoundUp, SonicParanoid
15	C54E4.2	177010	WBGene00016918	test-1	Human	SPOCK3	ENSG00000196104	9.93	high	Compara, Homologene, OrthoDB, Domainoid, Inparanoid, OrthoFinder, OrthoInspector, Phylome, RoundUp, SonicParanoid
17	C04A11.4	181489	WBGene00000074	adm-2	Human	ADAM9	ENSG00000168615	9.93	moderate	eggNOG, Isobase, OrthoDB, Domainoid, Inparanoid, OMA, OrthoInspector, Panther, Phylome, SonicParanoid
45	H36L18.1	186805	WBGene00010423	zmp-5	Human	MMP24	ENSG00000125966	9.9	moderate	eggNOG, OrthoDB, Domainoid, Inparanoid, OrthoInspector, orthoMCL, Panther, Phylome, RoundUp, SonicParanoid
45	H36L18.1	186805	WBGene00010423	zmp-5	Human	MMP16	ENSG00000156103	9.9	moderate	eggNOG, OrthoDB, Domainoid, Inparanoid, OrthoInspector, orthoMCL, Panther, Phylome, RoundUp, SonicParanoid
93	W09H1.6	174964	WBGene00002264	lec-1	Human	LGALS4	ENSG00000171747	9.9	moderate	OrthoDB, Domainoid, Hieranoid, Inparanoid, OrthoFinder, OrthoInspector, orthoMCL, Phylome, RoundUp, SonicParanoid
16	C42D8.5	180780	WBGene00000039	acn-1	Human	ACE2	ENSG00000130234	9.89	high	Compara, Homologene, Domainoid, Hieranoid, Inparanoid, OrthoFinder, OrthoInspector, orthoMCL, Panther, Phylome
74	Y39A3CL.6	175327	WBGene00004249	pvf-1	Human	PDGFA	ENSG00000197461	9.88	high	Compara, eggNOG, TreeFam, Domainoid, Hieranoid, Inparanoid, OrthoInspector, Panther, Phylome, RoundUp
44	C31B8.8	178748	WBGene00016283	zmp-3	Human	MMP24	ENSG00000125966	9.88	moderate	Compara, eggNOG, OrthoDB, Domainoid, OrthoInspector, Panther, Phylome, RoundUp, SonicParanoid, SwiftOrtho
44	C31B8.8	178748	WBGene00016283	zmp-3	Human	MMP15	ENSG00000102996	9.88	moderate	Compara, eggNOG, OrthoDB, Domainoid, OrthoInspector, Panther, Phylome, RoundUp, SonicParanoid, SwiftOrtho
44	C31B8.8	178748	WBGene00016283	zmp-3	Human	MMP14	ENSG00000157227	9.88	moderate	Compara, eggNOG, OrthoDB, Domainoid, OrthoInspector, Panther, Phylome, RoundUp, SonicParanoid, SwiftOrtho
44	C31B8.8	178748	WBGene00016283	zmp-3	Human	MMP16	ENSG00000156103	9.88	moderate	Compara, eggNOG, OrthoDB, Domainoid, OrthoInspector, Panther, Phylome, RoundUp, SonicParanoid, SwiftOrtho
107	C05E4.3	178585	WBGene00005642	srp-1	Human	SERPINB1	ENSG00000021355	9.88	moderate	eggNOG, OrthoDB, Domainoid, Inparanoid, OMA, OrthoFinder, orthoMCL, Panther, Phylome, SonicParanoid
107	C05E4.3	178585	WBGene00005642	srp-1	Human	SERPINB10	ENSG00000242550	9.88	moderate	OrthoDB, Domainoid, Inparanoid, OMA, OrthoFinder, OrthoInspector, orthoMCL, Phylome, SonicParanoid, SwiftOrtho
107	C05E4.3	178585	WBGene00005642	srp-1	Human	SERPINB4	ENSG00000206073	9.88	moderate	Homologene, OrthoDB, Domainoid, Inparanoid, OMA, OrthoFinder, OrthoInspector, orthoMCL, Phylome, SonicParanoid
109	Y32G9A.4	178672	WBGene00005644	srp-3	Human	SERPINI1	ENSG00000163536	9.88	moderate	eggNOG, OrthoDB, Inparanoid, OMA, OrthoFinder, OrthoInspector, orthoMCL, Panther, Phylome, SonicParanoid
110	C03G6.19	179125	WBGene00005647	srp-6	Human	SERPINB12	ENSG00000166634	9.88	moderate	eggNOG, OrthoDB, Domainoid, Hieranoid, Inparanoid, OMA, OrthoFinder, Phylome, SonicParanoid, SwiftOrtho
110	C03G6.19	179125	WBGene00005647	srp-6	Human	SERPINB11	ENSG00000206072	9.88	moderate	OrthoDB, Domainoid, Hieranoid, Inparanoid, OMA, OrthoFinder, OrthoInspector, orthoMCL, Phylome, SonicParanoid
111	F20D6.4	179195	WBGene00005648	srp-7	Human	SERPINB6	ENSG00000124570	9.88	moderate	OrthoDB, Domainoid, Hieranoid, Inparanoid, OMA, OrthoFinder, OrthoInspector, orthoMCL, Phylome, SonicParanoid
112	F20D6.3	191960	WBGene00005649	srp-8	Human	SERPINB9	ENSG00000170542	9.88	moderate	eggNOG, OrthoDB, Domainoid, Hieranoid, Inparanoid, OMA, OrthoFinder, OrthoInspector, Phylome, SonicParanoid
112	F20D6.3	191960	WBGene00005649	srp-8	Human	SERPINB11	ENSG00000206072	9.88	moderate	OrthoDB, Domainoid, Hieranoid, Inparanoid, OMA, OrthoFinder, OrthoInspector, orthoMCL, Phylome, SonicParanoid
112	F20D6.3	191960	WBGene00005649	srp-8	Human	SERPINB13	ENSG00000197641	9.88	moderate	eggNOG, OrthoDB, Domainoid, Hieranoid, Inparanoid, OMA, OrthoFinder, OrthoInspector, Phylome, SonicParanoid
192	F15G9.4	181187	WBGene00001863	him-4	Human	HMCN2	ENSG00000148357	9.88	moderate	OrthoDB, Domainoid, Hieranoid, Inparanoid, OMA, OrthoFinder, OrthoInspector, orthoMCL, Phylome, SonicParanoid
35	F39D8.4	185492	WBGene00003532	nas-13	Human	ASTL	ENSG00000188886	9.87	high	eggNOG, OrthoDB, Inparanoid, OrthoFinder, OrthoInspector, orthoMCL, Panther, Phylome, SonicParanoid, SwiftOrtho
108	C05E4.1	178586	WBGene00005643	srp-2	Human	SERPINB10	ENSG00000242550	9.86	moderate	OrthoDB, Hieranoid, OMA, OrthoFinder, OrthoInspector, orthoMCL, Phylome, RoundUp, SonicParanoid, SwiftOrtho
28	C05D11.6	182259	WBGene00003523	nas-4	Human	ASTL	ENSG00000188886	9.85	high	Isobase, OrthoDB, Inparanoid, OrthoFinder, OrthoInspector, orthoMCL, Phylome, RoundUp, SonicParanoid, SwiftOrtho
109	Y32G9A.4	178672	WBGene00005644	srp-3	Human	SERPINB10	ENSG00000242550	9.83	moderate	OrthoDB, Domainoid, Hieranoid, OMA, OrthoFinder, OrthoInspector, orthoMCL, Phylome, SonicParanoid, SwiftOrtho
109	Y32G9A.4	178672	WBGene00005644	srp-3	Human	SERPINB4	ENSG00000206073	9.83	moderate	Homologene, OrthoDB, Domainoid, Hieranoid, OMA, OrthoFinder, OrthoInspector, orthoMCL, Phylome, SonicParanoid
109	Y32G9A.4	178672	WBGene00005644	srp-3	Human	SERPINB1	ENSG00000021355	9.83	moderate	eggNOG, OrthoDB, Domainoid, Hieranoid, OMA, OrthoFinder, orthoMCL, Panther, Phylome, SonicParanoid
46	K07C11.5	179197	WBGene00019478	cri-2	Human	TIMP2	ENSG00000035862	9.82	high	Compara, eggNOG, Domainoid, Inparanoid, OrthoFinder, OrthoInspector, orthoMCL, Panther, Phylome, RoundUp
48	H22K11.1	180947	WBGene00000216	asp-3	Human	NAPSA	ENSG00000131400	9.82	high	eggNOG, OrthoDB, TreeFam, OMA, OrthoFinder, orthoMCL, Panther, Phylome, RoundUp, SonicParanoid
48	H22K11.1	180947	WBGene00000216	asp-3	Human	CTSD	ENSG00000117984	9.82	moderate	eggNOG, OrthoDB, TreeFam, OMA, OrthoFinder, orthoMCL, Panther, Phylome, RoundUp, SonicParanoid
49	R12H7.2	181444	WBGene00000217	asp-4	Human	NAPSA	ENSG00000131400	9.82	moderate	eggNOG, OrthoDB, TreeFam, OMA, OrthoFinder, orthoMCL, Panther, Phylome, RoundUp, SonicParanoid
70	W07B8.4	178611	WBGene00021072	W07B8.4	Human	CTSB	ENSG00000164733	9.78	moderate	eggNOG, Isobase, OrthoDB, OMA, OrthoFinder, OrthoInspector, orthoMCL, Panther, Phylome, SonicParanoid
107	C05E4.3	178585	WBGene00005642	srp-1	Human	SERPINB3	ENSG00000057149	9.78	moderate	eggNOG, OrthoDB, Domainoid, Inparanoid, OMA, OrthoFinder, OrthoInspector, orthoMCL, Phylome, SonicParanoid
107	C05E4.3	178585	WBGene00005642	srp-1	Human	SERPINB6	ENSG00000124570	9.78	moderate	eggNOG, OrthoDB, Domainoid, Inparanoid, OMA, OrthoFinder, OrthoInspector, orthoMCL, Phylome, SonicParanoid
97	ZK1248.16	173992	WBGene00002268	lec-5	Human	LGALS4	ENSG00000171747	9.77	moderate	eggNOG, OrthoDB, Domainoid, Hieranoid, Inparanoid, OrthoFinder, OrthoInspector, orthoMCL, Phylome, SonicParanoid
109	Y32G9A.4	178672	WBGene00005644	srp-3	Human	SERPINB3	ENSG00000057149	9.73	moderate	eggNOG, OrthoDB, Domainoid, Hieranoid, OMA, OrthoFinder, OrthoInspector, orthoMCL, Phylome, SonicParanoid
107	C05E4.3	178585	WBGene00005642	srp-1	Human	SERPINC1	ENSG00000117601	8.98	moderate	OrthoDB, Domainoid, Inparanoid, OMA, OrthoInspector, orthoMCL, Panther, Phylome, SonicParanoid
109	Y32G9A.4	178672	WBGene00005644	srp-3	Human	SERPINI2	ENSG00000114204	8.98	moderate	OrthoDB, Inparanoid, OMA, OrthoInspector, orthoMCL, Panther, Phylome, SonicParanoid, SwiftOrtho
111	F20D6.4	179195	WBGene00005648	srp-7	Human	SERPINB9	ENSG00000170542	8.98	moderate	OrthoDB, Domainoid, Hieranoid, Inparanoid, OMA, OrthoFinder, OrthoInspector, Phylome, SonicParanoid
111	F20D6.4	179195	WBGene00005648	srp-7	Human	SERPINB2	ENSG00000197632	8.98	moderate	OrthoDB, Domainoid, Hieranoid, Inparanoid, OMA, OrthoFinder, OrthoInspector, Phylome, SonicParanoid
111	F20D6.4	179195	WBGene00005648	srp-7	Human	SERPINC1	ENSG00000117601	8.98	moderate	OrthoDB, Domainoid, Inparanoid, OMA, OrthoInspector, orthoMCL, Panther, Phylome, SonicParanoid
111	F20D6.4	179195	WBGene00005648	srp-7	Human	SERPINB13	ENSG00000197641	8.98	moderate	OrthoDB, Domainoid, Hieranoid, Inparanoid, OMA, OrthoFinder, OrthoInspector, Phylome, SonicParanoid
111	F20D6.4	179195	WBGene00005648	srp-7	Human	SERPINB8	ENSG00000166401	8.98	moderate	OrthoDB, Domainoid, Hieranoid, Inparanoid, OMA, OrthoFinder, OrthoInspector, Phylome, SonicParanoid
112	F20D6.3	191960	WBGene00005649	srp-8	Human	SERPINB2	ENSG00000197632	8.98	moderate	OrthoDB, Domainoid, Hieranoid, Inparanoid, OMA, OrthoFinder, OrthoInspector, Phylome, SonicParanoid
112	F20D6.3	191960	WBGene00005649	srp-8	Human	SERPINC1	ENSG00000117601	8.98	moderate	OrthoDB, Domainoid, Inparanoid, OMA, OrthoInspector, orthoMCL, Panther, Phylome, SonicParanoid
112	F20D6.3	191960	WBGene00005649	srp-8	Human	SERPINB8	ENSG00000166401	8.98	moderate	OrthoDB, Domainoid, Hieranoid, Inparanoid, OMA, OrthoFinder, OrthoInspector, Phylome, SonicParanoid
31	C07D10.4	182368	WBGene00003526	nas-7	Human	ASTL	ENSG00000188886	8.97	moderate	eggNOG, OrthoDB, Inparanoid, OrthoFinder, OrthoInspector, Panther, Phylome, SonicParanoid, SwiftOrtho
1	K08C7.3	177956	WBGene00001328	epi-1	Human	LAMA3	ENSG00000053747	8.96	moderate	OrthoDB, Domainoid, OMA, OrthoFinder, orthoMCL, Panther, Phylome, RoundUp, SonicParanoid
110	C03G6.19	179125	WBGene00005647	srp-6	Human	SERPINI2	ENSG00000114204	8.96	moderate	OrthoDB, OMA, OrthoInspector, orthoMCL, Panther, Phylome, RoundUp, SonicParanoid, SwiftOrtho
41	Y37D8A.13	176706	WBGene00006804	unc-71	Human	ADAM12	ENSG00000148848	8.95	moderate	eggNOG, OrthoDB, Domainoid, OrthoFinder, OrthoInspector, Panther, Phylome, RoundUp, SonicParanoid
41	Y37D8A.13	176706	WBGene00006804	unc-71	Human	ADAM28	ENSG00000042980	8.95	moderate	eggNOG, OrthoDB, Domainoid, OrthoFinder, OrthoInspector, Panther, Phylome, RoundUp, SonicParanoid
41	Y37D8A.13	176706	WBGene00006804	unc-71	Human	ADAM8	ENSG00000151651	8.95	moderate	eggNOG, OrthoDB, Domainoid, OrthoFinder, OrthoInspector, Panther, Phylome, RoundUp, SonicParanoid
45	H36L18.1	186805	WBGene00010423	zmp-5	Human	MMP1	ENSG00000196611	8.95	moderate	eggNOG, OrthoDB, Domainoid, OrthoFinder, OrthoInspector, Panther, Phylome, RoundUp, SonicParanoid
45	H36L18.1	186805	WBGene00010423	zmp-5	Human	MMP8	ENSG00000118113	8.95	moderate	eggNOG, OrthoDB, Domainoid, OrthoFinder, OrthoInspector, Panther, Phylome, RoundUp, SonicParanoid
93	W09H1.6	174964	WBGene00002264	lec-1	Human	LGALS8	ENSG00000116977	8.95	moderate	Compara, OrthoDB, Domainoid, Hieranoid, OrthoFinder, OrthoInspector, Panther, Phylome, SonicParanoid
190	F56H11.1	177788	WBGene00001403	fbl-1	Human	FBLN2	ENSG00000163520	8.95	moderate	OrthoDB, Domainoid, OrthoInspector, orthoMCL, Panther, Phylome, RoundUp, SonicParanoid, SwiftOrtho
15	C54E4.2	177010	WBGene00016918	test-1	Human	SPOCK2	ENSG00000107742	8.93	moderate	Compara, OrthoDB, Domainoid, Inparanoid, OrthoFinder, OrthoInspector, Phylome, RoundUp, SonicParanoid
65	K10B2.2	174057	WBGene00019605	ctsa-4.1	Human	CTSA	ENSG00000064601	8.91	moderate	Isobase, OrthoDB, OMA, OrthoFinder, orthoMCL, Panther, Phylome, RoundUp, SwiftOrtho
179	C37C3.6	179162	WBGene00003242	mig-6	Human	PAPLN	ENSG00000100767	8.9	high	OrthoDB, Domainoid, Inparanoid, OrthoFinder, orthoMCL, Phylome, RoundUp, SonicParanoid, SwiftOrtho
8	F01G12.5	181708	WBGene00002280	let-2	Human	COL4A1	ENSG00000187498	8.9	moderate	OrthoDB, Hieranoid, Inparanoid, OrthoFinder, orthoMCL, Phylome, RoundUp, SonicParanoid, SwiftOrtho
45	H36L18.1	186805	WBGene00010423	zmp-5	Human	MMP25	ENSG00000008516	8.9	moderate	eggNOG, OrthoDB, Domainoid, Inparanoid, OrthoInspector, Phylome, RoundUp, SonicParanoid, SwiftOrtho
123	C04F6.3	180628	WBGene00000503	cht-1	Human	CHI3L2	ENSG00000064886	8.9	moderate	Compara, OrthoDB, Domainoid, Inparanoid, OrthoFinder, OrthoInspector, Phylome, SonicParanoid, SwiftOrtho
16	C42D8.5	180780	WBGene00000039	acn-1	Human	ACE	ENSG00000159640	8.89	moderate	Isobase, Domainoid, OrthoFinder, OrthoInspector, orthoMCL, Panther, Phylome, RoundUp, SonicParanoid
200	ZK384.1	191308	WBGene00013971	scl-19	Human	CRISPLD1	ENSG00000121005	8.88	high	Compara, eggNOG, OrthoDB, OrthoInspector, Panther, Phylome, RoundUp, SonicParanoid, SwiftOrtho
107	C05E4.3	178585	WBGene00005642	srp-1	Human	SERPINB9	ENSG00000170542	8.88	moderate	eggNOG, OrthoDB, Domainoid, Inparanoid, OMA, OrthoFinder, OrthoInspector, Phylome, SonicParanoid
107	C05E4.3	178585	WBGene00005642	srp-1	Human	SERPINB11	ENSG00000206072	8.88	moderate	OrthoDB, Domainoid, Inparanoid, OMA, OrthoFinder, OrthoInspector, orthoMCL, Phylome, SonicParanoid
107	C05E4.3	178585	WBGene00005642	srp-1	Human	SERPINB13	ENSG00000197641	8.88	moderate	eggNOG, OrthoDB, Domainoid, Inparanoid, OMA, OrthoFinder, OrthoInspector, Phylome, SonicParanoid
112	F20D6.3	191960	WBGene00005649	srp-8	Human	SERPINB12	ENSG00000166634	8.88	moderate	eggNOG, OrthoDB, Domainoid, Hieranoid, Inparanoid, OMA, OrthoFinder, Phylome, SonicParanoid
95	ZK892.1	174557	WBGene00002266	lec-3	Human	LGALS4	ENSG00000171747	8.87	moderate	OrthoDB, Domainoid, Hieranoid, Inparanoid, OrthoFinder, OrthoInspector, orthoMCL, Phylome, SonicParanoid
130	R11A5.7	172557	WBGene00011235	suro-1	Human	CPB1	ENSG00000153002	8.87	moderate	OrthoDB, Hieranoid, Inparanoid, OrthoFinder, OrthoInspector, orthoMCL, Phylome, SonicParanoid, SwiftOrtho
182	T15B7.1	188512	WBGene00020516	T15B7.1	Human	FCN3	ENSG00000142748	8.86	high	eggNOG, Homologene, Domainoid, Hieranoid, Inparanoid, OrthoFinder, OrthoInspector, Phylome, SonicParanoid
8	F01G12.5	181708	WBGene00002280	let-2	Human	COL4A6	ENSG00000197565	8.85	high	OrthoDB, Domainoid, Hieranoid, OrthoFinder, OrthoInspector, orthoMCL, Phylome, RoundUp, SwiftOrtho
41	Y37D8A.13	176706	WBGene00006804	unc-71	Human	ADAM20	ENSG00000134007	8.85	high	Compara, eggNOG, OrthoDB, Domainoid, OrthoFinder, OrthoInspector, Panther, Phylome, SonicParanoid
41	Y37D8A.13	176706	WBGene00006804	unc-71	Human	ADAM21	ENSG00000139985	8.85	high	Compara, eggNOG, OrthoDB, Domainoid, OrthoFinder, OrthoInspector, Panther, Phylome, SonicParanoid
384	B0218.8	181855	WBGene00015052	clec-52	Human	MRC1	ENSG00000260314	8.85	high	eggNOG, OrthoDB, Domainoid, OrthoInspector, orthoMCL, Panther, Phylome, RoundUp, SwiftOrtho
7	K04H4.1	176314	WBGene00001263	emb-9	Human	COL4A6	ENSG00000197565	8.85	moderate	Compara, OrthoDB, Hieranoid, OrthoFinder, OrthoInspector, orthoMCL, Panther, Phylome, SwiftOrtho
41	Y37D8A.13	176706	WBGene00006804	unc-71	Human	ADAM33	ENSG00000149451	8.85	moderate	Compara, eggNOG, OrthoDB, Domainoid, OrthoFinder, OrthoInspector, Panther, Phylome, SonicParanoid
44	C31B8.8	178748	WBGene00016283	zmp-3	Human	MMP7	ENSG00000137673	8.85	moderate	Compara, eggNOG, OrthoDB, Domainoid, OrthoFinder, Panther, Phylome, SonicParanoid, SwiftOrtho
57	W07B8.1	178613	WBGene00021070	cpr-8	Human	CTSB	ENSG00000164733	8.83	moderate	eggNOG, OrthoDB, OMA, OrthoFinder, OrthoInspector, orthoMCL, Panther, Phylome, SwiftOrtho
107	C05E4.3	178585	WBGene00005642	srp-1	Human	SERPINI1	ENSG00000163536	8.83	moderate	eggNOG, OrthoDB, OMA, OrthoFinder, OrthoInspector, orthoMCL, Panther, Phylome, SonicParanoid
108	C05E4.1	178586	WBGene00005643	srp-2	Human	SERPINB4	ENSG00000206073	8.83	moderate	Homologene, OrthoDB, Hieranoid, OMA, OrthoFinder, OrthoInspector, orthoMCL, Phylome, SonicParanoid
108	C05E4.1	178586	WBGene00005643	srp-2	Human	SERPINB1	ENSG00000021355	8.83	moderate	eggNOG, OrthoDB, Hieranoid, OMA, OrthoFinder, orthoMCL, Panther, Phylome, SonicParanoid
109	Y32G9A.4	178672	WBGene00005644	srp-3	Human	SERPINB9	ENSG00000170542	8.83	moderate	eggNOG, OrthoDB, Domainoid, Hieranoid, OMA, OrthoFinder, OrthoInspector, Phylome, SonicParanoid
109	Y32G9A.4	178672	WBGene00005644	srp-3	Human	SERPINB11	ENSG00000206072	8.83	moderate	OrthoDB, Domainoid, Hieranoid, OMA, OrthoFinder, OrthoInspector, orthoMCL, Phylome, SonicParanoid
109	Y32G9A.4	178672	WBGene00005644	srp-3	Human	SERPINB13	ENSG00000197641	8.83	moderate	eggNOG, OrthoDB, Domainoid, Hieranoid, OMA, OrthoFinder, OrthoInspector, Phylome, SonicParanoid
112	F20D6.3	191960	WBGene00005649	srp-8	Human	SERPINI1	ENSG00000163536	8.83	moderate	eggNOG, OrthoDB, OMA, OrthoFinder, OrthoInspector, orthoMCL, Panther, Phylome, SonicParanoid
113	ZC155.1	175714	WBGene00003588	nex-1	Human	ANXA7	ENSG00000138279	8.83	moderate	eggNOG, OrthoDB, Domainoid, OMA, OrthoFinder, orthoMCL, Panther, Phylome, SonicParanoid
37	T04G9.2	180426	WBGene00003534	nas-15	Human	ASTL	ENSG00000188886	8.82	moderate	eggNOG, OrthoDB, OrthoFinder, OrthoInspector, orthoMCL, Panther, Phylome, SonicParanoid, SwiftOrtho
72	T25F10.2	179068	WBGene00000936	dbl-1	Human	BMP2	ENSG00000125845	8.8	high	eggNOG, Isobase, OrthoDB, Domainoid, OrthoInspector, Phylome, RoundUp, SonicParanoid, SwiftOrtho
73	C05D11.4	175909	WBGene00002881	let-756	Human	FGF20	ENSG00000078579	8.8	high	eggNOG, TreeFam, Domainoid, OrthoFinder, OrthoInspector, orthoMCL, Panther, Phylome, RoundUp
201	T19D12.6	174097	WBGene00020581	T19D12.6	Human	EGFLAM	ENSG00000164318	8.8	high	eggNOG, Homologene, OrthoDB, Hieranoid, Inparanoid, OrthoFinder, orthoMCL, Phylome, RoundUp
123	C04F6.3	180628	WBGene00000503	cht-1	Human	CHI3L1	ENSG00000133048	8.8	moderate	Compara, eggNOG, OrthoDB, Domainoid, Inparanoid, OrthoFinder, OrthoInspector, Phylome, SonicParanoid
3	C54D1.5	180980	WBGene00016913	lam-2	Human	LAMC3	ENSG00000050555	8.78	moderate	eggNOG, OrthoDB, Domainoid, Inparanoid, OMA, OrthoFinder, OrthoInspector, orthoMCL, Phylome
44	C31B8.8	178748	WBGene00016283	zmp-3	Human	MMP25	ENSG00000008516	8.78	moderate	Compara, eggNOG, OrthoDB, Domainoid, OrthoInspector, Phylome, RoundUp, SonicParanoid, SwiftOrtho
49	R12H7.2	181444	WBGene00000217	asp-4	Human	CTSE	ENSG00000196188	8.78	moderate	eggNOG, Isobase, OrthoDB, OMA, OrthoFinder, orthoMCL, Panther, Phylome, SonicParanoid
185	T04F3.2	179609	WBGene00011437	smoc-1	Human	SMOC2	ENSG00000112562	8.78	moderate	Compara, eggNOG, OrthoDB, Domainoid, OrthoFinder, OrthoInspector, Phylome, RoundUp, SonicParanoid
72	T25F10.2	179068	WBGene00000936	dbl-1	Human	BMP5	ENSG00000112175	8.76	high	eggNOG, Domainoid, Hieranoid, Inparanoid, OrthoInspector, orthoMCL, Phylome, SonicParanoid, SwiftOrtho
108	C05E4.1	178586	WBGene00005643	srp-2	Human	SERPINB3	ENSG00000057149	8.73	moderate	eggNOG, OrthoDB, Hieranoid, OMA, OrthoFinder, OrthoInspector, orthoMCL, Phylome, SonicParanoid
108	C05E4.1	178586	WBGene00005643	srp-2	Human	SERPINB6	ENSG00000124570	8.73	moderate	eggNOG, OrthoDB, Hieranoid, OMA, OrthoFinder, OrthoInspector, orthoMCL, Phylome, SonicParanoid
13	F57C7.3	181259	WBGene00004749	sdn-1	Human	SDC4	ENSG00000124145	8.11	high	Compara, Domainoid, Inparanoid, OrthoFinder, OrthoInspector, Panther, RoundUp, SonicParanoid
13	F57C7.3	181259	WBGene00004749	sdn-1	Human	SDC2	ENSG00000169439	8.11	high	Compara, Domainoid, Inparanoid, OrthoFinder, OrthoInspector, Panther, RoundUp, SonicParanoid
188	D1009.3	181135	WBGene00017013	ensh-1	Human	FIBCD1	ENSG00000130720	8.09	high	Domainoid, Inparanoid, OrthoFinder, OrthoInspector, Panther, Phylome, RoundUp, SonicParanoid
94	F52H3.7	174560	WBGene00002265	lec-2	Human	LGALS9B	ENSG00000170298	8.02	moderate	OrthoDB, Domainoid, OrthoFinder, OrthoInspector, Panther, Phylome, SonicParanoid, SwiftOrtho
94	F52H3.7	174560	WBGene00002265	lec-2	Human	LGALS9C	ENSG00000171916	8.02	moderate	OrthoDB, Domainoid, OrthoFinder, OrthoInspector, Panther, Phylome, SonicParanoid, SwiftOrtho
94	F52H3.7	174560	WBGene00002265	lec-2	Human	LGALS8	ENSG00000116977	8.02	moderate	OrthoDB, Domainoid, OrthoFinder, OrthoInspector, Panther, Phylome, SonicParanoid, SwiftOrtho
94	F52H3.7	174560	WBGene00002265	lec-2	Human	LGALS9	ENSG00000168961	8.02	moderate	OrthoDB, Domainoid, OrthoFinder, OrthoInspector, Panther, Phylome, SonicParanoid, SwiftOrtho
96	C44F1.3	175488	WBGene00002267	lec-4	Human	LGALS8	ENSG00000116977	8.02	moderate	OrthoDB, Domainoid, Hieranoid, OrthoFinder, OrthoInspector, Panther, Phylome, SonicParanoid
97	ZK1248.16	173992	WBGene00002268	lec-5	Human	LGALS8	ENSG00000116977	8.02	moderate	OrthoDB, Domainoid, Hieranoid, OrthoFinder, OrthoInspector, Panther, Phylome, SonicParanoid
146	F22E12.4	179461	WBGene00001178	egl-9	Human	EGLN2	ENSG00000269858	8.02	moderate	OrthoDB, Domainoid, Hieranoid, OrthoFinder, OrthoInspector, Panther, Phylome, SonicParanoid
107	C05E4.3	178585	WBGene00005642	srp-1	Human	SERPINB2	ENSG00000197632	7.98	moderate	OrthoDB, Domainoid, Inparanoid, OMA, OrthoFinder, OrthoInspector, Phylome, SonicParanoid
107	C05E4.3	178585	WBGene00005642	srp-1	Human	SERPINB8	ENSG00000166401	7.98	moderate	OrthoDB, Domainoid, Inparanoid, OMA, OrthoFinder, OrthoInspector, Phylome, SonicParanoid
111	F20D6.4	179195	WBGene00005648	srp-7	Human	SERPINB12	ENSG00000166634	7.98	moderate	OrthoDB, Domainoid, Hieranoid, Inparanoid, OMA, OrthoFinder, Phylome, SonicParanoid
30	4R79.1	181796	WBGene00003525	nas-6	Human	ASTL	ENSG00000188886	7.97	moderate	Isobase, OrthoDB, OrthoFinder, OrthoInspector, Panther, Phylome, SonicParanoid, SwiftOrtho
32	C34D4.9	183207	WBGene00003527	nas-8	Human	ASTL	ENSG00000188886	7.97	moderate	eggNOG, OrthoDB, Inparanoid, OrthoFinder, Panther, Phylome, SonicParanoid, SwiftOrtho
114	T07C4.9	176446	WBGene00003589	nex-2	Human	ANXA4	ENSG00000196975	7.96	moderate	OrthoDB, Domainoid, OMA, OrthoFinder, OrthoInspector, Phylome, RoundUp, SonicParanoid
173	F11C3.2	173359	WBGene00006845	unc-122	Human	GLDN	ENSG00000186417	7.96	moderate	eggNOG, TreeFam, Inparanoid, OMA, OrthoInspector, Panther, Phylome, RoundUp
41	Y37D8A.13	176706	WBGene00006804	unc-71	Human	ADAM15	ENSG00000143537	7.95	moderate	eggNOG, OrthoDB, Domainoid, OrthoInspector, Panther, Phylome, RoundUp, SonicParanoid
107	C05E4.3	178585	WBGene00005642	srp-1	Human	SERPINI2	ENSG00000114204	7.93	moderate	OrthoDB, OMA, OrthoInspector, orthoMCL, Panther, Phylome, SonicParanoid, SwiftOrtho
109	Y32G9A.4	178672	WBGene00005644	srp-3	Human	SERPINB2	ENSG00000197632	7.93	moderate	OrthoDB, Domainoid, Hieranoid, OMA, OrthoFinder, OrthoInspector, Phylome, SonicParanoid
109	Y32G9A.4	178672	WBGene00005644	srp-3	Human	SERPINC1	ENSG00000117601	7.93	moderate	OrthoDB, Domainoid, OMA, OrthoInspector, orthoMCL, Panther, Phylome, SonicParanoid
109	Y32G9A.4	178672	WBGene00005644	srp-3	Human	SERPINB8	ENSG00000166401	7.93	moderate	OrthoDB, Domainoid, Hieranoid, OMA, OrthoFinder, OrthoInspector, Phylome, SonicParanoid
111	F20D6.4	179195	WBGene00005648	srp-7	Human	SERPINI2	ENSG00000114204	7.93	moderate	OrthoDB, OMA, OrthoInspector, orthoMCL, Panther, Phylome, SonicParanoid, SwiftOrtho
111	F20D6.4	179195	WBGene00005648	srp-7	Human	SERPINI1	ENSG00000163536	7.93	moderate	OrthoDB, OMA, OrthoFinder, OrthoInspector, orthoMCL, Panther, Phylome, SonicParanoid
112	F20D6.3	191960	WBGene00005649	srp-8	Human	SERPINI2	ENSG00000114204	7.93	moderate	OrthoDB, OMA, OrthoInspector, orthoMCL, Panther, Phylome, SonicParanoid, SwiftOrtho
114	T07C4.9	176446	WBGene00003589	nex-2	Human	ANXA5	ENSG00000164111	7.93	moderate	OrthoDB, Domainoid, OMA, OrthoFinder, OrthoInspector, Phylome, SonicParanoid, SwiftOrtho
12	F59D12.4	181658	WBGene00001687	gpn-1	Human	GPC5	ENSG00000179399	7.92	moderate	eggNOG, TreeFam, Domainoid, Inparanoid, OrthoInspector, Panther, Phylome, SwiftOrtho
17	C04A11.4	181489	WBGene00000074	adm-2	Human	ADAM20	ENSG00000134007	7.92	moderate	eggNOG, OrthoDB, Domainoid, OrthoFinder, OrthoInspector, Panther, Phylome, SonicParanoid
17	C04A11.4	181489	WBGene00000074	adm-2	Human	ADAM29	ENSG00000168594	7.92	moderate	eggNOG, OrthoDB, Domainoid, OrthoFinder, OrthoInspector, Panther, Phylome, SonicParanoid
41	Y37D8A.13	176706	WBGene00006804	unc-71	Human	ADAM19	ENSG00000135074	7.92	moderate	eggNOG, OrthoDB, Domainoid, OrthoFinder, OrthoInspector, Panther, Phylome, SonicParanoid
45	H36L18.1	186805	WBGene00010423	zmp-5	Human	MMP12	ENSG00000262406	7.92	moderate	eggNOG, OrthoDB, Domainoid, OrthoFinder, OrthoInspector, Panther, Phylome, SonicParanoid
45	H36L18.1	186805	WBGene00010423	zmp-5	Human	MMP10	ENSG00000166670	7.92	moderate	eggNOG, OrthoDB, Domainoid, OrthoFinder, OrthoInspector, Panther, Phylome, SonicParanoid
45	H36L18.1	186805	WBGene00010423	zmp-5	Human	MMP20	ENSG00000137674	7.92	moderate	eggNOG, OrthoDB, Domainoid, OrthoFinder, OrthoInspector, Panther, Phylome, SonicParanoid
45	H36L18.1	186805	WBGene00010423	zmp-5	Human	MMP27	ENSG00000137675	7.92	moderate	eggNOG, OrthoDB, Domainoid, OrthoFinder, OrthoInspector, Panther, Phylome, SonicParanoid
45	H36L18.1	186805	WBGene00010423	zmp-5	Human	MMP7	ENSG00000137673	7.92	moderate	eggNOG, OrthoDB, Domainoid, OrthoFinder, Panther, Phylome, SonicParanoid, SwiftOrtho
45	H36L18.1	186805	WBGene00010423	zmp-5	Human	MMP3	ENSG00000149968	7.92	moderate	eggNOG, OrthoDB, Domainoid, OrthoFinder, OrthoInspector, Panther, Phylome, SonicParanoid
45	H36L18.1	186805	WBGene00010423	zmp-5	Human	MMP13	ENSG00000137745	7.92	moderate	eggNOG, OrthoDB, Domainoid, OrthoFinder, OrthoInspector, Panther, Phylome, SonicParanoid
46	K07C11.5	179197	WBGene00019478	cri-2	Human	TIMP3	ENSG00000100234	7.92	moderate	Compara, eggNOG, Domainoid, Inparanoid, OrthoFinder, Panther, Phylome, RoundUp
15	C54E4.2	177010	WBGene00016918	test-1	Human	SPOCK1	ENSG00000152377	7.9	moderate	Compara, OrthoDB, Domainoid, Inparanoid, OrthoFinder, OrthoInspector, Phylome, SonicParanoid
23	F25H8.3	177850	WBGene00001650	gon-1	Human	ADAMTS1	ENSG00000154734	7.9	moderate	Isobase, OrthoDB, Domainoid, orthoMCL, Panther, Phylome, RoundUp, SwiftOrtho
87	K10B4.6	173399	WBGene00000857	cwn-1	Human	WNT2B	ENSG00000134245	7.9	moderate	Compara, OrthoDB, Domainoid, Inparanoid, OrthoInspector, Phylome, SonicParanoid, SwiftOrtho
135	ZK546.15	173856	WBGene00006619	try-1	Human	PRSS33	ENSG00000103355	7.89	high	Inparanoid, OrthoFinder, OrthoInspector, orthoMCL, Phylome, RoundUp, SonicParanoid, SwiftOrtho
48	H22K11.1	180947	WBGene00000216	asp-3	Human	REN	ENSG00000143839	7.89	moderate	eggNOG, OrthoDB, TreeFam, OMA, OrthoFinder, Panther, Phylome, SonicParanoid
49	R12H7.2	181444	WBGene00000217	asp-4	Human	REN	ENSG00000143839	7.89	moderate	eggNOG, OrthoDB, TreeFam, OMA, OrthoFinder, Panther, Phylome, SonicParanoid
385	T03F1.10	171967	WBGene00020191	clec-53	Human	MRC2	ENSG00000011028	7.88	high	Compara, OrthoDB, OrthoInspector, orthoMCL, Panther, Phylome, RoundUp, SwiftOrtho
107	C05E4.3	178585	WBGene00005642	srp-1	Human	SERPINB12	ENSG00000166634	7.88	moderate	eggNOG, OrthoDB, Domainoid, Inparanoid, OMA, OrthoFinder, Phylome, SonicParanoid
148	Y47H9C.4	173064	WBGene00000415	ced-1	Human	PEAR1	ENSG00000187800	7.88	moderate	OrthoDB, Domainoid, Hieranoid, Inparanoid, OMA, OrthoInspector, orthoMCL, Phylome
200	ZK384.1	191308	WBGene00013971	scl-19	Human	CRISPLD2	ENSG00000103196	7.88	moderate	Compara, eggNOG, OrthoDB, OrthoInspector, Panther, Phylome, RoundUp, SonicParanoid
5	C36B1.1	172678	WBGene00000527	cle-1	Human	COL18A1	ENSG00000182871	7.87	high	OrthoDB, Domainoid, Inparanoid, OrthoFinder, OrthoInspector, orthoMCL, Phylome, SonicParanoid
5	C36B1.1	172678	WBGene00000527	cle-1	Human	COL15A1	ENSG00000204291	7.87	high	OrthoDB, Domainoid, Inparanoid, OrthoFinder, OrthoInspector, orthoMCL, Phylome, SonicParanoid
8	F01G12.5	181708	WBGene00002280	let-2	Human	COL4A3	ENSG00000169031	7.87	moderate	OrthoDB, Hieranoid, Inparanoid, OrthoFinder, orthoMCL, Phylome, SonicParanoid, SwiftOrtho
8	F01G12.5	181708	WBGene00002280	let-2	Human	COL4A5	ENSG00000188153	7.87	moderate	OrthoDB, Hieranoid, Inparanoid, OrthoFinder, orthoMCL, Phylome, SonicParanoid, SwiftOrtho
35	F39D8.4	185492	WBGene00003532	nas-13	Human	MEP1B	ENSG00000141434	7.86	moderate	eggNOG, Isobase, Domainoid, OrthoInspector, Panther, Phylome, SonicParanoid, SwiftOrtho
72	T25F10.2	179068	WBGene00000936	dbl-1	Human	BMP8B	ENSG00000116985	7.86	moderate	eggNOG, Domainoid, Hieranoid, Inparanoid, OrthoInspector, Phylome, SonicParanoid, SwiftOrtho
72	T25F10.2	179068	WBGene00000936	dbl-1	Human	BMP6	ENSG00000153162	7.86	moderate	eggNOG, Domainoid, Hieranoid, Inparanoid, OrthoInspector, Phylome, SonicParanoid, SwiftOrtho
72	T25F10.2	179068	WBGene00000936	dbl-1	Human	BMP7	ENSG00000101144	7.86	moderate	eggNOG, Domainoid, Hieranoid, Inparanoid, OrthoInspector, Phylome, SonicParanoid, SwiftOrtho
72	T25F10.2	179068	WBGene00000936	dbl-1	Human	BMP8A	ENSG00000183682	7.86	moderate	eggNOG, Domainoid, Hieranoid, Inparanoid, OrthoInspector, Phylome, SonicParanoid, SwiftOrtho
75	F39G3.8	178864	WBGene00006570	tig-2	Human	BMP8B	ENSG00000116985	7.85	high	eggNOG, OrthoDB, Hieranoid, OrthoFinder, Phylome, RoundUp, SonicParanoid, SwiftOrtho
75	F39G3.8	178864	WBGene00006570	tig-2	Human	BMP8A	ENSG00000183682	7.85	high	eggNOG, OrthoDB, Hieranoid, OrthoFinder, Phylome, RoundUp, SonicParanoid, SwiftOrtho
8	F01G12.5	181708	WBGene00002280	let-2	Human	COL4A2	ENSG00000134871	7.85	moderate	Homologene, OrthoDB, Domainoid, OrthoFinder, orthoMCL, Phylome, RoundUp, SwiftOrtho
41	Y37D8A.13	176706	WBGene00006804	unc-71	Human	ADAM29	ENSG00000168594	7.85	moderate	Compara, eggNOG, OrthoDB, Domainoid, OrthoFinder, Panther, Phylome, SonicParanoid
41	Y37D8A.13	176706	WBGene00006804	unc-71	Human	ADAM7	ENSG00000069206	7.85	moderate	Compara, eggNOG, OrthoDB, Domainoid, OrthoInspector, Panther, Phylome, SonicParanoid
44	C31B8.8	178748	WBGene00016283	zmp-3	Human	MMP26	ENSG00000167346	7.85	moderate	Compara, eggNOG, OrthoDB, Domainoid, OrthoFinder, Panther, Phylome, SwiftOrtho
44	C31B8.8	178748	WBGene00016283	zmp-3	Human	MMP11	ENSG00000099953	7.85	moderate	Compara, eggNOG, OrthoDB, OrthoInspector, Panther, Phylome, SonicParanoid, SwiftOrtho
44	C31B8.8	178748	WBGene00016283	zmp-3	Human	MMP28	ENSG00000271447	7.85	moderate	Compara, eggNOG, OrthoDB, OrthoInspector, Panther, Phylome, SonicParanoid, SwiftOrtho
72	T25F10.2	179068	WBGene00000936	dbl-1	Human	BMP4	ENSG00000125378	7.85	moderate	eggNOG, OrthoDB, Domainoid, OrthoInspector, Phylome, RoundUp, SonicParanoid, SwiftOrtho
74	Y39A3CL.6	175327	WBGene00004249	pvf-1	Human	PDGFB	ENSG00000100311	7.85	moderate	Compara, eggNOG, TreeFam, Domainoid, Hieranoid, Inparanoid, Panther, Phylome
200	ZK384.1	191308	WBGene00013971	scl-19	Human	R3HDML	ENSG00000101074	7.85	moderate	Compara, eggNOG, OrthoDB, OrthoInspector, Panther, Phylome, SonicParanoid, SwiftOrtho
200	ZK384.1	191308	WBGene00013971	scl-19	Human	PI15	ENSG00000137558	7.85	moderate	Compara, eggNOG, OrthoDB, OrthoInspector, Panther, Phylome, SonicParanoid, SwiftOrtho
48	H22K11.1	180947	WBGene00000216	asp-3	Human	CTSE	ENSG00000196188	7.83	moderate	eggNOG, OrthoDB, OMA, OrthoFinder, orthoMCL, Panther, Phylome, SonicParanoid
108	C05E4.1	178586	WBGene00005643	srp-2	Human	SERPINB9	ENSG00000170542	7.83	moderate	eggNOG, OrthoDB, Hieranoid, OMA, OrthoFinder, OrthoInspector, Phylome, SonicParanoid
108	C05E4.1	178586	WBGene00005643	srp-2	Human	SERPINB11	ENSG00000206072	7.83	moderate	OrthoDB, Hieranoid, OMA, OrthoFinder, OrthoInspector, orthoMCL, Phylome, SonicParanoid
108	C05E4.1	178586	WBGene00005643	srp-2	Human	SERPINB13	ENSG00000197641	7.83	moderate	eggNOG, OrthoDB, Hieranoid, OMA, OrthoFinder, OrthoInspector, Phylome, SonicParanoid
109	Y32G9A.4	178672	WBGene00005644	srp-3	Human	SERPINB12	ENSG00000166634	7.83	moderate	eggNOG, OrthoDB, Domainoid, Hieranoid, OMA, OrthoFinder, Phylome, SonicParanoid
113	ZC155.1	175714	WBGene00003588	nex-1	Human	ANXA5	ENSG00000164111	7.83	moderate	eggNOG, OrthoDB, Domainoid, OMA, OrthoFinder, Phylome, SonicParanoid, SwiftOrtho
44	C31B8.8	178748	WBGene00016283	zmp-3	Human	MMP19	ENSG00000123342	7.82	moderate	eggNOG, OrthoDB, OrthoInspector, orthoMCL, Panther, Phylome, SonicParanoid, SwiftOrtho
94	F52H3.7	174560	WBGene00002265	lec-2	Human	LGALS4	ENSG00000171747	7.82	moderate	OrthoDB, Domainoid, OrthoFinder, OrthoInspector, orthoMCL, Phylome, SonicParanoid, SwiftOrtho
130	R11A5.7	172557	WBGene00011235	suro-1	Human	CPA3	ENSG00000163751	7.82	moderate	eggNOG, OrthoDB, Hieranoid, OrthoFinder, OrthoInspector, Phylome, SonicParanoid, SwiftOrtho
200	ZK384.1	191308	WBGene00013971	scl-19	Human	PI16	ENSG00000164530	7.82	moderate	eggNOG, OrthoDB, OrthoFinder, OrthoInspector, orthoMCL, Panther, Phylome, SonicParanoid
385	T03F1.10	171967	WBGene00020191	clec-53	Human	MRC1	ENSG00000260314	7.82	moderate	eggNOG, OrthoDB, Domainoid, OrthoInspector, orthoMCL, Panther, Phylome, SwiftOrtho
42	EGAP1.3	175839	WBGene00006987	zmp-1	Human	MMP17	ENSG00000198598	7.81	high	eggNOG, Homologene, Hieranoid, OrthoFinder, orthoMCL, Panther, Phylome, SonicParanoid
41	Y37D8A.13	176706	WBGene00006804	unc-71	Human	ADAM2	ENSG00000104755	7.81	moderate	Compara, eggNOG, OrthoDB, TreeFam, Domainoid, Panther, Phylome, SonicParanoid
42	EGAP1.3	175839	WBGene00006987	zmp-1	Human	MMP25	ENSG00000008516	7.81	moderate	eggNOG, Hieranoid, OrthoFinder, orthoMCL, Panther, Phylome, SonicParanoid, SwiftOrtho
4	T22A3.8	172952	WBGene00002248	lam-3	Human	LAMA5	ENSG00000130702	7.8	moderate	eggNOG, TreeFam, Domainoid, orthoMCL, Panther, Phylome, RoundUp, SwiftOrtho
41	Y37D8A.13	176706	WBGene00006804	unc-71	Human	ADAM11	ENSG00000073670	7.8	moderate	eggNOG, Isobase, OrthoDB, orthoMCL, Panther, Phylome, RoundUp, SonicParanoid
60	M04G12.2	179818	WBGene00000789	cpz-2	Human	CTSZ	ENSG00000101160	7.8	moderate	Compara, eggNOG, Isobase, OrthoDB, OrthoInspector, Panther, Phylome, SwiftOrtho
2	W03F8.5	177292	WBGene00002247	lam-1	Human	LAMB4	ENSG00000091128	7.78	moderate	eggNOG, OrthoDB, TreeFam, Domainoid, OrthoFinder, orthoMCL, Panther, Phylome
140	ZK430.8	173775	WBGene00022743	mlt-7	Human	EPX	ENSG00000121053	7.77	high	eggNOG, Isobase, OrthoDB, OrthoFinder, orthoMCL, Panther, Phylome, SwiftOrtho
73	C05D11.4	175909	WBGene00002881	let-756	Human	FGF9	ENSG00000102678	7.77	moderate	eggNOG, TreeFam, Domainoid, OrthoFinder, OrthoInspector, orthoMCL, Panther, Phylome
166	R12A1.3	178632	WBGene00020017	R12A1.3	Human	WFDC8	ENSG00000158901	7.76	high	eggNOG, Hieranoid, Inparanoid, OrthoInspector, orthoMCL, Phylome, SonicParanoid, SwiftOrtho
52	F36D3.9	185355	WBGene00000782	cpr-2	Human	CTSB	ENSG00000164733	7.76	moderate	Compara, eggNOG, OrthoDB, OMA, OrthoFinder, orthoMCL, Panther, Phylome
36	F09E8.6	184247	WBGene00003533	nas-14	Human	ASTL	ENSG00000188886	7.75	moderate	eggNOG, OrthoDB, OrthoFinder, OrthoInspector, orthoMCL, Phylome, RoundUp, SwiftOrtho
44	C31B8.8	178748	WBGene00016283	zmp-3	Human	MMP17	ENSG00000198598	7.75	moderate	Compara, eggNOG, OrthoDB, Domainoid, OrthoInspector, Phylome, SonicParanoid, SwiftOrtho
123	C04F6.3	180628	WBGene00000503	cht-1	Human	OVGP1	ENSG00000085465	7.75	moderate	Compara, eggNOG, OrthoDB, Domainoid, OrthoFinder, OrthoInspector, Phylome, SonicParanoid
113	ZC155.1	175714	WBGene00003588	nex-1	Human	ANXA11	ENSG00000122359	7.73	moderate	eggNOG, OrthoDB, Domainoid, OMA, OrthoFinder, orthoMCL, Phylome, SonicParanoid
92	C53D6.7	183761	WBGene00008284	C53D6.7	Human	LGALS4	ENSG00000171747	7.72	moderate	eggNOG, OrthoDB, Hieranoid, OrthoFinder, orthoMCL, Phylome, SonicParanoid, SwiftOrtho
130	R11A5.7	172557	WBGene00011235	suro-1	Human	CPB2	ENSG00000080618	7.72	moderate	eggNOG, OrthoDB, Hieranoid, OrthoFinder, orthoMCL, Phylome, SonicParanoid, SwiftOrtho
200	ZK384.1	191308	WBGene00013971	scl-19	Human	CRISP2	ENSG00000124490	7.7	moderate	Compara, eggNOG, OrthoDB, Inparanoid, orthoMCL, Phylome, SonicParanoid, SwiftOrtho
200	ZK384.1	191308	WBGene00013971	scl-19	Human	GLIPR1	ENSG00000139278	7.7	moderate	Compara, eggNOG, OrthoDB, Inparanoid, OrthoInspector, orthoMCL, Phylome, SonicParanoid
200	ZK384.1	191308	WBGene00013971	scl-19	Human	CRISP3	ENSG00000096006	7.7	moderate	Compara, eggNOG, OrthoDB, Inparanoid, orthoMCL, Phylome, SonicParanoid, SwiftOrtho
13	F57C7.3	181259	WBGene00004749	sdn-1	Human	SDC1	ENSG00000115884	7.11	moderate	Compara, Domainoid, Hieranoid, Inparanoid, OrthoInspector, Panther, RoundUp
170	R01B10.1	178992	WBGene00000534	cpi-2	Human	CST3	ENSG00000101439	7.03	high	Compara, OrthoDB, Hieranoid, Inparanoid, Panther, Phylome, RoundUp
46	K07C11.5	179197	WBGene00019478	cri-2	Human	TIMP1	ENSG00000102265	6.99	moderate	eggNOG, Domainoid, Inparanoid, OrthoFinder, Panther, Phylome, RoundUp
110	C03G6.19	179125	WBGene00005647	srp-6	Human	SERPINB7	ENSG00000166396	6.98	moderate	OrthoDB, Domainoid, Inparanoid, OMA, Phylome, SonicParanoid, SwiftOrtho
110	C03G6.19	179125	WBGene00005647	srp-6	Human	SERPINB5	ENSG00000206075	6.98	moderate	OrthoDB, Domainoid, Inparanoid, OMA, Phylome, SonicParanoid, SwiftOrtho
189	F35B12.10	179595	WBGene00009389	F35B12.10	Human	GREM1	ENSG00000166923	6.97	high	Compara, Domainoid, OrthoFinder, OrthoInspector, Panther, Phylome, RoundUp
45	H36L18.1	186805	WBGene00010423	zmp-5	Human	MMP11	ENSG00000099953	6.97	moderate	eggNOG, OrthoDB, Inparanoid, OrthoInspector, Panther, Phylome, SonicParanoid
45	H36L18.1	186805	WBGene00010423	zmp-5	Human	MMP19	ENSG00000123342	6.97	moderate	eggNOG, OrthoDB, Inparanoid, OrthoInspector, Panther, Phylome, SonicParanoid
105	Y54E5B.1	173351	WBGene00004889	smp-1	Human	SEMA6A	ENSG00000092421	6.96	high	Domainoid, Inparanoid, orthoMCL, Panther, Phylome, SonicParanoid, SwiftOrtho
172	C48E7.5	183582	WBGene00000583	cof-2	Human	MYOC	ENSG00000034971	6.94	moderate	eggNOG, Domainoid, Panther, Phylome, RoundUp, SonicParanoid, SwiftOrtho
172	C48E7.5	183582	WBGene00000583	cof-2	Human	OLFML2A	ENSG00000185585	6.94	moderate	eggNOG, Domainoid, Panther, Phylome, RoundUp, SonicParanoid, SwiftOrtho
172	C48E7.5	183582	WBGene00000583	cof-2	Human	OLFM1	ENSG00000130558	6.94	moderate	eggNOG, Domainoid, OrthoInspector, Panther, Phylome, RoundUp, SonicParanoid
115	C28A5.3	191716	WBGene00003590	nex-3	Human	ANXA3	ENSG00000138772	6.93	high	eggNOG, OrthoDB, OMA, OrthoFinder, Panther, Phylome, SonicParanoid
108	C05E4.1	178586	WBGene00005643	srp-2	Human	SERPINB2	ENSG00000197632	6.93	moderate	OrthoDB, Hieranoid, OMA, OrthoFinder, OrthoInspector, Phylome, SonicParanoid
108	C05E4.1	178586	WBGene00005643	srp-2	Human	SERPINC1	ENSG00000117601	6.93	moderate	OrthoDB, OMA, OrthoInspector, orthoMCL, Panther, Phylome, SonicParanoid
108	C05E4.1	178586	WBGene00005643	srp-2	Human	SERPINB8	ENSG00000166401	6.93	moderate	OrthoDB, Hieranoid, OMA, OrthoFinder, OrthoInspector, Phylome, SonicParanoid
114	T07C4.9	176446	WBGene00003589	nex-2	Human	ANXA8L1	ENSG00000264230	6.93	moderate	OrthoDB, Domainoid, OMA, OrthoFinder, OrthoInspector, Phylome, SonicParanoid
114	T07C4.9	176446	WBGene00003589	nex-2	Human	ANXA8	ENSG00000265190	6.93	moderate	OrthoDB, Domainoid, OMA, OrthoFinder, OrthoInspector, Phylome, SonicParanoid
115	C28A5.3	191716	WBGene00003590	nex-3	Human	ANXA11	ENSG00000122359	6.93	moderate	eggNOG, OrthoDB, OMA, OrthoFinder, Panther, Phylome, SonicParanoid
101	C16H3.2	181786	WBGene00002272	lec-9	Human	LGALS3	ENSG00000131981	6.92	high	eggNOG, Isobase, OrthoDB, Inparanoid, Panther, Phylome, SwiftOrtho
17	C04A11.4	181489	WBGene00000074	adm-2	Human	ADAM21	ENSG00000139985	6.92	moderate	eggNOG, OrthoDB, OrthoFinder, OrthoInspector, Panther, Phylome, SonicParanoid
17	C04A11.4	181489	WBGene00000074	adm-2	Human	ADAM7	ENSG00000069206	6.92	moderate	eggNOG, OrthoDB, Domainoid, OrthoInspector, Panther, Phylome, SonicParanoid
17	C04A11.4	181489	WBGene00000074	adm-2	Human	ADAM30	ENSG00000134249	6.92	moderate	eggNOG, OrthoDB, Domainoid, OrthoInspector, Panther, Phylome, SonicParanoid
41	Y37D8A.13	176706	WBGene00006804	unc-71	Human	ADAM9	ENSG00000168615	6.92	moderate	eggNOG, OrthoDB, Domainoid, OrthoInspector, Panther, Phylome, SonicParanoid
92	C53D6.7	183761	WBGene00008284	C53D6.7	Human	LGALS9B	ENSG00000170298	6.92	moderate	eggNOG, OrthoDB, Hieranoid, OrthoFinder, Panther, Phylome, SonicParanoid
92	C53D6.7	183761	WBGene00008284	C53D6.7	Human	LGALS9C	ENSG00000171916	6.92	moderate	eggNOG, OrthoDB, Hieranoid, OrthoFinder, Panther, Phylome, SonicParanoid
92	C53D6.7	183761	WBGene00008284	C53D6.7	Human	LGALS9	ENSG00000168961	6.92	moderate	eggNOG, OrthoDB, Hieranoid, OrthoFinder, Panther, Phylome, SonicParanoid
130	R11A5.7	172557	WBGene00011235	suro-1	Human	CPO	ENSG00000144410	6.92	moderate	eggNOG, OrthoDB, OrthoFinder, Panther, Phylome, SonicParanoid, SwiftOrtho
35	F39D8.4	185492	WBGene00003532	nas-13	Human	MEP1A	ENSG00000112818	6.91	moderate	eggNOG, Domainoid, OrthoInspector, Panther, Phylome, SonicParanoid, SwiftOrtho
96	C44F1.3	175488	WBGene00002267	lec-4	Human	LGALS7B	ENSG00000178934	6.91	moderate	eggNOG, Panther, Domainoid, OrthoFinder, Phylome, SonicParanoid, SwiftOrtho
172	C48E7.5	183582	WBGene00000583	cof-2	Human	OLFML2B	ENSG00000162745	6.91	moderate	eggNOG, Domainoid, OrthoInspector, Panther, Phylome, SonicParanoid, SwiftOrtho
169	K08B4.6	177372	WBGene00000535	cpi-1	Human	CST1	ENSG00000170373	6.9	high	Compara, eggNOG, OrthoDB, Hieranoid, Inparanoid, Panther, Phylome
169	K08B4.6	177372	WBGene00000535	cpi-1	Human	CST4	ENSG00000101441	6.9	high	Compara, eggNOG, OrthoDB, Hieranoid, Inparanoid, Panther, Phylome
169	K08B4.6	177372	WBGene00000535	cpi-1	Human	CST3	ENSG00000101439	6.9	high	Compara, eggNOG, OrthoDB, Hieranoid, Inparanoid, Panther, Phylome
169	K08B4.6	177372	WBGene00000535	cpi-1	Human	CST5	ENSG00000170367	6.9	high	Compara, eggNOG, OrthoDB, Hieranoid, Inparanoid, Panther, Phylome
169	K08B4.6	177372	WBGene00000535	cpi-1	Human	CST2	ENSG00000170369	6.9	high	Compara, eggNOG, OrthoDB, Hieranoid, Inparanoid, Panther, Phylome
189	F35B12.10	179595	WBGene00009389	F35B12.10	Human	GREM2	ENSG00000180875	6.9	high	Compara, TreeFam, Domainoid, OrthoFinder, OrthoInspector, Panther, Phylome
87	K10B4.6	173399	WBGene00000857	cwn-1	Human	WNT7A	ENSG00000154764	6.9	moderate	Compara, OrthoDB, Inparanoid, OrthoInspector, Phylome, SonicParanoid, SwiftOrtho
87	K10B4.6	173399	WBGene00000857	cwn-1	Human	WNT7B	ENSG00000188064	6.9	moderate	Compara, OrthoDB, Inparanoid, OrthoInspector, Phylome, SonicParanoid, SwiftOrtho
178	F26E4.7	172829	WBGene00009162	F26E4.7	Human	POSTN	ENSG00000133110	6.88	high	Compara, OrthoDB, Domainoid, OrthoInspector, Phylome, RoundUp, SwiftOrtho
17	C04A11.4	181489	WBGene00000074	adm-2	Human	ADAM2	ENSG00000104755	6.88	moderate	eggNOG, OrthoDB, TreeFam, Domainoid, Panther, Phylome, SonicParanoid
141	ZK994.3	191484	WBGene00004256	pxn-1	Human	EPX	ENSG00000121053	6.88	moderate	Compara, eggNOG, OrthoDB, OrthoFinder, Panther, Phylome, RoundUp
141	ZK994.3	191484	WBGene00004256	pxn-1	Human	MPO	ENSG00000005381	6.88	moderate	Compara, eggNOG, OrthoDB, OrthoFinder, Panther, Phylome, RoundUp
142	K09C8.5	181288	WBGene00004257	pxn-2	Human	EPX	ENSG00000121053	6.88	moderate	Compara, eggNOG, OrthoDB, OrthoFinder, Panther, Phylome, RoundUp
142	K09C8.5	181288	WBGene00004257	pxn-2	Human	MPO	ENSG00000005381	6.88	moderate	Compara, eggNOG, OrthoDB, OrthoFinder, Panther, Phylome, RoundUp
29	T23H4.3	188819	WBGene00003524	nas-5	Human	ASTL	ENSG00000188886	6.87	moderate	eggNOG, Isobase, OrthoDB, OrthoFinder, Panther, Phylome, SwiftOrtho
34	C24F3.3	182848	WBGene00003531	nas-12	Human	ASTL	ENSG00000188886	6.87	moderate	eggNOG, Isobase, OrthoDB, OrthoFinder, Panther, Phylome, SwiftOrtho
73	C05D11.4	175909	WBGene00002881	let-756	Human	FGF16	ENSG00000196468	6.87	moderate	eggNOG, TreeFam, Domainoid, OrthoFinder, OrthoInspector, Panther, Phylome
135	ZK546.15	173856	WBGene00006619	try-1	Human	PRSS27	ENSG00000172382	6.87	moderate	OrthoDB, Inparanoid, OrthoFinder, orthoMCL, Phylome, SonicParanoid, SwiftOrtho
31	C07D10.4	182368	WBGene00003526	nas-7	Human	MEP1A	ENSG00000112818	6.86	moderate	eggNOG, Isobase, OrthoInspector, Panther, Phylome, SonicParanoid, SwiftOrtho
32	C34D4.9	183207	WBGene00003527	nas-8	Human	MEP1B	ENSG00000141434	6.86	moderate	eggNOG, Isobase, Domainoid, Panther, Phylome, SonicParanoid, SwiftOrtho
182	T15B7.1	188512	WBGene00020516	T15B7.1	Human	FCN1	ENSG00000085265	6.86	moderate	eggNOG, Domainoid, Hieranoid, Inparanoid, OrthoFinder, Phylome, SonicParanoid
182	T15B7.1	188512	WBGene00020516	T15B7.1	Human	FCN2	ENSG00000160339	6.86	moderate	eggNOG, Domainoid, Hieranoid, Inparanoid, OrthoFinder, Phylome, SonicParanoid
168	T01D3.6	179863	WBGene00011330	T01D3.6	Human	TECTA	ENSG00000109927	6.85	high	OrthoDB, Domainoid, orthoMCL, Phylome, RoundUp, SonicParanoid, SwiftOrtho
168	T01D3.6	179863	WBGene00011330	T01D3.6	Human	FCGBP	ENSG00000275395	6.85	high	OrthoDB, Domainoid, OrthoInspector, orthoMCL, Phylome, RoundUp, SwiftOrtho
7	K04H4.1	176314	WBGene00001263	emb-9	Human	COL4A4	ENSG00000081052	6.85	moderate	Compara, OrthoDB, OrthoFinder, orthoMCL, Panther, Phylome, SwiftOrtho
41	Y37D8A.13	176706	WBGene00006804	unc-71	Human	ADAM22	ENSG00000008277	6.85	moderate	eggNOG, OrthoDB, orthoMCL, Panther, Phylome, RoundUp, SonicParanoid
41	Y37D8A.13	176706	WBGene00006804	unc-71	Human	ADAM30	ENSG00000134249	6.85	moderate	Compara, eggNOG, OrthoDB, Domainoid, Panther, Phylome, SonicParanoid
44	C31B8.8	178748	WBGene00016283	zmp-3	Human	MMP9	ENSG00000100985	6.85	moderate	Compara, eggNOG, OrthoDB, Panther, Phylome, SonicParanoid, SwiftOrtho
44	C31B8.8	178748	WBGene00016283	zmp-3	Human	MMP2	ENSG00000087245	6.85	moderate	Compara, eggNOG, OrthoDB, Panther, Phylome, SonicParanoid, SwiftOrtho
384	B0218.8	181855	WBGene00015052	clec-52	Human	MRC2	ENSG00000011028	6.85	moderate	Compara, OrthoDB, OrthoInspector, orthoMCL, Panther, Phylome, SwiftOrtho
50	T03E6.7	180111	WBGene00000776	cpl-1	Human	CTSK	ENSG00000143387	6.83	moderate	OrthoDB, OMA, OrthoFinder, OrthoInspector, orthoMCL, Phylome, SonicParanoid
53	T10H4.12	180033	WBGene00000783	cpr-3	Human	CTSB	ENSG00000164733	6.83	moderate	eggNOG, OrthoDB, OMA, OrthoFinder, orthoMCL, Panther, Phylome
108	C05E4.1	178586	WBGene00005643	srp-2	Human	SERPINB12	ENSG00000166634	6.83	moderate	eggNOG, OrthoDB, Hieranoid, OMA, OrthoFinder, Phylome, SonicParanoid
113	ZC155.1	175714	WBGene00003588	nex-1	Human	ANXA8L1	ENSG00000264230	6.83	moderate	eggNOG, OrthoDB, Domainoid, OMA, OrthoFinder, Phylome, SonicParanoid
113	ZC155.1	175714	WBGene00003588	nex-1	Human	ANXA3	ENSG00000138772	6.83	moderate	eggNOG, OrthoDB, Domainoid, OMA, OrthoFinder, Phylome, SonicParanoid
113	ZC155.1	175714	WBGene00003588	nex-1	Human	ANXA4	ENSG00000196975	6.83	moderate	eggNOG, OrthoDB, Domainoid, OMA, OrthoFinder, Phylome, SonicParanoid
113	ZC155.1	175714	WBGene00003588	nex-1	Human	ANXA8	ENSG00000265190	6.83	moderate	eggNOG, OrthoDB, Domainoid, OMA, OrthoFinder, Phylome, SonicParanoid
113	ZC155.1	175714	WBGene00003588	nex-1	Human	ANXA2	ENSG00000182718	6.83	moderate	eggNOG, OrthoDB, Domainoid, OMA, OrthoFinder, Phylome, SonicParanoid
115	C28A5.3	191716	WBGene00003590	nex-3	Human	ANXA5	ENSG00000164111	6.83	moderate	eggNOG, OrthoDB, OMA, OrthoFinder, Phylome, SonicParanoid, SwiftOrtho
24	F53B6.2	172706	WBGene00009958	madd-4	Human	ADAMTSL1	ENSG00000178031	6.82	high	OrthoDB, Domainoid, Hieranoid, OrthoFinder, orthoMCL, Phylome, SonicParanoid
24	F53B6.2	172706	WBGene00009958	madd-4	Human	ADAMTSL3	ENSG00000156218	6.82	high	OrthoDB, Domainoid, Hieranoid, OrthoFinder, orthoMCL, Phylome, SonicParanoid
137	F49E12.1	174340	WBGene00009897	skpo-1	Human	MPO	ENSG00000005381	6.82	high	eggNOG, OrthoDB, OrthoFinder, orthoMCL, Panther, Phylome, SwiftOrtho
137	F49E12.1	174340	WBGene00009897	skpo-1	Human	LPO	ENSG00000167419	6.82	high	eggNOG, OrthoDB, OrthoFinder, orthoMCL, Panther, Phylome, SwiftOrtho
41	Y37D8A.13	176706	WBGene00006804	unc-71	Human	ADAM23	ENSG00000114948	6.82	moderate	eggNOG, OrthoDB, OrthoInspector, orthoMCL, Panther, Phylome, SonicParanoid
75	F39G3.8	178864	WBGene00006570	tig-2	Human	BMP6	ENSG00000153162	6.82	moderate	eggNOG, OrthoDB, Hieranoid, OrthoFinder, Phylome, SonicParanoid, SwiftOrtho
75	F39G3.8	178864	WBGene00006570	tig-2	Human	BMP7	ENSG00000101144	6.82	moderate	eggNOG, OrthoDB, Hieranoid, OrthoFinder, Phylome, SonicParanoid, SwiftOrtho
75	F39G3.8	178864	WBGene00006570	tig-2	Human	BMP5	ENSG00000112175	6.82	moderate	eggNOG, OrthoDB, Hieranoid, OrthoFinder, Phylome, SonicParanoid, SwiftOrtho
137	F49E12.1	174340	WBGene00009897	skpo-1	Human	EPX	ENSG00000121053	6.82	moderate	eggNOG, OrthoDB, OrthoFinder, orthoMCL, Panther, Phylome, SwiftOrtho
140	ZK430.8	173775	WBGene00022743	mlt-7	Human	MPO	ENSG00000005381	6.82	moderate	eggNOG, OrthoDB, OrthoFinder, orthoMCL, Panther, Phylome, SwiftOrtho
140	ZK430.8	173775	WBGene00022743	mlt-7	Human	LPO	ENSG00000167419	6.82	moderate	eggNOG, OrthoDB, OrthoFinder, orthoMCL, Panther, Phylome, SwiftOrtho
41	Y37D8A.13	176706	WBGene00006804	unc-71	Human	ADAM18	ENSG00000168619	6.81	moderate	Compara, eggNOG, OrthoDB, TreeFam, Domainoid, Panther, Phylome
41	Y37D8A.13	176706	WBGene00006804	unc-71	Human	ADAM32	ENSG00000197140	6.81	moderate	Compara, eggNOG, OrthoDB, TreeFam, Domainoid, Panther, Phylome
383	B0218.6	181854	WBGene00015050	clec-51	Human	MRC1	ENSG00000260314	6.81	moderate	eggNOG, Domainoid, OrthoInspector, orthoMCL, Panther, Phylome, SwiftOrtho
4	T22A3.8	172952	WBGene00002248	lam-3	Human	LAMA3	ENSG00000053747	6.8	moderate	eggNOG, TreeFam, Domainoid, orthoMCL, Panther, Phylome, RoundUp
115	C28A5.3	191716	WBGene00003590	nex-3	Human	ANXA7	ENSG00000138279	6.78	moderate	eggNOG, Isobase, OrthoDB, OMA, OrthoFinder, Phylome, SonicParanoid
144	Y47D3B.10	176569	WBGene00001077	dpy-18	Human	P4HA3	ENSG00000149380	6.78	moderate	eggNOG, Isobase, OrthoDB, OMA, OrthoFinder, Phylome, SonicParanoid
68	R09F10.1	181087	WBGene00019986	R09F10.1	Human	CTSF	ENSG00000174080	6.76	moderate	Compara, eggNOG, OrthoDB, OMA, orthoMCL, Panther, Phylome
145	F35G2.4	178170	WBGene00004025	phy-2	Human	P4HA3	ENSG00000149380	6.76	moderate	Compara, eggNOG, OrthoDB, OMA, OrthoFinder, Phylome, SonicParanoid
103	DC2.3	178548	WBGene00017080	lec-12	Human	LGALS9B	ENSG00000170298	6.75	moderate	Compara, OrthoDB, Domainoid, OrthoFinder, OrthoInspector, orthoMCL, Phylome
103	DC2.3	178548	WBGene00017080	lec-12	Human	LGALS9C	ENSG00000171916	6.75	moderate	Compara, OrthoDB, Domainoid, OrthoFinder, OrthoInspector, orthoMCL, Phylome
103	DC2.3	178548	WBGene00017080	lec-12	Human	LGALS9	ENSG00000168961	6.75	moderate	Compara, OrthoDB, Domainoid, OrthoFinder, OrthoInspector, orthoMCL, Phylome
175	K07D8.1	176060	WBGene00003497	mup-4	Human	FBN3	ENSG00000142449	6.72	high	eggNOG, OrthoDB, Domainoid, orthoMCL, Phylome, SonicParanoid, SwiftOrtho
82	ZK678.5	181664	WBGene00006950	wrt-4	Human	SHH	ENSG00000164690	6.7	high	Compara, eggNOG, Isobase, OrthoDB, Domainoid, OrthoInspector, Phylome
84	ZK1037.10	191504	WBGene00006953	wrt-7	Human	SHH	ENSG00000164690	6.7	high	Compara, eggNOG, Isobase, OrthoDB, Domainoid, OrthoInspector, Phylome
85	C29F3.2	180035	WBGene00006954	wrt-8	Human	SHH	ENSG00000164690	6.7	high	Compara, eggNOG, Isobase, OrthoDB, Domainoid, OrthoInspector, Phylome
66	Y40D12A.2	175938	WBGene00021503	ctsa-4.2	Human	CPVL	ENSG00000106066	6.68	high	eggNOG, Isobase, OrthoDB, Hieranoid, OMA, orthoMCL, Phylome
200	ZK384.1	191308	WBGene00013971	scl-19	Human	GLIPR1L1	ENSG00000173401	6.65	moderate	Compara, eggNOG, OrthoDB, OrthoInspector, orthoMCL, Phylome, SonicParanoid
108	C05E4.1	178586	WBGene00005643	srp-2	Human	SERPINE2	ENSG00000135919	6.08	moderate	OrthoDB, Domainoid, Inparanoid, OMA, Panther, Phylome
92	C53D6.7	183761	WBGene00008284	C53D6.7	Human	LGALS8	ENSG00000116977	6.02	moderate	OrthoDB, Hieranoid, OrthoFinder, Panther, Phylome, SonicParanoid
30	4R79.1	181796	WBGene00003525	nas-6	Human	MEP1A	ENSG00000112818	6.01	moderate	Domainoid, OrthoInspector, Panther, Phylome, SonicParanoid, SwiftOrtho
30	4R79.1	181796	WBGene00003525	nas-6	Human	MEP1B	ENSG00000141434	6.01	moderate	Domainoid, OrthoInspector, Panther, Phylome, SonicParanoid, SwiftOrtho
94	F52H3.7	174560	WBGene00002265	lec-2	Human	LGALS7B	ENSG00000178934	6.01	moderate	Panther, Domainoid, OrthoFinder, Phylome, SonicParanoid, SwiftOrtho
170	R01B10.1	178992	WBGene00000534	cpi-2	Human	CST4	ENSG00000101441	6	moderate	Compara, OrthoDB, Hieranoid, Inparanoid, Panther, Phylome
170	R01B10.1	178992	WBGene00000534	cpi-2	Human	CST1	ENSG00000170373	6	moderate	Compara, OrthoDB, Hieranoid, Inparanoid, Panther, Phylome
170	R01B10.1	178992	WBGene00000534	cpi-2	Human	CST5	ENSG00000170367	6	moderate	Compara, OrthoDB, Hieranoid, Inparanoid, Panther, Phylome
170	R01B10.1	178992	WBGene00000534	cpi-2	Human	CST2	ENSG00000170369	6	moderate	Compara, OrthoDB, Hieranoid, Inparanoid, Panther, Phylome
107	C05E4.3	178585	WBGene00005642	srp-1	Human	SERPINB7	ENSG00000166396	5.98	moderate	OrthoDB, Domainoid, Inparanoid, OMA, Phylome, SonicParanoid
107	C05E4.3	178585	WBGene00005642	srp-1	Human	SERPINB5	ENSG00000206075	5.98	moderate	OrthoDB, Domainoid, Inparanoid, OMA, Phylome, SonicParanoid
111	F20D6.4	179195	WBGene00005648	srp-7	Human	SERPINB7	ENSG00000166396	5.98	moderate	OrthoDB, Domainoid, Inparanoid, OMA, Phylome, SonicParanoid
111	F20D6.4	179195	WBGene00005648	srp-7	Human	SERPINB5	ENSG00000206075	5.98	moderate	OrthoDB, Domainoid, Inparanoid, OMA, Phylome, SonicParanoid
112	F20D6.3	191960	WBGene00005649	srp-8	Human	SERPINB7	ENSG00000166396	5.98	moderate	OrthoDB, Domainoid, Inparanoid, OMA, Phylome, SonicParanoid
112	F20D6.3	191960	WBGene00005649	srp-8	Human	SERPINB5	ENSG00000206075	5.98	moderate	OrthoDB, Domainoid, Inparanoid, OMA, Phylome, SonicParanoid
64	C08H9.1	182429	WBGene00007462	ctsa-3.2	Human	CTSA	ENSG00000064601	5.97	moderate	Isobase, OrthoDB, OrthoFinder, Panther, Phylome, SwiftOrtho
135	ZK546.15	173856	WBGene00006619	try-1	Human	PRSS22	ENSG00000005001	5.97	moderate	OrthoDB, Inparanoid, OrthoFinder, Phylome, SonicParanoid, SwiftOrtho
191	ZK783.1	176076	WBGene00022816	fbn-1	Human	FBN2	ENSG00000138829	5.96	high	TreeFam, Domainoid, Inparanoid, OMA, Phylome, RoundUp
46	K07C11.5	179197	WBGene00019478	cri-2	Human	TIMP4	ENSG00000157150	5.96	moderate	eggNOG, Domainoid, Inparanoid, OrthoFinder, Panther, Phylome
105	Y54E5B.1	173351	WBGene00004889	smp-1	Human	SEMA6B	ENSG00000167680	5.96	moderate	Domainoid, Inparanoid, orthoMCL, Panther, Phylome, SonicParanoid
105	Y54E5B.1	173351	WBGene00004889	smp-1	Human	SEMA6D	ENSG00000137872	5.96	moderate	Domainoid, Inparanoid, orthoMCL, Panther, Phylome, SonicParanoid
105	Y54E5B.1	173351	WBGene00004889	smp-1	Human	SEMA6C	ENSG00000143434	5.96	moderate	Domainoid, Inparanoid, orthoMCL, Panther, Phylome, SonicParanoid
17	C04A11.4	181489	WBGene00000074	adm-2	Human	ADAM11	ENSG00000073670	5.95	moderate	eggNOG, OrthoDB, Panther, Phylome, RoundUp, SonicParanoid
17	C04A11.4	181489	WBGene00000074	adm-2	Human	ADAM22	ENSG00000008277	5.95	moderate	eggNOG, OrthoDB, Panther, Phylome, RoundUp, SonicParanoid
66	Y40D12A.2	175938	WBGene00021503	ctsa-4.2	Human	CTSA	ENSG00000064601	5.95	moderate	OrthoDB, OrthoFinder, orthoMCL, Panther, Phylome, RoundUp
173	F11C3.2	173359	WBGene00006845	unc-122	Human	OLFM1	ENSG00000130558	5.94	moderate	eggNOG, OrthoInspector, Panther, Phylome, RoundUp, SonicParanoid
416	C54D1.2	183775	WBGene00016912	clec-86	Human	REG3A	ENSG00000172016	5.93	high	Compara, OrthoDB, Inparanoid, Phylome, RoundUp, SonicParanoid
48	H22K11.1	180947	WBGene00000216	asp-3	Human	PGA4	ENSG00000229183	5.93	moderate	eggNOG, OrthoDB, OMA, OrthoFinder, Panther, Phylome
48	H22K11.1	180947	WBGene00000216	asp-3	Human	PGA3	ENSG00000229859	5.93	moderate	eggNOG, OrthoDB, OMA, OrthoFinder, Panther, Phylome
48	H22K11.1	180947	WBGene00000216	asp-3	Human	PGA5	ENSG00000256713	5.93	moderate	eggNOG, OrthoDB, OMA, OrthoFinder, Panther, Phylome
49	R12H7.2	181444	WBGene00000217	asp-4	Human	PGA4	ENSG00000229183	5.93	moderate	eggNOG, OrthoDB, OMA, OrthoFinder, Panther, Phylome
49	R12H7.2	181444	WBGene00000217	asp-4	Human	PGA3	ENSG00000229859	5.93	moderate	eggNOG, OrthoDB, OMA, OrthoFinder, Panther, Phylome
49	R12H7.2	181444	WBGene00000217	asp-4	Human	PGA5	ENSG00000256713	5.93	moderate	eggNOG, OrthoDB, OMA, OrthoFinder, Panther, Phylome
262	F40G9.10	185558	WBGene00018246	clec-148	Human	REG4	ENSG00000134193	5.92	high	OrthoDB, Domainoid, Hieranoid, OrthoFinder, Phylome, SonicParanoid
17	C04A11.4	181489	WBGene00000074	adm-2	Human	ADAM23	ENSG00000114948	5.92	moderate	eggNOG, OrthoDB, OrthoInspector, Panther, Phylome, SonicParanoid
23	F25H8.3	177850	WBGene00001650	gon-1	Human	ADAMTS15	ENSG00000166106	5.92	moderate	OrthoDB, Domainoid, orthoMCL, Panther, Phylome, SwiftOrtho
23	F25H8.3	177850	WBGene00001650	gon-1	Human	ADAMTS8	ENSG00000134917	5.92	moderate	OrthoDB, Domainoid, orthoMCL, Panther, Phylome, SwiftOrtho
45	H36L18.1	186805	WBGene00010423	zmp-5	Human	MMP26	ENSG00000167346	5.92	moderate	eggNOG, OrthoDB, Domainoid, OrthoFinder, Panther, Phylome
45	H36L18.1	186805	WBGene00010423	zmp-5	Human	MMP28	ENSG00000271447	5.92	moderate	eggNOG, OrthoDB, OrthoInspector, Panther, Phylome, SonicParanoid
137	F49E12.1	174340	WBGene00009897	skpo-1	Human	PXDN	ENSG00000130508	5.92	moderate	eggNOG, OrthoDB, OrthoFinder, Panther, Phylome, SwiftOrtho
137	F49E12.1	174340	WBGene00009897	skpo-1	Human	PXDNL	ENSG00000147485	5.92	moderate	eggNOG, OrthoDB, OrthoFinder, Panther, Phylome, SwiftOrtho
139	F32A5.2	174191	WBGene00017968	skpo-3	Human	EPX	ENSG00000121053	5.92	moderate	OrthoDB, OrthoFinder, orthoMCL, Panther, Phylome, SwiftOrtho
139	F32A5.2	174191	WBGene00017968	skpo-3	Human	MPO	ENSG00000005381	5.92	moderate	OrthoDB, OrthoFinder, orthoMCL, Panther, Phylome, SwiftOrtho
139	F32A5.2	174191	WBGene00017968	skpo-3	Human	LPO	ENSG00000167419	5.92	moderate	OrthoDB, OrthoFinder, orthoMCL, Panther, Phylome, SwiftOrtho
140	ZK430.8	173775	WBGene00022743	mlt-7	Human	PXDN	ENSG00000130508	5.92	moderate	eggNOG, OrthoDB, OrthoFinder, Panther, Phylome, SwiftOrtho
140	ZK430.8	173775	WBGene00022743	mlt-7	Human	PXDNL	ENSG00000147485	5.92	moderate	eggNOG, OrthoDB, OrthoFinder, Panther, Phylome, SwiftOrtho
181	F41C6.1	180961	WBGene00006746	unc-6	Human	NTN5	ENSG00000142233	5.92	moderate	eggNOG, OrthoDB, Domainoid, Panther, Phylome, SwiftOrtho
31	C07D10.4	182368	WBGene00003526	nas-7	Human	MEP1B	ENSG00000141434	5.91	moderate	eggNOG, OrthoInspector, Panther, Phylome, SonicParanoid, SwiftOrtho
32	C34D4.9	183207	WBGene00003527	nas-8	Human	MEP1A	ENSG00000112818	5.91	moderate	eggNOG, Domainoid, Panther, Phylome, SonicParanoid, SwiftOrtho
37	T04G9.2	180426	WBGene00003534	nas-15	Human	MEP1B	ENSG00000141434	5.91	moderate	eggNOG, OrthoInspector, Panther, Phylome, SonicParanoid, SwiftOrtho
37	T04G9.2	180426	WBGene00003534	nas-15	Human	MEP1A	ENSG00000112818	5.91	moderate	eggNOG, OrthoInspector, Panther, Phylome, SonicParanoid, SwiftOrtho
72	T25F10.2	179068	WBGene00000936	dbl-1	Human	GDF5	ENSG00000125965	5.91	moderate	eggNOG, Domainoid, OrthoInspector, Panther, Phylome, SwiftOrtho
73	C05D11.4	175909	WBGene00002881	let-756	Human	FGF14	ENSG00000102466	5.91	moderate	eggNOG, Domainoid, OrthoInspector, Panther, Phylome, SwiftOrtho
97	ZK1248.16	173992	WBGene00002268	lec-5	Human	LGALS7B	ENSG00000178934	5.91	moderate	eggNOG, Panther, Domainoid, OrthoFinder, Phylome, SonicParanoid
172	C48E7.5	183582	WBGene00000583	cof-2	Human	OLFM2	ENSG00000105088	5.91	moderate	eggNOG, Domainoid, OrthoInspector, Panther, Phylome, SonicParanoid
172	C48E7.5	183582	WBGene00000583	cof-2	Human	OLFM3	ENSG00000118733	5.91	moderate	eggNOG, Domainoid, Panther, Phylome, SonicParanoid, SwiftOrtho
173	F11C3.2	173359	WBGene00006845	unc-122	Human	OLFM2	ENSG00000105088	5.91	moderate	eggNOG, OrthoInspector, Panther, Phylome, SonicParanoid, SwiftOrtho
93	W09H1.6	174964	WBGene00002264	lec-1	Human	LGALS3	ENSG00000131981	5.9	moderate	Compara, Isobase, OrthoDB, Panther, Phylome, SonicParanoid
100	R07B1.10	181198	WBGene00002271	lec-8	Human	LGALS3	ENSG00000131981	5.9	moderate	Compara, eggNOG, OrthoDB, Inparanoid, Panther, Phylome
87	K10B4.6	173399	WBGene00000857	cwn-1	Human	WNT3A	ENSG00000154342	5.89	moderate	Compara, Domainoid, Inparanoid, Phylome, SonicParanoid, SwiftOrtho
99	R07B1.2	181199	WBGene00002270	lec-7	Human	LGALS3	ENSG00000131981	5.89	moderate	Compara, eggNOG, Inparanoid, Panther, Phylome, SwiftOrtho
116	C37H5.1	183294	WBGene00003591	nex-4	Human	ANXA7	ENSG00000138279	5.88	moderate	eggNOG, Isobase, OrthoDB, OMA, Panther, Phylome
45	H36L18.1	186805	WBGene00010423	zmp-5	Human	MMP17	ENSG00000198598	5.87	moderate	eggNOG, OrthoDB, Inparanoid, OrthoInspector, Phylome, SonicParanoid
67	F32H5.1	179815	WBGene00009347	F32H5.1	Human	CTSB	ENSG00000164733	5.87	moderate	eggNOG, Isobase, OrthoDB, Panther, Phylome, SwiftOrtho
80	ZK1290.12	174223	WBGene00006947	wrt-1	Human	DHH	ENSG00000139549	5.87	moderate	Isobase, OrthoDB, Domainoid, OrthoInspector, Phylome, SwiftOrtho
41	Y37D8A.13	176706	WBGene00006804	unc-71	Human	ADAMDEC1	ENSG00000134028	5.85	moderate	Compara, eggNOG, OrthoDB, Domainoid, Panther, Phylome
68	R09F10.1	181087	WBGene00019986	R09F10.1	Human	CTSW	ENSG00000172543	5.85	moderate	Compara, eggNOG, OrthoDB, OrthoFinder, Panther, Phylome
89	W08D2.1	177821	WBGene00001188	egl-20	Human	WNT7B	ENSG00000188064	5.85	moderate	eggNOG, OrthoDB, Domainoid, Phylome, RoundUp, SonicParanoid
98	Y55B1AR.1	175212	WBGene00002269	lec-6	Human	LGALS9B	ENSG00000170298	5.85	moderate	Compara, eggNOG, OrthoDB, OrthoFinder, Panther, Phylome
98	Y55B1AR.1	175212	WBGene00002269	lec-6	Human	LGALS9C	ENSG00000171916	5.85	moderate	Compara, eggNOG, OrthoDB, OrthoFinder, Panther, Phylome
98	Y55B1AR.1	175212	WBGene00002269	lec-6	Human	LGALS9	ENSG00000168961	5.85	moderate	Compara, eggNOG, OrthoDB, OrthoFinder, Panther, Phylome
141	ZK994.3	191484	WBGene00004256	pxn-1	Human	LPO	ENSG00000167419	5.85	moderate	Compara, eggNOG, OrthoDB, OrthoFinder, Panther, Phylome
142	K09C8.5	181288	WBGene00004257	pxn-2	Human	LPO	ENSG00000167419	5.85	moderate	Compara, eggNOG, OrthoDB, OrthoFinder, Panther, Phylome
171	F52E1.2	186111	WBGene00018692	F52E1.2	Human	FCER2	ENSG00000104921	5.84	high	Compara, eggNOG, OrthoFinder, Panther, Phylome, SonicParanoid
175	K07D8.1	176060	WBGene00003497	mup-4	Human	MATN4	ENSG00000124159	5.84	moderate	eggNOG, OrthoFinder, OrthoInspector, Phylome, RoundUp, SwiftOrtho
383	B0218.6	181854	WBGene00015050	clec-51	Human	MRC2	ENSG00000011028	5.84	moderate	Compara, OrthoInspector, orthoMCL, Panther, Phylome, SwiftOrtho
48	H22K11.1	180947	WBGene00000216	asp-3	Human	PGC	ENSG00000096088	5.83	moderate	eggNOG, OrthoDB, OMA, OrthoFinder, Phylome, SwiftOrtho
49	R12H7.2	181444	WBGene00000217	asp-4	Human	PGC	ENSG00000096088	5.83	moderate	eggNOG, OrthoDB, OMA, OrthoFinder, Phylome, SwiftOrtho
50	T03E6.7	180111	WBGene00000776	cpl-1	Human	CTSS	ENSG00000163131	5.83	moderate	OrthoDB, OMA, OrthoFinder, orthoMCL, Phylome, SonicParanoid
114	T07C4.9	176446	WBGene00003589	nex-2	Human	ANXA13	ENSG00000104537	5.83	moderate	OrthoDB, OMA, OrthoFinder, orthoMCL, Phylome, SonicParanoid
115	C28A5.3	191716	WBGene00003590	nex-3	Human	ANXA8L1	ENSG00000264230	5.83	moderate	eggNOG, OrthoDB, OMA, OrthoFinder, Phylome, SonicParanoid
115	C28A5.3	191716	WBGene00003590	nex-3	Human	ANXA4	ENSG00000196975	5.83	moderate	eggNOG, OrthoDB, OMA, OrthoFinder, Phylome, SonicParanoid
115	C28A5.3	191716	WBGene00003590	nex-3	Human	ANXA8	ENSG00000265190	5.83	moderate	eggNOG, OrthoDB, OMA, OrthoFinder, Phylome, SonicParanoid
115	C28A5.3	191716	WBGene00003590	nex-3	Human	ANXA13	ENSG00000104537	5.83	moderate	eggNOG, OrthoDB, OMA, OrthoFinder, Phylome, SonicParanoid
115	C28A5.3	191716	WBGene00003590	nex-3	Human	ANXA2	ENSG00000182718	5.83	moderate	eggNOG, OrthoDB, OMA, OrthoFinder, Phylome, SonicParanoid
3	C54D1.5	180980	WBGene00016913	lam-2	Human	LAMC2	ENSG00000058085	5.82	moderate	eggNOG, OrthoDB, Domainoid, orthoMCL, Panther, Phylome
7	K04H4.1	176314	WBGene00001263	emb-9	Human	COL4A2	ENSG00000134871	5.82	moderate	Homologene, OrthoDB, OrthoFinder, orthoMCL, Phylome, SwiftOrtho
8	F01G12.5	181708	WBGene00002280	let-2	Human	COL4A4	ENSG00000081052	5.82	moderate	OrthoDB, Domainoid, OrthoFinder, orthoMCL, Phylome, SwiftOrtho
80	ZK1290.12	174223	WBGene00006947	wrt-1	Human	IHH	ENSG00000163501	5.82	moderate	eggNOG, OrthoDB, Domainoid, OrthoInspector, Phylome, SwiftOrtho
137	F49E12.1	174340	WBGene00009897	skpo-1	Human	TPO	ENSG00000115705	5.82	moderate	eggNOG, OrthoDB, orthoMCL, Panther, Phylome, SwiftOrtho
138	C16C8.2	173686	WBGene00015841	skpo-2	Human	EPX	ENSG00000121053	5.82	moderate	eggNOG, OrthoDB, OrthoFinder, orthoMCL, Panther, Phylome
138	C16C8.2	173686	WBGene00015841	skpo-2	Human	MPO	ENSG00000005381	5.82	moderate	eggNOG, OrthoDB, OrthoFinder, orthoMCL, Panther, Phylome
138	C16C8.2	173686	WBGene00015841	skpo-2	Human	LPO	ENSG00000167419	5.82	moderate	eggNOG, OrthoDB, OrthoFinder, orthoMCL, Panther, Phylome
140	ZK430.8	173775	WBGene00022743	mlt-7	Human	TPO	ENSG00000115705	5.82	moderate	eggNOG, OrthoDB, orthoMCL, Panther, Phylome, SwiftOrtho
207	F48E8.1	175753	WBGene00003055	lon-1	Human	PI16	ENSG00000164530	5.82	moderate	OrthoDB, Domainoid, OrthoFinder, orthoMCL, Phylome, SonicParanoid
42	EGAP1.3	175839	WBGene00006987	zmp-1	Human	MMP15	ENSG00000102996	5.81	moderate	eggNOG, Domainoid, Hieranoid, Phylome, SonicParanoid, SwiftOrtho
42	EGAP1.3	175839	WBGene00006987	zmp-1	Human	MMP14	ENSG00000157227	5.81	moderate	eggNOG, Domainoid, Hieranoid, Phylome, SonicParanoid, SwiftOrtho
45	H36L18.1	186805	WBGene00010423	zmp-5	Human	MMP21	ENSG00000154485	5.81	moderate	Compara, eggNOG, OrthoDB, TreeFam, Panther, Phylome
96	C44F1.3	175488	WBGene00002267	lec-4	Human	LGALS7	ENSG00000205076	5.81	moderate	eggNOG, Domainoid, OrthoFinder, Phylome, SonicParanoid, SwiftOrtho
169	K08B4.6	177372	WBGene00000535	cpi-1	Human	CST6	ENSG00000175315	5.8	moderate	Compara, eggNOG, OrthoDB, Hieranoid, Inparanoid, Phylome
200	ZK384.1	191308	WBGene00013971	scl-19	Human	CRISP1	ENSG00000124812	5.8	moderate	Compara, eggNOG, OrthoDB, Inparanoid, Phylome, SonicParanoid
99	R07B1.2	181199	WBGene00002270	lec-7	Human	LGALS9C	ENSG00000171916	5.79	moderate	Compara, eggNOG, Isobase, Panther, Phylome, SwiftOrtho
99	R07B1.2	181199	WBGene00002270	lec-7	Human	LGALS9	ENSG00000168961	5.79	moderate	Compara, eggNOG, Isobase, Panther, Phylome, SwiftOrtho
115	C28A5.3	191716	WBGene00003590	nex-3	Human	ANXA10	ENSG00000109511	5.79	moderate	eggNOG, OrthoDB, TreeFam, OMA, Phylome, SonicParanoid
62	K10C2.1	180915	WBGene00019617	ctsa-2	Human	CTSA	ENSG00000064601	5.77	moderate	Isobase, OrthoDB, OrthoFinder, orthoMCL, Phylome, SwiftOrtho
82	ZK678.5	181664	WBGene00006950	wrt-4	Human	IHH	ENSG00000163501	5.75	moderate	Compara, eggNOG, OrthoDB, Domainoid, OrthoInspector, Phylome
84	ZK1037.10	191504	WBGene00006953	wrt-7	Human	IHH	ENSG00000163501	5.75	moderate	Compara, eggNOG, OrthoDB, Domainoid, OrthoInspector, Phylome
85	C29F3.2	180035	WBGene00006954	wrt-8	Human	IHH	ENSG00000163501	5.75	moderate	Compara, eggNOG, OrthoDB, Domainoid, OrthoInspector, Phylome
143	C46A5.4	177558	WBGene00016700	C46A5.4	Human	EPX	ENSG00000121053	5.75	moderate	Compara, eggNOG, OrthoDB, OrthoFinder, Phylome, SwiftOrtho
143	C46A5.4	177558	WBGene00016700	C46A5.4	Human	MPO	ENSG00000005381	5.75	moderate	Compara, eggNOG, OrthoDB, OrthoFinder, Phylome, SwiftOrtho
143	C46A5.4	177558	WBGene00016700	C46A5.4	Human	LPO	ENSG00000167419	5.75	moderate	Compara, eggNOG, OrthoDB, OrthoFinder, Phylome, SwiftOrtho
143	C46A5.4	177558	WBGene00016700	C46A5.4	Human	PXDN	ENSG00000130508	5.75	moderate	Compara, eggNOG, OrthoDB, OrthoFinder, Phylome, SwiftOrtho
143	C46A5.4	177558	WBGene00016700	C46A5.4	Human	PXDNL	ENSG00000147485	5.75	moderate	Compara, eggNOG, OrthoDB, OrthoFinder, Phylome, SwiftOrtho
83	ZK377.1	180638	WBGene00006952	wrt-6	Human	SHH	ENSG00000164690	5.73	moderate	eggNOG, Isobase, OrthoDB, TreeFam, Domainoid, Phylome
175	K07D8.1	176060	WBGene00003497	mup-4	Human	FBN1	ENSG00000166147	5.72	moderate	eggNOG, OrthoDB, orthoMCL, Phylome, SonicParanoid, SwiftOrtho
262	F40G9.10	185558	WBGene00018246	clec-148	Human	MRC1	ENSG00000260314	5.64	moderate	Compara, eggNOG, Domainoid, OrthoInspector, orthoMCL, Phylome
109	Y32G9A.4	178672	WBGene00005644	srp-3	Human	SERPINE2	ENSG00000135919	5.08	moderate	OrthoDB, Inparanoid, OMA, Panther, Phylome
108	C05E4.1	178586	WBGene00005643	srp-2	Human	SERPINE1	ENSG00000106366	5.07	moderate	OrthoDB, Domainoid, Inparanoid, Panther, Phylome
110	C03G6.19	179125	WBGene00005647	srp-6	Human	SERPINE2	ENSG00000135919	5.03	moderate	OrthoDB, OMA, Panther, Phylome, SwiftOrtho
104	Y71G12B.20	171727	WBGene00003111	mab-20	Human	SEMA3B	ENSG00000012171	5.02	high	OrthoDB, Hieranoid, Panther, Phylome, SonicParanoid
103	DC2.3	178548	WBGene00017080	lec-12	Human	LGALS4	ENSG00000171747	5.02	moderate	OrthoDB, OrthoFinder, OrthoInspector, Panther, Phylome
110	C03G6.19	179125	WBGene00005647	srp-6	Human	SERPINA4	ENSG00000100665	5.02	moderate	OrthoDB, Panther, Phylome, SonicParanoid, SwiftOrtho
110	C03G6.19	179125	WBGene00005647	srp-6	Human	SERPINA9	ENSG00000170054	5.02	moderate	OrthoDB, Panther, Phylome, SonicParanoid, SwiftOrtho
139	F32A5.2	174191	WBGene00017968	skpo-3	Human	PXDN	ENSG00000130508	5.02	moderate	OrthoDB, OrthoFinder, Panther, Phylome, SwiftOrtho
139	F32A5.2	174191	WBGene00017968	skpo-3	Human	PXDNL	ENSG00000147485	5.02	moderate	OrthoDB, OrthoFinder, Panther, Phylome, SwiftOrtho
93	W09H1.6	174964	WBGene00002264	lec-1	Human	LGALS7B	ENSG00000178934	5.01	moderate	Panther, Domainoid, OrthoFinder, Phylome, SonicParanoid
95	ZK892.1	174557	WBGene00002266	lec-3	Human	LGALS7B	ENSG00000178934	5.01	moderate	Panther, Domainoid, OrthoFinder, Phylome, SonicParanoid
110	C03G6.19	179125	WBGene00005647	srp-6	Human	SERPINA5	ENSG00000188488	5.01	moderate	OrthoInspector, Panther, Phylome, SonicParanoid, SwiftOrtho
110	C03G6.19	179125	WBGene00005647	srp-6	Human	SERPINA3	ENSG00000196136	5.01	moderate	OrthoInspector, Panther, Phylome, SonicParanoid, SwiftOrtho
384	B0218.8	181855	WBGene00015052	clec-52	Human	REG1A	ENSG00000115386	5.01	moderate	Domainoid, Panther, Phylome, SonicParanoid, SwiftOrtho
384	B0218.8	181855	WBGene00015052	clec-52	Human	REG3A	ENSG00000172016	5.01	moderate	Domainoid, Panther, Phylome, SonicParanoid, SwiftOrtho
384	B0218.8	181855	WBGene00015052	clec-52	Human	REG4	ENSG00000134193	5.01	moderate	Domainoid, OrthoFinder, Panther, Phylome, SonicParanoid
384	B0218.8	181855	WBGene00015052	clec-52	Human	REG3G	ENSG00000143954	5.01	moderate	Domainoid, Panther, Phylome, SonicParanoid, SwiftOrtho
385	T03F1.10	171967	WBGene00020191	clec-53	Human	REG3A	ENSG00000172016	5.01	moderate	Domainoid, Panther, Phylome, SonicParanoid, SwiftOrtho
385	T03F1.10	171967	WBGene00020191	clec-53	Human	REG4	ENSG00000134193	5.01	moderate	Domainoid, OrthoFinder, Panther, Phylome, SonicParanoid
385	T03F1.10	171967	WBGene00020191	clec-53	Human	REG3G	ENSG00000143954	5.01	moderate	Domainoid, Panther, Phylome, SonicParanoid, SwiftOrtho
120	Y71F9B.8	171837	WBGene00022129	lron-11	Human	CPN2	ENSG00000178772	4.99	high	Inparanoid, OrthoInspector, Phylome, RoundUp, SwiftOrtho
102	W01A11.4	179034	WBGene00002273	lec-10	Human	LGALS12	ENSG00000133317	4.97	high	Isobase, OrthoDB, Panther, Phylome, SonicParanoid
22	F27D9.7	185019	WBGene00017865	F27D9.7	Human	ADAMDEC1	ENSG00000134028	4.97	moderate	eggNOG, OrthoDB, Inparanoid, Panther, Phylome
22	F27D9.7	185019	WBGene00017865	F27D9.7	Human	ADAM28	ENSG00000042980	4.97	moderate	eggNOG, OrthoDB, Inparanoid, Panther, Phylome
22	F27D9.7	185019	WBGene00017865	F27D9.7	Human	ADAM8	ENSG00000151651	4.97	moderate	eggNOG, OrthoDB, Inparanoid, Panther, Phylome
22	F27D9.7	185019	WBGene00017865	F27D9.7	Human	ADAM7	ENSG00000069206	4.97	moderate	eggNOG, OrthoDB, Inparanoid, Panther, Phylome
40	C34H3.1	180886	WBGene00016423	tag-275	Human	ADAMDEC1	ENSG00000134028	4.97	moderate	eggNOG, OrthoDB, Inparanoid, Panther, Phylome
40	C34H3.1	180886	WBGene00016423	tag-275	Human	ADAM28	ENSG00000042980	4.97	moderate	eggNOG, OrthoDB, Inparanoid, Panther, Phylome
40	C34H3.1	180886	WBGene00016423	tag-275	Human	ADAM8	ENSG00000151651	4.97	moderate	eggNOG, OrthoDB, Inparanoid, Panther, Phylome
40	C34H3.1	180886	WBGene00016423	tag-275	Human	ADAM7	ENSG00000069206	4.97	moderate	eggNOG, OrthoDB, Inparanoid, Panther, Phylome
63	F32A5.3	174189	WBGene00017969	ctsa-3.1	Human	CTSA	ENSG00000064601	4.97	moderate	Isobase, OrthoDB, OrthoFinder, Panther, Phylome
102	W01A11.4	179034	WBGene00002273	lec-10	Human	LGALS3	ENSG00000131981	4.97	moderate	eggNOG, OrthoDB, Inparanoid, Panther, Phylome
107	C05E4.3	178585	WBGene00005642	srp-1	Human	SERPINA9	ENSG00000170054	4.97	moderate	Isobase, OrthoDB, Panther, Phylome, SonicParanoid
110	C03G6.19	179125	WBGene00005647	srp-6	Human	SERPIND1	ENSG00000099937	4.97	moderate	Isobase, OrthoDB, Panther, Phylome, SwiftOrtho
416	C54D1.2	183775	WBGene00016912	clec-86	Human	REG4	ENSG00000134193	4.97	moderate	OrthoDB, Inparanoid, OrthoFinder, Phylome, SonicParanoid
43	H19M22.3	175383	WBGene00019212	zmp-2	Human	MMP14	ENSG00000157227	4.96	moderate	Isobase, Panther, Phylome, SonicParanoid, SwiftOrtho
87	K10B4.6	173399	WBGene00000857	cwn-1	Human	WNT3	ENSG00000108379	4.96	moderate	Domainoid, Inparanoid, Phylome, SonicParanoid, SwiftOrtho
98	Y55B1AR.1	175212	WBGene00002269	lec-6	Human	LGALS7B	ENSG00000178934	4.96	moderate	eggNOG, Panther, Inparanoid, OrthoFinder, Phylome
109	Y32G9A.4	178672	WBGene00005644	srp-3	Human	SERPINA3	ENSG00000196136	4.96	moderate	Isobase, OrthoInspector, Panther, Phylome, SonicParanoid
182	T15B7.1	188512	WBGene00020516	T15B7.1	Human	MFAP4	ENSG00000166482	4.96	moderate	eggNOG, Inparanoid, OrthoFinder, Panther, Phylome
153	W01F3.3	180352	WBGene00012186	mlt-11	Human	TFPI2	ENSG00000105825	4.95	high	OrthoDB, Domainoid, Phylome, RoundUp, SwiftOrtho
287	T19E7.1	177344	WBGene00020585	clec-178	Human	ACAN	ENSG00000157766	4.95	high	OrthoDB, OrthoInspector, Phylome, RoundUp, SwiftOrtho
95	ZK892.1	174557	WBGene00002266	lec-3	Human	LGALS3	ENSG00000131981	4.95	moderate	Compara, OrthoDB, Panther, Phylome, SonicParanoid
98	Y55B1AR.1	175212	WBGene00002269	lec-6	Human	LGALS8	ENSG00000116977	4.95	moderate	Compara, OrthoDB, OrthoFinder, Panther, Phylome
100	R07B1.10	181198	WBGene00002271	lec-8	Human	LGALS12	ENSG00000133317	4.95	moderate	Compara, OrthoDB, Panther, Phylome, SonicParanoid
141	ZK994.3	191484	WBGene00004256	pxn-1	Human	TPO	ENSG00000115705	4.95	moderate	eggNOG, OrthoDB, Panther, Phylome, RoundUp
142	K09C8.5	181288	WBGene00004257	pxn-2	Human	TPO	ENSG00000115705	4.95	moderate	eggNOG, OrthoDB, Panther, Phylome, RoundUp
202	ZK337.1	173367	WBGene00013969	tep-1	Human	C5	ENSG00000106804	4.95	moderate	Compara, OrthoDB, Domainoid, Panther, Phylome
212	K08E5.3	176430	WBGene00003482	mua-3	Human	MATN2	ENSG00000132561	4.94	high	OrthoFinder, OrthoInspector, Phylome, RoundUp, SwiftOrtho
1	K08C7.3	177956	WBGene00001328	epi-1	Human	LAMA2	ENSG00000196569	4.94	moderate	Domainoid, orthoMCL, Panther, Phylome, RoundUp
28	C05D11.6	182259	WBGene00003523	nas-4	Human	MEP1B	ENSG00000141434	4.94	moderate	OrthoInspector, Phylome, RoundUp, SonicParanoid, SwiftOrtho
173	F11C3.2	173359	WBGene00006845	unc-122	Human	OLFML2A	ENSG00000185585	4.94	moderate	eggNOG, Panther, Phylome, RoundUp, SonicParanoid
173	F11C3.2	173359	WBGene00006845	unc-122	Human	MYOC	ENSG00000034971	4.94	moderate	eggNOG, Panther, Phylome, RoundUp, SonicParanoid
174	C16E9.1	182693	WBGene00015865	C16E9.1	Human	MATN1	ENSG00000162510	4.93	high	TreeFam, Hieranoid, Inparanoid, OMA, Phylome
109	Y32G9A.4	178672	WBGene00005644	srp-3	Human	SERPINB7	ENSG00000166396	4.93	moderate	OrthoDB, Domainoid, OMA, Phylome, SonicParanoid
109	Y32G9A.4	178672	WBGene00005644	srp-3	Human	SERPINB5	ENSG00000206075	4.93	moderate	OrthoDB, Domainoid, OMA, Phylome, SonicParanoid
113	ZC155.1	175714	WBGene00003588	nex-1	Human	ANXA1	ENSG00000135046	4.93	moderate	OrthoDB, OMA, OrthoFinder, Phylome, SonicParanoid
114	T07C4.9	176446	WBGene00003589	nex-2	Human	ANXA3	ENSG00000138772	4.93	moderate	OrthoDB, OMA, OrthoFinder, Phylome, SonicParanoid
114	T07C4.9	176446	WBGene00003589	nex-2	Human	ANXA1	ENSG00000135046	4.93	moderate	OrthoDB, OMA, OrthoFinder, Phylome, SonicParanoid
114	T07C4.9	176446	WBGene00003589	nex-2	Human	ANXA2	ENSG00000182718	4.93	moderate	OrthoDB, OMA, OrthoFinder, Phylome, SonicParanoid
115	C28A5.3	191716	WBGene00003590	nex-3	Human	ANXA1	ENSG00000135046	4.93	moderate	OrthoDB, OMA, OrthoFinder, Phylome, SonicParanoid
191	ZK783.1	176076	WBGene00022816	fbn-1	Human	FBN1	ENSG00000166147	4.93	moderate	TreeFam, Domainoid, Inparanoid, OMA, Phylome
23	F25H8.3	177850	WBGene00001650	gon-1	Human	ADAMTS4	ENSG00000158859	4.92	moderate	OrthoDB, orthoMCL, Panther, Phylome, SwiftOrtho
23	F25H8.3	177850	WBGene00001650	gon-1	Human	ADAMTS5	ENSG00000154736	4.92	moderate	OrthoDB, orthoMCL, Panther, Phylome, SwiftOrtho
25	F45G2.1	185811	WBGene00003520	nas-1	Human	ASTL	ENSG00000188886	4.92	moderate	eggNOG, OrthoDB, OrthoFinder, Panther, Phylome
45	H36L18.1	186805	WBGene00010423	zmp-5	Human	MMP9	ENSG00000100985	4.92	moderate	eggNOG, OrthoDB, Panther, Phylome, SonicParanoid
45	H36L18.1	186805	WBGene00010423	zmp-5	Human	MMP2	ENSG00000087245	4.92	moderate	eggNOG, OrthoDB, Panther, Phylome, SonicParanoid
92	C53D6.7	183761	WBGene00008284	C53D6.7	Human	LGALS3	ENSG00000131981	4.92	moderate	eggNOG, OrthoDB, Panther, Phylome, SonicParanoid
92	C53D6.7	183761	WBGene00008284	C53D6.7	Human	LGALSL	ENSG00000119862	4.92	moderate	eggNOG, OrthoDB, Domainoid, Panther, Phylome
96	C44F1.3	175488	WBGene00002267	lec-4	Human	LGALS3	ENSG00000131981	4.92	moderate	eggNOG, OrthoDB, Panther, Phylome, SonicParanoid
97	ZK1248.16	173992	WBGene00002268	lec-5	Human	LGALS3	ENSG00000131981	4.92	moderate	eggNOG, OrthoDB, Panther, Phylome, SonicParanoid
101	C16H3.2	181786	WBGene00002272	lec-9	Human	LGALS9B	ENSG00000170298	4.92	moderate	eggNOG, OrthoDB, Panther, Phylome, SwiftOrtho
101	C16H3.2	181786	WBGene00002272	lec-9	Human	LGALS9C	ENSG00000171916	4.92	moderate	eggNOG, OrthoDB, Panther, Phylome, SwiftOrtho
101	C16H3.2	181786	WBGene00002272	lec-9	Human	LGALS9	ENSG00000168961	4.92	moderate	eggNOG, OrthoDB, Panther, Phylome, SwiftOrtho
103	DC2.3	178548	WBGene00017080	lec-12	Human	LGALS8	ENSG00000116977	4.92	moderate	OrthoDB, Domainoid, OrthoFinder, OrthoInspector, Phylome
113	ZC155.1	175714	WBGene00003588	nex-1	Human	ANXA2P2		4.92	moderate	Domainoid, OMA, OrthoFinder, Phylome, SonicParanoid
138	C16C8.2	173686	WBGene00015841	skpo-2	Human	PXDN	ENSG00000130508	4.92	moderate	eggNOG, OrthoDB, OrthoFinder, Panther, Phylome
138	C16C8.2	173686	WBGene00015841	skpo-2	Human	PXDNL	ENSG00000147485	4.92	moderate	eggNOG, OrthoDB, OrthoFinder, Panther, Phylome
139	F32A5.2	174191	WBGene00017968	skpo-3	Human	TPO	ENSG00000115705	4.92	moderate	OrthoDB, orthoMCL, Panther, Phylome, SwiftOrtho
182	T15B7.1	188512	WBGene00020516	T15B7.1	Human	TNR	ENSG00000116147	4.92	moderate	eggNOG, OrthoDB, Panther, Phylome, SwiftOrtho
216	Y69H2.12	190561	WBGene00013487	egas-2	Human	ASIC5	ENSG00000256394	4.92	moderate	eggNOG, OrthoDB, Panther, Phylome, SwiftOrtho
384	B0218.8	181855	WBGene00015052	clec-52	Human	PLA2R1	ENSG00000153246	4.92	moderate	OrthoDB, OrthoInspector, orthoMCL, Panther, Phylome
384	B0218.8	181855	WBGene00015052	clec-52	Human	LY75-CD302	ENSG00000248672	4.92	moderate	OrthoDB, orthoMCL, OrthoInspector, Panther, Phylome
384	B0218.8	181855	WBGene00015052	clec-52	Human	LY75	ENSG00000054219	4.92	moderate	OrthoDB, OrthoInspector, orthoMCL, Panther, Phylome
385	T03F1.10	171967	WBGene00020191	clec-53	Human	PLA2R1	ENSG00000153246	4.92	moderate	OrthoDB, OrthoInspector, orthoMCL, Panther, Phylome
385	T03F1.10	171967	WBGene00020191	clec-53	Human	LY75-CD302	ENSG00000248672	4.92	moderate	OrthoDB, orthoMCL, OrthoInspector, Panther, Phylome
385	T03F1.10	171967	WBGene00020191	clec-53	Human	LY75	ENSG00000054219	4.92	moderate	OrthoDB, OrthoInspector, orthoMCL, Panther, Phylome
72	T25F10.2	179068	WBGene00000936	dbl-1	Human	BMP10	ENSG00000163217	4.91	moderate	eggNOG, Homologene, Panther, Phylome, SwiftOrtho
72	T25F10.2	179068	WBGene00000936	dbl-1	Human	GDF6	ENSG00000156466	4.91	moderate	eggNOG, Domainoid, Panther, Phylome, SwiftOrtho
72	T25F10.2	179068	WBGene00000936	dbl-1	Human	GDF3	ENSG00000184344	4.91	moderate	eggNOG, OrthoFinder, Panther, Phylome, SwiftOrtho
73	C05D11.4	175909	WBGene00002881	let-756	Human	FGF10	ENSG00000070193	4.91	moderate	eggNOG, OrthoFinder, OrthoInspector, Panther, Phylome
73	C05D11.4	175909	WBGene00002881	let-756	Human	FGF5	ENSG00000138675	4.91	moderate	eggNOG, Domainoid, OrthoInspector, Panther, Phylome
73	C05D11.4	175909	WBGene00002881	let-756	Human	FGF3	ENSG00000186895	4.91	moderate	eggNOG, OrthoFinder, OrthoInspector, Panther, Phylome
92	C53D6.7	183761	WBGene00008284	C53D6.7	Human	LGALS7B	ENSG00000178934	4.91	moderate	eggNOG, Panther, OrthoFinder, Phylome, SonicParanoid
94	F52H3.7	174560	WBGene00002265	lec-2	Human	LGALS7	ENSG00000205076	4.91	moderate	Domainoid, OrthoFinder, Phylome, SonicParanoid, SwiftOrtho
106	D1037.2	183905	WBGene00004890	smp-2	Human	SEMA6A	ENSG00000092421	4.91	moderate	eggNOG, Hieranoid, Panther, Phylome, SwiftOrtho
173	F11C3.2	173359	WBGene00006845	unc-122	Human	OLFML2B	ENSG00000162745	4.91	moderate	eggNOG, OrthoInspector, Panther, Phylome, SonicParanoid
175	K07D8.1	176060	WBGene00003497	mup-4	Human	MATN1	ENSG00000162510	4.91	moderate	Domainoid, OrthoFinder, OrthoInspector, Phylome, SwiftOrtho
182	T15B7.1	188512	WBGene00020516	T15B7.1	Human	FIBCD1	ENSG00000130720	4.91	moderate	eggNOG, OrthoFinder, Panther, Phylome, SonicParanoid
383	B0218.6	181854	WBGene00015050	clec-51	Human	PLA2R1	ENSG00000153246	4.91	moderate	OrthoInspector, orthoMCL, Panther, Phylome, SwiftOrtho
383	B0218.6	181854	WBGene00015050	clec-51	Human	LY75-CD302	ENSG00000248672	4.91	moderate	orthoMCL, OrthoInspector, Panther, Phylome, SwiftOrtho
383	B0218.6	181854	WBGene00015050	clec-51	Human	LY75	ENSG00000054219	4.91	moderate	OrthoInspector, orthoMCL, Panther, Phylome, SwiftOrtho
169	K08B4.6	177372	WBGene00000535	cpi-1	Human	CSTL1	ENSG00000125823	4.9	moderate	Compara, OrthoDB, Hieranoid, Inparanoid, Phylome
170	R01B10.1	178992	WBGene00000534	cpi-2	Human	CST7	ENSG00000077984	4.9	moderate	Compara, OrthoDB, Hieranoid, Inparanoid, Phylome
170	R01B10.1	178992	WBGene00000534	cpi-2	Human	CST6	ENSG00000175315	4.9	moderate	Compara, OrthoDB, Hieranoid, Inparanoid, Phylome
170	R01B10.1	178992	WBGene00000534	cpi-2	Human	CSTL1	ENSG00000125823	4.9	moderate	Compara, OrthoDB, Hieranoid, Inparanoid, Phylome
416	C54D1.2	183775	WBGene00016912	clec-86	Human	REG1A	ENSG00000115386	4.9	moderate	Compara, OrthoDB, Inparanoid, Phylome, SonicParanoid
416	C54D1.2	183775	WBGene00016912	clec-86	Human	REG1B	ENSG00000172023	4.9	moderate	Compara, OrthoDB, Inparanoid, Phylome, SonicParanoid
416	C54D1.2	183775	WBGene00016912	clec-86	Human	REG3G	ENSG00000143954	4.9	moderate	Compara, OrthoDB, Inparanoid, Phylome, SonicParanoid
159	Y38H6C.8	189689	WBGene00012621	Y38H6C.8	Human	REG1A	ENSG00000115386	4.89	high	Compara, Inparanoid, OrthoFinder, Phylome, SonicParanoid
159	Y38H6C.8	189689	WBGene00012621	Y38H6C.8	Human	REG1B	ENSG00000172023	4.89	high	Compara, Inparanoid, OrthoFinder, Phylome, SonicParanoid
159	Y38H6C.8	189689	WBGene00012621	Y38H6C.8	Human	REG3G	ENSG00000143954	4.89	high	Compara, Inparanoid, OrthoFinder, Phylome, SonicParanoid
98	Y55B1AR.1	175212	WBGene00002269	lec-6	Human	LGALS1	ENSG00000100097	4.89	moderate	Compara, eggNOG, Inparanoid, Panther, Phylome
159	Y38H6C.8	189689	WBGene00012621	Y38H6C.8	Human	REG3A	ENSG00000172016	4.89	moderate	Compara, Inparanoid, OrthoFinder, Phylome, SonicParanoid
157	W02G9.4	178731	WBGene00020954	W02G9.4	Human	CDCP2	ENSG00000157211	4.88	high	TreeFam, Hieranoid, OMA, Phylome, SwiftOrtho
17	C04A11.4	181489	WBGene00000074	adm-2	Human	ADAM18	ENSG00000168619	4.88	moderate	eggNOG, OrthoDB, TreeFam, Panther, Phylome
17	C04A11.4	181489	WBGene00000074	adm-2	Human	ADAM32	ENSG00000197140	4.88	moderate	eggNOG, OrthoDB, TreeFam, Panther, Phylome
44	C31B8.8	178748	WBGene00016283	zmp-3	Human	MMP21	ENSG00000154485	4.88	moderate	eggNOG, OrthoDB, TreeFam, Panther, Phylome
87	K10B4.6	173399	WBGene00000857	cwn-1	Human	WNT1	ENSG00000125084	4.88	moderate	Compara, OMA, Phylome, RoundUp, SwiftOrtho
163	F35B12.4	185259	WBGene00009384	piit-1	Human	TFPI2	ENSG00000105825	4.87	high	eggNOG, Inparanoid, OMA, OrthoFinder, Phylome
359	C25B8.4	180932	WBGene00016088	clec-266	Human	CLEC10A	ENSG00000132514	4.87	high	Compara, OrthoInspector, Phylome, RoundUp, SwiftOrtho
12	F59D12.4	181658	WBGene00001687	gpn-1	Human	GPC3	ENSG00000147257	4.87	moderate	eggNOG, TreeFam, OrthoInspector, Panther, Phylome
22	F27D9.7	185019	WBGene00017865	F27D9.7	Human	ADAM21	ENSG00000139985	4.87	moderate	eggNOG, Isobase, OrthoDB, Panther, Phylome
29	T23H4.3	188819	WBGene00003524	nas-5	Human	MEP1B	ENSG00000141434	4.87	moderate	eggNOG, TreeFam, Panther, Phylome, SwiftOrtho
40	C34H3.1	180886	WBGene00016423	tag-275	Human	ADAM9	ENSG00000168615	4.87	moderate	eggNOG, Isobase, OrthoDB, Panther, Phylome
156	F35B12.6	179593	WBGene00009386	tag-290	Human	TFPI2	ENSG00000105825	4.86	high	eggNOG, Hieranoid, Inparanoid, OrthoFinder, Phylome
156	F35B12.6	179593	WBGene00009386	tag-290	Human	TFPI	ENSG00000003436	4.86	high	eggNOG, Hieranoid, Inparanoid, OrthoFinder, Phylome
66	Y40D12A.2	175938	WBGene00021503	ctsa-4.2	Human	SCPEP1	ENSG00000121064	4.86	moderate	eggNOG, OrthoDB, OMA, Phylome, RoundUp
82	ZK678.5	181664	WBGene00006950	wrt-4	Human	DHH	ENSG00000139549	4.85	moderate	Compara, OrthoDB, Domainoid, OrthoInspector, Phylome
84	ZK1037.10	191504	WBGene00006953	wrt-7	Human	DHH	ENSG00000139549	4.85	moderate	Compara, OrthoDB, Domainoid, OrthoInspector, Phylome
85	C29F3.2	180035	WBGene00006954	wrt-8	Human	DHH	ENSG00000139549	4.85	moderate	Compara, OrthoDB, Domainoid, OrthoInspector, Phylome
87	K10B4.6	173399	WBGene00000857	cwn-1	Human	WNT2	ENSG00000105989	4.85	moderate	Compara, OrthoDB, Phylome, SonicParanoid, SwiftOrtho
87	K10B4.6	173399	WBGene00000857	cwn-1	Human	WNT5A	ENSG00000114251	4.85	moderate	Compara, OMA, Phylome, SonicParanoid, SwiftOrtho
87	K10B4.6	173399	WBGene00000857	cwn-1	Human	WNT5B	ENSG00000111186	4.85	moderate	Compara, OMA, Phylome, SonicParanoid, SwiftOrtho
98	Y55B1AR.1	175212	WBGene00002269	lec-6	Human	LGALS3	ENSG00000131981	4.85	moderate	Compara, eggNOG, OrthoDB, Panther, Phylome
98	Y55B1AR.1	175212	WBGene00002269	lec-6	Human	LGALS14	ENSG00000006659	4.85	moderate	Compara, eggNOG, OrthoDB, Panther, Phylome
98	Y55B1AR.1	175212	WBGene00002269	lec-6	Human	CLC	ENSG00000105205	4.85	moderate	Compara, eggNOG, OrthoDB, Panther, Phylome
98	Y55B1AR.1	175212	WBGene00002269	lec-6	Human	LGALS16	ENSG00000249861	4.85	moderate	Compara, eggNOG, OrthoDB, Panther, Phylome
98	Y55B1AR.1	175212	WBGene00002269	lec-6	Human	LGALS13	ENSG00000105198	4.85	moderate	Compara, eggNOG, OrthoDB, Panther, Phylome
98	Y55B1AR.1	175212	WBGene00002269	lec-6	Human	LGALSL	ENSG00000119862	4.85	moderate	Compara, eggNOG, OrthoDB, Panther, Phylome
100	R07B1.10	181198	WBGene00002271	lec-8	Human	LGALS9B	ENSG00000170298	4.85	moderate	Compara, eggNOG, OrthoDB, Panther, Phylome
100	R07B1.10	181198	WBGene00002271	lec-8	Human	LGALS9C	ENSG00000171916	4.85	moderate	Compara, eggNOG, OrthoDB, Panther, Phylome
100	R07B1.10	181198	WBGene00002271	lec-8	Human	LGALS14	ENSG00000006659	4.85	moderate	Compara, eggNOG, OrthoDB, Panther, Phylome
100	R07B1.10	181198	WBGene00002271	lec-8	Human	CLC	ENSG00000105205	4.85	moderate	Compara, eggNOG, OrthoDB, Panther, Phylome
100	R07B1.10	181198	WBGene00002271	lec-8	Human	LGALS16	ENSG00000249861	4.85	moderate	Compara, eggNOG, OrthoDB, Panther, Phylome
100	R07B1.10	181198	WBGene00002271	lec-8	Human	LGALS9	ENSG00000168961	4.85	moderate	Compara, eggNOG, OrthoDB, Panther, Phylome
100	R07B1.10	181198	WBGene00002271	lec-8	Human	LGALS13	ENSG00000105198	4.85	moderate	Compara, eggNOG, OrthoDB, Panther, Phylome
100	R07B1.10	181198	WBGene00002271	lec-8	Human	LGALSL	ENSG00000119862	4.85	moderate	Compara, eggNOG, OrthoDB, Panther, Phylome
178	F26E4.7	172829	WBGene00009162	F26E4.7	Human	TGFBI	ENSG00000120708	4.85	moderate	Compara, OrthoDB, Domainoid, OrthoInspector, Phylome
200	ZK384.1	191308	WBGene00013971	scl-19	Human	GLIPR2	ENSG00000122694	4.85	moderate	eggNOG, OrthoDB, Phylome, RoundUp, SonicParanoid
36	F09E8.6	184247	WBGene00003533	nas-14	Human	MEP1B	ENSG00000141434	4.84	moderate	eggNOG, OrthoInspector, Phylome, RoundUp, SwiftOrtho
72	T25F10.2	179068	WBGene00000936	dbl-1	Human	NODAL	ENSG00000156574	4.84	moderate	Compara, eggNOG, Panther, Phylome, SwiftOrtho
99	R07B1.2	181199	WBGene00002270	lec-7	Human	LGALS9B	ENSG00000170298	4.84	moderate	Compara, eggNOG, Panther, Phylome, SwiftOrtho
135	ZK546.15	173856	WBGene00006619	try-1	Human	ST14	ENSG00000149418	4.84	moderate	orthoMCL, Phylome, RoundUp, SonicParanoid, SwiftOrtho
63	F32A5.3	174189	WBGene00017969	ctsa-3.1	Human	CPVL	ENSG00000106066	4.83	moderate	eggNOG, OrthoDB, Hieranoid, OMA, Phylome
64	C08H9.1	182429	WBGene00007462	ctsa-3.2	Human	CPVL	ENSG00000106066	4.83	moderate	eggNOG, OrthoDB, Hieranoid, OMA, Phylome
91	F38E1.7	179217	WBGene00003395	mom-2	Human	WNT16	ENSG00000002745	4.83	moderate	eggNOG, OrthoDB, OMA, Phylome, SwiftOrtho
113	ZC155.1	175714	WBGene00003588	nex-1	Human	ANXA10	ENSG00000109511	4.83	moderate	eggNOG, OrthoDB, OMA, Phylome, SonicParanoid
23	F25H8.3	177850	WBGene00001650	gon-1	Human	ADAMTS6	ENSG00000049192	4.82	moderate	OrthoDB, Domainoid, orthoMCL, Phylome, SwiftOrtho
23	F25H8.3	177850	WBGene00001650	gon-1	Human	ADAMTS10	ENSG00000142303	4.82	moderate	OrthoDB, Domainoid, orthoMCL, Phylome, SwiftOrtho
65	K10B2.2	174057	WBGene00019605	ctsa-4.1	Human	CPVL	ENSG00000106066	4.82	moderate	OrthoDB, Hieranoid, orthoMCL, Phylome, SwiftOrtho
80	ZK1290.12	174223	WBGene00006947	wrt-1	Human	SHH	ENSG00000164690	4.82	moderate	eggNOG, OrthoDB, Domainoid, OrthoInspector, Phylome
113	ZC155.1	175714	WBGene00003588	nex-1	Human	ANXA6	ENSG00000197043	4.82	moderate	eggNOG, OrthoDB, Domainoid, Phylome, SonicParanoid
127	F14B4.1	172750	WBGene00008779	F14B4.1	Human	LRP1	ENSG00000123384	4.82	moderate	eggNOG, OrthoDB, Domainoid, Phylome, SwiftOrtho
131	Y16B4A.2	181572	WBGene00012445	Y16B4A.2	Human	CTSA	ENSG00000064601	4.82	moderate	OrthoDB, OrthoFinder, orthoMCL, Phylome, SwiftOrtho
138	C16C8.2	173686	WBGene00015841	skpo-2	Human	TPO	ENSG00000115705	4.82	moderate	eggNOG, OrthoDB, orthoMCL, Panther, Phylome
168	T01D3.6	179863	WBGene00011330	T01D3.6	Human	ZAN	ENSG00000146839	4.82	moderate	OrthoDB, Domainoid, orthoMCL, Phylome, SwiftOrtho
175	K07D8.1	176060	WBGene00003497	mup-4	Human	FBN2	ENSG00000138829	4.82	moderate	OrthoDB, orthoMCL, Phylome, SonicParanoid, SwiftOrtho
207	F48E8.1	175753	WBGene00003055	lon-1	Human	GLIPR1L1	ENSG00000173401	4.82	moderate	OrthoDB, Domainoid, orthoMCL, Phylome, SonicParanoid
207	F48E8.1	175753	WBGene00003055	lon-1	Human	GLIPR1	ENSG00000139278	4.82	moderate	OrthoDB, Domainoid, orthoMCL, Phylome, SonicParanoid
212	K08E5.3	176430	WBGene00003482	mua-3	Human	FBN3	ENSG00000142449	4.82	moderate	OrthoDB, Domainoid, orthoMCL, Phylome, SonicParanoid
382	W04E12.8	180299	WBGene00012253	clec-50	Human	LY75-CD302	ENSG00000248672	4.81	high	orthoMCL, Domainoid, OrthoInspector, Phylome, SwiftOrtho
382	W04E12.8	180299	WBGene00012253	clec-50	Human	LY75	ENSG00000054219	4.81	high	Domainoid, OrthoInspector, orthoMCL, Phylome, SwiftOrtho
42	EGAP1.3	175839	WBGene00006987	zmp-1	Human	MMP24	ENSG00000125966	4.81	moderate	eggNOG, Domainoid, Hieranoid, Phylome, SonicParanoid
42	EGAP1.3	175839	WBGene00006987	zmp-1	Human	MMP16	ENSG00000156103	4.81	moderate	eggNOG, Domainoid, Hieranoid, Phylome, SonicParanoid
71	B0412.2	175237	WBGene00000903	daf-7	Human	INHBB	ENSG00000163083	4.81	moderate	eggNOG, Domainoid, OrthoInspector, Phylome, SwiftOrtho
97	ZK1248.16	173992	WBGene00002268	lec-5	Human	LGALS7	ENSG00000205076	4.81	moderate	eggNOG, Domainoid, OrthoFinder, Phylome, SonicParanoid
175	K07D8.1	176060	WBGene00003497	mup-4	Human	MATN2	ENSG00000132561	4.81	moderate	eggNOG, OrthoFinder, OrthoInspector, Phylome, SwiftOrtho
382	W04E12.8	180299	WBGene00012253	clec-50	Human	MRC2	ENSG00000011028	4.81	moderate	Domainoid, OrthoInspector, orthoMCL, Phylome, SwiftOrtho
59	F32B5.8	171829	WBGene00000788	cpz-1	Human	CTSC	ENSG00000109861	4.78	moderate	eggNOG, OrthoDB, TreeFam, Phylome, SwiftOrtho
60	M04G12.2	179818	WBGene00000789	cpz-2	Human	CTSC	ENSG00000109861	4.78	moderate	eggNOG, OrthoDB, TreeFam, Phylome, SwiftOrtho
83	ZK377.1	180638	WBGene00006952	wrt-6	Human	IHH	ENSG00000163501	4.78	moderate	eggNOG, OrthoDB, TreeFam, Domainoid, Phylome
91	F38E1.7	179217	WBGene00003395	mom-2	Human	WNT7A	ENSG00000154764	4.78	moderate	eggNOG, OrthoDB, TreeFam, Phylome, SwiftOrtho
91	F38E1.7	179217	WBGene00003395	mom-2	Human	WNT7B	ENSG00000188064	4.78	moderate	eggNOG, OrthoDB, TreeFam, Phylome, SwiftOrtho
79	T05C12.10	174319	WBGene00004264	qua-1	Human	IHH	ENSG00000163501	4.77	moderate	eggNOG, TreeFam, OrthoInspector, Phylome, SwiftOrtho
134	F15D4.4	184530	WBGene00008861	F15D4.4	Human	CTSS	ENSG00000163131	4.77	moderate	eggNOG, Isobase, OrthoDB, Phylome, SwiftOrtho
219	K09C4.8	180619	WBGene00006308	sul-1	Human	GNS	ENSG00000135677	4.77	moderate	eggNOG, Isobase, OrthoDB, OrthoFinder, Phylome
52	F36D3.9	185355	WBGene00000782	cpr-2	Human	CTSL	ENSG00000135047	4.76	moderate	Compara, eggNOG, OrthoDB, OMA, Phylome
52	F36D3.9	185355	WBGene00000782	cpr-2	Human	CTSS	ENSG00000163131	4.76	moderate	Compara, eggNOG, OrthoDB, OMA, Phylome
52	F36D3.9	185355	WBGene00000782	cpr-2	Human	CTSK	ENSG00000143387	4.76	moderate	Compara, eggNOG, OrthoDB, OMA, Phylome
27	K06A4.1	187045	WBGene00003522	nas-3	Human	ASTL	ENSG00000188886	4.75	moderate	Compara, eggNOG, OrthoDB, Phylome, SwiftOrtho
44	C31B8.8	178748	WBGene00016283	zmp-3	Human	MMP23B	ENSG00000189409	4.75	moderate	Compara, eggNOG, OrthoDB, Phylome, SwiftOrtho
51	C52E4.1	179637	WBGene00000781	cpr-1	Human	CTSS	ENSG00000163131	4.75	moderate	Compara, eggNOG, OMA, Phylome, SwiftOrtho
54	F44C4.3	179053	WBGene00000784	cpr-4	Human	CTSS	ENSG00000163131	4.75	moderate	Compara, eggNOG, OMA, Phylome, SwiftOrtho
59	F32B5.8	171829	WBGene00000788	cpz-1	Human	CTSL	ENSG00000135047	4.75	moderate	Compara, eggNOG, OrthoDB, Phylome, SwiftOrtho
134	F15D4.4	184530	WBGene00008861	F15D4.4	Human	CTSH	ENSG00000103811	4.75	moderate	Compara, eggNOG, OrthoDB, Phylome, SwiftOrtho
147	C54D10.10	183787	WBGene00008304	C54D10.10	Human	EPPIN-WFDC6	ENSG00000249139	4.74	high	Compara, eggNOG, OrthoFinder, Phylome, SonicParanoid
147	C54D10.10	183787	WBGene00008304	C54D10.10	Human	EPPIN	ENSG00000101448	4.74	high	Compara, eggNOG, OrthoFinder, Phylome, SonicParanoid
156	F35B12.6	179593	WBGene00009386	tag-290	Human	EPPIN-WFDC6	ENSG00000249139	4.74	high	Compara, eggNOG, OrthoFinder, Phylome, SonicParanoid
156	F35B12.6	179593	WBGene00009386	tag-290	Human	EPPIN	ENSG00000101448	4.74	high	Compara, eggNOG, OrthoFinder, Phylome, SonicParanoid
88	W01B6.1	177870	WBGene00000858	cwn-2	Human	WNT2B	ENSG00000134245	4.74	moderate	Compara, eggNOG, OrthoInspector, Phylome, SonicParanoid
182	T15B7.1	188512	WBGene00020516	T15B7.1	Human	ANGPT1	ENSG00000154188	4.74	moderate	eggNOG, orthoMCL, Phylome, RoundUp, SonicParanoid
79	T05C12.10	174319	WBGene00004264	qua-1	Human	SHH	ENSG00000164690	4.72	moderate	eggNOG, Isobase, TreeFam, OrthoInspector, Phylome
62	K10C2.1	180915	WBGene00019617	ctsa-2	Human	CPVL	ENSG00000106066	4.71	moderate	eggNOG, orthoMCL, Phylome, SonicParanoid, SwiftOrtho
131	Y16B4A.2	181572	WBGene00012445	Y16B4A.2	Human	CPVL	ENSG00000106066	4.71	moderate	eggNOG, orthoMCL, Phylome, SonicParanoid, SwiftOrtho
382	W04E12.8	180299	WBGene00012253	clec-50	Human	MRC1	ENSG00000260314	4.71	moderate	eggNOG, OrthoInspector, orthoMCL, Phylome, SwiftOrtho
26	F56A4.1	186345	WBGene00003521	nas-2	Human	ASTL	ENSG00000188886	4.7	moderate	Compara, eggNOG, Isobase, OrthoDB, Phylome
68	R09F10.1	181087	WBGene00019986	R09F10.1	Human	CTSV	ENSG00000136943	4.7	moderate	Compara, Isobase, OMA, orthoMCL, Phylome
51	C52E4.1	179637	WBGene00000781	cpr-1	Human	CTSC	ENSG00000109861	4.69	moderate	Compara, eggNOG, Isobase, Phylome, SwiftOrtho
54	F44C4.3	179053	WBGene00000784	cpr-4	Human	CTSC	ENSG00000109861	4.69	moderate	Compara, eggNOG, Isobase, Phylome, SwiftOrtho
61	F13D12.6	174802	WBGene00008741	ctsa-1.2	Human	CPVL	ENSG00000106066	4.66	moderate	eggNOG, Isobase, Hieranoid, orthoMCL, Phylome
68	R09F10.1	181087	WBGene00019986	R09F10.1	Human	CTSL	ENSG00000135047	4.65	moderate	Compara, eggNOG, OMA, orthoMCL, Phylome
68	R09F10.1	181087	WBGene00019986	R09F10.1	Human	CTSS	ENSG00000163131	4.65	moderate	Compara, eggNOG, OMA, orthoMCL, Phylome
68	R09F10.1	181087	WBGene00019986	R09F10.1	Human	CTSK	ENSG00000143387	4.65	moderate	Compara, eggNOG, OMA, orthoMCL, Phylome
69	F41E6.6	179240	WBGene00007055	tag-196	Human	CTSL	ENSG00000135047	4.65	moderate	Compara, eggNOG, OMA, orthoMCL, Phylome
109	Y32G9A.4	178672	WBGene00005644	srp-3	Human	SERPINE1	ENSG00000106366	4.07	moderate	OrthoDB, Inparanoid, Panther, Phylome
118	T22E7.1	181983	WBGene00020693	lron-8	Human	RTN4RL2	ENSG00000186907	4.06	high	Inparanoid, Panther, Phylome, SwiftOrtho
157	W02G9.4	178731	WBGene00020954	W02G9.4	Human	PCOLCE	ENSG00000106333	4.06	moderate	Inparanoid, OrthoFinder, Panther, Phylome
13	F57C7.3	181259	WBGene00004749	sdn-1	Human	SDC3	ENSG00000162512	4.03	moderate	Compara, Domainoid, Panther, SwiftOrtho
107	C05E4.3	178585	WBGene00005642	srp-1	Human	SERPINE2	ENSG00000135919	4.03	moderate	OrthoDB, OMA, Panther, Phylome
111	F20D6.4	179195	WBGene00005648	srp-7	Human	SERPINE2	ENSG00000135919	4.03	moderate	OrthoDB, OMA, Panther, Phylome
112	F20D6.3	191960	WBGene00005649	srp-8	Human	SERPINE2	ENSG00000135919	4.03	moderate	OrthoDB, OMA, Panther, Phylome
307	C49C3.13	183598	WBGene00008203	clec-198	Human	CLEC4M	ENSG00000104938	4.02	high	OrthoDB, Panther, Phylome, SonicParanoid
308	C30H6.1	183064	WBGene00007820	clec-199	Human	CLEC4M	ENSG00000104938	4.02	high	OrthoDB, Panther, Phylome, SonicParanoid
94	F52H3.7	174560	WBGene00002265	lec-2	Human	LGALS3	ENSG00000131981	4.02	moderate	OrthoDB, Panther, Phylome, SonicParanoid
94	F52H3.7	174560	WBGene00002265	lec-2	Human	LGALS14	ENSG00000006659	4.02	moderate	OrthoDB, Panther, Phylome, SwiftOrtho
94	F52H3.7	174560	WBGene00002265	lec-2	Human	GRIFIN		4.02	moderate	OrthoDB, Panther, Phylome, SwiftOrtho
94	F52H3.7	174560	WBGene00002265	lec-2	Human	LGALS12	ENSG00000133317	4.02	moderate	OrthoDB, Panther, Phylome, SwiftOrtho
101	C16H3.2	181786	WBGene00002272	lec-9	Human	LGALS8	ENSG00000116977	4.02	moderate	OrthoDB, Panther, Phylome, SwiftOrtho
101	C16H3.2	181786	WBGene00002272	lec-9	Human	LGALS12	ENSG00000133317	4.02	moderate	OrthoDB, Panther, Phylome, SonicParanoid
104	Y71G12B.20	171727	WBGene00003111	mab-20	Human	SEMA3D	ENSG00000153993	4.02	moderate	OrthoDB, Hieranoid, Panther, Phylome
104	Y71G12B.20	171727	WBGene00003111	mab-20	Human	SEMA3A	ENSG00000075213	4.02	moderate	OrthoDB, Hieranoid, Panther, Phylome
107	C05E4.3	178585	WBGene00005642	srp-1	Human	SERPINA4	ENSG00000100665	4.02	moderate	OrthoDB, Panther, Phylome, SonicParanoid
108	C05E4.1	178586	WBGene00005643	srp-2	Human	SERPINA4	ENSG00000100665	4.02	moderate	OrthoDB, Panther, Phylome, SonicParanoid
108	C05E4.1	178586	WBGene00005643	srp-2	Human	SERPINA9	ENSG00000170054	4.02	moderate	OrthoDB, Panther, Phylome, SonicParanoid
109	Y32G9A.4	178672	WBGene00005644	srp-3	Human	SERPINA4	ENSG00000100665	4.02	moderate	OrthoDB, Panther, Phylome, SonicParanoid
109	Y32G9A.4	178672	WBGene00005644	srp-3	Human	SERPINA9	ENSG00000170054	4.02	moderate	OrthoDB, Panther, Phylome, SonicParanoid
110	C03G6.19	179125	WBGene00005647	srp-6	Human	SERPINE3	ENSG00000253309	4.02	moderate	OrthoDB, Panther, Phylome, SwiftOrtho
110	C03G6.19	179125	WBGene00005647	srp-6	Human	SERPINE1	ENSG00000106366	4.02	moderate	OrthoDB, Panther, Phylome, SwiftOrtho
110	C03G6.19	179125	WBGene00005647	srp-6	Human	SERPINA6	ENSG00000170099	4.02	moderate	OrthoDB, Panther, Phylome, SwiftOrtho
111	F20D6.4	179195	WBGene00005648	srp-7	Human	SERPINA4	ENSG00000100665	4.02	moderate	OrthoDB, Panther, Phylome, SonicParanoid
111	F20D6.4	179195	WBGene00005648	srp-7	Human	SERPINA9	ENSG00000170054	4.02	moderate	OrthoDB, Panther, Phylome, SonicParanoid
112	F20D6.3	191960	WBGene00005649	srp-8	Human	SERPINA4	ENSG00000100665	4.02	moderate	OrthoDB, Panther, Phylome, SonicParanoid
112	F20D6.3	191960	WBGene00005649	srp-8	Human	SERPINA9	ENSG00000170054	4.02	moderate	OrthoDB, Panther, Phylome, SonicParanoid
272	F58A4.5	176357	WBGene00010228	clec-161	Human	MRC2	ENSG00000011028	4.02	moderate	OrthoDB, OrthoFinder, Panther, Phylome
272	F58A4.5	176357	WBGene00010228	clec-161	Human	MRC1	ENSG00000260314	4.02	moderate	OrthoDB, OrthoFinder, Panther, Phylome
272	F58A4.5	176357	WBGene00010228	clec-161	Human	LY75-CD302	ENSG00000248672	4.02	moderate	OrthoDB, OrthoFinder, Panther, Phylome
272	F58A4.5	176357	WBGene00010228	clec-161	Human	PLA2R1	ENSG00000153246	4.02	moderate	OrthoDB, OrthoFinder, Panther, Phylome
272	F58A4.5	176357	WBGene00010228	clec-161	Human	LY75	ENSG00000054219	4.02	moderate	OrthoDB, OrthoFinder, Panther, Phylome
43	H19M22.3	175383	WBGene00019212	zmp-2	Human	MMP15	ENSG00000102996	4.01	moderate	Panther, Phylome, SonicParanoid, SwiftOrtho
43	H19M22.3	175383	WBGene00019212	zmp-2	Human	MMP7	ENSG00000137673	4.01	moderate	Panther, Phylome, SonicParanoid, SwiftOrtho
104	Y71G12B.20	171727	WBGene00003111	mab-20	Human	SEMA3F	ENSG00000001617	4.01	moderate	Hieranoid, Panther, Phylome, SonicParanoid
105	Y54E5B.1	173351	WBGene00004889	smp-1	Human	SEMA3E	ENSG00000170381	4.01	moderate	Hieranoid, OrthoInspector, Panther, Phylome
105	Y54E5B.1	173351	WBGene00004889	smp-1	Human	SEMA3D	ENSG00000153993	4.01	moderate	Hieranoid, OrthoInspector, Panther, Phylome
105	Y54E5B.1	173351	WBGene00004889	smp-1	Human	SEMA3G	ENSG00000010319	4.01	moderate	Hieranoid, OrthoInspector, Panther, Phylome
105	Y54E5B.1	173351	WBGene00004889	smp-1	Human	SEMA3B	ENSG00000012171	4.01	moderate	Hieranoid, OrthoInspector, Panther, Phylome
105	Y54E5B.1	173351	WBGene00004889	smp-1	Human	SEMA3C	ENSG00000075223	4.01	moderate	Hieranoid, OrthoInspector, Panther, Phylome
105	Y54E5B.1	173351	WBGene00004889	smp-1	Human	SEMA3A	ENSG00000075213	4.01	moderate	Hieranoid, OrthoInspector, Panther, Phylome
107	C05E4.3	178585	WBGene00005642	srp-1	Human	SERPINA5	ENSG00000188488	4.01	moderate	OrthoInspector, Panther, Phylome, SonicParanoid
107	C05E4.3	178585	WBGene00005642	srp-1	Human	SERPINA3	ENSG00000196136	4.01	moderate	OrthoInspector, Panther, Phylome, SonicParanoid
108	C05E4.1	178586	WBGene00005643	srp-2	Human	SERPINA5	ENSG00000188488	4.01	moderate	OrthoInspector, Panther, Phylome, SonicParanoid
108	C05E4.1	178586	WBGene00005643	srp-2	Human	SERPINA3	ENSG00000196136	4.01	moderate	OrthoInspector, Panther, Phylome, SonicParanoid
109	Y32G9A.4	178672	WBGene00005644	srp-3	Human	SERPINA5	ENSG00000188488	4.01	moderate	OrthoInspector, Panther, Phylome, SonicParanoid
110	C03G6.19	179125	WBGene00005647	srp-6	Human	SERPINA11	ENSG00000186910	4.01	moderate	Panther, Phylome, SonicParanoid, SwiftOrtho
110	C03G6.19	179125	WBGene00005647	srp-6	Human	SERPINA12	ENSG00000165953	4.01	moderate	Panther, Phylome, SonicParanoid, SwiftOrtho
110	C03G6.19	179125	WBGene00005647	srp-6	Human	SERPINA7	ENSG00000123561	4.01	moderate	Panther, Phylome, SonicParanoid, SwiftOrtho
110	C03G6.19	179125	WBGene00005647	srp-6	Human	SERPINA1	ENSG00000197249	4.01	moderate	Panther, Phylome, SonicParanoid, SwiftOrtho
111	F20D6.4	179195	WBGene00005648	srp-7	Human	SERPINA5	ENSG00000188488	4.01	moderate	OrthoInspector, Panther, Phylome, SonicParanoid
111	F20D6.4	179195	WBGene00005648	srp-7	Human	SERPINA3	ENSG00000196136	4.01	moderate	OrthoInspector, Panther, Phylome, SonicParanoid
112	F20D6.3	191960	WBGene00005649	srp-8	Human	SERPINA5	ENSG00000188488	4.01	moderate	OrthoInspector, Panther, Phylome, SonicParanoid
112	F20D6.3	191960	WBGene00005649	srp-8	Human	SERPINA3	ENSG00000196136	4.01	moderate	OrthoInspector, Panther, Phylome, SonicParanoid
135	ZK546.15	173856	WBGene00006619	try-1	Human	HPN	ENSG00000105707	4.01	moderate	Panther, Phylome, SonicParanoid, SwiftOrtho
148	Y47H9C.4	173064	WBGene00000415	ced-1	Human	MEGF6	ENSG00000162591	4.01	moderate	Domainoid, Panther, Phylome, SwiftOrtho
188	D1009.3	181135	WBGene00017013	ensh-1	Human	TNR	ENSG00000116147	4.01	moderate	Domainoid, Panther, Phylome, SwiftOrtho
287	T19E7.1	177344	WBGene00020585	clec-178	Human	PLA2R1	ENSG00000153246	4.01	moderate	Domainoid, Panther, Phylome, SwiftOrtho
383	B0218.6	181854	WBGene00015050	clec-51	Human	REG4	ENSG00000134193	4.01	moderate	Domainoid, OrthoFinder, Panther, Phylome
384	B0218.8	181855	WBGene00015052	clec-52	Human	REG1B	ENSG00000172023	4.01	moderate	Domainoid, Panther, Phylome, SonicParanoid
385	T03F1.10	171967	WBGene00020191	clec-53	Human	REG1A	ENSG00000115386	4.01	moderate	Domainoid, Panther, Phylome, SonicParanoid
385	T03F1.10	171967	WBGene00020191	clec-53	Human	REG1B	ENSG00000172023	4.01	moderate	Domainoid, Panther, Phylome, SonicParanoid
416	C54D1.2	183775	WBGene00016912	clec-86	Human	FCER2	ENSG00000104921	4.01	moderate	OrthoFinder, Panther, Phylome, SonicParanoid
169	K08B4.6	177372	WBGene00000535	cpi-1	Human	CST7	ENSG00000077984	3.99	moderate	Compara, OrthoDB, Hieranoid, Inparanoid
171	F52E1.2	186111	WBGene00018692	F52E1.2	Human	CLEC4A	ENSG00000111729	3.99	moderate	Compara, Inparanoid, Panther, Phylome
171	F52E1.2	186111	WBGene00018692	F52E1.2	Human	CLEC4D	ENSG00000166527	3.99	moderate	Compara, Inparanoid, Panther, Phylome
78	Y43C5A.2	177911	WBGene00012782	Y43C5A.2	Human	ANGPT4	ENSG00000101280	3.96	high	eggNOG, Inparanoid, Panther, Phylome
78	Y43C5A.2	177911	WBGene00012782	Y43C5A.2	Human	FGB	ENSG00000171564	3.96	high	eggNOG, Inparanoid, Panther, Phylome
78	Y43C5A.2	177911	WBGene00012782	Y43C5A.2	Human	ANGPT2	ENSG00000091879	3.96	high	eggNOG, Inparanoid, Panther, Phylome
187	C49C8.5	177668	WBGene00016769	C49C8.5	Human	ANGPT4	ENSG00000101280	3.96	high	eggNOG, Inparanoid, Panther, Phylome
187	C49C8.5	177668	WBGene00016769	C49C8.5	Human	FGB	ENSG00000171564	3.96	high	eggNOG, Inparanoid, Panther, Phylome
187	C49C8.5	177668	WBGene00016769	C49C8.5	Human	ANGPT2	ENSG00000091879	3.96	high	eggNOG, Inparanoid, Panther, Phylome
418	K10B2.3	174056	WBGene00019606	clec-88	Human	KLRF2	ENSG00000256797	3.96	high	Hieranoid, Inparanoid, OrthoInspector, Phylome
78	Y43C5A.2	177911	WBGene00012782	Y43C5A.2	Human	ANGPT1	ENSG00000154188	3.96	moderate	eggNOG, Inparanoid, Panther, Phylome
135	ZK546.15	173856	WBGene00006619	try-1	Human	PRSS8	ENSG00000052344	3.96	moderate	Inparanoid, Phylome, SonicParanoid, SwiftOrtho
187	C49C8.5	177668	WBGene00016769	C49C8.5	Human	ANGPT1	ENSG00000154188	3.96	moderate	eggNOG, Inparanoid, Panther, Phylome
410	F47C12.2	185915	WBGene00018547	clec-78	Human	SVEP1	ENSG00000165124	3.96	moderate	Domainoid, Inparanoid, Phylome, SonicParanoid
122	C56E6.6	174079	WBGene00016974	lron-15	Human	IGFALS	ENSG00000099769	3.95	high	OrthoDB, Phylome, RoundUp, SwiftOrtho
18	ZK154.7	181041	WBGene00000075	adm-4	Human	ADAM15	ENSG00000143537	3.95	moderate	OrthoDB, Phylome, RoundUp, SwiftOrtho
18	ZK154.7	181041	WBGene00000075	adm-4	Human	ADAM11	ENSG00000073670	3.95	moderate	OrthoDB, Phylome, RoundUp, SwiftOrtho
65	K10B2.2	174057	WBGene00019605	ctsa-4.1	Human	SCPEP1	ENSG00000121064	3.95	moderate	OrthoDB, Phylome, RoundUp, SwiftOrtho
93	W09H1.6	174964	WBGene00002264	lec-1	Human	LGALS14	ENSG00000006659	3.95	moderate	Compara, OrthoDB, Panther, Phylome
93	W09H1.6	174964	WBGene00002264	lec-1	Human	CLC	ENSG00000105205	3.95	moderate	Compara, OrthoDB, Panther, Phylome
93	W09H1.6	174964	WBGene00002264	lec-1	Human	LGALS16	ENSG00000249861	3.95	moderate	Compara, OrthoDB, Panther, Phylome
93	W09H1.6	174964	WBGene00002264	lec-1	Human	LGALS13	ENSG00000105198	3.95	moderate	Compara, OrthoDB, Panther, Phylome
93	W09H1.6	174964	WBGene00002264	lec-1	Human	LGALS12	ENSG00000133317	3.95	moderate	Compara, OrthoDB, Panther, Phylome
93	W09H1.6	174964	WBGene00002264	lec-1	Human	LGALSL	ENSG00000119862	3.95	moderate	Compara, OrthoDB, Panther, Phylome
95	ZK892.1	174557	WBGene00002266	lec-3	Human	LGALS14	ENSG00000006659	3.95	moderate	Compara, OrthoDB, Panther, Phylome
95	ZK892.1	174557	WBGene00002266	lec-3	Human	CLC	ENSG00000105205	3.95	moderate	Compara, OrthoDB, Panther, Phylome
95	ZK892.1	174557	WBGene00002266	lec-3	Human	LGALS16	ENSG00000249861	3.95	moderate	Compara, OrthoDB, Panther, Phylome
95	ZK892.1	174557	WBGene00002266	lec-3	Human	LGALS13	ENSG00000105198	3.95	moderate	Compara, OrthoDB, Panther, Phylome
95	ZK892.1	174557	WBGene00002266	lec-3	Human	LGALS12	ENSG00000133317	3.95	moderate	Compara, OrthoDB, Panther, Phylome
95	ZK892.1	174557	WBGene00002266	lec-3	Human	LGALSL	ENSG00000119862	3.95	moderate	Compara, OrthoDB, Panther, Phylome
98	Y55B1AR.1	175212	WBGene00002269	lec-6	Human	LGALS12	ENSG00000133317	3.95	moderate	Compara, OrthoDB, Panther, Phylome
100	R07B1.10	181198	WBGene00002271	lec-8	Human	LGALS8	ENSG00000116977	3.95	moderate	Compara, OrthoDB, Panther, Phylome
202	ZK337.1	173367	WBGene00013969	tep-1	Human	C4B	ENSG00000224389	3.95	moderate	Compara, OrthoDB, Panther, Phylome
202	ZK337.1	173367	WBGene00013969	tep-1	Human	C4A	ENSG00000244731	3.95	moderate	Compara, OrthoDB, Panther, Phylome
280	E03H4.10	173111	WBGene00008477	clec-17	Human	MRC1	ENSG00000260314	3.95	moderate	OrthoDB, Domainoid, Phylome, RoundUp
90	E01A2.3	171994	WBGene00003029	lin-44	Human	WNT11	ENSG00000085741	3.94	high	Compara, Panther, Phylome, SwiftOrtho
117	K03A1.2	180991	WBGene00019351	lron-7	Human	LRRN3	ENSG00000173114	3.94	high	Phylome, RoundUp, SonicParanoid, SwiftOrtho
99	R07B1.2	181199	WBGene00002270	lec-7	Human	LGALS8	ENSG00000116977	3.94	moderate	Compara, Panther, Phylome, SwiftOrtho
99	R07B1.2	181199	WBGene00002270	lec-7	Human	LGALS12	ENSG00000133317	3.94	moderate	Compara, Panther, Phylome, SonicParanoid
135	ZK546.15	173856	WBGene00006619	try-1	Human	TMPRSS4	ENSG00000137648	3.94	moderate	Phylome, RoundUp, SonicParanoid, SwiftOrtho
179	C37C3.6	179162	WBGene00003242	mig-6	Human	ADAMTS6	ENSG00000049192	3.94	moderate	Domainoid, Phylome, RoundUp, SwiftOrtho
188	D1009.3	181135	WBGene00017013	ensh-1	Human	ANGPTL7	ENSG00000171819	3.94	moderate	Domainoid, Phylome, RoundUp, SonicParanoid
190	F56H11.1	177788	WBGene00001403	fbl-1	Human	FBN3	ENSG00000142449	3.94	moderate	Domainoid, Phylome, RoundUp, SwiftOrtho
50	T03E6.7	180111	WBGene00000776	cpl-1	Human	CTSH	ENSG00000103811	3.93	moderate	OrthoDB, OMA, Phylome, SonicParanoid
108	C05E4.1	178586	WBGene00005643	srp-2	Human	SERPINB7	ENSG00000166396	3.93	moderate	OrthoDB, OMA, Phylome, SonicParanoid
108	C05E4.1	178586	WBGene00005643	srp-2	Human	SERPINB5	ENSG00000206075	3.93	moderate	OrthoDB, OMA, Phylome, SonicParanoid
114	T07C4.9	176446	WBGene00003589	nex-2	Human	ANXA10	ENSG00000109511	3.93	moderate	OrthoDB, OMA, Phylome, SonicParanoid
191	ZK783.1	176076	WBGene00022816	fbn-1	Human	FBN3	ENSG00000142449	3.93	moderate	TreeFam, Inparanoid, OMA, Phylome
121	T05A1.3	188075	WBGene00011454	lron-14	Human	LRRN1	ENSG00000175928	3.92	high	OrthoDB, Phylome, SonicParanoid, SwiftOrtho
121	T05A1.3	188075	WBGene00011454	lron-14	Human	LRRN2	ENSG00000170382	3.92	high	OrthoDB, Phylome, SonicParanoid, SwiftOrtho
121	T05A1.3	188075	WBGene00011454	lron-14	Human	LRRN3	ENSG00000173114	3.92	high	OrthoDB, Phylome, SonicParanoid, SwiftOrtho
339	F49A5.4	186004	WBGene00009856	clec-24	Human	CLEC3B	ENSG00000163815	3.92	high	Isobase, OrthoDB, Inparanoid, Phylome
17	C04A11.4	181489	WBGene00000074	adm-2	Human	ADAMDEC1	ENSG00000134028	3.92	moderate	eggNOG, OrthoDB, Panther, Phylome
22	F27D9.7	185019	WBGene00017865	F27D9.7	Human	ADAM19	ENSG00000135074	3.92	moderate	eggNOG, OrthoDB, Panther, Phylome
22	F27D9.7	185019	WBGene00017865	F27D9.7	Human	ADAM18	ENSG00000168619	3.92	moderate	eggNOG, OrthoDB, Panther, Phylome
22	F27D9.7	185019	WBGene00017865	F27D9.7	Human	ADAM15	ENSG00000143537	3.92	moderate	eggNOG, OrthoDB, Panther, Phylome
22	F27D9.7	185019	WBGene00017865	F27D9.7	Human	ADAM33	ENSG00000149451	3.92	moderate	eggNOG, OrthoDB, Panther, Phylome
22	F27D9.7	185019	WBGene00017865	F27D9.7	Human	ADAM20	ENSG00000134007	3.92	moderate	eggNOG, OrthoDB, Panther, Phylome
22	F27D9.7	185019	WBGene00017865	F27D9.7	Human	ADAM32	ENSG00000197140	3.92	moderate	eggNOG, OrthoDB, Panther, Phylome
22	F27D9.7	185019	WBGene00017865	F27D9.7	Human	ADAM12	ENSG00000148848	3.92	moderate	eggNOG, OrthoDB, Panther, Phylome
22	F27D9.7	185019	WBGene00017865	F27D9.7	Human	ADAM29	ENSG00000168594	3.92	moderate	eggNOG, OrthoDB, Panther, Phylome
22	F27D9.7	185019	WBGene00017865	F27D9.7	Human	ADAM2	ENSG00000104755	3.92	moderate	eggNOG, OrthoDB, Panther, Phylome
22	F27D9.7	185019	WBGene00017865	F27D9.7	Human	ADAM11	ENSG00000073670	3.92	moderate	eggNOG, OrthoDB, Panther, Phylome
22	F27D9.7	185019	WBGene00017865	F27D9.7	Human	ADAM9	ENSG00000168615	3.92	moderate	eggNOG, OrthoDB, Panther, Phylome
22	F27D9.7	185019	WBGene00017865	F27D9.7	Human	ADAM22	ENSG00000008277	3.92	moderate	eggNOG, OrthoDB, Panther, Phylome
22	F27D9.7	185019	WBGene00017865	F27D9.7	Human	ADAM30	ENSG00000134249	3.92	moderate	eggNOG, OrthoDB, Panther, Phylome
22	F27D9.7	185019	WBGene00017865	F27D9.7	Human	ADAM23	ENSG00000114948	3.92	moderate	eggNOG, OrthoDB, Panther, Phylome
40	C34H3.1	180886	WBGene00016423	tag-275	Human	ADAM18	ENSG00000168619	3.92	moderate	eggNOG, OrthoDB, Panther, Phylome
40	C34H3.1	180886	WBGene00016423	tag-275	Human	ADAM15	ENSG00000143537	3.92	moderate	eggNOG, OrthoDB, Panther, Phylome
40	C34H3.1	180886	WBGene00016423	tag-275	Human	ADAM33	ENSG00000149451	3.92	moderate	eggNOG, OrthoDB, Panther, Phylome
40	C34H3.1	180886	WBGene00016423	tag-275	Human	ADAM32	ENSG00000197140	3.92	moderate	eggNOG, OrthoDB, Panther, Phylome
40	C34H3.1	180886	WBGene00016423	tag-275	Human	ADAM12	ENSG00000148848	3.92	moderate	eggNOG, OrthoDB, Panther, Phylome
40	C34H3.1	180886	WBGene00016423	tag-275	Human	ADAM2	ENSG00000104755	3.92	moderate	eggNOG, OrthoDB, Panther, Phylome
40	C34H3.1	180886	WBGene00016423	tag-275	Human	ADAM11	ENSG00000073670	3.92	moderate	eggNOG, OrthoDB, Panther, Phylome
40	C34H3.1	180886	WBGene00016423	tag-275	Human	ADAM22	ENSG00000008277	3.92	moderate	eggNOG, OrthoDB, Panther, Phylome
40	C34H3.1	180886	WBGene00016423	tag-275	Human	ADAM23	ENSG00000114948	3.92	moderate	eggNOG, OrthoDB, Panther, Phylome
69	F41E6.6	179240	WBGene00007055	tag-196	Human	CTSW	ENSG00000172543	3.92	moderate	eggNOG, OrthoDB, Panther, Phylome
87	K10B4.6	173399	WBGene00000857	cwn-1	Human	WNT16	ENSG00000002745	3.92	moderate	OrthoDB, Phylome, SonicParanoid, SwiftOrtho
92	C53D6.7	183761	WBGene00008284	C53D6.7	Human	LGALS14	ENSG00000006659	3.92	moderate	eggNOG, OrthoDB, Panther, Phylome
92	C53D6.7	183761	WBGene00008284	C53D6.7	Human	CLC	ENSG00000105205	3.92	moderate	eggNOG, OrthoDB, Panther, Phylome
92	C53D6.7	183761	WBGene00008284	C53D6.7	Human	LGALS16	ENSG00000249861	3.92	moderate	eggNOG, OrthoDB, Panther, Phylome
92	C53D6.7	183761	WBGene00008284	C53D6.7	Human	LGALS13	ENSG00000105198	3.92	moderate	eggNOG, OrthoDB, Panther, Phylome
96	C44F1.3	175488	WBGene00002267	lec-4	Human	LGALS14	ENSG00000006659	3.92	moderate	eggNOG, OrthoDB, Panther, Phylome
96	C44F1.3	175488	WBGene00002267	lec-4	Human	CLC	ENSG00000105205	3.92	moderate	eggNOG, OrthoDB, Panther, Phylome
96	C44F1.3	175488	WBGene00002267	lec-4	Human	LGALS16	ENSG00000249861	3.92	moderate	eggNOG, OrthoDB, Panther, Phylome
96	C44F1.3	175488	WBGene00002267	lec-4	Human	LGALS13	ENSG00000105198	3.92	moderate	eggNOG, OrthoDB, Panther, Phylome
96	C44F1.3	175488	WBGene00002267	lec-4	Human	LGALSL	ENSG00000119862	3.92	moderate	eggNOG, OrthoDB, Panther, Phylome
97	ZK1248.16	173992	WBGene00002268	lec-5	Human	LGALS14	ENSG00000006659	3.92	moderate	eggNOG, OrthoDB, Panther, Phylome
97	ZK1248.16	173992	WBGene00002268	lec-5	Human	CLC	ENSG00000105205	3.92	moderate	eggNOG, OrthoDB, Panther, Phylome
97	ZK1248.16	173992	WBGene00002268	lec-5	Human	LGALS16	ENSG00000249861	3.92	moderate	eggNOG, OrthoDB, Panther, Phylome
97	ZK1248.16	173992	WBGene00002268	lec-5	Human	LGALS13	ENSG00000105198	3.92	moderate	eggNOG, OrthoDB, Panther, Phylome
97	ZK1248.16	173992	WBGene00002268	lec-5	Human	LGALSL	ENSG00000119862	3.92	moderate	eggNOG, OrthoDB, Panther, Phylome
101	C16H3.2	181786	WBGene00002272	lec-9	Human	LGALS14	ENSG00000006659	3.92	moderate	eggNOG, OrthoDB, Panther, Phylome
101	C16H3.2	181786	WBGene00002272	lec-9	Human	CLC	ENSG00000105205	3.92	moderate	eggNOG, OrthoDB, Panther, Phylome
101	C16H3.2	181786	WBGene00002272	lec-9	Human	LGALS16	ENSG00000249861	3.92	moderate	eggNOG, OrthoDB, Panther, Phylome
101	C16H3.2	181786	WBGene00002272	lec-9	Human	LGALS13	ENSG00000105198	3.92	moderate	eggNOG, OrthoDB, Panther, Phylome
101	C16H3.2	181786	WBGene00002272	lec-9	Human	LGALSL	ENSG00000119862	3.92	moderate	eggNOG, OrthoDB, Panther, Phylome
102	W01A11.4	179034	WBGene00002273	lec-10	Human	LGALS9B	ENSG00000170298	3.92	moderate	eggNOG, OrthoDB, Panther, Phylome
102	W01A11.4	179034	WBGene00002273	lec-10	Human	LGALS9C	ENSG00000171916	3.92	moderate	eggNOG, OrthoDB, Panther, Phylome
102	W01A11.4	179034	WBGene00002273	lec-10	Human	LGALS14	ENSG00000006659	3.92	moderate	eggNOG, OrthoDB, Panther, Phylome
102	W01A11.4	179034	WBGene00002273	lec-10	Human	CLC	ENSG00000105205	3.92	moderate	eggNOG, OrthoDB, Panther, Phylome
102	W01A11.4	179034	WBGene00002273	lec-10	Human	LGALS16	ENSG00000249861	3.92	moderate	eggNOG, OrthoDB, Panther, Phylome
102	W01A11.4	179034	WBGene00002273	lec-10	Human	LGALS13	ENSG00000105198	3.92	moderate	eggNOG, OrthoDB, Panther, Phylome
102	W01A11.4	179034	WBGene00002273	lec-10	Human	LGALS9	ENSG00000168961	3.92	moderate	eggNOG, OrthoDB, Panther, Phylome
102	W01A11.4	179034	WBGene00002273	lec-10	Human	LGALSL	ENSG00000119862	3.92	moderate	eggNOG, OrthoDB, Panther, Phylome
114	T07C4.9	176446	WBGene00003589	nex-2	Human	ANXA6	ENSG00000197043	3.92	moderate	OrthoDB, Domainoid, Phylome, SonicParanoid
114	T07C4.9	176446	WBGene00003589	nex-2	Human	ANXA2P2		3.92	moderate	OMA, OrthoFinder, Phylome, SonicParanoid
115	C28A5.3	191716	WBGene00003590	nex-3	Human	ANXA2P2		3.92	moderate	OMA, OrthoFinder, Phylome, SonicParanoid
127	F14B4.1	172750	WBGene00008779	F14B4.1	Human	LRP2	ENSG00000081479	3.92	moderate	OrthoDB, Domainoid, Phylome, SwiftOrtho
132	Y65B4A.2	171655	WBGene00022026	Y65B4A.2	Human	CTSB	ENSG00000164733	3.92	moderate	eggNOG, OrthoDB, Panther, Phylome
135	ZK546.15	173856	WBGene00006619	try-1	Human	TMPRSS11B	ENSG00000185873	3.92	moderate	OrthoDB, Phylome, SonicParanoid, SwiftOrtho
153	W01F3.3	180352	WBGene00012186	mlt-11	Human	TFPI	ENSG00000003436	3.92	moderate	OrthoDB, Domainoid, Phylome, SwiftOrtho
180	F54E2.3	178740	WBGene00004130	ketn-1	Human	TTN	ENSG00000155657	3.92	moderate	OrthoDB, Domainoid, Phylome, SwiftOrtho
202	ZK337.1	173367	WBGene00013969	tep-1	Human	CPAMD8	ENSG00000160111	3.92	moderate	OrthoDB, Domainoid, OrthoFinder, Phylome
207	F48E8.1	175753	WBGene00003055	lon-1	Human	CRISPLD2	ENSG00000103196	3.92	moderate	OrthoDB, Domainoid, Phylome, SonicParanoid
207	F48E8.1	175753	WBGene00003055	lon-1	Human	R3HDML	ENSG00000101074	3.92	moderate	OrthoDB, Domainoid, Phylome, SonicParanoid
207	F48E8.1	175753	WBGene00003055	lon-1	Human	PI15	ENSG00000137558	3.92	moderate	OrthoDB, Domainoid, Phylome, SonicParanoid
262	F40G9.10	185558	WBGene00018246	clec-148	Human	REG1A	ENSG00000115386	3.92	moderate	OrthoDB, Domainoid, Phylome, SonicParanoid
262	F40G9.10	185558	WBGene00018246	clec-148	Human	REG1B	ENSG00000172023	3.92	moderate	OrthoDB, Domainoid, Phylome, SonicParanoid
262	F40G9.10	185558	WBGene00018246	clec-148	Human	REG3G	ENSG00000143954	3.92	moderate	OrthoDB, Domainoid, Phylome, SonicParanoid
262	F40G9.10	185558	WBGene00018246	clec-148	Human	REG3A	ENSG00000172016	3.92	moderate	OrthoDB, Domainoid, Phylome, SonicParanoid
381	C35D10.14	175652	WBGene00016450	clec-5	Human	MRC1	ENSG00000260314	3.92	moderate	OrthoDB, Domainoid, Phylome, SwiftOrtho
382	W04E12.8	180299	WBGene00012253	clec-50	Human	REG4	ENSG00000134193	3.92	moderate	OrthoDB, OrthoFinder, Phylome, SonicParanoid
382	W04E12.8	180299	WBGene00012253	clec-50	Human	REG1B	ENSG00000172023	3.92	moderate	OrthoDB, Phylome, SonicParanoid, SwiftOrtho
410	F47C12.2	185915	WBGene00018547	clec-78	Human	NOTCH2	ENSG00000134250	3.92	moderate	OrthoDB, Domainoid, OrthoInspector, Phylome
410	F47C12.2	185915	WBGene00018547	clec-78	Human	NOTCH3	ENSG00000074181	3.92	moderate	OrthoDB, Domainoid, OrthoInspector, Phylome
410	F47C12.2	185915	WBGene00018547	clec-78	Human	NOTCH1	ENSG00000148400	3.92	moderate	OrthoDB, Domainoid, OrthoInspector, Phylome
1	K08C7.3	177956	WBGene00001328	epi-1	Human	LAMA1	ENSG00000101680	3.91	moderate	Domainoid, orthoMCL, Panther, Phylome
28	C05D11.6	182259	WBGene00003523	nas-4	Human	MEP1A	ENSG00000112818	3.91	moderate	OrthoInspector, Phylome, SonicParanoid, SwiftOrtho
34	C24F3.3	182848	WBGene00003531	nas-12	Human	MEP1A	ENSG00000112818	3.91	moderate	eggNOG, Panther, Phylome, SwiftOrtho
34	C24F3.3	182848	WBGene00003531	nas-12	Human	MEP1B	ENSG00000141434	3.91	moderate	eggNOG, Panther, Phylome, SwiftOrtho
71	B0412.2	175237	WBGene00000903	daf-7	Human	BMP10	ENSG00000163217	3.91	moderate	eggNOG, Panther, Phylome, SwiftOrtho
71	B0412.2	175237	WBGene00000903	daf-7	Human	GDF5	ENSG00000125965	3.91	moderate	eggNOG, Panther, Phylome, SwiftOrtho
71	B0412.2	175237	WBGene00000903	daf-7	Human	GDF6	ENSG00000156466	3.91	moderate	eggNOG, Panther, Phylome, SwiftOrtho
71	B0412.2	175237	WBGene00000903	daf-7	Human	GDF9	ENSG00000164404	3.91	moderate	eggNOG, Panther, Phylome, SwiftOrtho
71	B0412.2	175237	WBGene00000903	daf-7	Human	BMP15	ENSG00000130385	3.91	moderate	eggNOG, Panther, Phylome, SwiftOrtho
71	B0412.2	175237	WBGene00000903	daf-7	Human	GDF7	ENSG00000143869	3.91	moderate	eggNOG, Panther, Phylome, SwiftOrtho
72	T25F10.2	179068	WBGene00000936	dbl-1	Human	GDF1	ENSG00000130283	3.91	moderate	eggNOG, Panther, Phylome, SwiftOrtho
72	T25F10.2	179068	WBGene00000936	dbl-1	Human	GDF15	ENSG00000130513	3.91	moderate	eggNOG, Panther, Phylome, SwiftOrtho
72	T25F10.2	179068	WBGene00000936	dbl-1	Human	GDF2	ENSG00000263761	3.91	moderate	eggNOG, Panther, Phylome, SwiftOrtho
72	T25F10.2	179068	WBGene00000936	dbl-1	Human	GDF9	ENSG00000164404	3.91	moderate	eggNOG, Panther, Phylome, SwiftOrtho
72	T25F10.2	179068	WBGene00000936	dbl-1	Human	BMP15	ENSG00000130385	3.91	moderate	eggNOG, Panther, Phylome, SwiftOrtho
72	T25F10.2	179068	WBGene00000936	dbl-1	Human	GDF7	ENSG00000143869	3.91	moderate	eggNOG, Panther, Phylome, SwiftOrtho
73	C05D11.4	175909	WBGene00002881	let-756	Human	FGF13	ENSG00000129682	3.91	moderate	eggNOG, OrthoInspector, Panther, Phylome
73	C05D11.4	175909	WBGene00002881	let-756	Human	FGF2	ENSG00000138685	3.91	moderate	eggNOG, Panther, Phylome, SonicParanoid
73	C05D11.4	175909	WBGene00002881	let-756	Human	FGF22	ENSG00000070388	3.91	moderate	eggNOG, OrthoFinder, Panther, Phylome
73	C05D11.4	175909	WBGene00002881	let-756	Human	FGF12	ENSG00000114279	3.91	moderate	eggNOG, OrthoInspector, Panther, Phylome
73	C05D11.4	175909	WBGene00002881	let-756	Human	FGF7	ENSG00000140285	3.91	moderate	eggNOG, OrthoInspector, Panther, Phylome
73	C05D11.4	175909	WBGene00002881	let-756	Human	FGF11	ENSG00000161958	3.91	moderate	eggNOG, OrthoInspector, Panther, Phylome
74	Y39A3CL.6	175327	WBGene00004249	pvf-1	Human	VEGFA	ENSG00000112715	3.91	moderate	OrthoDB, TreeFam, Phylome, RoundUp
75	F39G3.8	178864	WBGene00006570	tig-2	Human	GDF1	ENSG00000130283	3.91	moderate	eggNOG, Panther, Phylome, SwiftOrtho
75	F39G3.8	178864	WBGene00006570	tig-2	Human	GDF15	ENSG00000130513	3.91	moderate	eggNOG, Panther, Phylome, SwiftOrtho
75	F39G3.8	178864	WBGene00006570	tig-2	Human	NODAL	ENSG00000156574	3.91	moderate	eggNOG, Panther, Phylome, SwiftOrtho
75	F39G3.8	178864	WBGene00006570	tig-2	Human	GDF3	ENSG00000184344	3.91	moderate	eggNOG, Panther, Phylome, SwiftOrtho
91	F38E1.7	179217	WBGene00003395	mom-2	Human	WNT11	ENSG00000085741	3.91	moderate	eggNOG, Panther, Phylome, SwiftOrtho
93	W09H1.6	174964	WBGene00002264	lec-1	Human	LGALS7	ENSG00000205076	3.91	moderate	Domainoid, OrthoFinder, Phylome, SonicParanoid
95	ZK892.1	174557	WBGene00002266	lec-3	Human	LGALS7	ENSG00000205076	3.91	moderate	Domainoid, OrthoFinder, Phylome, SonicParanoid
106	D1037.2	183905	WBGene00004890	smp-2	Human	SEMA6B	ENSG00000167680	3.91	moderate	eggNOG, Hieranoid, Panther, Phylome
106	D1037.2	183905	WBGene00004890	smp-2	Human	SEMA6D	ENSG00000137872	3.91	moderate	eggNOG, Hieranoid, Panther, Phylome
106	D1037.2	183905	WBGene00004890	smp-2	Human	SEMA6C	ENSG00000143434	3.91	moderate	eggNOG, Hieranoid, Panther, Phylome
135	ZK546.15	173856	WBGene00006619	try-1	Human	PLG	ENSG00000122194	3.91	moderate	Homologene, Domainoid, Phylome, SwiftOrtho
166	R12A1.3	178632	WBGene00020017	R12A1.3	Human	TFPI2	ENSG00000105825	3.91	moderate	eggNOG, Panther, Phylome, SwiftOrtho
166	R12A1.3	178632	WBGene00020017	R12A1.3	Human	TFPI	ENSG00000003436	3.91	moderate	eggNOG, Panther, Phylome, SwiftOrtho
172	C48E7.5	183582	WBGene00000583	cof-2	Human	OLFML1	ENSG00000183801	3.91	moderate	eggNOG, Panther, Phylome, SwiftOrtho
172	C48E7.5	183582	WBGene00000583	cof-2	Human	OLFM4	ENSG00000102837	3.91	moderate	eggNOG, Panther, Phylome, SwiftOrtho
173	F11C3.2	173359	WBGene00006845	unc-122	Human	OLFM3	ENSG00000118733	3.91	moderate	eggNOG, Panther, Phylome, SonicParanoid
175	K07D8.1	176060	WBGene00003497	mup-4	Human	MATN3	ENSG00000132031	3.91	moderate	OrthoFinder, OrthoInspector, Phylome, SwiftOrtho
212	K08E5.3	176430	WBGene00003482	mua-3	Human	MATN1	ENSG00000162510	3.91	moderate	Domainoid, OrthoFinder, OrthoInspector, Phylome
382	W04E12.8	180299	WBGene00012253	clec-50	Human	FCER2	ENSG00000104921	3.91	moderate	OrthoFinder, Phylome, SonicParanoid, SwiftOrtho
305	F26D10.12	178506	WBGene00009156	clec-196	Human	CLEC1B	ENSG00000165682	3.89	high	Compara, Hieranoid, Inparanoid, Phylome
305	F26D10.12	178506	WBGene00009156	clec-196	Human	CLEC7A	ENSG00000172243	3.89	high	Compara, Hieranoid, Inparanoid, Phylome
305	F26D10.12	178506	WBGene00009156	clec-196	Human	CLEC12B	ENSG00000256660	3.89	high	Compara, Hieranoid, Inparanoid, Phylome
29	T23H4.3	188819	WBGene00003524	nas-5	Human	MEP1A	ENSG00000112818	3.87	moderate	eggNOG, TreeFam, Panther, Phylome
75	F39G3.8	178864	WBGene00006570	tig-2	Human	BMP15	ENSG00000130385	3.87	moderate	eggNOG, TreeFam, Panther, Phylome
120	Y71F9B.8	171837	WBGene00022129	lron-11	Human	LRRC70	ENSG00000186105	3.87	moderate	TreeFam, Hieranoid, Phylome, SwiftOrtho
77	C53D6.2	177719	WBGene00006852	unc-129	Human	GDF10	ENSG00000266524	3.86	high	eggNOG, Hieranoid, Inparanoid, Phylome
25	F45G2.1	185811	WBGene00003520	nas-1	Human	MEP1A	ENSG00000112818	3.86	moderate	eggNOG, Isobase, Panther, Phylome
52	F36D3.9	185355	WBGene00000782	cpr-2	Human	CTSV	ENSG00000136943	3.86	moderate	Compara, OrthoDB, OMA, Phylome
98	Y55B1AR.1	175212	WBGene00002269	lec-6	Human	LGALS7	ENSG00000205076	3.86	moderate	eggNOG, Inparanoid, OrthoFinder, Phylome
135	ZK546.15	173856	WBGene00006619	try-1	Human	ACR	ENSG00000100312	3.86	moderate	Isobase, Phylome, SonicParanoid, SwiftOrtho
147	C54D10.10	183787	WBGene00008304	C54D10.10	Human	TFPI2	ENSG00000105825	3.86	moderate	eggNOG, Inparanoid, OrthoFinder, Phylome
147	C54D10.10	183787	WBGene00008304	C54D10.10	Human	TFPI	ENSG00000003436	3.86	moderate	eggNOG, Inparanoid, OrthoFinder, Phylome
154	T21D12.12	188695	WBGene00020651	T21D12.12	Human	TFPI2	ENSG00000105825	3.86	moderate	eggNOG, Inparanoid, OrthoFinder, Phylome
154	T21D12.12	188695	WBGene00020651	T21D12.12	Human	TFPI	ENSG00000003436	3.86	moderate	eggNOG, Inparanoid, OrthoFinder, Phylome
163	F35B12.4	185259	WBGene00009384	piit-1	Human	TFPI	ENSG00000003436	3.86	moderate	eggNOG, Inparanoid, OrthoFinder, Phylome
39	DY3.7	172689	WBGene00006324	sup-17	Human	ADAM2	ENSG00000104755	3.85	moderate	Compara, OrthoDB, Phylome, SwiftOrtho
51	C52E4.1	179637	WBGene00000781	cpr-1	Human	CTSV	ENSG00000136943	3.85	moderate	Compara, OMA, Phylome, SwiftOrtho
54	F44C4.3	179053	WBGene00000784	cpr-4	Human	CTSV	ENSG00000136943	3.85	moderate	Compara, OMA, Phylome, SwiftOrtho
59	F32B5.8	171829	WBGene00000788	cpz-1	Human	CTSV	ENSG00000136943	3.85	moderate	Compara, OrthoDB, Phylome, SwiftOrtho
83	ZK377.1	180638	WBGene00006952	wrt-6	Human	DHH	ENSG00000139549	3.85	moderate	Compara, OrthoDB, Domainoid, Phylome
87	K10B4.6	173399	WBGene00000857	cwn-1	Human	WNT8A	ENSG00000061492	3.85	moderate	Compara, OMA, Phylome, SwiftOrtho
103	DC2.3	178548	WBGene00017080	lec-12	Human	LGALS12	ENSG00000133317	3.85	moderate	Compara, OrthoDB, Domainoid, Phylome
167	F10E7.4	174169	WBGene00006893	spon-1	Human	SPON2	ENSG00000159674	3.85	moderate	eggNOG, OrthoDB, Phylome, RoundUp
169	K08B4.6	177372	WBGene00000535	cpi-1	Human	CST11	ENSG00000125831	3.85	moderate	Compara, OrthoDB, Hieranoid, Phylome
169	K08B4.6	177372	WBGene00000535	cpi-1	Human	CST8	ENSG00000125815	3.85	moderate	Compara, OrthoDB, Hieranoid, Phylome
170	R01B10.1	178992	WBGene00000534	cpi-2	Human	CST11	ENSG00000125831	3.85	moderate	Compara, OrthoDB, Hieranoid, Phylome
170	R01B10.1	178992	WBGene00000534	cpi-2	Human	CST8	ENSG00000125815	3.85	moderate	Compara, OrthoDB, Hieranoid, Phylome
198	H19M22.2	175384	WBGene00002915	let-805	Human	FN1	ENSG00000115414	3.84	high	Compara, Domainoid, Phylome, SonicParanoid
203	C18H7.1	176888	WBGene00015993	C18H7.1	Human	VWF	ENSG00000110799	3.84	high	orthoMCL, Phylome, RoundUp, SwiftOrtho
206	F29G6.1	181339	WBGene00009257	F29G6.1	Human	FST	ENSG00000134363	3.84	high	eggNOG, Phylome, RoundUp, SwiftOrtho
77	C53D6.2	177719	WBGene00006852	unc-129	Human	NODAL	ENSG00000156574	3.84	moderate	Compara, eggNOG, Panther, Phylome
99	R07B1.2	181199	WBGene00002270	lec-7	Human	LGALS1	ENSG00000100097	3.84	moderate	Compara, eggNOG, Panther, Phylome
99	R07B1.2	181199	WBGene00002270	lec-7	Human	LGALS14	ENSG00000006659	3.84	moderate	Compara, eggNOG, Panther, Phylome
99	R07B1.2	181199	WBGene00002270	lec-7	Human	CLC	ENSG00000105205	3.84	moderate	Compara, eggNOG, Panther, Phylome
99	R07B1.2	181199	WBGene00002270	lec-7	Human	LGALS16	ENSG00000249861	3.84	moderate	Compara, eggNOG, Panther, Phylome
99	R07B1.2	181199	WBGene00002270	lec-7	Human	LGALS13	ENSG00000105198	3.84	moderate	Compara, eggNOG, Panther, Phylome
99	R07B1.2	181199	WBGene00002270	lec-7	Human	LGALSL	ENSG00000119862	3.84	moderate	Compara, eggNOG, Panther, Phylome
100	R07B1.10	181198	WBGene00002271	lec-8	Human	LGALS1	ENSG00000100097	3.84	moderate	Compara, eggNOG, Panther, Phylome
135	ZK546.15	173856	WBGene00006619	try-1	Human	TPSG1	ENSG00000116176	3.84	moderate	Compara, Phylome, SonicParanoid, SwiftOrtho
135	ZK546.15	173856	WBGene00006619	try-1	Human	TPSB2	ENSG00000197253	3.84	moderate	Compara, Phylome, SonicParanoid, SwiftOrtho
135	ZK546.15	173856	WBGene00006619	try-1	Human	TPSAB1	ENSG00000172236	3.84	moderate	Compara, Phylome, SonicParanoid, SwiftOrtho
171	F52E1.2	186111	WBGene00018692	F52E1.2	Human	ASGR1	ENSG00000141505	3.84	moderate	Compara, Isobase, Inparanoid, Phylome
182	T15B7.1	188512	WBGene00020516	T15B7.1	Human	FGL1	ENSG00000104760	3.84	moderate	eggNOG, Phylome, RoundUp, SonicParanoid
287	T19E7.1	177344	WBGene00020585	clec-178	Human	VCAN	ENSG00000038427	3.84	moderate	orthoMCL, Phylome, RoundUp, SwiftOrtho
52	F36D3.9	185355	WBGene00000782	cpr-2	Human	CTSH	ENSG00000103811	3.83	moderate	eggNOG, OrthoDB, OMA, Phylome
113	ZC155.1	175714	WBGene00003588	nex-1	Human	ANXA9	ENSG00000143412	3.83	moderate	eggNOG, OrthoDB, OMA, Phylome
115	C28A5.3	191716	WBGene00003590	nex-3	Human	ANXA9	ENSG00000143412	3.83	moderate	eggNOG, OrthoDB, OMA, Phylome
116	C37H5.1	183294	WBGene00003591	nex-4	Human	ANXA8L1	ENSG00000264230	3.83	moderate	eggNOG, OrthoDB, OMA, Phylome
116	C37H5.1	183294	WBGene00003591	nex-4	Human	ANXA3	ENSG00000138772	3.83	moderate	eggNOG, OrthoDB, OMA, Phylome
116	C37H5.1	183294	WBGene00003591	nex-4	Human	ANXA4	ENSG00000196975	3.83	moderate	eggNOG, OrthoDB, OMA, Phylome
116	C37H5.1	183294	WBGene00003591	nex-4	Human	ANXA8	ENSG00000265190	3.83	moderate	eggNOG, OrthoDB, OMA, Phylome
116	C37H5.1	183294	WBGene00003591	nex-4	Human	ANXA5	ENSG00000164111	3.83	moderate	eggNOG, OrthoDB, OMA, Phylome
116	C37H5.1	183294	WBGene00003591	nex-4	Human	ANXA13	ENSG00000104537	3.83	moderate	eggNOG, OrthoDB, OMA, Phylome
116	C37H5.1	183294	WBGene00003591	nex-4	Human	ANXA2	ENSG00000182718	3.83	moderate	eggNOG, OrthoDB, OMA, Phylome
116	C37H5.1	183294	WBGene00003591	nex-4	Human	ANXA9	ENSG00000143412	3.83	moderate	eggNOG, OrthoDB, OMA, Phylome
116	C37H5.1	183294	WBGene00003591	nex-4	Human	ANXA11	ENSG00000122359	3.83	moderate	eggNOG, OrthoDB, OMA, Phylome
116	C37H5.1	183294	WBGene00003591	nex-4	Human	ANXA10	ENSG00000109511	3.83	moderate	eggNOG, OrthoDB, OMA, Phylome
1	K08C7.3	177956	WBGene00001328	epi-1	Human	LAMA4	ENSG00000112769	3.82	moderate	OrthoDB, Domainoid, orthoMCL, Phylome
18	ZK154.7	181041	WBGene00000075	adm-4	Human	ADAM10	ENSG00000137845	3.82	moderate	eggNOG, OrthoDB, Phylome, SwiftOrtho
23	F25H8.3	177850	WBGene00001650	gon-1	Human	ADAMTS7	ENSG00000136378	3.82	moderate	OrthoDB, orthoMCL, Phylome, SwiftOrtho
23	F25H8.3	177850	WBGene00001650	gon-1	Human	ADAMTS18	ENSG00000140873	3.82	moderate	OrthoDB, orthoMCL, Phylome, SwiftOrtho
23	F25H8.3	177850	WBGene00001650	gon-1	Human	ADAMTS12	ENSG00000151388	3.82	moderate	OrthoDB, orthoMCL, Phylome, SwiftOrtho
23	F25H8.3	177850	WBGene00001650	gon-1	Human	ADAMTS16	ENSG00000145536	3.82	moderate	OrthoDB, orthoMCL, Phylome, SwiftOrtho
39	DY3.7	172689	WBGene00006324	sup-17	Human	ADAM17	ENSG00000151694	3.82	moderate	eggNOG, OrthoDB, Phylome, SwiftOrtho
51	C52E4.1	179637	WBGene00000781	cpr-1	Human	CTSH	ENSG00000103811	3.82	moderate	eggNOG, OMA, Phylome, SwiftOrtho
54	F44C4.3	179053	WBGene00000784	cpr-4	Human	CTSH	ENSG00000103811	3.82	moderate	eggNOG, OMA, Phylome, SwiftOrtho
57	W07B8.1	178613	WBGene00021070	cpr-8	Human	CTSH	ENSG00000103811	3.82	moderate	eggNOG, OMA, Phylome, SwiftOrtho
59	F32B5.8	171829	WBGene00000788	cpz-1	Human	CTSS	ENSG00000163131	3.82	moderate	eggNOG, OrthoDB, Phylome, SwiftOrtho
59	F32B5.8	171829	WBGene00000788	cpz-1	Human	CTSK	ENSG00000143387	3.82	moderate	eggNOG, OrthoDB, Phylome, SwiftOrtho
59	F32B5.8	171829	WBGene00000788	cpz-1	Human	CTSH	ENSG00000103811	3.82	moderate	eggNOG, OrthoDB, Phylome, SwiftOrtho
60	M04G12.2	179818	WBGene00000789	cpz-2	Human	CTSL	ENSG00000135047	3.82	moderate	eggNOG, OrthoDB, Phylome, SwiftOrtho
60	M04G12.2	179818	WBGene00000789	cpz-2	Human	CTSK	ENSG00000143387	3.82	moderate	eggNOG, OrthoDB, Phylome, SwiftOrtho
89	W08D2.1	177821	WBGene00001188	egl-20	Human	WNT7A	ENSG00000154764	3.82	moderate	eggNOG, OrthoDB, Phylome, SonicParanoid
89	W08D2.1	177821	WBGene00001188	egl-20	Human	WNT2	ENSG00000105989	3.82	moderate	eggNOG, OrthoDB, Phylome, SonicParanoid
89	W08D2.1	177821	WBGene00001188	egl-20	Human	WNT2B	ENSG00000134245	3.82	moderate	eggNOG, OrthoDB, Phylome, SonicParanoid
89	W08D2.1	177821	WBGene00001188	egl-20	Human	WNT4	ENSG00000162552	3.82	moderate	eggNOG, OrthoDB, Phylome, SonicParanoid
91	F38E1.7	179217	WBGene00003395	mom-2	Human	WNT2	ENSG00000105989	3.82	moderate	eggNOG, OrthoDB, Phylome, SwiftOrtho
91	F38E1.7	179217	WBGene00003395	mom-2	Human	WNT2B	ENSG00000134245	3.82	moderate	eggNOG, OrthoDB, Phylome, SwiftOrtho
91	F38E1.7	179217	WBGene00003395	mom-2	Human	WNT4	ENSG00000162552	3.82	moderate	eggNOG, OrthoDB, Phylome, SwiftOrtho
91	F38E1.7	179217	WBGene00003395	mom-2	Human	WNT6	ENSG00000115596	3.82	moderate	eggNOG, OMA, Phylome, SwiftOrtho
91	F38E1.7	179217	WBGene00003395	mom-2	Human	WNT8B	ENSG00000075290	3.82	moderate	eggNOG, OMA, Phylome, SwiftOrtho
98	Y55B1AR.1	175212	WBGene00002269	lec-6	Human	LGALS4	ENSG00000171747	3.82	moderate	eggNOG, OrthoDB, OrthoFinder, Phylome
101	C16H3.2	181786	WBGene00002272	lec-9	Human	LGALS4	ENSG00000171747	3.82	moderate	eggNOG, OrthoDB, Phylome, SwiftOrtho
115	C28A5.3	191716	WBGene00003590	nex-3	Human	ANXA6	ENSG00000197043	3.82	moderate	eggNOG, OrthoDB, Phylome, SonicParanoid
127	F14B4.1	172750	WBGene00008779	F14B4.1	Human	LRP1B	ENSG00000168702	3.82	moderate	eggNOG, OrthoDB, Domainoid, Phylome
134	F15D4.4	184530	WBGene00008861	F15D4.4	Human	CTSL	ENSG00000135047	3.82	moderate	eggNOG, OrthoDB, Phylome, SwiftOrtho
134	F15D4.4	184530	WBGene00008861	F15D4.4	Human	CTSC	ENSG00000109861	3.82	moderate	eggNOG, OrthoDB, Phylome, SwiftOrtho
134	F15D4.4	184530	WBGene00008861	F15D4.4	Human	CTSK	ENSG00000143387	3.82	moderate	eggNOG, OrthoDB, Phylome, SwiftOrtho
143	C46A5.4	177558	WBGene00016700	C46A5.4	Human	TPO	ENSG00000115705	3.82	moderate	eggNOG, OrthoDB, Phylome, SwiftOrtho
207	F48E8.1	175753	WBGene00003055	lon-1	Human	CRISP2	ENSG00000124490	3.82	moderate	OrthoDB, orthoMCL, Phylome, SonicParanoid
207	F48E8.1	175753	WBGene00003055	lon-1	Human	CRISP3	ENSG00000096006	3.82	moderate	OrthoDB, orthoMCL, Phylome, SonicParanoid
212	K08E5.3	176430	WBGene00003482	mua-3	Human	FBN2	ENSG00000138829	3.82	moderate	OrthoDB, orthoMCL, Phylome, SonicParanoid
212	K08E5.3	176430	WBGene00003482	mua-3	Human	FBN1	ENSG00000166147	3.82	moderate	OrthoDB, orthoMCL, Phylome, SonicParanoid
216	Y69H2.12	190561	WBGene00013487	egas-2	Human	ASIC2	ENSG00000108684	3.82	moderate	eggNOG, OrthoDB, Phylome, SwiftOrtho
19	C02B4.1	181412	WBGene00000082	adt-1	Human	ADAMTS7	ENSG00000136378	3.81	high	eggNOG, Domainoid, Phylome, SwiftOrtho
19	C02B4.1	181412	WBGene00000082	adt-1	Human	ADAMTS18	ENSG00000140873	3.81	high	eggNOG, Domainoid, Phylome, SwiftOrtho
19	C02B4.1	181412	WBGene00000082	adt-1	Human	ADAMTS2	ENSG00000087116	3.81	high	eggNOG, Domainoid, Phylome, SwiftOrtho
19	C02B4.1	181412	WBGene00000082	adt-1	Human	ADAMTS12	ENSG00000151388	3.81	high	eggNOG, Domainoid, Phylome, SwiftOrtho
19	C02B4.1	181412	WBGene00000082	adt-1	Human	ADAMTS3	ENSG00000156140	3.81	high	eggNOG, Domainoid, Phylome, SwiftOrtho
19	C02B4.1	181412	WBGene00000082	adt-1	Human	ADAMTS16	ENSG00000145536	3.81	high	eggNOG, Domainoid, Phylome, SwiftOrtho
21	T19D2.1	180675	WBGene00020567	adt-3	Human	ADAMTS7	ENSG00000136378	3.81	high	eggNOG, Domainoid, Phylome, SwiftOrtho
21	T19D2.1	180675	WBGene00020567	adt-3	Human	ADAMTS18	ENSG00000140873	3.81	high	eggNOG, Domainoid, Phylome, SwiftOrtho
21	T19D2.1	180675	WBGene00020567	adt-3	Human	ADAMTS12	ENSG00000151388	3.81	high	eggNOG, Domainoid, Phylome, SwiftOrtho
21	T19D2.1	180675	WBGene00020567	adt-3	Human	ADAMTS16	ENSG00000145536	3.81	high	eggNOG, Domainoid, Phylome, SwiftOrtho
206	F29G6.1	181339	WBGene00009257	F29G6.1	Human	TMEFF2	ENSG00000144339	3.81	high	eggNOG, Domainoid, Phylome, SwiftOrtho
290	F32E10.3	177534	WBGene00017991	clec-180	Human	CLEC4C	ENSG00000198178	3.81	high	Domainoid, OrthoInspector, orthoMCL, Phylome
10	F41G3.12	3565243	WBGene00018304	agr-1	Human	TMEFF1	ENSG00000241697	3.81	moderate	eggNOG, Domainoid, Phylome, SwiftOrtho
10	F41G3.12	3565243	WBGene00018304	agr-1	Human	TMEFF2	ENSG00000144339	3.81	moderate	eggNOG, Domainoid, Phylome, SwiftOrtho
19	C02B4.1	181412	WBGene00000082	adt-1	Human	ADAMTS6	ENSG00000049192	3.81	moderate	eggNOG, Domainoid, Phylome, SwiftOrtho
19	C02B4.1	181412	WBGene00000082	adt-1	Human	ADAMTS1	ENSG00000154734	3.81	moderate	eggNOG, Domainoid, Phylome, SwiftOrtho
21	T19D2.1	180675	WBGene00020567	adt-3	Human	ADAMTS6	ENSG00000049192	3.81	moderate	eggNOG, Domainoid, Phylome, SwiftOrtho
36	F09E8.6	184247	WBGene00003533	nas-14	Human	MEP1A	ENSG00000112818	3.81	moderate	eggNOG, OrthoInspector, Phylome, SwiftOrtho
42	EGAP1.3	175839	WBGene00006987	zmp-1	Human	MMP7	ENSG00000137673	3.81	moderate	eggNOG, Phylome, SonicParanoid, SwiftOrtho
47	K07C11.3	179199	WBGene00019476	timp-1	Human	TIMP2	ENSG00000035862	3.81	moderate	eggNOG, orthoMCL, Panther, Phylome
71	B0412.2	175237	WBGene00000903	daf-7	Human	INHBA	ENSG00000122641	3.81	moderate	eggNOG, OrthoInspector, Phylome, SwiftOrtho
75	F39G3.8	178864	WBGene00006570	tig-2	Human	BMP2	ENSG00000125845	3.81	moderate	eggNOG, Phylome, SonicParanoid, SwiftOrtho
75	F39G3.8	178864	WBGene00006570	tig-2	Human	BMP4	ENSG00000125378	3.81	moderate	eggNOG, Phylome, SonicParanoid, SwiftOrtho
91	F38E1.7	179217	WBGene00003395	mom-2	Human	WNT9A	ENSG00000143816	3.81	moderate	eggNOG, OrthoFinder, Phylome, SwiftOrtho
91	F38E1.7	179217	WBGene00003395	mom-2	Human	WNT9B	ENSG00000158955	3.81	moderate	eggNOG, OrthoFinder, Phylome, SwiftOrtho
92	C53D6.7	183761	WBGene00008284	C53D6.7	Human	LGALS7	ENSG00000205076	3.81	moderate	eggNOG, OrthoFinder, Phylome, SonicParanoid
126	B0393.5	175632	WBGene00007170	B0393.5	Human	TECTA	ENSG00000109927	3.81	moderate	eggNOG, Domainoid, Phylome, SwiftOrtho
135	ZK546.15	173856	WBGene00006619	try-1	Human	TMPRSS11F	ENSG00000198092	3.81	moderate	eggNOG, Phylome, SonicParanoid, SwiftOrtho
135	ZK546.15	173856	WBGene00006619	try-1	Human	CTRB2	ENSG00000168928	3.81	moderate	orthoMCL, Phylome, SonicParanoid, SwiftOrtho
135	ZK546.15	173856	WBGene00006619	try-1	Human	CTRL	ENSG00000141086	3.81	moderate	orthoMCL, Phylome, SonicParanoid, SwiftOrtho
135	ZK546.15	173856	WBGene00006619	try-1	Human	CTRB1	ENSG00000168925	3.81	moderate	orthoMCL, Phylome, SonicParanoid, SwiftOrtho
135	ZK546.15	173856	WBGene00006619	try-1	Human	PRSS21	ENSG00000007038	3.81	moderate	orthoMCL, Phylome, SonicParanoid, SwiftOrtho
135	ZK546.15	173856	WBGene00006619	try-1	Human	TMPRSS6	ENSG00000187045	3.81	moderate	orthoMCL, Phylome, SonicParanoid, SwiftOrtho
135	ZK546.15	173856	WBGene00006619	try-1	Human	PRSS56	ENSG00000237412	3.81	moderate	orthoMCL, Phylome, SonicParanoid, SwiftOrtho
154	T21D12.12	188695	WBGene00020651	T21D12.12	Human	EPPIN-WFDC6	ENSG00000249139	3.81	moderate	eggNOG, OrthoFinder, Phylome, SonicParanoid
154	T21D12.12	188695	WBGene00020651	T21D12.12	Human	EPPIN	ENSG00000101448	3.81	moderate	eggNOG, OrthoFinder, Phylome, SonicParanoid
155	T22F7.3	188757	WBGene00020702	T22F7.3	Human	TFPI2	ENSG00000105825	3.81	moderate	eggNOG, Phylome, SonicParanoid, SwiftOrtho
158	W05B2.2	189208	WBGene00012271	W05B2.2	Human	TFPI2	ENSG00000105825	3.81	moderate	eggNOG, Phylome, SonicParanoid, SwiftOrtho
161	ZC84.1	191073	WBGene00013846	ZC84.1	Human	TFPI2	ENSG00000105825	3.81	moderate	eggNOG, Phylome, SonicParanoid, SwiftOrtho
161	ZC84.1	191073	WBGene00013846	ZC84.1	Human	TFPI	ENSG00000003436	3.81	moderate	eggNOG, Phylome, SonicParanoid, SwiftOrtho
162	ZC84.6	176299	WBGene00013849	ZC84.6	Human	TFPI2	ENSG00000105825	3.81	moderate	eggNOG, Phylome, SonicParanoid, SwiftOrtho
162	ZC84.6	176299	WBGene00013849	ZC84.6	Human	TFPI	ENSG00000003436	3.81	moderate	eggNOG, Phylome, SonicParanoid, SwiftOrtho
163	F35B12.4	185259	WBGene00009384	piit-1	Human	EPPIN-WFDC6	ENSG00000249139	3.81	moderate	eggNOG, OrthoFinder, Phylome, SonicParanoid
163	F35B12.4	185259	WBGene00009384	piit-1	Human	EPPIN	ENSG00000101448	3.81	moderate	eggNOG, OrthoFinder, Phylome, SonicParanoid
172	C48E7.5	183582	WBGene00000583	cof-2	Human	ADGRL1	ENSG00000072071	3.81	moderate	eggNOG, Domainoid, Phylome, SwiftOrtho
172	C48E7.5	183582	WBGene00000583	cof-2	Human	ADGRL2	ENSG00000117114	3.81	moderate	eggNOG, Domainoid, Phylome, SwiftOrtho
172	C48E7.5	183582	WBGene00000583	cof-2	Human	ADGRL3	ENSG00000150471	3.81	moderate	eggNOG, Domainoid, Phylome, SwiftOrtho
183	F40E10.4	181562	WBGene00004854	slt-1	Human	ADGRA3	ENSG00000152990	3.81	moderate	eggNOG, Domainoid, Phylome, SwiftOrtho
379	C14A6.1	180188	WBGene00007565	clec-48	Human	MRC2	ENSG00000011028	3.81	moderate	Domainoid, OrthoInspector, orthoMCL, Phylome
379	C14A6.1	180188	WBGene00007565	clec-48	Human	LY75-CD302	ENSG00000248672	3.81	moderate	orthoMCL, Domainoid, OrthoInspector, Phylome
379	C14A6.1	180188	WBGene00007565	clec-48	Human	LY75	ENSG00000054219	3.81	moderate	Domainoid, OrthoInspector, orthoMCL, Phylome
380	W04E12.6	180298	WBGene00012251	clec-49	Human	MRC2	ENSG00000011028	3.81	moderate	Domainoid, OrthoInspector, orthoMCL, Phylome
380	W04E12.6	180298	WBGene00012251	clec-49	Human	LY75-CD302	ENSG00000248672	3.81	moderate	orthoMCL, Domainoid, OrthoInspector, Phylome
380	W04E12.6	180298	WBGene00012251	clec-49	Human	LY75	ENSG00000054219	3.81	moderate	Domainoid, OrthoInspector, orthoMCL, Phylome
382	W04E12.8	180299	WBGene00012253	clec-50	Human	PLA2R1	ENSG00000153246	3.81	moderate	OrthoInspector, orthoMCL, Phylome, SwiftOrtho
75	F39G3.8	178864	WBGene00006570	tig-2	Human	BMP3	ENSG00000152785	3.77	moderate	eggNOG, TreeFam, Phylome, SwiftOrtho
156	F35B12.6	179593	WBGene00009386	tag-290	Human	SPINT3	ENSG00000101446	3.77	moderate	eggNOG, TreeFam, OrthoFinder, Phylome
19	C02B4.1	181412	WBGene00000082	adt-1	Human	ADAMTS17	ENSG00000140470	3.76	high	eggNOG, Isobase, Phylome, SwiftOrtho
10	F41G3.12	3565243	WBGene00018304	agr-1	Human	FST	ENSG00000134363	3.76	moderate	eggNOG, Isobase, Phylome, SwiftOrtho
21	T19D2.1	180675	WBGene00020567	adt-3	Human	ADAMTS1	ENSG00000154734	3.76	moderate	eggNOG, Isobase, Phylome, SwiftOrtho
37	T04G9.2	180426	WBGene00003534	nas-15	Human	TLL1	ENSG00000038295	3.76	moderate	eggNOG, Isobase, Phylome, SwiftOrtho
138	C16C8.2	173686	WBGene00015841	skpo-2	Human	PTGS1	ENSG00000095303	3.76	moderate	eggNOG, Isobase, Phylome, SwiftOrtho
143	C46A5.4	177558	WBGene00016700	C46A5.4	Human	PTGS1	ENSG00000095303	3.76	moderate	eggNOG, Isobase, Phylome, SwiftOrtho
51	C52E4.1	179637	WBGene00000781	cpr-1	Human	CTSL	ENSG00000135047	3.75	moderate	Compara, eggNOG, OMA, Phylome
51	C52E4.1	179637	WBGene00000781	cpr-1	Human	CTSF	ENSG00000174080	3.75	moderate	Compara, eggNOG, OMA, Phylome
51	C52E4.1	179637	WBGene00000781	cpr-1	Human	CTSK	ENSG00000143387	3.75	moderate	Compara, eggNOG, OMA, Phylome
52	F36D3.9	185355	WBGene00000782	cpr-2	Human	CTSO	ENSG00000256043	3.75	moderate	Compara, eggNOG, OrthoDB, Phylome
52	F36D3.9	185355	WBGene00000782	cpr-2	Human	CTSC	ENSG00000109861	3.75	moderate	Compara, eggNOG, OrthoDB, Phylome
54	F44C4.3	179053	WBGene00000784	cpr-4	Human	CTSL	ENSG00000135047	3.75	moderate	Compara, eggNOG, OMA, Phylome
54	F44C4.3	179053	WBGene00000784	cpr-4	Human	CTSF	ENSG00000174080	3.75	moderate	Compara, eggNOG, OMA, Phylome
54	F44C4.3	179053	WBGene00000784	cpr-4	Human	CTSK	ENSG00000143387	3.75	moderate	Compara, eggNOG, OMA, Phylome
55	W07B8.5	178612	WBGene00000785	cpr-5	Human	CTSL	ENSG00000135047	3.75	moderate	Compara, eggNOG, OMA, Phylome
55	W07B8.5	178612	WBGene00000785	cpr-5	Human	CTSS	ENSG00000163131	3.75	moderate	Compara, eggNOG, OMA, Phylome
55	W07B8.5	178612	WBGene00000785	cpr-5	Human	CTSF	ENSG00000174080	3.75	moderate	Compara, eggNOG, OMA, Phylome
55	W07B8.5	178612	WBGene00000785	cpr-5	Human	CTSK	ENSG00000143387	3.75	moderate	Compara, eggNOG, OMA, Phylome
68	R09F10.1	181087	WBGene00019986	R09F10.1	Human	CTSB	ENSG00000164733	3.75	moderate	Compara, eggNOG, OMA, Phylome
69	F41E6.6	179240	WBGene00007055	tag-196	Human	CTSV	ENSG00000136943	3.75	moderate	Compara, OMA, orthoMCL, Phylome
88	W01B6.1	177870	WBGene00000858	cwn-2	Human	WNT8A	ENSG00000061492	3.75	moderate	Compara, eggNOG, OMA, Phylome
171	F52E1.2	186111	WBGene00018692	F52E1.2	Human	CLEC4G	ENSG00000182566	3.75	moderate	Compara, eggNOG, OrthoDB, Phylome
200	ZK384.1	191308	WBGene00013971	scl-19	Human	CLEC18B	ENSG00000140839	3.75	moderate	Compara, eggNOG, OrthoDB, Phylome
200	ZK384.1	191308	WBGene00013971	scl-19	Human	CLEC18A	ENSG00000157322	3.75	moderate	Compara, eggNOG, OrthoDB, Phylome
200	ZK384.1	191308	WBGene00013971	scl-19	Human	GLIPR1L2	ENSG00000180481	3.75	moderate	Compara, eggNOG, OrthoDB, Phylome
200	ZK384.1	191308	WBGene00013971	scl-19	Human	CLEC18C	ENSG00000157335	3.75	moderate	Compara, eggNOG, OrthoDB, Phylome
202	ZK337.1	173367	WBGene00013969	tep-1	Human	A2ML1	ENSG00000166535	3.75	moderate	Compara, OrthoDB, orthoMCL, Phylome
202	ZK337.1	173367	WBGene00013969	tep-1	Human	PZP	ENSG00000126838	3.75	moderate	Compara, OrthoDB, orthoMCL, Phylome
202	ZK337.1	173367	WBGene00013969	tep-1	Human	A2M	ENSG00000175899	3.75	moderate	Compara, OrthoDB, orthoMCL, Phylome
219	K09C4.8	180619	WBGene00006308	sul-1	Human	ARSL	ENSG00000157399	3.75	moderate	Compara, eggNOG, OrthoDB, Phylome
42	EGAP1.3	175839	WBGene00006987	zmp-1	Human	MMP12	ENSG00000262406	3.74	moderate	Compara, eggNOG, Phylome, SonicParanoid
42	EGAP1.3	175839	WBGene00006987	zmp-1	Human	MMP10	ENSG00000166670	3.74	moderate	Compara, eggNOG, Phylome, SonicParanoid
42	EGAP1.3	175839	WBGene00006987	zmp-1	Human	MMP20	ENSG00000137674	3.74	moderate	Compara, eggNOG, Phylome, SonicParanoid
42	EGAP1.3	175839	WBGene00006987	zmp-1	Human	MMP27	ENSG00000137675	3.74	moderate	Compara, eggNOG, Phylome, SonicParanoid
42	EGAP1.3	175839	WBGene00006987	zmp-1	Human	MMP3	ENSG00000149968	3.74	moderate	Compara, eggNOG, Phylome, SonicParanoid
42	EGAP1.3	175839	WBGene00006987	zmp-1	Human	MMP8	ENSG00000118113	3.74	moderate	Compara, eggNOG, Phylome, SonicParanoid
51	C52E4.1	179637	WBGene00000781	cpr-1	Human	CTSO	ENSG00000256043	3.74	moderate	Compara, eggNOG, Phylome, SwiftOrtho
51	C52E4.1	179637	WBGene00000781	cpr-1	Human	CTSW	ENSG00000172543	3.74	moderate	Compara, eggNOG, Phylome, SwiftOrtho
54	F44C4.3	179053	WBGene00000784	cpr-4	Human	CTSO	ENSG00000256043	3.74	moderate	Compara, eggNOG, Phylome, SwiftOrtho
54	F44C4.3	179053	WBGene00000784	cpr-4	Human	CTSW	ENSG00000172543	3.74	moderate	Compara, eggNOG, Phylome, SwiftOrtho
59	F32B5.8	171829	WBGene00000788	cpz-1	Human	CTSW	ENSG00000172543	3.74	moderate	Compara, eggNOG, Phylome, SwiftOrtho
88	W01B6.1	177870	WBGene00000858	cwn-2	Human	WNT2	ENSG00000105989	3.74	moderate	Compara, eggNOG, Phylome, SonicParanoid
88	W01B6.1	177870	WBGene00000858	cwn-2	Human	WNT7A	ENSG00000154764	3.74	moderate	Compara, eggNOG, Phylome, SonicParanoid
88	W01B6.1	177870	WBGene00000858	cwn-2	Human	WNT11	ENSG00000085741	3.74	moderate	Compara, eggNOG, Phylome, SwiftOrtho
88	W01B6.1	177870	WBGene00000858	cwn-2	Human	WNT7B	ENSG00000188064	3.74	moderate	Compara, eggNOG, Phylome, SonicParanoid
88	W01B6.1	177870	WBGene00000858	cwn-2	Human	WNT4	ENSG00000162552	3.74	moderate	Compara, eggNOG, Phylome, SonicParanoid
88	W01B6.1	177870	WBGene00000858	cwn-2	Human	WNT3A	ENSG00000154342	3.74	moderate	Compara, eggNOG, Phylome, SonicParanoid
156	F35B12.6	179593	WBGene00009386	tag-290	Human	WFDC8	ENSG00000158901	3.74	moderate	Compara, eggNOG, OrthoFinder, Phylome
69	F41E6.6	179240	WBGene00007055	tag-196	Human	CTSK	ENSG00000143387	3.72	moderate	eggNOG, OMA, orthoMCL, Phylome
69	F41E6.6	179240	WBGene00007055	tag-196	Human	CTSS	ENSG00000163131	3.72	moderate	eggNOG, OMA, orthoMCL, Phylome
182	T15B7.1	188512	WBGene00020516	T15B7.1	Human	ANGPT2	ENSG00000091879	3.71	moderate	eggNOG, orthoMCL, Phylome, SonicParanoid
379	C14A6.1	180188	WBGene00007565	clec-48	Human	MRC1	ENSG00000260314	3.71	moderate	eggNOG, OrthoInspector, orthoMCL, Phylome
380	W04E12.6	180298	WBGene00012251	clec-49	Human	MRC1	ENSG00000260314	3.71	moderate	eggNOG, OrthoInspector, orthoMCL, Phylome
4	T22A3.8	172952	WBGene00002248	lam-3	Human	LAMA4	ENSG00000112769	3.67	moderate	eggNOG, TreeFam, orthoMCL, Phylome
157	W02G9.4	178731	WBGene00020954	W02G9.4	Human	PCOLCE2	ENSG00000163710	3.15	moderate	Inparanoid, OrthoFinder, Panther
188	D1009.3	181135	WBGene00017013	ensh-1	Human	MFAP4	ENSG00000166482	3.1	low	Domainoid, OrthoFinder, Panther
171	F52E1.2	186111	WBGene00018692	F52E1.2	Human	CLEC4C	ENSG00000198178	3.08	low	Compara, Inparanoid, Panther
171	F52E1.2	186111	WBGene00018692	F52E1.2	Human	CLEC6A	ENSG00000205846	3.08	moderate	Compara, Inparanoid, Panther
263	K02F3.5	186903	WBGene00019328	clec-149	Human	CD209	ENSG00000090659	3.06	high	Inparanoid, Panther, Phylome
118	T22E7.1	181983	WBGene00020693	lron-8	Human	NYX	ENSG00000188937	3.06	moderate	Inparanoid, Panther, Phylome
118	T22E7.1	181983	WBGene00020693	lron-8	Human	VASN	ENSG00000168140	3.06	moderate	Inparanoid, Panther, Phylome
171	F52E1.2	186111	WBGene00018692	F52E1.2	Human	CLEC4E	ENSG00000166523	3.06	moderate	Inparanoid, Panther, Phylome
263	K02F3.5	186903	WBGene00019328	clec-149	Human	CLEC4M	ENSG00000104938	3.06	moderate	Inparanoid, Panther, Phylome
263	K02F3.5	186903	WBGene00019328	clec-149	Human	FCER2	ENSG00000104921	3.06	moderate	Inparanoid, Panther, Phylome
188	D1009.3	181135	WBGene00017013	ensh-1	Human	FGL1	ENSG00000104760	3.05	low	Domainoid, Inparanoid, SonicParanoid
92	C53D6.7	183761	WBGene00008284	C53D6.7	Human	GRIFIN		3.02	low	OrthoDB, Panther, Phylome
92	C53D6.7	183761	WBGene00008284	C53D6.7	Human	LGALS12	ENSG00000133317	3.02	low	OrthoDB, Panther, Phylome
93	W09H1.6	174964	WBGene00002264	lec-1	Human	GRIFIN		3.02	low	OrthoDB, Panther, Phylome
94	F52H3.7	174560	WBGene00002265	lec-2	Human	CLC	ENSG00000105205	3.02	low	OrthoDB, Panther, Phylome
94	F52H3.7	174560	WBGene00002265	lec-2	Human	LGALS16	ENSG00000249861	3.02	low	OrthoDB, Panther, Phylome
94	F52H3.7	174560	WBGene00002265	lec-2	Human	LGALS13	ENSG00000105198	3.02	low	OrthoDB, Panther, Phylome
94	F52H3.7	174560	WBGene00002265	lec-2	Human	LGALSL	ENSG00000119862	3.02	low	OrthoDB, Panther, Phylome
95	ZK892.1	174557	WBGene00002266	lec-3	Human	GRIFIN		3.02	low	OrthoDB, Panther, Phylome
96	C44F1.3	175488	WBGene00002267	lec-4	Human	GRIFIN		3.02	low	OrthoDB, Panther, Phylome
96	C44F1.3	175488	WBGene00002267	lec-4	Human	LGALS12	ENSG00000133317	3.02	low	OrthoDB, Panther, Phylome
97	ZK1248.16	173992	WBGene00002268	lec-5	Human	GRIFIN		3.02	low	OrthoDB, Panther, Phylome
97	ZK1248.16	173992	WBGene00002268	lec-5	Human	LGALS12	ENSG00000133317	3.02	low	OrthoDB, Panther, Phylome
98	Y55B1AR.1	175212	WBGene00002269	lec-6	Human	GRIFIN		3.02	low	OrthoDB, Panther, Phylome
100	R07B1.10	181198	WBGene00002271	lec-8	Human	GRIFIN		3.02	low	OrthoDB, Panther, Phylome
101	C16H3.2	181786	WBGene00002272	lec-9	Human	GRIFIN		3.02	low	OrthoDB, Panther, Phylome
102	W01A11.4	179034	WBGene00002273	lec-10	Human	LGALS8	ENSG00000116977	3.02	low	OrthoDB, Panther, Phylome
102	W01A11.4	179034	WBGene00002273	lec-10	Human	GRIFIN		3.02	low	OrthoDB, Panther, Phylome
107	C05E4.3	178585	WBGene00005642	srp-1	Human	SERPIND1	ENSG00000099937	3.02	low	OrthoDB, Panther, Phylome
107	C05E4.3	178585	WBGene00005642	srp-1	Human	SERPINE3	ENSG00000253309	3.02	low	OrthoDB, Panther, Phylome
107	C05E4.3	178585	WBGene00005642	srp-1	Human	SERPINE1	ENSG00000106366	3.02	low	OrthoDB, Panther, Phylome
107	C05E4.3	178585	WBGene00005642	srp-1	Human	SERPINA6	ENSG00000170099	3.02	low	OrthoDB, Panther, Phylome
108	C05E4.1	178586	WBGene00005643	srp-2	Human	SERPIND1	ENSG00000099937	3.02	low	OrthoDB, Panther, Phylome
108	C05E4.1	178586	WBGene00005643	srp-2	Human	SERPINE3	ENSG00000253309	3.02	low	OrthoDB, Panther, Phylome
108	C05E4.1	178586	WBGene00005643	srp-2	Human	SERPINA6	ENSG00000170099	3.02	low	OrthoDB, Panther, Phylome
109	Y32G9A.4	178672	WBGene00005644	srp-3	Human	SERPIND1	ENSG00000099937	3.02	low	OrthoDB, Panther, Phylome
109	Y32G9A.4	178672	WBGene00005644	srp-3	Human	SERPINE3	ENSG00000253309	3.02	low	OrthoDB, Panther, Phylome
109	Y32G9A.4	178672	WBGene00005644	srp-3	Human	SERPINA6	ENSG00000170099	3.02	low	OrthoDB, Panther, Phylome
111	F20D6.4	179195	WBGene00005648	srp-7	Human	SERPIND1	ENSG00000099937	3.02	low	OrthoDB, Panther, Phylome
111	F20D6.4	179195	WBGene00005648	srp-7	Human	SERPINE3	ENSG00000253309	3.02	low	OrthoDB, Panther, Phylome
111	F20D6.4	179195	WBGene00005648	srp-7	Human	SERPINE1	ENSG00000106366	3.02	low	OrthoDB, Panther, Phylome
111	F20D6.4	179195	WBGene00005648	srp-7	Human	SERPINA6	ENSG00000170099	3.02	low	OrthoDB, Panther, Phylome
112	F20D6.3	191960	WBGene00005649	srp-8	Human	SERPIND1	ENSG00000099937	3.02	low	OrthoDB, Panther, Phylome
112	F20D6.3	191960	WBGene00005649	srp-8	Human	SERPINE3	ENSG00000253309	3.02	low	OrthoDB, Panther, Phylome
112	F20D6.3	191960	WBGene00005649	srp-8	Human	SERPINE1	ENSG00000106366	3.02	low	OrthoDB, Panther, Phylome
112	F20D6.3	191960	WBGene00005649	srp-8	Human	SERPINA6	ENSG00000170099	3.02	low	OrthoDB, Panther, Phylome
416	C54D1.2	183775	WBGene00016912	clec-86	Human	CLEC4M	ENSG00000104938	3.02	low	OrthoDB, Panther, Phylome
33	K09C8.3	181287	WBGene00003529	nas-10	Human	ASTL	ENSG00000188886	3.02	moderate	OrthoDB, Panther, Phylome
202	ZK337.1	173367	WBGene00013969	tep-1	Human	C4B_2		3.02	moderate	OrthoDB, Panther, Phylome
377	F07C4.2	184130	WBGene00017199	clec-45	Human	CLEC4M	ENSG00000104938	3.02	moderate	OrthoDB, Panther, Phylome
311	C30H6.4	183067	WBGene00007822	clec-202	Human	CD209	ENSG00000090659	3.01	high	Panther, Phylome, SonicParanoid
23	F25H8.3	177850	WBGene00001650	gon-1	Human	ADAMTS2	ENSG00000087116	3.01	low	Panther, Phylome, SwiftOrtho
23	F25H8.3	177850	WBGene00001650	gon-1	Human	ADAMTS3	ENSG00000156140	3.01	low	Panther, Phylome, SwiftOrtho
24	F53B6.2	172706	WBGene00009958	madd-4	Human	ADAMTS17	ENSG00000140470	3.01	low	Panther, Phylome, SwiftOrtho
40	C34H3.1	180886	WBGene00016423	tag-275	Human	ADAM19	ENSG00000135074	3.01	low	eggNOG, OrthoDB, Panther
40	C34H3.1	180886	WBGene00016423	tag-275	Human	ADAM20	ENSG00000134007	3.01	low	eggNOG, OrthoDB, Panther
40	C34H3.1	180886	WBGene00016423	tag-275	Human	ADAM29	ENSG00000168594	3.01	low	eggNOG, OrthoDB, Panther
40	C34H3.1	180886	WBGene00016423	tag-275	Human	ADAM21	ENSG00000139985	3.01	low	eggNOG, OrthoDB, Panther
40	C34H3.1	180886	WBGene00016423	tag-275	Human	ADAM30	ENSG00000134249	3.01	low	eggNOG, OrthoDB, Panther
43	H19M22.3	175383	WBGene00019212	zmp-2	Human	MMP9	ENSG00000100985	3.01	low	Panther, Phylome, SonicParanoid
43	H19M22.3	175383	WBGene00019212	zmp-2	Human	MMP12	ENSG00000262406	3.01	low	Panther, Phylome, SonicParanoid
43	H19M22.3	175383	WBGene00019212	zmp-2	Human	MMP24	ENSG00000125966	3.01	low	Panther, Phylome, SonicParanoid
43	H19M22.3	175383	WBGene00019212	zmp-2	Human	MMP11	ENSG00000099953	3.01	low	Panther, Phylome, SonicParanoid
43	H19M22.3	175383	WBGene00019212	zmp-2	Human	MMP10	ENSG00000166670	3.01	low	Panther, Phylome, SonicParanoid
43	H19M22.3	175383	WBGene00019212	zmp-2	Human	MMP20	ENSG00000137674	3.01	low	Panther, Phylome, SonicParanoid
43	H19M22.3	175383	WBGene00019212	zmp-2	Human	MMP19	ENSG00000123342	3.01	low	Panther, Phylome, SonicParanoid
43	H19M22.3	175383	WBGene00019212	zmp-2	Human	MMP1	ENSG00000196611	3.01	low	Panther, Phylome, SonicParanoid
43	H19M22.3	175383	WBGene00019212	zmp-2	Human	MMP27	ENSG00000137675	3.01	low	Panther, Phylome, SonicParanoid
43	H19M22.3	175383	WBGene00019212	zmp-2	Human	MMP3	ENSG00000149968	3.01	low	Panther, Phylome, SonicParanoid
43	H19M22.3	175383	WBGene00019212	zmp-2	Human	MMP28	ENSG00000271447	3.01	low	Panther, Phylome, SonicParanoid
43	H19M22.3	175383	WBGene00019212	zmp-2	Human	MMP8	ENSG00000118113	3.01	low	Panther, Phylome, SonicParanoid
43	H19M22.3	175383	WBGene00019212	zmp-2	Human	MMP2	ENSG00000087245	3.01	low	Panther, Phylome, SonicParanoid
43	H19M22.3	175383	WBGene00019212	zmp-2	Human	MMP13	ENSG00000137745	3.01	low	Panther, Phylome, SonicParanoid
43	H19M22.3	175383	WBGene00019212	zmp-2	Human	MMP16	ENSG00000156103	3.01	low	Panther, Phylome, SonicParanoid
104	Y71G12B.20	171727	WBGene00003111	mab-20	Human	SEMA3E	ENSG00000170381	3.01	low	Hieranoid, Panther, Phylome
104	Y71G12B.20	171727	WBGene00003111	mab-20	Human	SEMA6A	ENSG00000092421	3.01	low	Panther, Phylome, SwiftOrtho
104	Y71G12B.20	171727	WBGene00003111	mab-20	Human	SEMA3C	ENSG00000075223	3.01	low	Hieranoid, Panther, Phylome
104	Y71G12B.20	171727	WBGene00003111	mab-20	Human	SEMA3G	ENSG00000010319	3.01	low	Hieranoid, Panther, Phylome
105	Y54E5B.1	173351	WBGene00004889	smp-1	Human	SEMA3F	ENSG00000001617	3.01	low	Hieranoid, Panther, Phylome
107	C05E4.3	178585	WBGene00005642	srp-1	Human	SERPINA11	ENSG00000186910	3.01	low	Panther, Phylome, SonicParanoid
107	C05E4.3	178585	WBGene00005642	srp-1	Human	SERPINA12	ENSG00000165953	3.01	low	Panther, Phylome, SonicParanoid
107	C05E4.3	178585	WBGene00005642	srp-1	Human	SERPINA7	ENSG00000123561	3.01	low	Panther, Phylome, SonicParanoid
107	C05E4.3	178585	WBGene00005642	srp-1	Human	SERPINA1	ENSG00000197249	3.01	low	Panther, Phylome, SonicParanoid
108	C05E4.1	178586	WBGene00005643	srp-2	Human	SERPINA11	ENSG00000186910	3.01	low	Panther, Phylome, SonicParanoid
108	C05E4.1	178586	WBGene00005643	srp-2	Human	SERPINA12	ENSG00000165953	3.01	low	Panther, Phylome, SonicParanoid
108	C05E4.1	178586	WBGene00005643	srp-2	Human	SERPINA7	ENSG00000123561	3.01	low	Panther, Phylome, SonicParanoid
108	C05E4.1	178586	WBGene00005643	srp-2	Human	SERPINA1	ENSG00000197249	3.01	low	Panther, Phylome, SonicParanoid
109	Y32G9A.4	178672	WBGene00005644	srp-3	Human	SERPINA11	ENSG00000186910	3.01	low	Panther, Phylome, SonicParanoid
109	Y32G9A.4	178672	WBGene00005644	srp-3	Human	SERPINA12	ENSG00000165953	3.01	low	Panther, Phylome, SonicParanoid
109	Y32G9A.4	178672	WBGene00005644	srp-3	Human	SERPINA7	ENSG00000123561	3.01	low	Panther, Phylome, SonicParanoid
109	Y32G9A.4	178672	WBGene00005644	srp-3	Human	SERPINA1	ENSG00000197249	3.01	low	Panther, Phylome, SonicParanoid
111	F20D6.4	179195	WBGene00005648	srp-7	Human	SERPINA11	ENSG00000186910	3.01	low	Panther, Phylome, SonicParanoid
111	F20D6.4	179195	WBGene00005648	srp-7	Human	SERPINA12	ENSG00000165953	3.01	low	Panther, Phylome, SonicParanoid
111	F20D6.4	179195	WBGene00005648	srp-7	Human	SERPINA7	ENSG00000123561	3.01	low	Panther, Phylome, SonicParanoid
111	F20D6.4	179195	WBGene00005648	srp-7	Human	SERPINA1	ENSG00000197249	3.01	low	Panther, Phylome, SonicParanoid
112	F20D6.3	191960	WBGene00005649	srp-8	Human	SERPINA11	ENSG00000186910	3.01	low	Panther, Phylome, SonicParanoid
112	F20D6.3	191960	WBGene00005649	srp-8	Human	SERPINA12	ENSG00000165953	3.01	low	Panther, Phylome, SonicParanoid
112	F20D6.3	191960	WBGene00005649	srp-8	Human	SERPINA7	ENSG00000123561	3.01	low	Panther, Phylome, SonicParanoid
112	F20D6.3	191960	WBGene00005649	srp-8	Human	SERPINA1	ENSG00000197249	3.01	low	Panther, Phylome, SonicParanoid
118	T22E7.1	181983	WBGene00020693	lron-8	Human	LRRN2	ENSG00000170382	3.01	low	Panther, Phylome, SwiftOrtho
159	Y38H6C.8	189689	WBGene00012621	Y38H6C.8	Human	FCER2	ENSG00000104921	3.01	low	Panther, Phylome, SonicParanoid
203	C18H7.1	176888	WBGene00015993	C18H7.1	Human	COL6A6	ENSG00000206384	3.01	low	Panther, Phylome, SwiftOrtho
287	T19E7.1	177344	WBGene00020585	clec-178	Human	MRC2	ENSG00000011028	3.01	low	Panther, Phylome, SwiftOrtho
287	T19E7.1	177344	WBGene00020585	clec-178	Human	LY75-CD302	ENSG00000248672	3.01	low	Panther, Phylome, SwiftOrtho
287	T19E7.1	177344	WBGene00020585	clec-178	Human	LY75	ENSG00000054219	3.01	low	Panther, Phylome, SwiftOrtho
383	B0218.6	181854	WBGene00015050	clec-51	Human	REG1A	ENSG00000115386	3.01	low	Domainoid, Panther, Phylome
383	B0218.6	181854	WBGene00015050	clec-51	Human	REG3A	ENSG00000172016	3.01	low	Domainoid, Panther, Phylome
383	B0218.6	181854	WBGene00015050	clec-51	Human	REG1B	ENSG00000172023	3.01	low	Domainoid, Panther, Phylome
383	B0218.6	181854	WBGene00015050	clec-51	Human	REG3G	ENSG00000143954	3.01	low	Domainoid, Panther, Phylome
3	C54D1.5	180980	WBGene00016913	lam-2	Human	MEGF9	ENSG00000106780	3.01	moderate	Panther, Phylome, SwiftOrtho
7	K04H4.1	176314	WBGene00001263	emb-9	Human	MARCO	ENSG00000019169	3.01	moderate	Panther, Phylome, SwiftOrtho
23	F25H8.3	177850	WBGene00001650	gon-1	Human	ADAMTS14	ENSG00000138316	3.01	moderate	Panther, Phylome, SwiftOrtho
105	Y54E5B.1	173351	WBGene00004889	smp-1	Human	SEMA4C	ENSG00000168758	3.01	moderate	OrthoInspector, Panther, Phylome
105	Y54E5B.1	173351	WBGene00004889	smp-1	Human	SEMA4F	ENSG00000135622	3.01	moderate	OrthoInspector, Panther, Phylome
105	Y54E5B.1	173351	WBGene00004889	smp-1	Human	SEMA4D	ENSG00000187764	3.01	moderate	OrthoInspector, Panther, Phylome
105	Y54E5B.1	173351	WBGene00004889	smp-1	Human	SEMA4G	ENSG00000095539	3.01	moderate	OrthoInspector, Panther, Phylome
105	Y54E5B.1	173351	WBGene00004889	smp-1	Human	SEMA4B	ENSG00000185033	3.01	moderate	OrthoInspector, Panther, Phylome
107	C05E4.3	178585	WBGene00005642	srp-1	Human	SERPINF1	ENSG00000132386	3.01	moderate	Panther, Phylome, SwiftOrtho
107	C05E4.3	178585	WBGene00005642	srp-1	Human	SERPINA2	ENSG00000258597	3.01	moderate	Panther, Phylome, SonicParanoid
108	C05E4.1	178586	WBGene00005643	srp-2	Human	SERPINF1	ENSG00000132386	3.01	moderate	Panther, Phylome, SwiftOrtho
108	C05E4.1	178586	WBGene00005643	srp-2	Human	SERPINA2	ENSG00000258597	3.01	moderate	Panther, Phylome, SonicParanoid
109	Y32G9A.4	178672	WBGene00005644	srp-3	Human	SERPINA2	ENSG00000258597	3.01	moderate	Panther, Phylome, SonicParanoid
110	C03G6.19	179125	WBGene00005647	srp-6	Human	SERPING1	ENSG00000149131	3.01	moderate	Panther, Phylome, SwiftOrtho
110	C03G6.19	179125	WBGene00005647	srp-6	Human	SERPINF2	ENSG00000167711	3.01	moderate	Panther, Phylome, SwiftOrtho
110	C03G6.19	179125	WBGene00005647	srp-6	Human	SERPINF1	ENSG00000132386	3.01	moderate	Panther, Phylome, SwiftOrtho
110	C03G6.19	179125	WBGene00005647	srp-6	Human	SERPINA2	ENSG00000258597	3.01	moderate	Panther, Phylome, SonicParanoid
111	F20D6.4	179195	WBGene00005648	srp-7	Human	SERPINA2	ENSG00000258597	3.01	moderate	Panther, Phylome, SonicParanoid
112	F20D6.3	191960	WBGene00005649	srp-8	Human	SERPINA2	ENSG00000258597	3.01	moderate	Panther, Phylome, SonicParanoid
118	T22E7.1	181983	WBGene00020693	lron-8	Human	LRRTM3	ENSG00000198739	3.01	moderate	Panther, Phylome, SwiftOrtho
120	Y71F9B.8	171837	WBGene00022129	lron-11	Human	NRROS	ENSG00000174004	3.01	moderate	Panther, Phylome, SwiftOrtho
120	Y71F9B.8	171837	WBGene00022129	lron-11	Human	LRG1	ENSG00000171236	3.01	moderate	Panther, Phylome, SwiftOrtho
135	ZK546.15	173856	WBGene00006619	try-1	Human	TMPRSS5	ENSG00000166682	3.01	moderate	Panther, Phylome, SwiftOrtho
183	F40E10.4	181562	WBGene00004854	slt-1	Human	LGR6	ENSG00000133067	3.01	moderate	Panther, Phylome, SwiftOrtho
188	D1009.3	181135	WBGene00017013	ensh-1	Human	FGG	ENSG00000171557	3.01	moderate	Domainoid, OMA, SonicParanoid
190	F56H11.1	177788	WBGene00001403	fbl-1	Human	EFEMP1	ENSG00000115380	3.01	moderate	Panther, Phylome, SwiftOrtho
199	C52A11.4	174657	WBGene00003404	mpz-1	Human	LNX2	ENSG00000139517	3.01	moderate	Panther, Phylome, SwiftOrtho
199	C52A11.4	174657	WBGene00003404	mpz-1	Human	LNX1	ENSG00000072201	3.01	moderate	Panther, Phylome, SwiftOrtho
203	C18H7.1	176888	WBGene00015993	C18H7.1	Human	COL6A5	ENSG00000172752	3.01	moderate	Panther, Phylome, SwiftOrtho
290	F32E10.3	177534	WBGene00017991	clec-180	Human	CLEC2D	ENSG00000069493	3.01	moderate	OrthoFinder, Panther, Phylome
290	F32E10.3	177534	WBGene00017991	clec-180	Human	CLEC2B	ENSG00000110852	3.01	moderate	OrthoFinder, Panther, Phylome
290	F32E10.3	177534	WBGene00017991	clec-180	Human	CLEC2A	ENSG00000188393	3.01	moderate	OrthoFinder, Panther, Phylome
290	F32E10.3	177534	WBGene00017991	clec-180	Human	CD69	ENSG00000110848	3.01	moderate	OrthoFinder, Panther, Phylome
307	C49C3.13	183598	WBGene00008203	clec-198	Human	CD209	ENSG00000090659	3.01	moderate	Panther, Phylome, SonicParanoid
308	C30H6.1	183064	WBGene00007820	clec-199	Human	CLEC4F	ENSG00000152672	3.01	moderate	Panther, Phylome, SwiftOrtho
308	C30H6.1	183064	WBGene00007820	clec-199	Human	CD209	ENSG00000090659	3.01	moderate	Panther, Phylome, SonicParanoid
311	C30H6.4	183067	WBGene00007822	clec-202	Human	CLEC4M	ENSG00000104938	3.01	moderate	Panther, Phylome, SonicParanoid
385	T03F1.10	171967	WBGene00020191	clec-53	Human	CD302	ENSG00000241399	3.01	moderate	Panther, Phylome, SwiftOrtho
316	T07H3.4	188250	WBGene00020327	clec-21	Human	CLEC3B	ENSG00000163815	2.97	moderate	OrthoDB, Inparanoid, Phylome
354	T20B3.12	188626	WBGene00011852	clec-26	Human	CLEC3B	ENSG00000163815	2.97	moderate	OrthoDB, Inparanoid, Phylome
361	F49A5.5	186005	WBGene00009857	clec-28	Human	CLEC3B	ENSG00000163815	2.97	moderate	OrthoDB, Inparanoid, Phylome
365	F49A5.9	3565962	WBGene00009860	clec-32	Human	CLEC3B	ENSG00000163815	2.97	moderate	OrthoDB, Inparanoid, Phylome
367	T25E12.8	180116	WBGene00012023	clec-34	Human	CLEC3B	ENSG00000163815	2.97	moderate	OrthoDB, Inparanoid, Phylome
372	T25E12.7	188899	WBGene00012022	clec-39	Human	CLEC3B	ENSG00000163815	2.97	moderate	OrthoDB, Inparanoid, Phylome
402	F10G2.3	184314	WBGene00017364	clec-7	Human	CLEC3B	ENSG00000163815	2.97	moderate	OrthoDB, Inparanoid, Phylome
208	M88.6	175596	WBGene00003915	pan-1	Human	SLITRK4	ENSG00000179542	2.96	high	Inparanoid, Phylome, SwiftOrtho
326	ZK863.9	4363112	WBGene00044790	clec-224	Human	CD69	ENSG00000110848	2.96	high	Inparanoid, OrthoFinder, Phylome
417	C25A1.8	172885	WBGene00007709	clec-87	Human	KLRF1	ENSG00000150045	2.96	high	Hieranoid, Inparanoid, Phylome
417	C25A1.8	172885	WBGene00007709	clec-87	Human	KLRG1	ENSG00000139187	2.96	high	Hieranoid, Inparanoid, Phylome
420	ZK858.3	172736	WBGene00014117	clec-91	Human	KLRF1	ENSG00000150045	2.96	high	Hieranoid, Inparanoid, Phylome
420	ZK858.3	172736	WBGene00014117	clec-91	Human	KLRB1	ENSG00000111796	2.96	high	Hieranoid, Inparanoid, Phylome
420	ZK858.3	172736	WBGene00014117	clec-91	Human	KLRG1	ENSG00000139187	2.96	high	Hieranoid, Inparanoid, Phylome
420	ZK858.3	172736	WBGene00014117	clec-91	Human	CLEC2L	ENSG00000236279	2.96	high	Hieranoid, Inparanoid, Phylome
159	Y38H6C.8	189689	WBGene00012621	Y38H6C.8	Human	REG4	ENSG00000134193	2.96	low	Inparanoid, Phylome, SonicParanoid
10	F41G3.12	3565243	WBGene00018304	agr-1	Human	FSTL1	ENSG00000163430	2.96	moderate	TreeFam, Domainoid, SwiftOrtho
188	D1009.3	181135	WBGene00017013	ensh-1	Human	ANGPTL3	ENSG00000132855	2.96	moderate	Domainoid, Inparanoid, Phylome
188	D1009.3	181135	WBGene00017013	ensh-1	Human	ANGPTL4	ENSG00000167772	2.96	moderate	Domainoid, Inparanoid, Phylome
203	C18H7.1	176888	WBGene00015993	C18H7.1	Human	VWA2	ENSG00000165816	2.96	moderate	Inparanoid, Phylome, SwiftOrtho
417	C25A1.8	172885	WBGene00007709	clec-87	Human	KLRF2	ENSG00000256797	2.96	moderate	Hieranoid, Inparanoid, Phylome
418	K10B2.3	174056	WBGene00019606	clec-88	Human	KLRF1	ENSG00000150045	2.96	moderate	Hieranoid, Inparanoid, Phylome
418	K10B2.3	174056	WBGene00019606	clec-88	Human	KLRB1	ENSG00000111796	2.96	moderate	Hieranoid, Inparanoid, Phylome
418	K10B2.3	174056	WBGene00019606	clec-88	Human	KLRG1	ENSG00000139187	2.96	moderate	Hieranoid, Inparanoid, Phylome
418	K10B2.3	174056	WBGene00019606	clec-88	Human	CLEC2L	ENSG00000236279	2.96	moderate	Hieranoid, Inparanoid, Phylome
420	ZK858.3	172736	WBGene00014117	clec-91	Human	KLRF2	ENSG00000256797	2.96	moderate	Hieranoid, Inparanoid, Phylome
378	T09F5.9	180025	WBGene00011668	clec-47	Human	LAYN	ENSG00000204381	2.95	high	OrthoDB, Phylome, RoundUp
17	C04A11.4	181489	WBGene00000074	adm-2	Human	ADAM17	ENSG00000151694	2.95	low	OrthoDB, Phylome, RoundUp
18	ZK154.7	181041	WBGene00000075	adm-4	Human	ADAM12	ENSG00000148848	2.95	low	OrthoDB, Phylome, RoundUp
18	ZK154.7	181041	WBGene00000075	adm-4	Human	ADAM28	ENSG00000042980	2.95	low	OrthoDB, Phylome, RoundUp
18	ZK154.7	181041	WBGene00000075	adm-4	Human	ADAM22	ENSG00000008277	2.95	low	OrthoDB, Phylome, RoundUp
18	ZK154.7	181041	WBGene00000075	adm-4	Human	ADAM8	ENSG00000151651	2.95	low	OrthoDB, Phylome, RoundUp
41	Y37D8A.13	176706	WBGene00006804	unc-71	Human	ADAM17	ENSG00000151694	2.95	low	OrthoDB, Phylome, RoundUp
77	C53D6.2	177719	WBGene00006852	unc-129	Human	BMP3	ENSG00000152785	2.95	low	eggNOG, Hieranoid, Inparanoid
119	T23G11.6	172529	WBGene00011971	lron-9	Human	LRG1	ENSG00000171236	2.94	high	Compara, Panther, Phylome
93	W09H1.6	174964	WBGene00002264	lec-1	Human	LGALS1	ENSG00000100097	2.94	low	Compara, Panther, Phylome
95	ZK892.1	174557	WBGene00002266	lec-3	Human	LGALS1	ENSG00000100097	2.94	low	Compara, Panther, Phylome
171	F52E1.2	186111	WBGene00018692	F52E1.2	Human	CLEC4M	ENSG00000104938	2.94	low	Compara, Panther, Phylome
287	T19E7.1	177344	WBGene00020585	clec-178	Human	REG1A	ENSG00000115386	2.94	low	Compara, Panther, Phylome
287	T19E7.1	177344	WBGene00020585	clec-178	Human	REG1B	ENSG00000172023	2.94	low	Compara, Panther, Phylome
120	Y71F9B.8	171837	WBGene00022129	lron-11	Human	LINGO3	ENSG00000220008	2.94	moderate	Phylome, RoundUp, SwiftOrtho
153	W01F3.3	180352	WBGene00012186	mlt-11	Human	SPINT2	ENSG00000167642	2.94	moderate	Phylome, RoundUp, SwiftOrtho
168	T01D3.6	179863	WBGene00011330	T01D3.6	Human	BMPER	ENSG00000164619	2.94	moderate	Phylome, RoundUp, SwiftOrtho
171	F52E1.2	186111	WBGene00018692	F52E1.2	Human	CD209	ENSG00000090659	2.94	moderate	Compara, Panther, Phylome
191	ZK783.1	176076	WBGene00022816	fbn-1	Human	LTBP4	ENSG00000090006	2.94	moderate	OrthoInspector, Phylome, RoundUp
202	ZK337.1	173367	WBGene00013969	tep-1	Human	C3	ENSG00000125730	2.94	moderate	Compara, Panther, Phylome
287	T19E7.1	177344	WBGene00020585	clec-178	Human	COLEC11	ENSG00000118004	2.94	moderate	Hieranoid, Phylome, RoundUp
114	T07C4.9	176446	WBGene00003589	nex-2	Human	ANXA9	ENSG00000143412	2.93	low	OrthoDB, OMA, Phylome
116	C37H5.1	183294	WBGene00003591	nex-4	Human	ANXA1	ENSG00000135046	2.93	low	OrthoDB, OMA, Phylome
229	Y26D4A.6	189547	WBGene00012504	clec-108	Human	CLEC19A	ENSG00000261210	2.92	high	OrthoDB, Hieranoid, Phylome
230	F17B5.3	173183	WBGene00008907	clec-109	Human	CLEC19A	ENSG00000261210	2.92	high	OrthoDB, Hieranoid, Phylome
233	Y71A12B.5	190575	WBGene00013502	clec-111	Human	CLEC19A	ENSG00000261210	2.92	high	OrthoDB, Hieranoid, Phylome
249	W10G11.5	189338	WBGene00021138	clec-127	Human	CLEC19A	ENSG00000261210	2.92	high	OrthoDB, Hieranoid, Phylome
251	W10G11.15	189343	WBGene00021145	clec-129	Human	CLEC19A	ENSG00000261210	2.92	high	OrthoDB, Hieranoid, Phylome
268	F26A1.11	184950	WBGene00017809	clec-156	Human	CLEC19A	ENSG00000261210	2.92	high	OrthoDB, Hieranoid, Phylome
291	Y59H11AR.5	3896812	WBGene00044511	clec-181	Human	CLEC19A	ENSG00000261210	2.92	high	OrthoDB, Hieranoid, Phylome
306	C49C3.12	178521	WBGene00008202	clec-197	Human	CLEC19A	ENSG00000261210	2.92	high	OrthoDB, Hieranoid, Phylome
315	F36F12.6	178689	WBGene00018097	clec-208	Human	CLEC19A	ENSG00000261210	2.92	high	OrthoDB, Hieranoid, Phylome
328	R10D12.5	187762	WBGene00011186	clec-226	Human	CLEC19A	ENSG00000261210	2.92	high	OrthoDB, Hieranoid, Phylome
342	Y68A4B.2	190531	WBGene00013471	clec-242	Human	CLEC19A	ENSG00000261210	2.92	high	OrthoDB, Hieranoid, Phylome
355	Y60A3A.2	190430	WBGene00013357	clec-260	Human	CLEC19A	ENSG00000261210	2.92	high	OrthoDB, Hieranoid, Phylome
424	ZK39.2	173010	WBGene00013927	clec-95	Human	CLEC19A	ENSG00000261210	2.92	high	OrthoDB, Hieranoid, Phylome
425	ZK39.5	191213	WBGene00013930	clec-96	Human	CLEC19A	ENSG00000261210	2.92	high	OrthoDB, Hieranoid, Phylome
428	ZK39.8	173011	WBGene00013933	clec-99	Human	CLEC19A	ENSG00000261210	2.92	high	OrthoDB, Hieranoid, Phylome
10	F41G3.12	3565243	WBGene00018304	agr-1	Human	HSPG2	ENSG00000142798	2.92	low	OrthoDB, Phylome, SwiftOrtho
14	ZC101.2	175126	WBGene00006787	unc-52	Human	AGRN	ENSG00000188157	2.92	low	OrthoDB, Phylome, SwiftOrtho
14	ZC101.2	175126	WBGene00006787	unc-52	Human	EGFLAM	ENSG00000164318	2.92	low	OrthoDB, Phylome, SwiftOrtho
18	ZK154.7	181041	WBGene00000075	adm-4	Human	ADAM19	ENSG00000135074	2.92	low	OrthoDB, Phylome, SwiftOrtho
18	ZK154.7	181041	WBGene00000075	adm-4	Human	ADAM18	ENSG00000168619	2.92	low	OrthoDB, Phylome, SwiftOrtho
18	ZK154.7	181041	WBGene00000075	adm-4	Human	ADAM33	ENSG00000149451	2.92	low	OrthoDB, Phylome, SwiftOrtho
18	ZK154.7	181041	WBGene00000075	adm-4	Human	ADAM29	ENSG00000168594	2.92	low	OrthoDB, Phylome, SwiftOrtho
18	ZK154.7	181041	WBGene00000075	adm-4	Human	ADAM9	ENSG00000168615	2.92	low	OrthoDB, Phylome, SwiftOrtho
18	ZK154.7	181041	WBGene00000075	adm-4	Human	ADAM21	ENSG00000139985	2.92	low	OrthoDB, Phylome, SwiftOrtho
18	ZK154.7	181041	WBGene00000075	adm-4	Human	ADAM23	ENSG00000114948	2.92	low	OrthoDB, Phylome, SwiftOrtho
23	F25H8.3	177850	WBGene00001650	gon-1	Human	ADAMTS17	ENSG00000140470	2.92	low	OrthoDB, Phylome, SwiftOrtho
39	DY3.7	172689	WBGene00006324	sup-17	Human	ADAM19	ENSG00000135074	2.92	low	OrthoDB, Phylome, SwiftOrtho
39	DY3.7	172689	WBGene00006324	sup-17	Human	ADAM15	ENSG00000143537	2.92	low	OrthoDB, Phylome, SwiftOrtho
39	DY3.7	172689	WBGene00006324	sup-17	Human	ADAM33	ENSG00000149451	2.92	low	OrthoDB, Phylome, SwiftOrtho
39	DY3.7	172689	WBGene00006324	sup-17	Human	ADAM12	ENSG00000148848	2.92	low	OrthoDB, Phylome, SwiftOrtho
39	DY3.7	172689	WBGene00006324	sup-17	Human	ADAM8	ENSG00000151651	2.92	low	OrthoDB, Phylome, SwiftOrtho
63	F32A5.3	174189	WBGene00017969	ctsa-3.1	Human	SCPEP1	ENSG00000121064	2.92	low	eggNOG, OrthoDB, OMA
64	C08H9.1	182429	WBGene00007462	ctsa-3.2	Human	SCPEP1	ENSG00000121064	2.92	low	eggNOG, OrthoDB, OMA
103	DC2.3	178548	WBGene00017080	lec-12	Human	LGALS3	ENSG00000131981	2.92	low	OrthoDB, Domainoid, Phylome
120	Y71F9B.8	171837	WBGene00022129	lron-11	Human	LRRC15	ENSG00000172061	2.92	low	OrthoDB, Phylome, SwiftOrtho
134	F15D4.4	184530	WBGene00008861	F15D4.4	Human	CTSV	ENSG00000136943	2.92	low	OrthoDB, Phylome, SwiftOrtho
207	F48E8.1	175753	WBGene00003055	lon-1	Human	CRISP1	ENSG00000124812	2.92	low	OrthoDB, Phylome, SonicParanoid
207	F48E8.1	175753	WBGene00003055	lon-1	Human	GLIPR2	ENSG00000122694	2.92	low	OrthoDB, Phylome, SonicParanoid
207	F48E8.1	175753	WBGene00003055	lon-1	Human	CRISPLD1	ENSG00000121005	2.92	low	OrthoDB, Phylome, SonicParanoid
382	W04E12.8	180299	WBGene00012253	clec-50	Human	REG1A	ENSG00000115386	2.92	low	OrthoDB, Phylome, SonicParanoid
382	W04E12.8	180299	WBGene00012253	clec-50	Human	REG3A	ENSG00000172016	2.92	low	OrthoDB, Phylome, SonicParanoid
382	W04E12.8	180299	WBGene00012253	clec-50	Human	REG3G	ENSG00000143954	2.92	low	OrthoDB, Phylome, SonicParanoid
410	F47C12.2	185915	WBGene00018547	clec-78	Human	NOTCH4	ENSG00000204301	2.92	low	OrthoDB, Domainoid, Phylome
23	F25H8.3	177850	WBGene00001650	gon-1	Human	ADAMTS13	ENSG00000160323	2.92	moderate	OrthoDB, Phylome, SwiftOrtho
23	F25H8.3	177850	WBGene00001650	gon-1	Human	ADAMTS19	ENSG00000145808	2.92	moderate	OrthoDB, Phylome, SwiftOrtho
110	C03G6.19	179125	WBGene00005647	srp-6	Human	SERPINH1	ENSG00000149257	2.92	moderate	OrthoDB, Phylome, SwiftOrtho
120	Y71F9B.8	171837	WBGene00022129	lron-11	Human	GP5	ENSG00000178732	2.92	moderate	OrthoDB, Phylome, SwiftOrtho
136	C43G2.5	183420	WBGene00006621	try-3	Human	CTRB1	ENSG00000168925	2.92	moderate	OrthoDB, OrthoFinder, Phylome
136	C43G2.5	183420	WBGene00006621	try-3	Human	CTRB2	ENSG00000168928	2.92	moderate	OrthoDB, OrthoFinder, Phylome
136	C43G2.5	183420	WBGene00006621	try-3	Human	CTRL	ENSG00000141086	2.92	moderate	OrthoDB, OrthoFinder, Phylome
149	B0024.14	179439	WBGene00007103	crm-1	Human	VWCE	ENSG00000167992	2.92	moderate	OrthoDB, Domainoid, Phylome
177	F33C8.1	181566	WBGene00006432	atrn-1	Human	MEGF8	ENSG00000105429	2.92	moderate	OrthoDB, Phylome, SwiftOrtho
221	C03H5.1	173430	WBGene00015403	clec-10	Human	MRC1	ENSG00000260314	2.92	moderate	OrthoDB, Domainoid, Phylome
248	W09G10.5	173699	WBGene00021117	clec-126	Human	CLEC4G	ENSG00000182566	2.92	moderate	OrthoDB, Phylome, SonicParanoid
289	F56H6.8	186419	WBGene00010169	clec-18	Human	MRC1	ENSG00000260314	2.92	moderate	OrthoDB, Domainoid, Phylome
296	ZK896.7	178238	WBGene00014138	clec-186	Human	CLEC1B	ENSG00000165682	2.92	moderate	OrthoDB, OrthoInspector, Phylome
309	B0454.7	181993	WBGene00015198	clec-2	Human	MRC1	ENSG00000260314	2.92	moderate	OrthoDB, Domainoid, Phylome
361	F49A5.5	186005	WBGene00009857	clec-28	Human	CLEC4M	ENSG00000104938	2.92	moderate	OrthoDB, Phylome, SonicParanoid
374	B0365.6	179797	WBGene00007153	clec-41	Human	MRC1	ENSG00000260314	2.92	moderate	OrthoDB, Phylome, SwiftOrtho
392	C35D10.15	183242	WBGene00016451	clec-6	Human	MRC2	ENSG00000011028	2.92	moderate	OrthoDB, Phylome, SwiftOrtho
392	C35D10.15	183242	WBGene00016451	clec-6	Human	MRC1	ENSG00000260314	2.92	moderate	OrthoDB, Domainoid, Phylome
402	F10G2.3	184314	WBGene00017364	clec-7	Human	REG1A	ENSG00000115386	2.92	moderate	OrthoDB, Domainoid, Phylome
402	F10G2.3	184314	WBGene00017364	clec-7	Human	REG1B	ENSG00000172023	2.92	moderate	OrthoDB, Domainoid, Phylome
402	F10G2.3	184314	WBGene00017364	clec-7	Human	REG3G	ENSG00000143954	2.92	moderate	OrthoDB, Domainoid, Phylome
402	F10G2.3	184314	WBGene00017364	clec-7	Human	REG4	ENSG00000134193	2.92	moderate	OrthoDB, Domainoid, Phylome
411	Y38E10A.4	174893	WBGene00012582	clec-8	Human	MRC1	ENSG00000260314	2.92	moderate	OrthoDB, Domainoid, Phylome
413	Y54G2A.14	177065	WBGene00021879	clec-83	Human	CLEC4M	ENSG00000104938	2.92	moderate	OrthoDB, Phylome, SonicParanoid
419	Y70C5C.2	190567	WBGene00013493	clec-9	Human	MRC1	ENSG00000260314	2.92	moderate	OrthoDB, Phylome, SwiftOrtho
20	F08C6.1	181022	WBGene00000083	adt-2	Human	SSPOP	ENSG00000197558	2.91	high	Domainoid, Phylome, SwiftOrtho
208	M88.6	175596	WBGene00003915	pan-1	Human	KERA	ENSG00000139330	2.91	high	OrthoFinder, Phylome, SwiftOrtho
242	T27F6.2	189004	WBGene00012103	clec-12	Human	CSMD2	ENSG00000121904	2.91	high	Domainoid, Phylome, SwiftOrtho
242	T27F6.2	189004	WBGene00012103	clec-12	Human	CSMD1	ENSG00000183117	2.91	high	Domainoid, Phylome, SwiftOrtho
263	K02F3.5	186903	WBGene00019328	clec-149	Human	COLEC10	ENSG00000184374	2.91	high	Hieranoid, OrthoFinder, Phylome
263	K02F3.5	186903	WBGene00019328	clec-149	Human	COLEC11	ENSG00000118004	2.91	high	Hieranoid, OrthoFinder, Phylome
329	F08H9.5	184216	WBGene00008593	clec-227	Human	CSMD1	ENSG00000183117	2.91	high	Domainoid, Phylome, SwiftOrtho
363	C41H7.7	183396	WBGene00016577	clec-3	Human	CSMD2	ENSG00000121904	2.91	high	Domainoid, Phylome, SwiftOrtho
363	C41H7.7	183396	WBGene00016577	clec-3	Human	CSMD1	ENSG00000183117	2.91	high	Domainoid, Phylome, SwiftOrtho
374	B0365.6	179797	WBGene00007153	clec-41	Human	CSMD2	ENSG00000121904	2.91	high	Domainoid, Phylome, SwiftOrtho
374	B0365.6	179797	WBGene00007153	clec-41	Human	CSMD1	ENSG00000183117	2.91	high	Domainoid, Phylome, SwiftOrtho
392	C35D10.15	183242	WBGene00016451	clec-6	Human	CSMD2	ENSG00000121904	2.91	high	Domainoid, Phylome, SwiftOrtho
392	C35D10.15	183242	WBGene00016451	clec-6	Human	CSMD1	ENSG00000183117	2.91	high	Domainoid, Phylome, SwiftOrtho
411	Y38E10A.4	174893	WBGene00012582	clec-8	Human	CSMD2	ENSG00000121904	2.91	high	Domainoid, Phylome, SwiftOrtho
411	Y38E10A.4	174893	WBGene00012582	clec-8	Human	CSMD1	ENSG00000183117	2.91	high	Domainoid, Phylome, SwiftOrtho
419	Y70C5C.2	190567	WBGene00013493	clec-9	Human	CSMD1	ENSG00000183117	2.91	high	Domainoid, Phylome, SwiftOrtho
9	F54F3.1	179770	WBGene00003738	nid-1	Human	LRP2	ENSG00000081479	2.91	low	Domainoid, Phylome, SwiftOrtho
9	F54F3.1	179770	WBGene00003738	nid-1	Human	FBN3	ENSG00000142449	2.91	low	Domainoid, Phylome, SwiftOrtho
14	ZC101.2	175126	WBGene00006787	unc-52	Human	LAMA5	ENSG00000130702	2.91	low	Domainoid, Phylome, SwiftOrtho
19	C02B4.1	181412	WBGene00000082	adt-1	Human	HMCN1	ENSG00000143341	2.91	low	Domainoid, Phylome, SwiftOrtho
19	C02B4.1	181412	WBGene00000082	adt-1	Human	SEMA5B	ENSG00000082684	2.91	low	Domainoid, Phylome, SwiftOrtho
19	C02B4.1	181412	WBGene00000082	adt-1	Human	UNC5D	ENSG00000156687	2.91	low	Domainoid, Phylome, SwiftOrtho
19	C02B4.1	181412	WBGene00000082	adt-1	Human	SEMA5A	ENSG00000112902	2.91	low	Domainoid, Phylome, SwiftOrtho
19	C02B4.1	181412	WBGene00000082	adt-1	Human	ADAMTS10	ENSG00000142303	2.91	low	Domainoid, Phylome, SwiftOrtho
19	C02B4.1	181412	WBGene00000082	adt-1	Human	UNC5B	ENSG00000107731	2.91	low	Domainoid, Phylome, SwiftOrtho
19	C02B4.1	181412	WBGene00000082	adt-1	Human	UNC5C	ENSG00000182168	2.91	low	Domainoid, Phylome, SwiftOrtho
21	T19D2.1	180675	WBGene00020567	adt-3	Human	ADAMTS10	ENSG00000142303	2.91	low	Domainoid, Phylome, SwiftOrtho
23	F25H8.3	177850	WBGene00001650	gon-1	Human	ADAMTSL1	ENSG00000178031	2.91	low	Domainoid, Phylome, SwiftOrtho
23	F25H8.3	177850	WBGene00001650	gon-1	Human	ADAMTSL3	ENSG00000156218	2.91	low	Domainoid, Phylome, SwiftOrtho
25	F45G2.1	185811	WBGene00003520	nas-1	Human	MEP1B	ENSG00000141434	2.91	low	eggNOG, Panther, Phylome
43	H19M22.3	175383	WBGene00019212	zmp-2	Human	MMP25	ENSG00000008516	2.91	low	Phylome, SonicParanoid, SwiftOrtho
47	K07C11.3	179199	WBGene00019476	timp-1	Human	TIMP3	ENSG00000100234	2.91	low	eggNOG, Panther, Phylome
47	K07C11.3	179199	WBGene00019476	timp-1	Human	TIMP1	ENSG00000102265	2.91	low	eggNOG, Panther, Phylome
47	K07C11.3	179199	WBGene00019476	timp-1	Human	TIMP4	ENSG00000157150	2.91	low	eggNOG, Panther, Phylome
71	B0412.2	175237	WBGene00000903	daf-7	Human	GDF1	ENSG00000130283	2.91	low	eggNOG, Panther, Phylome
71	B0412.2	175237	WBGene00000903	daf-7	Human	GDF15	ENSG00000130513	2.91	low	eggNOG, Panther, Phylome
71	B0412.2	175237	WBGene00000903	daf-7	Human	NODAL	ENSG00000156574	2.91	low	eggNOG, Panther, Phylome
71	B0412.2	175237	WBGene00000903	daf-7	Human	GDF2	ENSG00000263761	2.91	low	eggNOG, Panther, Phylome
71	B0412.2	175237	WBGene00000903	daf-7	Human	GDF3	ENSG00000184344	2.91	low	eggNOG, Panther, Phylome
75	F39G3.8	178864	WBGene00006570	tig-2	Human	BMP10	ENSG00000163217	2.91	low	eggNOG, Panther, Phylome
75	F39G3.8	178864	WBGene00006570	tig-2	Human	GDF5	ENSG00000125965	2.91	low	eggNOG, Panther, Phylome
75	F39G3.8	178864	WBGene00006570	tig-2	Human	GDF6	ENSG00000156466	2.91	low	eggNOG, Panther, Phylome
75	F39G3.8	178864	WBGene00006570	tig-2	Human	GDF2	ENSG00000263761	2.91	low	eggNOG, Panther, Phylome
75	F39G3.8	178864	WBGene00006570	tig-2	Human	GDF9	ENSG00000164404	2.91	low	eggNOG, Panther, Phylome
75	F39G3.8	178864	WBGene00006570	tig-2	Human	GDF7	ENSG00000143869	2.91	low	eggNOG, Panther, Phylome
77	C53D6.2	177719	WBGene00006852	unc-129	Human	BMP10	ENSG00000163217	2.91	low	eggNOG, Panther, Phylome
77	C53D6.2	177719	WBGene00006852	unc-129	Human	GDF1	ENSG00000130283	2.91	low	eggNOG, Panther, Phylome
77	C53D6.2	177719	WBGene00006852	unc-129	Human	GDF15	ENSG00000130513	2.91	low	eggNOG, Panther, Phylome
77	C53D6.2	177719	WBGene00006852	unc-129	Human	GDF5	ENSG00000125965	2.91	low	eggNOG, Panther, Phylome
77	C53D6.2	177719	WBGene00006852	unc-129	Human	GDF6	ENSG00000156466	2.91	low	eggNOG, Panther, Phylome
77	C53D6.2	177719	WBGene00006852	unc-129	Human	GDF2	ENSG00000263761	2.91	low	eggNOG, Panther, Phylome
77	C53D6.2	177719	WBGene00006852	unc-129	Human	GDF3	ENSG00000184344	2.91	low	eggNOG, Panther, Phylome
77	C53D6.2	177719	WBGene00006852	unc-129	Human	GDF9	ENSG00000164404	2.91	low	eggNOG, Panther, Phylome
77	C53D6.2	177719	WBGene00006852	unc-129	Human	BMP15	ENSG00000130385	2.91	low	eggNOG, Panther, Phylome
77	C53D6.2	177719	WBGene00006852	unc-129	Human	GDF7	ENSG00000143869	2.91	low	eggNOG, Panther, Phylome
78	Y43C5A.2	177911	WBGene00012782	Y43C5A.2	Human	FGL1	ENSG00000104760	2.91	low	eggNOG, Panther, Phylome
79	T05C12.10	174319	WBGene00004264	qua-1	Human	DHH	ENSG00000139549	2.91	low	OrthoInspector, Phylome, SwiftOrtho
92	C53D6.7	183761	WBGene00008284	C53D6.7	Human	LGALS1	ENSG00000100097	2.91	low	eggNOG, Panther, Phylome
96	C44F1.3	175488	WBGene00002267	lec-4	Human	LGALS1	ENSG00000100097	2.91	low	eggNOG, Panther, Phylome
97	ZK1248.16	173992	WBGene00002268	lec-5	Human	LGALS1	ENSG00000100097	2.91	low	eggNOG, Panther, Phylome
99	R07B1.2	181199	WBGene00002270	lec-7	Human	LGALS7B	ENSG00000178934	2.91	low	eggNOG, Panther, Phylome
100	R07B1.10	181198	WBGene00002271	lec-8	Human	LGALS7B	ENSG00000178934	2.91	low	eggNOG, Panther, Phylome
101	C16H3.2	181786	WBGene00002272	lec-9	Human	LGALS1	ENSG00000100097	2.91	low	eggNOG, Panther, Phylome
101	C16H3.2	181786	WBGene00002272	lec-9	Human	LGALS7B	ENSG00000178934	2.91	low	eggNOG, Panther, Phylome
102	W01A11.4	179034	WBGene00002273	lec-10	Human	LGALS1	ENSG00000100097	2.91	low	eggNOG, Panther, Phylome
102	W01A11.4	179034	WBGene00002273	lec-10	Human	LGALS7B	ENSG00000178934	2.91	low	eggNOG, Panther, Phylome
106	D1037.2	183905	WBGene00004890	smp-2	Human	SEMA3F	ENSG00000001617	2.91	low	eggNOG, Panther, Phylome
106	D1037.2	183905	WBGene00004890	smp-2	Human	SEMA3D	ENSG00000153993	2.91	low	eggNOG, Panther, Phylome
106	D1037.2	183905	WBGene00004890	smp-2	Human	SEMA3C	ENSG00000075223	2.91	low	eggNOG, Panther, Phylome
106	D1037.2	183905	WBGene00004890	smp-2	Human	SEMA3G	ENSG00000010319	2.91	low	eggNOG, Panther, Phylome
106	D1037.2	183905	WBGene00004890	smp-2	Human	SEMA3A	ENSG00000075213	2.91	low	eggNOG, Panther, Phylome
106	D1037.2	183905	WBGene00004890	smp-2	Human	SEMA3B	ENSG00000012171	2.91	low	eggNOG, Panther, Phylome
117	K03A1.2	180991	WBGene00019351	lron-7	Human	LRRN1	ENSG00000175928	2.91	low	Phylome, SonicParanoid, SwiftOrtho
122	C56E6.6	174079	WBGene00016974	lron-15	Human	TLR7	ENSG00000196664	2.91	low	Hieranoid, Phylome, SwiftOrtho
122	C56E6.6	174079	WBGene00016974	lron-15	Human	TLR9	ENSG00000239732	2.91	low	Hieranoid, Phylome, SwiftOrtho
126	B0393.5	175632	WBGene00007170	B0393.5	Human	MATN2	ENSG00000132561	2.91	low	Phylome, SonicParanoid, SwiftOrtho
134	F15D4.4	184530	WBGene00008861	F15D4.4	Human	CTSO	ENSG00000256043	2.91	low	eggNOG, OrthoDB, SwiftOrtho
134	F15D4.4	184530	WBGene00008861	F15D4.4	Human	CTSZ	ENSG00000101160	2.91	low	eggNOG, OrthoDB, SwiftOrtho
153	W01F3.3	180352	WBGene00012186	mlt-11	Human	APP	ENSG00000142192	2.91	low	Domainoid, Phylome, SwiftOrtho
153	W01F3.3	180352	WBGene00012186	mlt-11	Human	APLP2	ENSG00000084234	2.91	low	Domainoid, Phylome, SwiftOrtho
153	W01F3.3	180352	WBGene00012186	mlt-11	Human	SPINT3	ENSG00000101446	2.91	low	Domainoid, Phylome, SwiftOrtho
157	W02G9.4	178731	WBGene00020954	W02G9.4	Human	CSMD3	ENSG00000164796	2.91	low	Domainoid, Phylome, SwiftOrtho
166	R12A1.3	178632	WBGene00020017	R12A1.3	Human	PAPLN	ENSG00000100767	2.91	low	Domainoid, Phylome, SwiftOrtho
171	F52E1.2	186111	WBGene00018692	F52E1.2	Human	REG4	ENSG00000134193	2.91	low	OrthoFinder, Phylome, SonicParanoid
173	F11C3.2	173359	WBGene00006845	unc-122	Human	OLFM4	ENSG00000102837	2.91	low	eggNOG, Panther, Phylome
173	F11C3.2	173359	WBGene00006845	unc-122	Human	OLFML1	ENSG00000183801	2.91	low	eggNOG, Panther, Phylome
175	K07D8.1	176060	WBGene00003497	mup-4	Human	NID2	ENSG00000087303	2.91	low	Domainoid, Phylome, SwiftOrtho
179	C37C3.6	179162	WBGene00003242	mig-6	Human	ADAMTS7	ENSG00000136378	2.91	low	Domainoid, Phylome, SwiftOrtho
179	C37C3.6	179162	WBGene00003242	mig-6	Human	EPPIN	ENSG00000101448	2.91	low	Domainoid, Phylome, SwiftOrtho
179	C37C3.6	179162	WBGene00003242	mig-6	Human	ADAMTS18	ENSG00000140873	2.91	low	Domainoid, Phylome, SwiftOrtho
179	C37C3.6	179162	WBGene00003242	mig-6	Human	EPPIN-WFDC6	ENSG00000249139	2.91	low	Domainoid, Phylome, SwiftOrtho
179	C37C3.6	179162	WBGene00003242	mig-6	Human	ADAMTS10	ENSG00000142303	2.91	low	Domainoid, Phylome, SwiftOrtho
179	C37C3.6	179162	WBGene00003242	mig-6	Human	ADAMTS16	ENSG00000145536	2.91	low	Domainoid, Phylome, SwiftOrtho
187	C49C8.5	177668	WBGene00016769	C49C8.5	Human	FGL1	ENSG00000104760	2.91	low	eggNOG, Panther, Phylome
188	D1009.3	181135	WBGene00017013	ensh-1	Human	FCN3	ENSG00000142748	2.91	low	OrthoFinder, Phylome, SonicParanoid
188	D1009.3	181135	WBGene00017013	ensh-1	Human	ANGPT4	ENSG00000101280	2.91	low	Domainoid, Phylome, SonicParanoid
188	D1009.3	181135	WBGene00017013	ensh-1	Human	ANGPT1	ENSG00000154188	2.91	low	Domainoid, Phylome, SonicParanoid
190	F56H11.1	177788	WBGene00001403	fbl-1	Human	FBN2	ENSG00000138829	2.91	low	Domainoid, Phylome, SwiftOrtho
190	F56H11.1	177788	WBGene00001403	fbl-1	Human	FBN1	ENSG00000166147	2.91	low	Domainoid, Phylome, SwiftOrtho
212	K08E5.3	176430	WBGene00003482	mua-3	Human	MATN3	ENSG00000132031	2.91	low	OrthoFinder, OrthoInspector, Phylome
212	K08E5.3	176430	WBGene00003482	mua-3	Human	MATN4	ENSG00000124159	2.91	low	OrthoFinder, OrthoInspector, Phylome
379	C14A6.1	180188	WBGene00007565	clec-48	Human	REG4	ENSG00000134193	2.91	low	OrthoFinder, Phylome, SonicParanoid
379	C14A6.1	180188	WBGene00007565	clec-48	Human	FCER2	ENSG00000104921	2.91	low	OrthoFinder, Phylome, SonicParanoid
380	W04E12.6	180298	WBGene00012251	clec-49	Human	REG4	ENSG00000134193	2.91	low	OrthoFinder, Phylome, SonicParanoid
380	W04E12.6	180298	WBGene00012251	clec-49	Human	FCER2	ENSG00000104921	2.91	low	OrthoFinder, Phylome, SonicParanoid
381	C35D10.14	175652	WBGene00016450	clec-5	Human	CSMD3	ENSG00000164796	2.91	low	Domainoid, Phylome, SwiftOrtho
382	W04E12.8	180299	WBGene00012253	clec-50	Human	VCAN	ENSG00000038427	2.91	low	Domainoid, Phylome, SwiftOrtho
382	W04E12.8	180299	WBGene00012253	clec-50	Human	ACAN	ENSG00000157766	2.91	low	Domainoid, Phylome, SwiftOrtho
384	B0218.8	181855	WBGene00015052	clec-52	Human	FCER2	ENSG00000104921	2.91	low	OrthoFinder, Phylome, SonicParanoid
385	T03F1.10	171967	WBGene00020191	clec-53	Human	FCER2	ENSG00000104921	2.91	low	OrthoFinder, Phylome, SonicParanoid
2	W03F8.5	177292	WBGene00002247	lam-1	Human	LAMB3	ENSG00000196878	2.91	moderate	eggNOG, Panther, Phylome
2	W03F8.5	177292	WBGene00002247	lam-1	Human	NTN4	ENSG00000074527	2.91	moderate	eggNOG, Panther, Phylome
8	F01G12.5	181708	WBGene00002280	let-2	Human	COL11A1	ENSG00000060718	2.91	moderate	Domainoid, Phylome, SwiftOrtho
8	F01G12.5	181708	WBGene00002280	let-2	Human	COL2A1	ENSG00000139219	2.91	moderate	Domainoid, Phylome, SwiftOrtho
8	F01G12.5	181708	WBGene00002280	let-2	Human	COL8A2	ENSG00000171812	2.91	moderate	Domainoid, Phylome, SwiftOrtho
8	F01G12.5	181708	WBGene00002280	let-2	Human	COL11A2	ENSG00000204248	2.91	moderate	Domainoid, Phylome, SwiftOrtho
10	F41G3.12	3565243	WBGene00018304	agr-1	Human	FSTL5	ENSG00000168843	2.91	moderate	Domainoid, Phylome, SwiftOrtho
10	F41G3.12	3565243	WBGene00018304	agr-1	Human	MSANTD3-TMEFF1		2.91	moderate	Domainoid, Phylome, SwiftOrtho
19	C02B4.1	181412	WBGene00000082	adt-1	Human	SSPOP	ENSG00000197558	2.91	moderate	Domainoid, Phylome, SwiftOrtho
19	C02B4.1	181412	WBGene00000082	adt-1	Human	THBS1	ENSG00000137801	2.91	moderate	Domainoid, Phylome, SwiftOrtho
19	C02B4.1	181412	WBGene00000082	adt-1	Human	THBS2	ENSG00000186340	2.91	moderate	Domainoid, Phylome, SwiftOrtho
19	C02B4.1	181412	WBGene00000082	adt-1	Human	THSD7B	ENSG00000144229	2.91	moderate	Domainoid, Phylome, SwiftOrtho
20	F08C6.1	181022	WBGene00000083	adt-2	Human	ADAMTS7	ENSG00000136378	2.91	moderate	Domainoid, Phylome, SwiftOrtho
20	F08C6.1	181022	WBGene00000083	adt-2	Human	ADAMTS6	ENSG00000049192	2.91	moderate	Domainoid, Phylome, SwiftOrtho
20	F08C6.1	181022	WBGene00000083	adt-2	Human	ADAMTS10	ENSG00000142303	2.91	moderate	Domainoid, Phylome, SwiftOrtho
20	F08C6.1	181022	WBGene00000083	adt-2	Human	ADAMTS12	ENSG00000151388	2.91	moderate	Domainoid, Phylome, SwiftOrtho
23	F25H8.3	177850	WBGene00001650	gon-1	Human	THSD4	ENSG00000187720	2.91	moderate	Domainoid, Phylome, SwiftOrtho
23	F25H8.3	177850	WBGene00001650	gon-1	Human	ADAMTSL4	ENSG00000143382	2.91	moderate	Domainoid, Phylome, SwiftOrtho
73	C05D11.4	175909	WBGene00002881	let-756	Human	FGF4	ENSG00000075388	2.91	moderate	eggNOG, Panther, Phylome
73	C05D11.4	175909	WBGene00002881	let-756	Human	FGF6	ENSG00000111241	2.91	moderate	eggNOG, Panther, Phylome
73	C05D11.4	175909	WBGene00002881	let-756	Human	FGF21	ENSG00000105550	2.91	moderate	eggNOG, Panther, Phylome
73	C05D11.4	175909	WBGene00002881	let-756	Human	FGF19	ENSG00000162344	2.91	moderate	eggNOG, Panther, Phylome
73	C05D11.4	175909	WBGene00002881	let-756	Human	FGF1	ENSG00000113578	2.91	moderate	eggNOG, Panther, Phylome
73	C05D11.4	175909	WBGene00002881	let-756	Human	FGF23	ENSG00000118972	2.91	moderate	eggNOG, Panther, Phylome
78	Y43C5A.2	177911	WBGene00012782	Y43C5A.2	Human	ANGPTL3	ENSG00000132855	2.91	moderate	eggNOG, Panther, Phylome
78	Y43C5A.2	177911	WBGene00012782	Y43C5A.2	Human	ANGPTL4	ENSG00000167772	2.91	moderate	eggNOG, Panther, Phylome
78	Y43C5A.2	177911	WBGene00012782	Y43C5A.2	Human	ANGPTL6	ENSG00000130812	2.91	moderate	eggNOG, Panther, Phylome
78	Y43C5A.2	177911	WBGene00012782	Y43C5A.2	Human	TNN	ENSG00000120332	2.91	moderate	eggNOG, Panther, Phylome
106	D1037.2	183905	WBGene00004890	smp-2	Human	SEMA4C	ENSG00000168758	2.91	moderate	eggNOG, Panther, Phylome
106	D1037.2	183905	WBGene00004890	smp-2	Human	SEMA7A	ENSG00000138623	2.91	moderate	eggNOG, Panther, Phylome
106	D1037.2	183905	WBGene00004890	smp-2	Human	SEMA4F	ENSG00000135622	2.91	moderate	eggNOG, Panther, Phylome
106	D1037.2	183905	WBGene00004890	smp-2	Human	SEMA4D	ENSG00000187764	2.91	moderate	eggNOG, Panther, Phylome
106	D1037.2	183905	WBGene00004890	smp-2	Human	SEMA4A	ENSG00000196189	2.91	moderate	eggNOG, Panther, Phylome
106	D1037.2	183905	WBGene00004890	smp-2	Human	SEMA4G	ENSG00000095539	2.91	moderate	eggNOG, Panther, Phylome
106	D1037.2	183905	WBGene00004890	smp-2	Human	SEMA4B	ENSG00000185033	2.91	moderate	eggNOG, Panther, Phylome
107	C05E4.3	178585	WBGene00005642	srp-1	Human	HMSD	ENSG00000221887	2.91	moderate	eggNOG, OrthoDB, OrthoFinder
108	C05E4.1	178586	WBGene00005643	srp-2	Human	HMSD	ENSG00000221887	2.91	moderate	eggNOG, OrthoDB, OrthoFinder
109	Y32G9A.4	178672	WBGene00005644	srp-3	Human	HMSD	ENSG00000221887	2.91	moderate	eggNOG, OrthoDB, OrthoFinder
110	C03G6.19	179125	WBGene00005647	srp-6	Human	HMSD	ENSG00000221887	2.91	moderate	eggNOG, OrthoDB, OrthoFinder
112	F20D6.3	191960	WBGene00005649	srp-8	Human	HMSD	ENSG00000221887	2.91	moderate	eggNOG, OrthoDB, OrthoFinder
117	K03A1.2	180991	WBGene00019351	lron-7	Human	LINGO1	ENSG00000169783	2.91	moderate	Phylome, SonicParanoid, SwiftOrtho
117	K03A1.2	180991	WBGene00019351	lron-7	Human	LINGO2	ENSG00000174482	2.91	moderate	Phylome, SonicParanoid, SwiftOrtho
119	T23G11.6	172529	WBGene00011971	lron-9	Human	TLR4	ENSG00000136869	2.91	moderate	OrthoFinder, Phylome, SwiftOrtho
122	C56E6.6	174079	WBGene00016974	lron-15	Human	LINGO4	ENSG00000213171	2.91	moderate	Phylome, SonicParanoid, SwiftOrtho
135	ZK546.15	173856	WBGene00006619	try-1	Human	TMPRSS11D	ENSG00000153802	2.91	moderate	Phylome, SonicParanoid, SwiftOrtho
135	ZK546.15	173856	WBGene00006619	try-1	Human	TMPRSS7	ENSG00000176040	2.91	moderate	Phylome, SonicParanoid, SwiftOrtho
135	ZK546.15	173856	WBGene00006619	try-1	Human	TMPRSS13	ENSG00000137747	2.91	moderate	Phylome, SonicParanoid, SwiftOrtho
135	ZK546.15	173856	WBGene00006619	try-1	Human	PRSS48	ENSG00000189099	2.91	moderate	Phylome, SonicParanoid, SwiftOrtho
135	ZK546.15	173856	WBGene00006619	try-1	Human	LPA	ENSG00000198670	2.91	moderate	Domainoid, Phylome, SwiftOrtho
135	ZK546.15	173856	WBGene00006619	try-1	Human	TMPRSS11A	ENSG00000187054	2.91	moderate	Phylome, SonicParanoid, SwiftOrtho
135	ZK546.15	173856	WBGene00006619	try-1	Human	TMPRSS11E	ENSG00000087128	2.91	moderate	Phylome, SonicParanoid, SwiftOrtho
135	ZK546.15	173856	WBGene00006619	try-1	Human	KLK14	ENSG00000129437	2.91	moderate	Hieranoid, Phylome, SwiftOrtho
135	ZK546.15	173856	WBGene00006619	try-1	Human	F10	ENSG00000126218	2.91	moderate	Phylome, SonicParanoid, SwiftOrtho
135	ZK546.15	173856	WBGene00006619	try-1	Human	OVCH1	ENSG00000187950	2.91	moderate	Phylome, SonicParanoid, SwiftOrtho
135	ZK546.15	173856	WBGene00006619	try-1	Human	CTRC	ENSG00000162438	2.91	moderate	Phylome, SonicParanoid, SwiftOrtho
157	W02G9.4	178731	WBGene00020954	W02G9.4	Human	CSMD1	ENSG00000183117	2.91	moderate	Domainoid, Phylome, SwiftOrtho
172	C48E7.5	183582	WBGene00000583	cof-2	Human	OLFML3	ENSG00000116774	2.91	moderate	eggNOG, Panther, Phylome
173	F11C3.2	173359	WBGene00006845	unc-122	Human	OLFML3	ENSG00000116774	2.91	moderate	eggNOG, Panther, Phylome
175	K07D8.1	176060	WBGene00003497	mup-4	Human	COL14A1	ENSG00000187955	2.91	moderate	Domainoid, Phylome, SwiftOrtho
175	K07D8.1	176060	WBGene00003497	mup-4	Human	COL22A1	ENSG00000169436	2.91	moderate	Domainoid, Phylome, SwiftOrtho
175	K07D8.1	176060	WBGene00003497	mup-4	Human	COL12A1	ENSG00000111799	2.91	moderate	Domainoid, Phylome, SwiftOrtho
175	K07D8.1	176060	WBGene00003497	mup-4	Human	COL20A1	ENSG00000101203	2.91	moderate	Domainoid, Phylome, SwiftOrtho
175	K07D8.1	176060	WBGene00003497	mup-4	Human	COL6A3	ENSG00000163359	2.91	moderate	Domainoid, Phylome, SwiftOrtho
179	C37C3.6	179162	WBGene00003242	mig-6	Human	AMBP	ENSG00000106927	2.91	moderate	Domainoid, Phylome, SwiftOrtho
179	C37C3.6	179162	WBGene00003242	mig-6	Human	THSD4	ENSG00000187720	2.91	moderate	Domainoid, Phylome, SwiftOrtho
179	C37C3.6	179162	WBGene00003242	mig-6	Human	COL6A3	ENSG00000163359	2.91	moderate	Domainoid, Phylome, SwiftOrtho
183	F40E10.4	181562	WBGene00004854	slt-1	Human	VASN	ENSG00000168140	2.91	moderate	Domainoid, Phylome, SwiftOrtho
187	C49C8.5	177668	WBGene00016769	C49C8.5	Human	ANGPTL3	ENSG00000132855	2.91	moderate	eggNOG, Panther, Phylome
187	C49C8.5	177668	WBGene00016769	C49C8.5	Human	ANGPTL4	ENSG00000167772	2.91	moderate	eggNOG, Panther, Phylome
187	C49C8.5	177668	WBGene00016769	C49C8.5	Human	ANGPTL6	ENSG00000130812	2.91	moderate	eggNOG, Panther, Phylome
187	C49C8.5	177668	WBGene00016769	C49C8.5	Human	TNN	ENSG00000120332	2.91	moderate	eggNOG, Panther, Phylome
188	D1009.3	181135	WBGene00017013	ensh-1	Human	ANGPTL1	ENSG00000116194	2.91	moderate	Domainoid, Phylome, SonicParanoid
188	D1009.3	181135	WBGene00017013	ensh-1	Human	ANGPTL2	ENSG00000136859	2.91	moderate	Domainoid, Phylome, SonicParanoid
190	F56H11.1	177788	WBGene00001403	fbl-1	Human	CCBE1	ENSG00000183287	2.91	moderate	Domainoid, Phylome, SwiftOrtho
190	F56H11.1	177788	WBGene00001403	fbl-1	Human	CD93	ENSG00000125810	2.91	moderate	Domainoid, Phylome, SwiftOrtho
212	K08E5.3	176430	WBGene00003482	mua-3	Human	COL12A1	ENSG00000111799	2.91	moderate	Domainoid, Phylome, SwiftOrtho
242	T27F6.2	189004	WBGene00012103	clec-12	Human	MRC1	ENSG00000260314	2.91	moderate	Domainoid, Phylome, SwiftOrtho
265	R06B10.3	175261	WBGene00019914	clec-150	Human	CLEC3B	ENSG00000163815	2.91	moderate	OrthoFinder, OrthoInspector, Phylome
329	F08H9.5	184216	WBGene00008593	clec-227	Human	CUBN	ENSG00000107611	2.91	moderate	Domainoid, Phylome, SwiftOrtho
329	F08H9.5	184216	WBGene00008593	clec-227	Human	CSMD3	ENSG00000164796	2.91	moderate	Domainoid, Phylome, SwiftOrtho
363	C41H7.7	183396	WBGene00016577	clec-3	Human	MRC1	ENSG00000260314	2.91	moderate	Domainoid, Phylome, SwiftOrtho
363	C41H7.7	183396	WBGene00016577	clec-3	Human	CSMD3	ENSG00000164796	2.91	moderate	Domainoid, Phylome, SwiftOrtho
374	B0365.6	179797	WBGene00007153	clec-41	Human	CSMD3	ENSG00000164796	2.91	moderate	Domainoid, Phylome, SwiftOrtho
381	C35D10.14	175652	WBGene00016450	clec-5	Human	CSMD2	ENSG00000121904	2.91	moderate	Domainoid, Phylome, SwiftOrtho
381	C35D10.14	175652	WBGene00016450	clec-5	Human	CSMD1	ENSG00000183117	2.91	moderate	Domainoid, Phylome, SwiftOrtho
382	W04E12.8	180299	WBGene00012253	clec-50	Human	BCAN	ENSG00000132692	2.91	moderate	Domainoid, Phylome, SwiftOrtho
382	W04E12.8	180299	WBGene00012253	clec-50	Human	NCAN	ENSG00000130287	2.91	moderate	Domainoid, Phylome, SwiftOrtho
383	B0218.6	181854	WBGene00015050	clec-51	Human	PRG3	ENSG00000156575	2.91	moderate	Domainoid, Phylome, SwiftOrtho
383	B0218.6	181854	WBGene00015050	clec-51	Human	PRG2	ENSG00000186652	2.91	moderate	Domainoid, Phylome, SwiftOrtho
392	C35D10.15	183242	WBGene00016451	clec-6	Human	CSMD3	ENSG00000164796	2.91	moderate	Domainoid, Phylome, SwiftOrtho
410	F47C12.2	185915	WBGene00018547	clec-78	Human	SCUBE1	ENSG00000159307	2.91	moderate	Domainoid, Phylome, SwiftOrtho
411	Y38E10A.4	174893	WBGene00012582	clec-8	Human	CSMD3	ENSG00000164796	2.91	moderate	Domainoid, Phylome, SwiftOrtho
104	Y71G12B.20	171727	WBGene00003111	mab-20	Human	SEMA5A	ENSG00000112902	2.89	low	Isobase, Phylome, RoundUp
305	F26D10.12	178506	WBGene00009156	clec-196	Human	CLEC1A	ENSG00000150048	2.89	moderate	Compara, Inparanoid, Phylome
305	F26D10.12	178506	WBGene00009156	clec-196	Human	CLEC12A	ENSG00000172322	2.89	moderate	Compara, Inparanoid, Phylome
74	Y39A3CL.6	175327	WBGene00004249	pvf-1	Human	VEGFD	ENSG00000165197	2.88	moderate	OrthoDB, TreeFam, Phylome
74	Y39A3CL.6	175327	WBGene00004249	pvf-1	Human	VEGFB	ENSG00000173511	2.88	moderate	OrthoDB, TreeFam, Phylome
378	T09F5.9	180025	WBGene00011668	clec-47	Human	CHODL	ENSG00000154645	2.87	high	Isobase, OrthoDB, Phylome
388	F08H9.7	179953	WBGene00008595	clec-56	Human	DMBT1	ENSG00000187908	2.87	high	Isobase, OrthoDB, Phylome
203	C18H7.1	176888	WBGene00015993	C18H7.1	Human	MATN1	ENSG00000162510	2.87	low	TreeFam, Phylome, SwiftOrtho
19	C02B4.1	181412	WBGene00000082	adt-1	Human	CFP	ENSG00000126759	2.87	moderate	TreeFam, Phylome, SwiftOrtho
57	W07B8.1	178613	WBGene00021070	cpr-8	Human	TINAGL1	ENSG00000142910	2.86	low	Isobase, Phylome, SwiftOrtho
179	C37C3.6	179162	WBGene00003242	mig-6	Human	ADAMTSL3	ENSG00000156218	2.86	low	Isobase, Phylome, SwiftOrtho
183	F40E10.4	181562	WBGene00004854	slt-1	Human	NOTCH2	ENSG00000134250	2.86	low	Isobase, Phylome, SwiftOrtho
183	F40E10.4	181562	WBGene00004854	slt-1	Human	NOTCH1	ENSG00000148400	2.86	low	Isobase, Phylome, SwiftOrtho
78	Y43C5A.2	177911	WBGene00012782	Y43C5A.2	Human	ANGPTL1	ENSG00000116194	2.86	moderate	eggNOG, Inparanoid, Phylome
78	Y43C5A.2	177911	WBGene00012782	Y43C5A.2	Human	ANGPTL2	ENSG00000136859	2.86	moderate	eggNOG, Inparanoid, Phylome
126	B0393.5	175632	WBGene00007170	B0393.5	Human	FBLN5	ENSG00000140092	2.86	moderate	Isobase, Phylome, SwiftOrtho
153	W01F3.3	180352	WBGene00012186	mlt-11	Human	AMBP	ENSG00000106927	2.86	moderate	Isobase, Phylome, SwiftOrtho
187	C49C8.5	177668	WBGene00016769	C49C8.5	Human	ANGPTL1	ENSG00000116194	2.86	moderate	eggNOG, Inparanoid, Phylome
187	C49C8.5	177668	WBGene00016769	C49C8.5	Human	ANGPTL2	ENSG00000136859	2.86	moderate	eggNOG, Inparanoid, Phylome
297	ZK896.6	191451	WBGene00014137	clec-187	Human	PLA2R1	ENSG00000153246	2.86	moderate	Isobase, Domainoid, Phylome
420	ZK858.3	172736	WBGene00014117	clec-91	Human	CLEC4E	ENSG00000166523	2.85	high	Compara, OrthoDB, Phylome
39	DY3.7	172689	WBGene00006324	sup-17	Human	ADAMDEC1	ENSG00000134028	2.85	low	Compara, OrthoDB, Phylome
39	DY3.7	172689	WBGene00006324	sup-17	Human	ADAM18	ENSG00000168619	2.85	low	Compara, OrthoDB, Phylome
39	DY3.7	172689	WBGene00006324	sup-17	Human	ADAM32	ENSG00000197140	2.85	low	Compara, OrthoDB, Phylome
39	DY3.7	172689	WBGene00006324	sup-17	Human	ADAM28	ENSG00000042980	2.85	low	Compara, OrthoDB, Phylome
39	DY3.7	172689	WBGene00006324	sup-17	Human	ADAM29	ENSG00000168594	2.85	low	Compara, OrthoDB, Phylome
39	DY3.7	172689	WBGene00006324	sup-17	Human	ADAM21	ENSG00000139985	2.85	low	Compara, OrthoDB, Phylome
39	DY3.7	172689	WBGene00006324	sup-17	Human	ADAM7	ENSG00000069206	2.85	low	Compara, OrthoDB, Phylome
39	DY3.7	172689	WBGene00006324	sup-17	Human	ADAM23	ENSG00000114948	2.85	low	Compara, OrthoDB, Phylome
39	DY3.7	172689	WBGene00006324	sup-17	Human	ADAM30	ENSG00000134249	2.85	low	Compara, OrthoDB, Phylome
41	Y37D8A.13	176706	WBGene00006804	unc-71	Human	ADAM10	ENSG00000137845	2.85	low	Compara, OrthoDB, Phylome
55	W07B8.5	178612	WBGene00000785	cpr-5	Human	CTSV	ENSG00000136943	2.85	low	Compara, OMA, Phylome
103	DC2.3	178548	WBGene00017080	lec-12	Human	LGALS14	ENSG00000006659	2.85	low	Compara, OrthoDB, Phylome
103	DC2.3	178548	WBGene00017080	lec-12	Human	CLC	ENSG00000105205	2.85	low	Compara, OrthoDB, Phylome
103	DC2.3	178548	WBGene00017080	lec-12	Human	LGALS16	ENSG00000249861	2.85	low	Compara, OrthoDB, Phylome
103	DC2.3	178548	WBGene00017080	lec-12	Human	LGALS13	ENSG00000105198	2.85	low	Compara, OrthoDB, Phylome
418	K10B2.3	174056	WBGene00019606	clec-88	Human	CLEC4E	ENSG00000166523	2.85	moderate	Compara, OrthoDB, Phylome
150	F22E12.1	179460	WBGene00009058	F22E12.1	Human	AMBP	ENSG00000106927	2.84	high	eggNOG, Phylome, RoundUp
51	C52E4.1	179637	WBGene00000781	cpr-1	Human	TINAG	ENSG00000137251	2.84	low	Compara, Phylome, SwiftOrtho
51	C52E4.1	179637	WBGene00000781	cpr-1	Human	TINAGL1	ENSG00000142910	2.84	low	Compara, Phylome, SwiftOrtho
52	F36D3.9	185355	WBGene00000782	cpr-2	Human	CTSF	ENSG00000174080	2.84	low	Compara, eggNOG, OMA
54	F44C4.3	179053	WBGene00000784	cpr-4	Human	TINAG	ENSG00000137251	2.84	low	Compara, Phylome, SwiftOrtho
54	F44C4.3	179053	WBGene00000784	cpr-4	Human	TINAGL1	ENSG00000142910	2.84	low	Compara, Phylome, SwiftOrtho
61	F13D12.6	174802	WBGene00008741	ctsa-1.2	Human	SCPEP1	ENSG00000121064	2.84	low	eggNOG, Phylome, RoundUp
87	K10B4.6	173399	WBGene00000857	cwn-1	Human	WNT9A	ENSG00000143816	2.84	low	Compara, Phylome, SwiftOrtho
87	K10B4.6	173399	WBGene00000857	cwn-1	Human	WNT11	ENSG00000085741	2.84	low	Compara, Phylome, SwiftOrtho
87	K10B4.6	173399	WBGene00000857	cwn-1	Human	WNT8B	ENSG00000075290	2.84	low	Compara, Phylome, SwiftOrtho
87	K10B4.6	173399	WBGene00000857	cwn-1	Human	WNT9B	ENSG00000158955	2.84	low	Compara, Phylome, SwiftOrtho
90	E01A2.3	171994	WBGene00003029	lin-44	Human	WNT9A	ENSG00000143816	2.84	low	Compara, Phylome, SwiftOrtho
90	E01A2.3	171994	WBGene00003029	lin-44	Human	WNT2	ENSG00000105989	2.84	low	Compara, Phylome, SwiftOrtho
90	E01A2.3	171994	WBGene00003029	lin-44	Human	WNT7A	ENSG00000154764	2.84	low	Compara, Phylome, SwiftOrtho
90	E01A2.3	171994	WBGene00003029	lin-44	Human	WNT7B	ENSG00000188064	2.84	low	Compara, Phylome, SwiftOrtho
90	E01A2.3	171994	WBGene00003029	lin-44	Human	WNT8A	ENSG00000061492	2.84	low	Compara, Phylome, SwiftOrtho
90	E01A2.3	171994	WBGene00003029	lin-44	Human	WNT5A	ENSG00000114251	2.84	low	Compara, Phylome, SwiftOrtho
90	E01A2.3	171994	WBGene00003029	lin-44	Human	WNT2B	ENSG00000134245	2.84	low	Compara, Phylome, SwiftOrtho
90	E01A2.3	171994	WBGene00003029	lin-44	Human	WNT4	ENSG00000162552	2.84	low	Compara, Phylome, SwiftOrtho
90	E01A2.3	171994	WBGene00003029	lin-44	Human	WNT5B	ENSG00000111186	2.84	low	Compara, Phylome, SwiftOrtho
90	E01A2.3	171994	WBGene00003029	lin-44	Human	WNT8B	ENSG00000075290	2.84	low	Compara, Phylome, SwiftOrtho
90	E01A2.3	171994	WBGene00003029	lin-44	Human	WNT3A	ENSG00000154342	2.84	low	Compara, Phylome, SwiftOrtho
90	E01A2.3	171994	WBGene00003029	lin-44	Human	WNT9B	ENSG00000158955	2.84	low	Compara, Phylome, SwiftOrtho
133	F26E4.3	172827	WBGene00009158	F26E4.3	Human	CTSL	ENSG00000135047	2.84	low	Compara, Phylome, SwiftOrtho
133	F26E4.3	172827	WBGene00009158	F26E4.3	Human	CTSV	ENSG00000136943	2.84	low	Compara, Phylome, SwiftOrtho
133	F26E4.3	172827	WBGene00009158	F26E4.3	Human	CTSW	ENSG00000172543	2.84	low	Compara, Phylome, SwiftOrtho
153	W01F3.3	180352	WBGene00012186	mlt-11	Human	EPPIN	ENSG00000101448	2.84	low	Compara, Phylome, SwiftOrtho
153	W01F3.3	180352	WBGene00012186	mlt-11	Human	EPPIN-WFDC6	ENSG00000249139	2.84	low	Compara, Phylome, SwiftOrtho
308	C30H6.1	183064	WBGene00007820	clec-199	Human	PLA2R1	ENSG00000153246	2.84	low	Compara, Phylome, SwiftOrtho
87	K10B4.6	173399	WBGene00000857	cwn-1	Human	WNT10B	ENSG00000169884	2.84	moderate	Compara, Phylome, SwiftOrtho
87	K10B4.6	173399	WBGene00000857	cwn-1	Human	WNT10A	ENSG00000135925	2.84	moderate	Compara, Phylome, SwiftOrtho
90	E01A2.3	171994	WBGene00003029	lin-44	Human	WNT10B	ENSG00000169884	2.84	moderate	Compara, Phylome, SwiftOrtho
90	E01A2.3	171994	WBGene00003029	lin-44	Human	WNT10A	ENSG00000135925	2.84	moderate	Compara, Phylome, SwiftOrtho
153	W01F3.3	180352	WBGene00012186	mlt-11	Human	SPINT1	ENSG00000166145	2.84	moderate	Compara, Phylome, SwiftOrtho
164	T07H8.4	188259	WBGene00003165	mec-1	Human	TFPI2	ENSG00000105825	2.84	moderate	orthoMCL, Phylome, RoundUp
169	K08B4.6	177372	WBGene00000535	cpi-1	Human	CST9L	ENSG00000101435	2.84	moderate	Compara, Hieranoid, Phylome
170	R01B10.1	178992	WBGene00000534	cpi-2	Human	CST9L	ENSG00000101435	2.84	moderate	Compara, Hieranoid, Phylome
175	K07D8.1	176060	WBGene00003497	mup-4	Human	COL6A5	ENSG00000172752	2.84	moderate	Compara, Phylome, SwiftOrtho
305	F26D10.12	178506	WBGene00009156	clec-196	Human	OLR1	ENSG00000173391	2.84	moderate	Compara, Hieranoid, Phylome
305	F26D10.12	178506	WBGene00009156	clec-196	Human	CLEC9A	ENSG00000197992	2.84	moderate	Compara, Hieranoid, Phylome
59	F32B5.8	171829	WBGene00000788	cpz-1	Human	CTSF	ENSG00000174080	2.83	low	Compara, eggNOG, SwiftOrtho
45	H36L18.1	186805	WBGene00010423	zmp-5	Human	MMP23B	ENSG00000189409	2.82	low	eggNOG, OrthoDB, Phylome
50	T03E6.7	180111	WBGene00000776	cpl-1	Human	CTSF	ENSG00000174080	2.82	low	OMA, orthoMCL, Phylome
52	F36D3.9	185355	WBGene00000782	cpr-2	Human	CTSZ	ENSG00000101160	2.82	low	eggNOG, OrthoDB, Phylome
53	T10H4.12	180033	WBGene00000783	cpr-3	Human	CTSL	ENSG00000135047	2.82	low	eggNOG, OMA, Phylome
53	T10H4.12	180033	WBGene00000783	cpr-3	Human	CTSS	ENSG00000163131	2.82	low	eggNOG, OMA, Phylome
53	T10H4.12	180033	WBGene00000783	cpr-3	Human	CTSK	ENSG00000143387	2.82	low	eggNOG, OMA, Phylome
53	T10H4.12	180033	WBGene00000783	cpr-3	Human	CTSH	ENSG00000103811	2.82	low	eggNOG, OMA, Phylome
55	W07B8.5	178612	WBGene00000785	cpr-5	Human	CTSH	ENSG00000103811	2.82	low	eggNOG, OMA, Phylome
57	W07B8.1	178613	WBGene00021070	cpr-8	Human	CTSL	ENSG00000135047	2.82	low	eggNOG, OMA, Phylome
57	W07B8.1	178613	WBGene00021070	cpr-8	Human	CTSS	ENSG00000163131	2.82	low	eggNOG, OMA, Phylome
57	W07B8.1	178613	WBGene00021070	cpr-8	Human	CTSK	ENSG00000143387	2.82	low	eggNOG, OMA, Phylome
58	F57F5.1	179645	WBGene00010204	cpr-9	Human	CTSL	ENSG00000135047	2.82	low	eggNOG, OMA, Phylome
58	F57F5.1	179645	WBGene00010204	cpr-9	Human	CTSS	ENSG00000163131	2.82	low	eggNOG, OMA, Phylome
58	F57F5.1	179645	WBGene00010204	cpr-9	Human	CTSK	ENSG00000143387	2.82	low	eggNOG, OMA, Phylome
58	F57F5.1	179645	WBGene00010204	cpr-9	Human	CTSH	ENSG00000103811	2.82	low	eggNOG, OMA, Phylome
59	F32B5.8	171829	WBGene00000788	cpz-1	Human	CTSO	ENSG00000256043	2.82	low	eggNOG, OrthoDB, Phylome
60	M04G12.2	179818	WBGene00000789	cpz-2	Human	CTSS	ENSG00000163131	2.82	low	eggNOG, OrthoDB, Phylome
60	M04G12.2	179818	WBGene00000789	cpz-2	Human	CTSO	ENSG00000256043	2.82	low	eggNOG, OrthoDB, Phylome
60	M04G12.2	179818	WBGene00000789	cpz-2	Human	CTSH	ENSG00000103811	2.82	low	eggNOG, OrthoDB, Phylome
68	R09F10.1	181087	WBGene00019986	R09F10.1	Human	CTSH	ENSG00000103811	2.82	low	eggNOG, OMA, Phylome
69	F41E6.6	179240	WBGene00007055	tag-196	Human	CTSB	ENSG00000164733	2.82	low	eggNOG, OMA, Phylome
69	F41E6.6	179240	WBGene00007055	tag-196	Human	CTSH	ENSG00000103811	2.82	low	eggNOG, OMA, Phylome
70	W07B8.4	178611	WBGene00021072	W07B8.4	Human	CTSL	ENSG00000135047	2.82	low	eggNOG, OMA, Phylome
70	W07B8.4	178611	WBGene00021072	W07B8.4	Human	CTSS	ENSG00000163131	2.82	low	eggNOG, OMA, Phylome
70	W07B8.4	178611	WBGene00021072	W07B8.4	Human	CTSK	ENSG00000143387	2.82	low	eggNOG, OMA, Phylome
70	W07B8.4	178611	WBGene00021072	W07B8.4	Human	CTSH	ENSG00000103811	2.82	low	eggNOG, OMA, Phylome
88	W01B6.1	177870	WBGene00000858	cwn-2	Human	WNT1	ENSG00000125084	2.82	low	eggNOG, OMA, Phylome
100	R07B1.10	181198	WBGene00002271	lec-8	Human	LGALS4	ENSG00000171747	2.82	low	eggNOG, OrthoDB, Phylome
102	W01A11.4	179034	WBGene00002273	lec-10	Human	LGALS4	ENSG00000171747	2.82	low	eggNOG, OrthoDB, Phylome
116	C37H5.1	183294	WBGene00003591	nex-4	Human	ANXA6	ENSG00000197043	2.82	low	eggNOG, OrthoDB, Phylome
201	T19D12.6	174097	WBGene00020581	T19D12.6	Human	AGRN	ENSG00000188157	2.82	low	eggNOG, OrthoDB, Phylome
201	T19D12.6	174097	WBGene00020581	T19D12.6	Human	HSPG2	ENSG00000142798	2.82	low	eggNOG, OrthoDB, Phylome
216	Y69H2.12	190561	WBGene00013487	egas-2	Human	ASIC4	ENSG00000072182	2.82	low	eggNOG, OrthoDB, Phylome
216	Y69H2.12	190561	WBGene00013487	egas-2	Human	ASIC3	ENSG00000213199	2.82	low	eggNOG, OrthoDB, Phylome
216	Y69H2.12	190561	WBGene00013487	egas-2	Human	SCNN1A	ENSG00000111319	2.82	low	eggNOG, OrthoDB, Phylome
216	Y69H2.12	190561	WBGene00013487	egas-2	Human	SCNN1D	ENSG00000162572	2.82	low	eggNOG, OrthoDB, Phylome
216	Y69H2.12	190561	WBGene00013487	egas-2	Human	ASIC1	ENSG00000110881	2.82	low	eggNOG, OrthoDB, Phylome
216	Y69H2.12	190561	WBGene00013487	egas-2	Human	SCNN1G	ENSG00000166828	2.82	low	eggNOG, OrthoDB, Phylome
216	Y69H2.12	190561	WBGene00013487	egas-2	Human	SCNN1B	ENSG00000168447	2.82	low	eggNOG, OrthoDB, Phylome
182	T15B7.1	188512	WBGene00020516	T15B7.1	Human	TNXB	ENSG00000168477	2.82	moderate	eggNOG, OrthoDB, Phylome
182	T15B7.1	188512	WBGene00020516	T15B7.1	Human	TNC	ENSG00000041982	2.82	moderate	eggNOG, OrthoDB, Phylome
182	T15B7.1	188512	WBGene00020516	T15B7.1	Human	TNN	ENSG00000120332	2.82	moderate	eggNOG, OrthoDB, Phylome
206	F29G6.1	181339	WBGene00009257	F29G6.1	Human	SPINK5	ENSG00000133710	2.82	moderate	eggNOG, OrthoDB, Phylome
76	Y46E12BL.1	266879	WBGene00021594	tig-3	Human	INHBC	ENSG00000175189	2.81	high	eggNOG, Phylome, SonicParanoid
76	Y46E12BL.1	266879	WBGene00021594	tig-3	Human	INHBE	ENSG00000139269	2.81	high	eggNOG, Phylome, SonicParanoid
129	C37C3.7	183289	WBGene00016499	txt-5	Human	WIF1	ENSG00000156076	2.81	high	eggNOG, Phylome, SwiftOrtho
3	C54D1.5	180980	WBGene00016913	lam-2	Human	LAMA5	ENSG00000130702	2.81	low	eggNOG, Phylome, SwiftOrtho
4	T22A3.8	172952	WBGene00002248	lam-3	Human	LAMC3	ENSG00000050555	2.81	low	eggNOG, Domainoid, Phylome
4	T22A3.8	172952	WBGene00002248	lam-3	Human	LAMC1	ENSG00000135862	2.81	low	eggNOG, Domainoid, Phylome
19	C02B4.1	181412	WBGene00000082	adt-1	Human	ADAMTS15	ENSG00000166106	2.81	low	eggNOG, Phylome, SwiftOrtho
19	C02B4.1	181412	WBGene00000082	adt-1	Human	ADAMTS9	ENSG00000163638	2.81	low	eggNOG, Phylome, SwiftOrtho
19	C02B4.1	181412	WBGene00000082	adt-1	Human	ADAMTS20	ENSG00000173157	2.81	low	eggNOG, Phylome, SwiftOrtho
19	C02B4.1	181412	WBGene00000082	adt-1	Human	ADAMTSL3	ENSG00000156218	2.81	low	eggNOG, Phylome, SwiftOrtho
19	C02B4.1	181412	WBGene00000082	adt-1	Human	ADAMTS4	ENSG00000158859	2.81	low	eggNOG, Phylome, SwiftOrtho
19	C02B4.1	181412	WBGene00000082	adt-1	Human	PAPLN	ENSG00000100767	2.81	low	eggNOG, Phylome, SwiftOrtho
19	C02B4.1	181412	WBGene00000082	adt-1	Human	ADAMTS5	ENSG00000154736	2.81	low	eggNOG, Phylome, SwiftOrtho
19	C02B4.1	181412	WBGene00000082	adt-1	Human	ADAMTS8	ENSG00000134917	2.81	low	eggNOG, Phylome, SwiftOrtho
21	T19D2.1	180675	WBGene00020567	adt-3	Human	ADAMTS15	ENSG00000166106	2.81	low	eggNOG, Phylome, SwiftOrtho
21	T19D2.1	180675	WBGene00020567	adt-3	Human	ADAMTS9	ENSG00000163638	2.81	low	eggNOG, Phylome, SwiftOrtho
21	T19D2.1	180675	WBGene00020567	adt-3	Human	ADAMTS2	ENSG00000087116	2.81	low	eggNOG, Phylome, SwiftOrtho
21	T19D2.1	180675	WBGene00020567	adt-3	Human	ADAMTS20	ENSG00000173157	2.81	low	eggNOG, Phylome, SwiftOrtho
21	T19D2.1	180675	WBGene00020567	adt-3	Human	ADAMTS4	ENSG00000158859	2.81	low	eggNOG, Phylome, SwiftOrtho
21	T19D2.1	180675	WBGene00020567	adt-3	Human	ADAMTS17	ENSG00000140470	2.81	low	eggNOG, Phylome, SwiftOrtho
21	T19D2.1	180675	WBGene00020567	adt-3	Human	ADAMTS5	ENSG00000154736	2.81	low	eggNOG, Phylome, SwiftOrtho
21	T19D2.1	180675	WBGene00020567	adt-3	Human	ADAMTS3	ENSG00000156140	2.81	low	eggNOG, Phylome, SwiftOrtho
21	T19D2.1	180675	WBGene00020567	adt-3	Human	ADAMTS8	ENSG00000134917	2.81	low	eggNOG, Phylome, SwiftOrtho
29	T23H4.3	188819	WBGene00003524	nas-5	Human	TLL1	ENSG00000038295	2.81	low	eggNOG, Phylome, SwiftOrtho
29	T23H4.3	188819	WBGene00003524	nas-5	Human	BMP1	ENSG00000168487	2.81	low	eggNOG, Phylome, SwiftOrtho
29	T23H4.3	188819	WBGene00003524	nas-5	Human	TLL2	ENSG00000095587	2.81	low	eggNOG, Phylome, SwiftOrtho
32	C34D4.9	183207	WBGene00003527	nas-8	Human	TLL2	ENSG00000095587	2.81	low	eggNOG, Phylome, SwiftOrtho
35	F39D8.4	185492	WBGene00003532	nas-13	Human	TLL1	ENSG00000038295	2.81	low	eggNOG, Phylome, SwiftOrtho
35	F39D8.4	185492	WBGene00003532	nas-13	Human	BMP1	ENSG00000168487	2.81	low	eggNOG, Phylome, SwiftOrtho
35	F39D8.4	185492	WBGene00003532	nas-13	Human	TLL2	ENSG00000095587	2.81	low	eggNOG, Phylome, SwiftOrtho
36	F09E8.6	184247	WBGene00003533	nas-14	Human	TLL2	ENSG00000095587	2.81	low	eggNOG, Phylome, SwiftOrtho
37	T04G9.2	180426	WBGene00003534	nas-15	Human	BMP1	ENSG00000168487	2.81	low	eggNOG, Phylome, SwiftOrtho
37	T04G9.2	180426	WBGene00003534	nas-15	Human	TLL2	ENSG00000095587	2.81	low	eggNOG, Phylome, SwiftOrtho
42	EGAP1.3	175839	WBGene00006987	zmp-1	Human	MMP9	ENSG00000100985	2.81	low	eggNOG, Phylome, SonicParanoid
42	EGAP1.3	175839	WBGene00006987	zmp-1	Human	MMP11	ENSG00000099953	2.81	low	eggNOG, Phylome, SonicParanoid
42	EGAP1.3	175839	WBGene00006987	zmp-1	Human	MMP1	ENSG00000196611	2.81	low	eggNOG, Phylome, SonicParanoid
42	EGAP1.3	175839	WBGene00006987	zmp-1	Human	MMP19	ENSG00000123342	2.81	low	eggNOG, Phylome, SonicParanoid
42	EGAP1.3	175839	WBGene00006987	zmp-1	Human	MMP28	ENSG00000271447	2.81	low	eggNOG, Phylome, SonicParanoid
42	EGAP1.3	175839	WBGene00006987	zmp-1	Human	MMP2	ENSG00000087245	2.81	low	eggNOG, Phylome, SonicParanoid
42	EGAP1.3	175839	WBGene00006987	zmp-1	Human	MMP13	ENSG00000137745	2.81	low	eggNOG, Phylome, SonicParanoid
51	C52E4.1	179637	WBGene00000781	cpr-1	Human	CTSZ	ENSG00000101160	2.81	low	eggNOG, Phylome, SwiftOrtho
54	F44C4.3	179053	WBGene00000784	cpr-4	Human	CTSZ	ENSG00000101160	2.81	low	eggNOG, Phylome, SwiftOrtho
57	W07B8.1	178613	WBGene00021070	cpr-8	Human	CTSC	ENSG00000109861	2.81	low	eggNOG, Phylome, SwiftOrtho
62	K10C2.1	180915	WBGene00019617	ctsa-2	Human	SCPEP1	ENSG00000121064	2.81	low	eggNOG, Phylome, SwiftOrtho
67	F32H5.1	179815	WBGene00009347	F32H5.1	Human	CTSS	ENSG00000163131	2.81	low	eggNOG, Phylome, SwiftOrtho
67	F32H5.1	179815	WBGene00009347	F32H5.1	Human	CTSC	ENSG00000109861	2.81	low	eggNOG, Phylome, SwiftOrtho
67	F32H5.1	179815	WBGene00009347	F32H5.1	Human	CTSH	ENSG00000103811	2.81	low	eggNOG, Phylome, SwiftOrtho
71	B0412.2	175237	WBGene00000903	daf-7	Human	BMP8B	ENSG00000116985	2.81	low	eggNOG, Phylome, SwiftOrtho
71	B0412.2	175237	WBGene00000903	daf-7	Human	BMP6	ENSG00000153162	2.81	low	eggNOG, Phylome, SwiftOrtho
71	B0412.2	175237	WBGene00000903	daf-7	Human	BMP2	ENSG00000125845	2.81	low	eggNOG, Phylome, SwiftOrtho
71	B0412.2	175237	WBGene00000903	daf-7	Human	BMP7	ENSG00000101144	2.81	low	eggNOG, Phylome, SwiftOrtho
71	B0412.2	175237	WBGene00000903	daf-7	Human	BMP5	ENSG00000112175	2.81	low	eggNOG, Phylome, SwiftOrtho
71	B0412.2	175237	WBGene00000903	daf-7	Human	BMP8A	ENSG00000183682	2.81	low	eggNOG, Phylome, SwiftOrtho
71	B0412.2	175237	WBGene00000903	daf-7	Human	BMP4	ENSG00000125378	2.81	low	eggNOG, Phylome, SwiftOrtho
72	T25F10.2	179068	WBGene00000936	dbl-1	Human	INHBB	ENSG00000163083	2.81	low	eggNOG, Phylome, SwiftOrtho
72	T25F10.2	179068	WBGene00000936	dbl-1	Human	INHBA	ENSG00000122641	2.81	low	eggNOG, Phylome, SwiftOrtho
72	T25F10.2	179068	WBGene00000936	dbl-1	Human	GDF10	ENSG00000266524	2.81	low	eggNOG, Phylome, SwiftOrtho
72	T25F10.2	179068	WBGene00000936	dbl-1	Human	MSTN	ENSG00000138379	2.81	low	eggNOG, Phylome, SwiftOrtho
72	T25F10.2	179068	WBGene00000936	dbl-1	Human	BMP3	ENSG00000152785	2.81	low	eggNOG, Phylome, SwiftOrtho
72	T25F10.2	179068	WBGene00000936	dbl-1	Human	GDF11	ENSG00000135414	2.81	low	eggNOG, Phylome, SwiftOrtho
75	F39G3.8	178864	WBGene00006570	tig-2	Human	GDF10	ENSG00000266524	2.81	low	eggNOG, Phylome, SwiftOrtho
77	C53D6.2	177719	WBGene00006852	unc-129	Human	BMP7	ENSG00000101144	2.81	low	eggNOG, Phylome, SwiftOrtho
77	C53D6.2	177719	WBGene00006852	unc-129	Human	BMP4	ENSG00000125378	2.81	low	eggNOG, Phylome, SwiftOrtho
78	Y43C5A.2	177911	WBGene00012782	Y43C5A.2	Human	TNR	ENSG00000116147	2.81	low	eggNOG, Phylome, SwiftOrtho
88	W01B6.1	177870	WBGene00000858	cwn-2	Human	WNT3	ENSG00000108379	2.81	low	eggNOG, Phylome, SonicParanoid
88	W01B6.1	177870	WBGene00000858	cwn-2	Human	WNT16	ENSG00000002745	2.81	low	eggNOG, Phylome, SonicParanoid
89	W08D2.1	177821	WBGene00001188	egl-20	Human	WNT11	ENSG00000085741	2.81	low	eggNOG, Phylome, SwiftOrtho
89	W08D2.1	177821	WBGene00001188	egl-20	Human	WNT5A	ENSG00000114251	2.81	low	eggNOG, Phylome, SonicParanoid
89	W08D2.1	177821	WBGene00001188	egl-20	Human	WNT5B	ENSG00000111186	2.81	low	eggNOG, Phylome, SonicParanoid
89	W08D2.1	177821	WBGene00001188	egl-20	Human	WNT3	ENSG00000108379	2.81	low	eggNOG, Phylome, SonicParanoid
89	W08D2.1	177821	WBGene00001188	egl-20	Human	WNT3A	ENSG00000154342	2.81	low	eggNOG, Phylome, SonicParanoid
91	F38E1.7	179217	WBGene00003395	mom-2	Human	WNT1	ENSG00000125084	2.81	low	eggNOG, Phylome, SwiftOrtho
91	F38E1.7	179217	WBGene00003395	mom-2	Human	WNT8A	ENSG00000061492	2.81	low	eggNOG, Phylome, SwiftOrtho
91	F38E1.7	179217	WBGene00003395	mom-2	Human	WNT5A	ENSG00000114251	2.81	low	eggNOG, Phylome, SwiftOrtho
91	F38E1.7	179217	WBGene00003395	mom-2	Human	WNT5B	ENSG00000111186	2.81	low	eggNOG, Phylome, SwiftOrtho
91	F38E1.7	179217	WBGene00003395	mom-2	Human	WNT3	ENSG00000108379	2.81	low	eggNOG, Phylome, SwiftOrtho
91	F38E1.7	179217	WBGene00003395	mom-2	Human	WNT3A	ENSG00000154342	2.81	low	eggNOG, Phylome, SwiftOrtho
120	Y71F9B.8	171837	WBGene00022129	lron-11	Human	LRRN1	ENSG00000175928	2.81	low	orthoMCL, Phylome, SwiftOrtho
120	Y71F9B.8	171837	WBGene00022129	lron-11	Human	LRRN2	ENSG00000170382	2.81	low	orthoMCL, Phylome, SwiftOrtho
120	Y71F9B.8	171837	WBGene00022129	lron-11	Human	LRRN3	ENSG00000173114	2.81	low	orthoMCL, Phylome, SwiftOrtho
126	B0393.5	175632	WBGene00007170	B0393.5	Human	SNED1	ENSG00000162804	2.81	low	eggNOG, OrthoFinder, Phylome
131	Y16B4A.2	181572	WBGene00012445	Y16B4A.2	Human	SCPEP1	ENSG00000121064	2.81	low	eggNOG, Phylome, SwiftOrtho
134	F15D4.4	184530	WBGene00008861	F15D4.4	Human	CTSW	ENSG00000172543	2.81	low	eggNOG, Phylome, SwiftOrtho
135	ZK546.15	173856	WBGene00006619	try-1	Human	TMPRSS9	ENSG00000178297	2.81	low	orthoMCL, Phylome, SwiftOrtho
135	ZK546.15	173856	WBGene00006619	try-1	Human	TMPRSS15	ENSG00000154646	2.81	low	orthoMCL, Phylome, SwiftOrtho
137	F49E12.1	174340	WBGene00009897	skpo-1	Human	PTGS1	ENSG00000095303	2.81	low	eggNOG, Phylome, SwiftOrtho
140	ZK430.8	173775	WBGene00022743	mlt-7	Human	PTGS2	ENSG00000073756	2.81	low	eggNOG, Phylome, SwiftOrtho
143	C46A5.4	177558	WBGene00016700	C46A5.4	Human	PTGS2	ENSG00000073756	2.81	low	eggNOG, Phylome, SwiftOrtho
147	C54D10.10	183787	WBGene00008304	C54D10.10	Human	WFDC8	ENSG00000158901	2.81	low	eggNOG, OrthoFinder, Phylome
147	C54D10.10	183787	WBGene00008304	C54D10.10	Human	SPINT3	ENSG00000101446	2.81	low	eggNOG, OrthoFinder, Phylome
154	T21D12.12	188695	WBGene00020651	T21D12.12	Human	WFDC8	ENSG00000158901	2.81	low	eggNOG, OrthoFinder, Phylome
154	T21D12.12	188695	WBGene00020651	T21D12.12	Human	SPINT3	ENSG00000101446	2.81	low	eggNOG, OrthoFinder, Phylome
155	T22F7.3	188757	WBGene00020702	T22F7.3	Human	EPPIN	ENSG00000101448	2.81	low	eggNOG, Phylome, SwiftOrtho
155	T22F7.3	188757	WBGene00020702	T22F7.3	Human	EPPIN-WFDC6	ENSG00000249139	2.81	low	eggNOG, Phylome, SwiftOrtho
155	T22F7.3	188757	WBGene00020702	T22F7.3	Human	TFPI	ENSG00000003436	2.81	low	eggNOG, Phylome, SonicParanoid
155	T22F7.3	188757	WBGene00020702	T22F7.3	Human	WFDC8	ENSG00000158901	2.81	low	eggNOG, Phylome, SwiftOrtho
158	W05B2.2	189208	WBGene00012271	W05B2.2	Human	EPPIN	ENSG00000101448	2.81	low	eggNOG, Phylome, SwiftOrtho
158	W05B2.2	189208	WBGene00012271	W05B2.2	Human	EPPIN-WFDC6	ENSG00000249139	2.81	low	eggNOG, Phylome, SwiftOrtho
158	W05B2.2	189208	WBGene00012271	W05B2.2	Human	TFPI	ENSG00000003436	2.81	low	eggNOG, Phylome, SonicParanoid
161	ZC84.1	191073	WBGene00013846	ZC84.1	Human	EPPIN	ENSG00000101448	2.81	low	eggNOG, Phylome, SwiftOrtho
161	ZC84.1	191073	WBGene00013846	ZC84.1	Human	EPPIN-WFDC6	ENSG00000249139	2.81	low	eggNOG, Phylome, SwiftOrtho
161	ZC84.1	191073	WBGene00013846	ZC84.1	Human	WFDC8	ENSG00000158901	2.81	low	eggNOG, Phylome, SwiftOrtho
161	ZC84.1	191073	WBGene00013846	ZC84.1	Human	SPINT3	ENSG00000101446	2.81	low	eggNOG, Phylome, SwiftOrtho
162	ZC84.6	176299	WBGene00013849	ZC84.6	Human	EPPIN-WFDC6	ENSG00000249139	2.81	low	eggNOG, Phylome, SwiftOrtho
162	ZC84.6	176299	WBGene00013849	ZC84.6	Human	EPPIN	ENSG00000101448	2.81	low	eggNOG, Phylome, SwiftOrtho
163	F35B12.4	185259	WBGene00009384	piit-1	Human	WFDC8	ENSG00000158901	2.81	low	eggNOG, OrthoFinder, Phylome
163	F35B12.4	185259	WBGene00009384	piit-1	Human	SPINT3	ENSG00000101446	2.81	low	eggNOG, OrthoFinder, Phylome
166	R12A1.3	178632	WBGene00020017	R12A1.3	Human	EPPIN-WFDC6	ENSG00000249139	2.81	low	eggNOG, OrthoInspector, Phylome
166	R12A1.3	178632	WBGene00020017	R12A1.3	Human	EPPIN	ENSG00000101448	2.81	low	eggNOG, OrthoInspector, Phylome
166	R12A1.3	178632	WBGene00020017	R12A1.3	Human	SPINT3	ENSG00000101446	2.81	low	eggNOG, Phylome, SwiftOrtho
174	C16E9.1	182693	WBGene00015865	C16E9.1	Human	COCH	ENSG00000100473	2.81	low	eggNOG, Hieranoid, Phylome
174	C16E9.1	182693	WBGene00015865	C16E9.1	Human	VIT	ENSG00000205221	2.81	low	eggNOG, Hieranoid, Phylome
182	T15B7.1	188512	WBGene00020516	T15B7.1	Human	ANGPTL7	ENSG00000171819	2.81	low	eggNOG, Phylome, SonicParanoid
182	T15B7.1	188512	WBGene00020516	T15B7.1	Human	ANGPT4	ENSG00000101280	2.81	low	eggNOG, Phylome, SonicParanoid
192	F15G9.4	181187	WBGene00001863	him-4	Human	TTN	ENSG00000155657	2.81	low	orthoMCL, Phylome, SwiftOrtho
262	F40G9.10	185558	WBGene00018246	clec-148	Human	MRC2	ENSG00000011028	2.81	low	OrthoInspector, orthoMCL, Phylome
262	F40G9.10	185558	WBGene00018246	clec-148	Human	PLA2R1	ENSG00000153246	2.81	low	OrthoInspector, orthoMCL, Phylome
262	F40G9.10	185558	WBGene00018246	clec-148	Human	LY75-CD302	ENSG00000248672	2.81	low	orthoMCL, OrthoInspector, Phylome
262	F40G9.10	185558	WBGene00018246	clec-148	Human	LY75	ENSG00000054219	2.81	low	OrthoInspector, orthoMCL, Phylome
379	C14A6.1	180188	WBGene00007565	clec-48	Human	PLA2R1	ENSG00000153246	2.81	low	OrthoInspector, orthoMCL, Phylome
380	W04E12.6	180298	WBGene00012251	clec-49	Human	PLA2R1	ENSG00000153246	2.81	low	OrthoInspector, orthoMCL, Phylome
2	W03F8.5	177292	WBGene00002247	lam-1	Human	MEGF9	ENSG00000106780	2.81	moderate	eggNOG, Phylome, SwiftOrtho
10	F41G3.12	3565243	WBGene00018304	agr-1	Human	FSTL3	ENSG00000070404	2.81	moderate	eggNOG, Phylome, SwiftOrtho
11	C48E7.6	172317	WBGene00016751	C48E7.6	Human	FRAS1	ENSG00000138759	2.81	moderate	eggNOG, Domainoid, Phylome
11	C48E7.6	172317	WBGene00016751	C48E7.6	Human	FREM3	ENSG00000183090	2.81	moderate	eggNOG, Domainoid, Phylome
11	C48E7.6	172317	WBGene00016751	C48E7.6	Human	FREM2	ENSG00000150893	2.81	moderate	eggNOG, Domainoid, Phylome
19	C02B4.1	181412	WBGene00000082	adt-1	Human	ADAMTS13	ENSG00000160323	2.81	moderate	eggNOG, Phylome, SwiftOrtho
19	C02B4.1	181412	WBGene00000082	adt-1	Human	THSD7A	ENSG00000005108	2.81	moderate	eggNOG, Domainoid, Phylome
19	C02B4.1	181412	WBGene00000082	adt-1	Human	THSD4	ENSG00000187720	2.81	moderate	eggNOG, Phylome, SwiftOrtho
19	C02B4.1	181412	WBGene00000082	adt-1	Human	ADAMTS14	ENSG00000138316	2.81	moderate	eggNOG, Phylome, SwiftOrtho
19	C02B4.1	181412	WBGene00000082	adt-1	Human	ADAMTS19	ENSG00000145808	2.81	moderate	eggNOG, Phylome, SwiftOrtho
19	C02B4.1	181412	WBGene00000082	adt-1	Human	ADGRB1	ENSG00000181790	2.81	moderate	eggNOG, Phylome, SwiftOrtho
19	C02B4.1	181412	WBGene00000082	adt-1	Human	ADAMTSL5	ENSG00000185761	2.81	moderate	eggNOG, Phylome, SwiftOrtho
21	T19D2.1	180675	WBGene00020567	adt-3	Human	ADAMTS13	ENSG00000160323	2.81	moderate	eggNOG, Phylome, SwiftOrtho
21	T19D2.1	180675	WBGene00020567	adt-3	Human	THSD4	ENSG00000187720	2.81	moderate	eggNOG, Phylome, SwiftOrtho
21	T19D2.1	180675	WBGene00020567	adt-3	Human	ADAMTS14	ENSG00000138316	2.81	moderate	eggNOG, Phylome, SwiftOrtho
21	T19D2.1	180675	WBGene00020567	adt-3	Human	ADAMTS19	ENSG00000145808	2.81	moderate	eggNOG, Phylome, SwiftOrtho
21	T19D2.1	180675	WBGene00020567	adt-3	Human	ADGRB1	ENSG00000181790	2.81	moderate	eggNOG, Phylome, SwiftOrtho
71	B0412.2	175237	WBGene00000903	daf-7	Human	INHBC	ENSG00000175189	2.81	moderate	eggNOG, Phylome, SwiftOrtho
72	T25F10.2	179068	WBGene00000936	dbl-1	Human	TGFB2	ENSG00000092969	2.81	moderate	eggNOG, Phylome, SwiftOrtho
72	T25F10.2	179068	WBGene00000936	dbl-1	Human	TGFB3	ENSG00000119699	2.81	moderate	eggNOG, Phylome, SwiftOrtho
72	T25F10.2	179068	WBGene00000936	dbl-1	Human	INHBC	ENSG00000175189	2.81	moderate	eggNOG, Phylome, SwiftOrtho
72	T25F10.2	179068	WBGene00000936	dbl-1	Human	INHBE	ENSG00000139269	2.81	moderate	eggNOG, Phylome, SwiftOrtho
76	Y46E12BL.1	266879	WBGene00021594	tig-3	Human	INHBB	ENSG00000163083	2.81	moderate	eggNOG, Phylome, SonicParanoid
76	Y46E12BL.1	266879	WBGene00021594	tig-3	Human	INHBA	ENSG00000122641	2.81	moderate	eggNOG, Phylome, SonicParanoid
76	Y46E12BL.1	266879	WBGene00021594	tig-3	Human	BMP4	ENSG00000125378	2.81	moderate	eggNOG, Phylome, SwiftOrtho
78	Y43C5A.2	177911	WBGene00012782	Y43C5A.2	Human	TNC	ENSG00000041982	2.81	moderate	eggNOG, Phylome, SwiftOrtho
91	F38E1.7	179217	WBGene00003395	mom-2	Human	WNT10B	ENSG00000169884	2.81	moderate	eggNOG, Phylome, SwiftOrtho
91	F38E1.7	179217	WBGene00003395	mom-2	Human	WNT10A	ENSG00000135925	2.81	moderate	eggNOG, Phylome, SwiftOrtho
135	ZK546.15	173856	WBGene00006619	try-1	Human	PRSS2	ENSG00000275896	2.81	moderate	Hieranoid, orthoMCL, Phylome
135	ZK546.15	173856	WBGene00006619	try-1	Human	F11	ENSG00000088926	2.81	moderate	orthoMCL, Phylome, SwiftOrtho
135	ZK546.15	173856	WBGene00006619	try-1	Human	TMPRSS3	ENSG00000160183	2.81	moderate	orthoMCL, Phylome, SwiftOrtho
135	ZK546.15	173856	WBGene00006619	try-1	Human	PRSS36	ENSG00000178226	2.81	moderate	orthoMCL, Phylome, SwiftOrtho
135	ZK546.15	173856	WBGene00006619	try-1	Human	KLKB1	ENSG00000164344	2.81	moderate	orthoMCL, Phylome, SwiftOrtho
135	ZK546.15	173856	WBGene00006619	try-1	Human	PRSS3	ENSG00000010438	2.81	moderate	Hieranoid, orthoMCL, Phylome
135	ZK546.15	173856	WBGene00006619	try-1	Human	TMPRSS2	ENSG00000184012	2.81	moderate	orthoMCL, Phylome, SwiftOrtho
135	ZK546.15	173856	WBGene00006619	try-1	Human	PRSS1	ENSG00000204983	2.81	moderate	Hieranoid, orthoMCL, Phylome
151	F30H5.3	175207	WBGene00017937	F30H5.3	Human	TFPI2	ENSG00000105825	2.81	moderate	eggNOG, Phylome, SonicParanoid
151	F30H5.3	175207	WBGene00017937	F30H5.3	Human	TFPI	ENSG00000003436	2.81	moderate	eggNOG, Phylome, SonicParanoid
152	K10D3.4	172452	WBGene00010738	K10D3.4	Human	TFPI2	ENSG00000105825	2.81	moderate	eggNOG, Phylome, SonicParanoid
152	K10D3.4	172452	WBGene00010738	K10D3.4	Human	TFPI	ENSG00000003436	2.81	moderate	eggNOG, Phylome, SonicParanoid
152	K10D3.4	172452	WBGene00010738	K10D3.4	Human	WFDC8	ENSG00000158901	2.81	moderate	eggNOG, Phylome, SwiftOrtho
154	T21D12.12	188695	WBGene00020651	T21D12.12	Human	SPINT2	ENSG00000167642	2.81	moderate	eggNOG, Phylome, SwiftOrtho
155	T22F7.3	188757	WBGene00020702	T22F7.3	Human	SPINT2	ENSG00000167642	2.81	moderate	eggNOG, Phylome, SwiftOrtho
156	F35B12.6	179593	WBGene00009386	tag-290	Human	SPINT2	ENSG00000167642	2.81	moderate	eggNOG, Hieranoid, Phylome
158	W05B2.2	189208	WBGene00012271	W05B2.2	Human	SPINT2	ENSG00000167642	2.81	moderate	eggNOG, Phylome, SwiftOrtho
166	R12A1.3	178632	WBGene00020017	R12A1.3	Human	SPINT4	ENSG00000149651	2.81	moderate	eggNOG, Phylome, SwiftOrtho
174	C16E9.1	182693	WBGene00015865	C16E9.1	Human	COL6A1	ENSG00000142156	2.81	moderate	OrthoFinder, orthoMCL, Phylome
181	F41C6.1	180961	WBGene00006746	unc-6	Human	NTNG2	ENSG00000196358	2.81	moderate	eggNOG, Phylome, SwiftOrtho
181	F41C6.1	180961	WBGene00006746	unc-6	Human	NTNG1	ENSG00000162631	2.81	moderate	eggNOG, Phylome, SwiftOrtho
182	T15B7.1	188512	WBGene00020516	T15B7.1	Human	ANGPTL6	ENSG00000130812	2.81	moderate	eggNOG, Phylome, SonicParanoid
182	T15B7.1	188512	WBGene00020516	T15B7.1	Human	FGL2	ENSG00000127951	2.81	moderate	eggNOG, Phylome, SonicParanoid
183	F40E10.4	181562	WBGene00004854	slt-1	Human	LRRC3B	ENSG00000179796	2.81	moderate	eggNOG, Phylome, SwiftOrtho
183	F40E10.4	181562	WBGene00004854	slt-1	Human	LRRC3	ENSG00000160233	2.81	moderate	eggNOG, Phylome, SwiftOrtho
183	F40E10.4	181562	WBGene00004854	slt-1	Human	NYX	ENSG00000188937	2.81	moderate	eggNOG, Phylome, SwiftOrtho
[truncated: 3,085 more rows]

## Sheet: Matrisome functions
Human				Mouse				C. elegans
Gene Symbol	Gene Name	Entrez Gene		Gene Symbol	Gene Name	Entrez Gene		Gene Symbol	Gene Name	Entrez Gene
ID: GO:0098772; Name: molecular function regulator				ID: GO:1901681; Name: sulfur compound binding				ID: GO:0070011; Name: peptidase activity, acting on L-amino acid peptides
ADIPOQ	adiponectin, C1Q and collagen domain containing	9370		Agrn	agrin	11603		F26E4.3	Uncharacterized peptidase C1-like protein F26E4.3	172827
AMBN	ameloblastin	258		Bsph1	binder of sperm protein homolog 1	330470		acn-1	Inactive angiotensin-converting enzyme-related protein	180780
AMELX	amelogenin X-linked	265		Bsph2	binder of sperm protein homolog 2	77684		adm-2	ADAM (disintegrin plus metalloprotease) family	181489
CRIM1	cysteine rich transmembrane BMP regulator 1	51232		Colq	collagen-like tail subunit (single strand of homotrimer) of asymmetric acetylcholinesterase	382864		adm-4	Disintegrin and metalloproteinase domain-containing protein 17 homolog	181041
EFEMP1	EGF containing fibulin extracellular matrix protein 1	2202		Comp	cartilage oligomeric matrix protein	12845		adt-1	A disintegrin and metalloproteinase with thrombospondin motifs adt-1	181412
FBLN1	fibulin 1	2192		Crispld2	cysteine-rich secretory protein LCCL domain containing 2	78892		adt-2	A disintegrin and metalloproteinase with thrombospondin motifs adt-2	181022
FBN1	fibrillin 1	2200		Ecm2	extracellular matrix protein 2, female organ and adipocyte specific	407800		asp-3	Aspartic protease 3	180947
FN1	fibronectin 1	2335		Fbln7	fibulin 7	70370		asp-4	undefined	181444
GAS6	growth arrest specific 6	2621		Fbn1	fibrillin 1	14118		C08H9.1	Uncharacterized serine carboxypeptidase C08H9.1	182429
IGFBP3	insulin like growth factor binding protein 3	3486		Fn1	fibronectin 1	14268		cpl-1	CathePsin L family	180111
PAPLN	papilin, proteoglycan like sulfated glycoprotein	89932		Ltbp2	latent transforming growth factor beta binding protein 2	16997		cpr-1	Gut-specific cysteine proteinase	179637
PCOLCE	procollagen C-endopeptidase enhancer	5118		Ndnf	neuron-derived neurotrophic factor	68169		cpr-2	undefined	185355
PCOLCE2	procollagen C-endopeptidase enhancer 2	26577		Nell1	NEL-like 1	338352		cpr-3	Cathepsin B-like cysteine proteinase 3	180033
PXDN	peroxidasin	7837		Nell2	NEL-like 2	54003		cpr-4	Cathepsin B-like cysteine proteinase 4	179053
SLIT2	slit guidance ligand 2	9353		Pcolce	procollagen C-endopeptidase enhancer protein	18542		cpr-5	Cathepsin B-like cysteine proteinase 5	178612
SPP1	secreted phosphoprotein 1	6696		Pcolce2	procollagen C-endopeptidase enhancer 2	76477		cpr-6	Cathepsin B-like cysteine proteinase 6	180931
SSPO	SCO-spondin	23145		Postn	periostin, osteoblast specific factor	50706		cpz-1	undefined	171829
THBS4	thrombospondin 4	7060		Rspo1	R-spondin 1	192199		cpz-2	undefined	179818
ZP3	zona pellucida glycoprotein 3	7784		Rspo2	R-spondin 2	239405		F13D12.6	Uncharacterized serine carboxypeptidase F13S12.6	174802
COL28A1	collagen type XXVIII alpha 1 chain	340267		Rspo3	R-spondin 3	72780		F15D4.4	undefined	184530
COL4A3	collagen type IV alpha 3 chain	1285		Rspo4	R-spondin 4	228770		F27D9.7	undefined	185019
COL6A3	collagen type VI alpha 3 chain	1293		Slit1	slit guidance ligand 1	20562		F32A5.3	Uncharacterized serine carboxypeptidase F32A5.3	174189
COL7A1	collagen type VII alpha 1 chain	1294		Slit2	slit guidance ligand 2	20563		F32H5.1	undefined	179815
OGN	osteoglycin	4969		Smoc2	SPARC related modular calcium binding 2	64074		F41C3.5	Uncharacterized serine carboxypeptidase F41C3.5	173818
SPOCK1	SPARC (osteonectin), cwcv and kazal like domains proteoglycan 1	6695		Thbs2	thrombospondin 2	21826		F57F5.1	undefined	179645
SPOCK2	SPARC (osteonectin), cwcv and kazal like domains proteoglycan 2	9806		Thbs3	thrombospondin 3	21827		gon-1	A disintegrin and metalloproteinase with thrombospondin motifs gon-1	177850
SPOCK3	SPARC (osteonectin), cwcv and kazal like domains proteoglycan 3	50859		Thbs4	thrombospondin 4	21828		ctsa-1	Uncharacterized serine carboxypeptidase ctsa-1	174057
ANXA1	annexin A1	301		Vtn	vitronectin	22370		K10C2.1	undefined	180915
ANXA2	annexin A2	302		Col11a1	collagen, type XI, alpha 1	12814		nas-1	Zinc metalloproteinase nas-1	185811
ANXA3	annexin A3	306		Col13a1	collagen, type XIII, alpha 1	12817		nas-10	Metalloendopeptidase;Zinc metalloproteinase nas-10	181287
ANXA4	annexin A4	307		Col23a1	collagen, type XXIII, alpha 1	237759		nas-12	Zinc metalloproteinase nas-12	182848
ANXA5	annexin A5	308		Col25a1	collagen, type XXV, alpha 1	77018		nas-13	Zinc metalloproteinase nas-13	185492
C1QTNF4	C1q and TNF related 4	114900		Col5a1	collagen, type V, alpha 1	12831		nas-14	Zinc metalloproteinase nas-14	184247
C1QTNF9	C1q and TNF related 9	338872		Col5a3	collagen, type V, alpha 3	53867		nas-15	Zinc metalloproteinase nas-15	180426
CLEC11A	C-type lectin domain containing 11A	6320		Impg2	interphotoreceptor matrix proteoglycan 2	224224		nas-2	Zinc metalloproteinase nas-2	186345
CLEC12B	C-type lectin domain family 12 member B	387837		Prelp	proline arginine-rich end leucine-rich repeat	116847		nas-3	Zinc metalloproteinase nas-3	187045
COLEC10	collectin subfamily member 10	10584		Anxa4	annexin A4	11746		nas-39	Zinc metalloproteinase nas-39	3565986
CSPG5	chondroitin sulfate proteoglycan 5	10675		Anxa5	annexin A5	11747		nas-4	Metalloendopeptidase;Zinc metalloproteinase nas-4	182259
ELFN1	extracellular leucine rich repeat and fibronectin type III domain containing 1	392617		Anxa6	annexin A6	11749		nas-5	Zinc metalloproteinase nas-5	188819
ELFN2	extracellular leucine rich repeat and fibronectin type III domain containing 2	114794		Grem1	gremlin 1, DAN family BMP antagonist	23892		nas-6	Metalloendopeptidase;Zinc metalloproteinase nas-6	181796
GPC3	glypican 3	2719		Reg4	regenerating islet-derived family, member 4	67709		nas-7	Zinc metalloproteinase nas-7	182368
GREM1	gremlin 1, DAN family BMP antagonist	26585		Adamts1	a disintegrin-like and metallopeptidase (reprolysin type) with thrombospondin type 1 motif, 1	11504		nas-8	Zinc metalloproteinase nas-8	183207
LGALS3	galectin 3	3958		Adamts15	a disintegrin-like and metallopeptidase (reprolysin type) with thrombospondin type 1 motif, 15	235130		R09F10.1	undefined	181087
PLXNB1	plexin B1	5364		Adamts5	a disintegrin-like and metallopeptidase (reprolysin type) with thrombospondin type 1 motif, 5 (aggrecanase-2)	23794		sup-17	Disintegrin and metalloproteinase domain-containing protein 10 homolog	172689
REG1A	regenerating family member 1 alpha	5967		Adamtsl5	ADAMTS-like 5	66548		suro-1	Putative carboxypeptidase suro-1	172557
SEMA3A	semaphorin 3A	10371		Ctsg	cathepsin G	13035		tag-196	undefined	179240
SEMA3B	semaphorin 3B	7869		Elane	elastase, neutrophil expressed	50701		tag-275	undefined	180886
SEMA3C	semaphorin 3C	10512		F2	coagulation factor II	14061		timp-1	Tissue Inhibitor of MetalloProtease	179199
SEMA3D	semaphorin 3D	223117		Hpse2	heparanase 2	545291		try-1	undefined	173856
SEMA3E	semaphorin 3E	9723		Hrg	histidine-rich glycoprotein	94175		try-3	undefined	183420
SEMA3F	semaphorin 3F	6405		Pcsk6	proprotein convertase subtilisin/kexin type 6	18553		unc-71	Disintegrin and metalloproteinase domain-containing protein unc-71	176706
SEMA3G	semaphorin 3G	56920		Serpina10	serine (or cysteine) peptidase inhibitor, clade A (alpha-1 antiproteinase, antitrypsin), member 10	217847		cpr-8	undefined	178613
SEMA4A	semaphorin 4A	64218		Serpinc1	serine (or cysteine) peptidase inhibitor, clade C (antithrombin), member 1	11905		W07B8.4	undefined	178611
SEMA4B	semaphorin 4B	10509		Serpind1	serine (or cysteine) peptidase inhibitor, clade D, member 1	15160		Y16B4A.2	undefined	181572
SEMA4C	semaphorin 4C	54910		Serpine2	serine (or cysteine) peptidase inhibitor, clade E, member 2	20720		Y65B4A.2	undefined	171655
SEMA4D	semaphorin 4D	10507		Angptl3	angiopoietin-like 3	30924		zmp-1	Matrix metalloproteinase-A	175839
SEMA4F	ssemaphorin 4F	10505		Bmp4	bone morphogenetic protein 4	12159		zmp-2	Matrix metalloproteinase-B	175383
SEMA4G	semaphorin 4G	57715		Bmp7	bone morphogenetic protein 7	12162		zmp-3	Matrix metalloproteinase-C	178748
SEMA5A	semaphorin 5A	9037		Ccl2	chemokine (C-C motif) ligand 2	20296		zmp-5	undefined	186805
SEMA5B	semaphorin 5B	54437		Ccl5	chemokine (C-C motif) ligand 5	20304
SEMA6A	semaphorin 6A	57556		Ccl7	chemokine (C-C motif) ligand 7	20306		ID: GO:0061135; Name: endopeptidase regulator activity
SEMA6B	semaphorin 6B	10501		Ccl8	chemokine (C-C motif) ligand 8	20307		mig-6	Papilin	179162
SEMA6C	semaphorin 6C	10500		Chrd	chordin	12667		spon-1	SPONdin (extracellular matrix glycoprotein) family	174169
SEMA6D	semaphorin 6D	80031		Cxcl10	chemokine (C-X-C motif) ligand 10	15945		C54D10.10	undefined	183787
SEMA7A	semaphorin 7A (John Milton Hagen blood group)	8482		Cxcl13	chemokine (C-X-C motif) ligand 13	55985		cpi-1	undefined	177372
A2M	alpha-2-macroglobulin	2		Fgf1	fibroblast growth factor 1	14164		cpi-2	undefined	178992
A2ML1	alpha-2-macroglobulin like 1	144568		Fgf10	fibroblast growth factor 10	14165		cri-2	Putative metalloproteinase inhibitor tag-225	179197
AGT	angiotensinogen	183		Fgf12	fibroblast growth factor 12	14167		F30H5.3	undefined	175207
AMBP	alpha-1-microglobulin/bikunin precursor	259		Fgf14	fibroblast growth factor 14	14169		K10D3.4	undefined	172452
BMP1	bone morphogenetic protein 1	649		Fgf2	fibroblast growth factor 2	14173		mlt-11	undefined	180352
CD109	CD109 molecule	135228		Fgf7	fibroblast growth factor 7	14178		srp-1	undefined	178585
CPN2	carboxypeptidase N subunit 2	1370		Fgf9	fibroblast growth factor 9	14180		srp-2	undefined	178586
CST1	cystatin SN	1469		Fgfbp3	fibroblast growth factor binding protein 3	72514		srp-3	undefined	178672
CST11	cystatin 11	140880		Fst	follistatin	14313		srp-6	undefined	179125
CST2	cystatin SA	1470		Fstl1	follistatin-like 1	14314		srp-7	undefined	179195
CST3	cystatin C	1471		Hbegf	heparin-binding EGF-like growth factor	15200		srp-8	undefined	191960
CST4	cystatin S	1472		Mdk	midkine	17242		T21D12.12	undefined	188695
CST5	cystatin D	1473		Mstn	myostatin	17700		T22F7.3	undefined	188757
CST6	cystatin E/M	1474		Pf4	platelet factor 4	56744		tag-196	undefined	179240
CST7	cystatin F	8530		Ptn	pleiotrophin	19242		tag-290	undefined	179593
CST8	cystatin 8	10047		Sfrp1	secreted frizzled-related protein 1	20377		tep-1	TEP (ThiolEster containing Protein)	173367
CST9	cystatin 9	128822		Vegfa	vascular endothelial growth factor A	22339		timp-1	Tissue Inhibitor of MetalloProtease	179199
CST9L	cystatin 9 like	128821		Vegfb	vascular endothelial growth factor B	22340		W05B2.2	undefined	189208
CSTA	cystatin A	1475						Y55F3BR.2	undefined	190314
CSTB	cystatin B	1476		ID: GO:0098772; Name: molecular function regulator				ZC84.1	undefined	191073
CSTL1	cystatin like 1	128817		Adipoq	adiponectin, C1Q and collagen domain containing	11450		ZC84.6	undefined	176299
CTSA	cathepsin A	5476		Agrn	agrin	11603		crm-1	CRiM (Cysteine Rich motor neuron protein) homolog	179439
CTSC	cathepsin C	1075		Ambn	ameloblastin	11698		mec-1	undefined	188259
CTSH	cathepsin H	1512		Amelx	amelogenin, X-linked	11704		mec-9	undefined	179382
F2	coagulation factor II, thrombin	2147		Crim1	cysteine rich transmembrane BMP regulator 1 (chordin like)	50766		F22E12.1	undefined	179460
FAM20A	FAM20A, golgi associated secretory pathway pseudokinase	54757		Efemp1	epidermal growth factor-containing fibulin-like extracellular matrix protein 1	216616		R12A1.3	undefined	178632
HMSD	histocompatibility minor serpin domain containing	284293		Fbln1	fibulin 1	14114		Y43F8B.3	undefined	180277
HRG	histidine rich glycoprotein	3273		Fbn1	fibrillin 1	14118
HYAL2	hyaluronidase 2	8692		Fn1	fibronectin 1	14268		ID: GO:0061134; Name: peptidase regulator activity
ITIH1	inter-alpha-trypsin inhibitor heavy chain 1	3697		Gas6	growth arrest specific 6	14456		fbl-1	Fibulin-1	177788
ITIH2	inter-alpha-trypsin inhibitor heavy chain 2	3698		Igfbp3	insulin-like growth factor binding protein 3	16009		mig-6	Papilin	179162
ITIH3	inter-alpha-trypsin inhibitor heavy chain 3	3699		Papln	papilin, proteoglycan-like sulfated glycoprotein	170721		spon-1	SPONdin (extracellular matrix glycoprotein) family	174169
ITIH4	inter-alpha-trypsin inhibitor heavy chain family member 4	3700		Pcolce	procollagen C-endopeptidase enhancer protein	18542		C54D10.10	undefined	183787
ITIH5	inter-alpha-trypsin inhibitor heavy chain family member 5	80760		Pcolce2	procollagen C-endopeptidase enhancer 2	76477		cpi-1	undefined	177372
ITIH6	inter-alpha-trypsin inhibitor heavy chain family member 6	347365		Slit2	slit guidance ligand 2	20563		cpi-2	undefined	178992
KNG1	kininogen 1	3827		Spp1	secreted phosphoprotein 1	20750		cri-2	Putative metalloproteinase inhibitor tag-225	179197
MMP15	matrix metallopeptidase 15	4324		Thbs4	thrombospondin 4	21828		F30H5.3	undefined	175207
MMP16	matrix metallopeptidase 16	4325		Zp3	zona pellucida glycoprotein 3	22788		K10D3.4	undefined	172452
MMP17	matrix metallopeptidase 17	4326		Col28a1	collagen, type XXVIII, alpha 1	213945		mlt-11	undefined	180352
MMP24	matrix metallopeptidase 24	10893		Col7a1	collagen, type VII, alpha 1	12836		srp-1	undefined	178585
PI3	peptidase inhibitor 3	5266		Ogn	osteoglycin	18295		srp-2	undefined	178586
SERPINA1	serpin family A member 1	5265		Spock3	sparc/osteonectin, cwcv and kazal-like domains proteoglycan 3	72902		srp-3	undefined	178672
SERPINA10	serpin family A member 10	51156		Anxa1	annexin A1	16952		srp-6	undefined	179125
SERPINA11	serpin family A member 11	256394		Anxa2	annexin A2	12306		srp-7	undefined	179195
SERPINA12	serpin family A member 12	145264		Anxa3	annexin A3	11745		srp-8	undefined	191960
SERPINA3	serpin family A member 3	12		C1qtnf4	C1q and tumor necrosis factor related protein 4	67445		T21D12.12	undefined	188695
SERPINA4	serpin family A member 4	5267		C1qtnf9	C1q and tumor necrosis factor related protein 9	239126		T22F7.3	undefined	188757
SERPINA5	serpin family A member 5	5104		Clec11a	C-type lectin domain family 11, member a	20256		tag-196	undefined	179240
SERPINA6	serpin family A member 6	866		Clec12b	C-type lectin domain family 12, member B	71183		tag-290	undefined	179593
SERPINA7	serpin family A member 7	6906		Colec10	collectin sub-family member 10	239447		tep-1	TEP (ThiolEster containing Protein)	173367
SERPINA9	serpin family A member 9	327657		Elfn1	leucine rich repeat and fibronectin type III, extracellular 1	243312		timp-1	Tissue Inhibitor of MetalloProtease	179199
SERPINB1	serpin family B member 1	1992		Elfn2	leucine rich repeat and fibronectin type III, extracellular 2	207393		W05B2.2	undefined	189208
SERPINB10	serpin family B member 10	5273		Gpc3	glypican 3	14734		Y55F3BR.2	undefined	190314
SERPINB11	serpin family B member 11 (gene/pseudogene)	89778		Grem1	gremlin 1, DAN family BMP antagonist	23892		ZC84.1	undefined	191073
SERPINB12	serpin family B member 12	89777		Lgals9	lectin, galactose binding, soluble 9	16859		ZC84.6	undefined	176299
SERPINB13	serpin family B member 13	5275		Reg1	regenerating islet-derived 1	19692		crm-1	CRiM (Cysteine Rich motor neuron protein) homolog	179439
SERPINB2	serpin family B member 2	5055		Sema3a	sema domain, immunoglobulin domain (Ig), short basic domain, secreted, (semaphorin) 3A	20346		kal-1	human KALlmann syndrome homolog	173282
SERPINB3	serpin family B member 3	6317		Sema3c	sema domain, immunoglobulin domain (Ig), short basic domain, secreted, (semaphorin) 3C	20348		mec-1	undefined	188259
SERPINB4	serpin family B member 4	6318		Sema3d	sema domain, immunoglobulin domain (Ig), short basic domain, secreted, (semaphorin) 3D	108151		mec-9	undefined	179382
SERPINB5	serpin family B member 5	5268		Sema3e	sema domain, immunoglobulin domain (Ig), short basic domain, secreted, (semaphorin) 3E	20349		F22E12.1	undefined	179460
SERPINB6	serpin family B member 6	5269		Sema3f	sema domain, immunoglobulin domain (Ig), short basic domain, secreted, (semaphorin) 3F	20350		R12A1.3	undefined	178632
SERPINB7	serpin family B member 7	8710		Sema3g	sema domain, immunoglobulin domain (Ig), short basic domain, secreted, (semaphorin) 3G	218877		Y43F8B.3	undefined	180277
SERPINB8	serpin family B member 8	5271		Sema4a	sema domain, immunoglobulin domain (Ig), transmembrane domain (TM) and short cytoplasmic domain, (semaphorin) 4A	20351
SERPINB9	serpin family B member 9	5272		Sema4b	sema domain, immunoglobulin domain (Ig), transmembrane domain (TM) and short cytoplasmic domain, (semaphorin) 4B	20352		ID: GO:0030414; Name: peptidase inhibitor activity
SERPINC1	serpin family C member 1	462		Sema4c	sema domain, immunoglobulin domain (Ig), transmembrane domain (TM) and short cytoplasmic domain, (semaphorin) 4C	20353		mig-6	Papilin	179162
SERPIND1	serpin family D member 1	3053		Sema4d	sema domain, immunoglobulin domain (Ig), transmembrane domain (TM) and short cytoplasmic domain, (semaphorin) 4D	20354		spon-1	SPONdin (extracellular matrix glycoprotein) family	174169
SERPINE1	serpin family E member 1	5054		Sema4f	sema domain, immunoglobulin domain (Ig), TM domain, and short cytoplasmic domain	20355		C54D10.10	undefined	183787
SERPINE2	serpin family E member 2	5270		Sema4g	sema domain, immunoglobulin domain (Ig), transmembrane domain (TM) and short cytoplasmic domain, (semaphorin) 4G	26456		cpi-1	undefined	177372
SERPINE3	serpin family E member 3	647174		Sema5b	sema domain, seven thrombospondin repeats (type 1 and type 1-like), transmembrane domain (TM) and short cytoplasmic domain, (semaphorin) 5B	20357		cpi-2	undefined	178992
SERPINF1	serpin family F member 1	5176		Sema6a	sema domain, transmembrane domain (TM), and cytoplasmic domain, (semaphorin) 6A	20358		cri-2	Putative metalloproteinase inhibitor tag-225	179197
SERPINF2	serpin family F member 2	5345		Sema6b	sema domain, transmembrane domain (TM), and cytoplasmic domain, (semaphorin) 6B	20359		F30H5.3	undefined	175207
SERPING1	serpin family G member 1	710		Sema6c	sema domain, transmembrane domain (TM), and cytoplasmic domain, (semaphorin) 6C	20360		K10D3.4	undefined	172452
SERPINH1	serpin family H member 1	871		Sema6d	sema domain, transmembrane domain (TM), and cytoplasmic domain, (semaphorin) 6D	214968		mlt-11	undefined	180352
SERPINI1	serpin family I member 1	5274		Sema7a	sema domain, immunoglobulin domain (Ig), and GPI membrane anchor, (semaphorin) 7A	20361		srp-1	undefined	178585
SERPINI2	serpin family I member 2	5276		2010005H15Rik	RIKEN cDNA 2010005H15 gene	76770		srp-2	undefined	178586
SLPI	secretory leukocyte peptidase inhibitor	6590		8030411F24Rik	RIKEN cDNA 8030411F24 gene	78609		srp-3	undefined	178672
TIMP1	TIMP metallopeptidase inhibitor 1	7076		9230104L09Rik	RIKEN cDNA 9230104L09 gene	77705		srp-6	undefined	179125
TIMP2	TIMP metallopeptidase inhibitor 2	7077		A2m	alpha-2-macroglobulin	232345		srp-7	undefined	179195
TIMP3	TIMP metallopeptidase inhibitor 3	7078		AI182371	expressed sequence AI182371	98870		srp-8	undefined	191960
TIMP4	TIMP metallopeptidase inhibitor 4	7079		Ambp	alpha 1 microglobulin/bikunin precursor	11699		T21D12.12	undefined	188695
AMH	anti-Mullerian hormone	268		BC100530	cDNA sequence BC100530	100034684		T22F7.3	undefined	188757
ANGPT1	angiopoietin 1	284		BC117090	cDNA sequence BC1179090	100038854		tag-196	undefined	179240
ANGPT4	angiopoietin 4	51378		Bmp1	bone morphogenetic protein 1	12153		tag-290	undefined	179593
ANGPTL3	angiopoietin like 3	27329		Cd109	CD109 antigen	235505		tep-1	TEP (ThiolEster containing Protein)	173367
ANGPTL4	angiopoietin like 4	51129		Cst10	cystatin 10 (chondrocytes)	58214		timp-1	Tissue Inhibitor of MetalloProtease	179199
AREG	amphiregulin	374		Cst11	cystatin 11	78240		W05B2.2	undefined	189208
ARTN	artemin	9048		Cst12	cystatin 12	69362		Y55F3BR.2	undefined	190314
BDNF	brain derived neurotrophic factor	627		Cst13	cystatin 13	69294		ZC84.1	undefined	191073
BMP10	bone morphogenetic protein 10	27302		Cst3	cystatin C	13010		ZC84.6	undefined	176299
BMP15	bone morphogenetic protein 15	9210		Cst6	cystatin E/M	73720		crm-1	CRiM (Cysteine Rich motor neuron protein) homolog	179439
BMP2	bone morphogenetic protein 2	650		Cst7	cystatin F (leukocystatin)	13011		kal-1	human KALlmann syndrome homolog	173282
BMP3	bone morphogenetic protein 3	651		Cst8	cystatin 8 (cystatin-related epididymal spermatogenic)	13012		mec-1	undefined	188259
BMP4	bone morphogenetic protein 4	652		Cst9	cystatin 9	13013		mec-9	undefined	179382
BMP5	bone morphogenetic protein 5	653		Csta1	cystatin A1	209294		F22E12.1	undefined	179460
BMP6	bone morphogenetic protein 6	654		Cstb	cystatin B	13014		R12A1.3	undefined	178632
BMP7	bone morphogenetic protein 7	655		Cstl1	cystatin-like 1	228756		Y43F8B.3	undefined	180277
BMP8A	bone morphogenetic protein 8a	353500		Ctsc	cathepsin C	13032
BMP8B	bone morphogenetic protein 8b	656		Ctsh	cathepsin H	13036		ID: GO:0030246; Name: carbohydrate binding
BTC	betacellulin	685		F13b	coagulation factor XIII, beta subunit	14060		F26E4.3	Uncharacterized peptidase C1-like protein F26E4.3	172827
CCL1	C-C motif chemokine ligand 1	6346		F2	coagulation factor II	14061		clec-78	undefined	185915
CCL11	C-C motif chemokine ligand 11	6356		Fam20a	family with sequence similarity 20, member A	208659		C17G10.1	undefined	173947
CCL13	C-C motif chemokine ligand 13	6357		Gm5416	predicted gene 5416	408196		dpy-18	Prolyl 4-hydroxylase subunit alpha-1	176569
CCL14	C-C motif chemokine ligand 14	6358		Gm5483	predicted gene 5483	433016		egl-9	Hypoxia-inducible factor prolyl hydroxylase	179461
CCL15	C-C motif chemokine ligand 15	6359		Hrg	histidine-rich glycoprotein	94175		let-268	Procollagen-lysine,2-oxoglutarate 5-dioxygenase	174564
CCL16	C-C motif chemokine ligand 16	6360		Hyal2	hyaluronoglucosaminidase 2	15587		phy-2	Prolyl 4-hydroxylase subunit alpha-2	178170
CCL17	C-C motif chemokine ligand 17	6361		Itih1	inter-alpha trypsin inhibitor, heavy chain 1	16424		C53D6.7	undefined	183761
CCL18	C-C motif chemokine ligand 18	6362		Itih2	inter-alpha trypsin inhibitor, heavy chain 2	16425		clec-1	undefined	178958
CCL19	C-C motif chemokine ligand 19	6363		Itih3	inter-alpha trypsin inhibitor, heavy chain 3	16426		clec-10	undefined	173430
CCL2	C-C motif chemokine ligand 2	6347		Itih4	inter alpha-trypsin inhibitor, heavy chain 4	16427		clec-100	undefined	190246
CCL20	C-C motif chemokine ligand 20	6364		Itih5	inter-alpha (globulin) inhibitor H5	209378		clec-101	undefined	184525
CCL21	C-C motif chemokine ligand 21	6366		Kng1	kininogen 1	16644		clec-102	undefined	185233
CCL22	C-C motif chemokine ligand 22	6367		Kng2	kininogen 2	385643		clec-103	undefined	188922
CCL23	C-C motif chemokine ligand 23	6368		Mmp25	matrix metallopeptidase 25	240047		clec-104	undefined	189475
CCL24	C-C motif chemokine ligand 24	6369		Mug2	murinoglobulin 2	17837		clec-105	undefined	3564776
CCL25	C-C motif chemokine ligand 25	6370		Serpina10	serine (or cysteine) peptidase inhibitor, clade A (alpha-1 antiproteinase, antitrypsin), member 10	217847		clec-106	undefined	173154
CCL26	C-C motif chemokine ligand 26	10344		Serpina11	serine (or cysteine) peptidase inhibitor, clade A (alpha-1 antiproteinase, antitrypsin), member 11	380780		clec-107	undefined	189545
CCL27	C-C motif chemokine ligand 27	10850		Serpina12	serine (or cysteine) peptidase inhibitor, clade A (alpha-1 antiproteinase, antitrypsin), member 12	68054		clec-108	undefined	189547
CCL28	C-C motif chemokine ligand 28	56477		Serpina1a	serine (or cysteine) peptidase inhibitor, clade A, member 1A	20700		clec-109	undefined	173183
CCL3	C-C motif chemokine ligand 3	6348		Serpina1b	serine (or cysteine) preptidase inhibitor, clade A, member 1B	20701		clec-11	undefined	183773
CCL3L3	C-C motif chemokine ligand 3 like 3	414062		Serpina1c	serine (or cysteine) peptidase inhibitor, clade A, member 1C	20702		clec-110	undefined	184613
CCL4L1	C-C motif chemokine ligand 4 like 1	388372		Serpina1d	serine (or cysteine) peptidase inhibitor, clade A, member 1D	20703		clec-111	undefined	190575
CCL5	C-C motif chemokine ligand 5	6352		Serpina1e	serine (or cysteine) peptidase inhibitor, clade A, member 1E	20704		clec-112	undefined	190576
CCL7	C-C motif chemokine ligand 7	6354		Serpina1f	serine (or cysteine) peptidase inhibitor, clade A, member 1F	68348		clec-113	undefined	185945
CCL8	C-C motif chemokine ligand 8	6355		Serpina3a	serine (or cysteine) peptidase inhibitor, clade A, member 3A	74069		clec-114	undefined	183590
CLCF1	cardiotrophin like cytokine factor 1	23529		Serpina3b	serine (or cysteine) peptidase inhibitor, clade A, member 3B	271047		clec-115	undefined	183588
CNTF	ciliary neurotrophic factor	1270		Serpina3c	serine (or cysteine) peptidase inhibitor, clade A, member 3C	16625		clec-116	undefined	187014
CRLF1	cytokine receptor like factor 1	9244		Serpina3f	serine (or cysteine) peptidase inhibitor, clade A, member 3F	238393		clec-117	undefined	173417
CSF1	colony stimulating factor 1	1435		Serpina3g	serine (or cysteine) peptidase inhibitor, clade A, member 3G	20715		clec-118	undefined	189207
CSF2	colony stimulating factor 2	1437		Serpina3k	serine (or cysteine) peptidase inhibitor, clade A, member 3K	20714		clec-119	undefined	173504
CSF3	colony stimulating factor 3	1440		Serpina3m	serine (or cysteine) peptidase inhibitor, clade A, member 3M	20717		clec-12	undefined	189004
CSH1	chorionic somatomammotropin hormone 1	1442		Serpina5	serine (or cysteine) peptidase inhibitor, clade A, member 5	268591		clec-121	undefined	189537
CSHL1	chorionic somatomammotropin hormone like 1	1444		Serpina6	serine (or cysteine) peptidase inhibitor, clade A, member 6	12401		clec-122	undefined	189536
CTF1	cardiotrophin 1	1489		Serpina7	serine (or cysteine) peptidase inhibitor, clade A (alpha-1 antiproteinase, antitrypsin), member 7	331535		clec-123	undefined	173658
CX3CL1	C-X3-C motif chemokine ligand 1	6376		Serpina9	serine (or cysteine) peptidase inhibitor, clade A (alpha-1 antiproteinase, antitrypsin), member 9	71907		clec-125	undefined	173697
CXCL1	C-X-C motif chemokine ligand 1	2919		Serpinb11	serine (or cysteine) peptidase inhibitor, clade B (ovalbumin), member 11	66957		clec-126	undefined	173699
CXCL10	C-X-C motif chemokine ligand 10	3627		Serpinb12	serine (or cysteine) peptidase inhibitor, clade B (ovalbumin), member 12	71869		clec-127	undefined	189338
CXCL11	C-X-C motif chemokine ligand 11	6373		Serpinb13	serine (or cysteine) peptidase inhibitor, clade B (ovalbumin), member 13	241196		clec-128	undefined	189339
CXCL12	C-X-C motif chemokine ligand 12	6387		Serpinb1a	serine (or cysteine) peptidase inhibitor, clade B, member 1a	66222		clec-129	undefined	189343
CXCL13	C-X-C motif chemokine ligand 13	10563		Serpinb1b	serine (or cysteine) peptidase inhibitor, clade B, member 1b	282663		clec-130	undefined	173705
CXCL14	C-X-C motif chemokine ligand 14	9547		Serpinb1c	serine (or cysteine) peptidase inhibitor, clade B, member 1c	380839		clec-132	undefined	173706
CXCL2	C-X-C motif chemokine ligand 2	2920		Serpinb2	serine (or cysteine) peptidase inhibitor, clade B, member 2	18788		clec-133	undefined	189342
CXCL3	C-X-C motif chemokine ligand 3	2921		Serpinb3a	serine (or cysteine) peptidase inhibitor, clade B (ovalbumin), member 3A	20248		clec-134	undefined	189341
CXCL5	C-X-C motif chemokine ligand 5	6374		Serpinb3b	serine (or cysteine) peptidase inhibitor, clade B (ovalbumin), member 3B	383548		clec-135	undefined	173760
CXCL6	C-X-C motif chemokine ligand 6	6372		Serpinb3c	serine (or cysteine) peptidase inhibitor, clade B, member 3C	381286		clec-136	undefined	173799
CXCL8	C-X-C motif chemokine ligand 8	3576		Serpinb3d	serine (or cysteine) peptidase inhibitor, clade B (ovalbumin), member 3D	394252		clec-137	undefined	185281
CXCL9	C-X-C motif chemokine ligand 9	4283		Serpinb5	serine (or cysteine) peptidase inhibitor, clade B, member 5	20724		clec-138	undefined	185282
EBI3	Epstein-Barr virus induced 3	10148		Serpinb6a	serine (or cysteine) peptidase inhibitor, clade B, member 6a	20719		clec-139	undefined	185283
EGF	epidermal growth factor	1950		Serpinb6b	serine (or cysteine) peptidase inhibitor, clade B, member 6b	20708		clec-140	undefined	188082
EPGN	epithelial mitogen	255324		Serpinb6c	serine (or cysteine) peptidase inhibitor, clade B, member 6c	97848		clec-142	undefined	186842
EPO	erythropoietin	2056		Serpinb6d	serine (or cysteine) peptidase inhibitor, clade B, member 6d	238568		clec-143	undefined	191390
EREG	epiregulin	2069		Serpinb7	serine (or cysteine) peptidase inhibitor, clade B, member 7	116872		clec-144	undefined	188994
FASLG	Fas ligand	356		Serpinb8	serine (or cysteine) peptidase inhibitor, clade B, member 8	20725		clec-145	undefined	175003
FGF1	fibroblast growth factor 1	2246		Serpinb9	serine (or cysteine) peptidase inhibitor, clade B, member 9	20723		clec-146	undefined	175004
FGF10	fibroblast growth factor 10	2255		Serpinb9b	serine (or cysteine) peptidase inhibitor, clade B, member 9b	20706		clec-147	undefined	175114
FGF11	fibroblast growth factor 11	2256		Serpinb9c	serine (or cysteine) peptidase inhibitor, clade B, member 9c	20707		clec-148	undefined	185558
FGF12	fibroblast growth factor 12	2257		Serpinb9d	serine (or cysteine) peptidase inhibitor, clade B, member 9d	20726		clec-149	undefined	186903
FGF13	fibroblast growth factor 13	2258		Serpinb9e	serine (or cysteine) peptidase inhibitor, clade B, member 9e	20710		clec-15	undefined	173131
FGF14	fibroblast growth factor 14	2259		Serpinb9f	serine (or cysteine) peptidase inhibitor, clade B, member 9f	20709		clec-150	undefined	175261
FGF16	fibroblast growth factor 16	8823		Serpinb9g	serine (or cysteine) peptidase inhibitor, clade B, member 9g	93806		clec-151	undefined	184310
FGF17	fibroblast growth factor 17	8822		Serpinc1	serine (or cysteine) peptidase inhibitor, clade C (antithrombin), member 1	11905		clec-153	undefined	184311
FGF18	fibroblast growth factor 18	8817		Serpind1	serine (or cysteine) peptidase inhibitor, clade D, member 1	15160		clec-156	undefined	184950
FGF19	fibroblast growth factor 19	9965		Serpine2	serine (or cysteine) peptidase inhibitor, clade E, member 2	20720		clec-157	undefined	175641
FGF2	fibroblast growth factor 2	2247		Serpine3	serpin peptidase inhibitor, clade E (nexin, plasminogen activator inhibitor type 1), member 3	319433		clec-160	C-type lectin domain-containing protein 160	176167
FGF20	fibroblast growth factor 20	26281		Serpinf1	serine (or cysteine) peptidase inhibitor, clade F, member 1	20317		clec-161	C-type lectin domain-containing protein 161	176357
FGF21	fibroblast growth factor 21	26291		Serpinf2	serine (or cysteine) peptidase inhibitor, clade F, member 2	18816		clec-162	C-type lectin domain-containing protein 162	182353
FGF22	fibroblast growth factor 22	27006		Serping1	serine (or cysteine) peptidase inhibitor, clade G, member 1	12258		clec-163	undefined	189714
FGF23	fibroblast growth factor 23	8074		Serpinh1	serine (or cysteine) peptidase inhibitor, clade H, member 1	12406		clec-164	undefined	190323
FGF3	fibroblast growth factor 3	2248		Serpini1	serine (or cysteine) peptidase inhibitor, clade I, member 1	20713		clec-165	undefined	185440
FGF4	fibroblast growth factor 4	2249		Serpini2	serine (or cysteine) peptidase inhibitor, clade I, member 2	67931		clec-166	undefined	185435
FGF5	fibroblast growth factor 5	2250		Slpi	secretory leukocyte peptidase inhibitor	20568		clec-167	undefined	185434
FGF6	fibroblast growth factor 6	2251		Stfa1	stefin A1	20861		clec-168	undefined	185437
FGF7	fibroblast growth factor 7	2252		Stfa2	stefin A2	20862		clec-169	undefined	3565430
FGF8	fibroblast growth factor 8	2253		Stfa2l1	stefin A2 like 1	268885		clec-17	undefined	173111
FGF9	fibroblast growth factor 9	2254		Stfa3	stefin A3	20863		clec-170	undefined	3565354
FLT3LG	fms related tyrosine kinase 3 ligand	2323		Timp1	tissue inhibitor of metalloproteinase 1	21857		clec-171	undefined	190737
FST	follistatin	10468		Timp3	tissue inhibitor of metalloproteinase 3	21859		clec-172	undefined	4363071
GDF1	growth differentiation factor 1	2657		Timp4	tissue inhibitor of metalloproteinase 4	110595		clec-173	undefined	3896782
GDF10	growth differentiation factor 10	2662		Angpt4	angiopoietin 4	11602		clec-174	undefined	189943
GDF11	growth differentiation factor 11	10220		Angptl3	angiopoietin-like 3	30924		clec-175	undefined	187697
GDF15	growth differentiation factor 15	9518		Angptl4	angiopoietin-like 4	57875		clec-176	undefined	184028
GDF2	growth differentiation factor 2	2658		Areg	amphiregulin	11839		clec-177	undefined	184027
GDF3	growth differentiation factor 3	9573		Artn	artemin	11876		clec-178	undefined	177344
GDF5	growth differentiation factor 5	8200		Bdnf	brain derived neurotrophic factor	12064		clec-179	undefined	183404
GDF6	growth differentiation factor 6	392255		Bmp10	bone morphogenetic protein 10	12154		clec-18	undefined	186419
GDF7	growth differentiation factor 7	151449		Bmp15	bone morphogenetic protein 15	12155		clec-180	C-type lectin domain-containing protein 180	177534
GDF9	growth differentiation factor 9	2661		Bmp2	bone morphogenetic protein 2	12156		clec-181	undefined	3896812
GDNF	glial cell derived neurotrophic factor	2668		Bmp3	bone morphogenetic protein 3	110075		clec-182	undefined	183158
GH1	growth hormone 1	2688		Bmp4	bone morphogenetic protein 4	12159		clec-183	undefined	188635
GH2	growth hormone 2	2689		Bmp5	bone morphogenetic protein 5	12160		clec-184	undefined	3564777
HBEGF	heparin binding EGF like growth factor	1839		Bmp6	bone morphogenetic protein 6	12161		clec-185	undefined	182914
HGF	hepatocyte growth factor	3082		Bmp7	bone morphogenetic protein 7	12162		clec-186	undefined	178238
IFNA1	interferon alpha 1	3439		Bmp8a	bone morphogenetic protein 8a	12163		clec-187	undefined	191451
IFNA10	interferon alpha 10	3446		Bmp8b	bone morphogenetic protein 8b	12164		clec-19	undefined	185385
IFNA14	interferon alpha 14	3448		Btc	betacellulin, epidermal growth factor family member	12223		clec-190	undefined	178423
IFNA16	interferon alpha 16	3449		Ccl1	chemokine (C-C motif) ligand 1	20290		clec-191	undefined	185462
IFNA17	interferon alpha 17	3451		Ccl11	chemokine (C-C motif) ligand 11	20292		clec-193	undefined	190984
IFNA2	interferon alpha 2	3440		Ccl12	chemokine (C-C motif) ligand 12	20293		clec-194	undefined	178467
IFNA21	interferon alpha 21	3452		Ccl17	chemokine (C-C motif) ligand 17	20295		clec-195	undefined	191002
IFNA4	interferon alpha 4	3441		Ccl2	chemokine (C-C motif) ligand 2	20296		clec-196	undefined	178506
IFNA5	interferon alpha 5	3442		Ccl20	chemokine (C-C motif) ligand 20	20297		clec-197	undefined	178521
IFNA6	interferon alpha 6	3443		Ccl22	chemokine (C-C motif) ligand 22	20299		clec-198	undefined	183598
IFNA7	interferon alpha 7	3444		Ccl24	chemokine (C-C motif) ligand 24	56221		clec-199	undefined	183064
IFNA8	interferon alpha 8	3445		Ccl25	chemokine (C-C motif) ligand 25	20300		clec-2	undefined	181993
IFNB1	interferon beta 1	3456		Ccl26	chemokine (C-C motif) ligand 26	541307		clec-20	undefined	188251
IFNE	interferon epsilon	338376		Ccl28	chemokine (C-C motif) ligand 28	56838		clec-202	undefined	183067
IFNG	interferon gamma	3458		Ccl3	chemokine (C-C motif) ligand 3	20302		clec-203	undefined	190095
IFNK	interferon kappa	56832		Ccl4	chemokine (C-C motif) ligand 4	20303		clec-204	undefined	178656
IFNW1	interferon omega 1	3467		Ccl5	chemokine (C-C motif) ligand 5	20304		clec-205	undefined	178657
IGF1	insulin like growth factor 1	3479		Ccl6	chemokine (C-C motif) ligand 6	20305		clec-206	undefined	186582
IGF2	insulin like growth factor 2	3481		Ccl7	chemokine (C-C motif) ligand 7	20306		clec-207	undefined	178688
IL10	interleukin 10	3586		Ccl8	chemokine (C-C motif) ligand 8	20307		clec-208	undefined	178689
IL11	interleukin 11	3589		Ccl9	chemokine (C-C motif) ligand 9	20308		clec-209	undefined	178716
IL12A	interleukin 12A	3592		Clcf1	cardiotrophin-like cytokine factor 1	56708		clec-21	undefined	188250
IL12B	interleukin 12B	3593		Cntf	ciliary neurotrophic factor	12803		clec-210	undefined	190659
IL13	interleukin 13	3596		Crlf1	cytokine receptor-like factor 1	12931		clec-216	undefined	184976
IL15	interleukin 15	3600		Csf1	colony stimulating factor 1 (macrophage)	12977		clec-217	undefined	184978
IL16	interleukin 16	3603		Csf2	colony stimulating factor 2 (granulocyte-macrophage)	12981		clec-218	undefined	189114
IL17A	interleukin 17A	3605		Csf3	colony stimulating factor 3 (granulocyte)	12985		clec-219	undefined	179215
IL17B	interleukin 17B	27190		Ctf1	cardiotrophin 1	13019		clec-221	undefined	184615
IL17C	interleukin 17C	27189		Ctf2	cardiotrophin 2	244218		clec-223	undefined	179561
IL17D	interleukin 17D	53342		Cx3cl1	chemokine (C-X3-C motif) ligand 1	20312		clec-224	undefined	4363112
IL17F	interleukin 17F	112744		Cxcl1	chemokine (C-X-C motif) ligand 1	14825		clec-225	undefined	181942
IL18	interleukin 18	3606		Cxcl10	chemokine (C-X-C motif) ligand 10	15945		clec-227	undefined	184216
IL19	interleukin 19	29949		Cxcl11	chemokine (C-X-C motif) ligand 11	56066		clec-228	undefined	3565978
IL1A	interleukin 1 alpha	3552		Cxcl12	chemokine (C-X-C motif) ligand 12	20315		clec-229	undefined	186672
IL1B	interleukin 1 beta	3553		Cxcl13	chemokine (C-X-C motif) ligand 13	55985		clec-230	undefined	183006
IL1F10	interleukin 1 family member 10	84639		Cxcl14	chemokine (C-X-C motif) ligand 14	57266		clec-231	undefined	183005
IL1RN	interleukin 1 receptor antagonist	3557		Cxcl15	chemokine (C-X-C motif) ligand 15	20309		clec-232	undefined	185374
IL2	interleukin 2	3558		Cxcl2	chemokine (C-X-C motif) ligand 2	20310		clec-233	undefined	180089
IL20	interleukin 20	50604		Cxcl3	chemokine (C-X-C motif) ligand 3	330122		clec-234	undefined	184966
IL22	interleukin 22	50616		Cxcl5	chemokine (C-X-C motif) ligand 5	20311		clec-238	undefined	190841
IL23A	interleukin 23 subunit alpha	51561		Cxcl9	chemokine (C-X-C motif) ligand 9	17329		clec-239	undefined	190840
IL24	interleukin 24	11009		Ebi3	Epstein-Barr virus induced gene 3	50498		clec-24	undefined	186004
IL25	interleukin 25	64806		Eda	ectodysplasin-A	13607		clec-242	undefined	190531
IL26	interleukin 26	55801		Egf	epidermal growth factor	13645		clec-243	undefined	190530
IL3	interleukin 3	3562		Epgn	epithelial mitogen	71920		clec-245	undefined	183091
IL34	interleukin 34	146433		Epo	erythropoietin	13856		clec-246	undefined	184589
IL4	interleukin 4	3565		Ereg	epiregulin	13874		clec-247	undefined	190117
IL5	interleukin 5	3567		Fasl	Fas ligand (TNF superfamily, member 6)	14103		clec-249	undefined	190123
IL6	interleukin 6	3569		Fgf1	fibroblast growth factor 1	14164		clec-25	undefined	3565817
IL7	interleukin 7	3574		Fgf10	fibroblast growth factor 10	14165		clec-250	undefined	6418824
IL9	interleukin 9	3578		Fgf11	fibroblast growth factor 11	14166		clec-252	undefined	184354
INHA	inhibin subunit alpha	3623		Fgf12	fibroblast growth factor 12	14167		clec-254	undefined	184352
INHBA	inhibin subunit beta A	3624		Fgf13	fibroblast growth factor 13	14168		clec-255	undefined	184348
INHBB	inhibin subunit beta B	3625		Fgf14	fibroblast growth factor 14	14169		clec-256	undefined	189450
INHBC	inhibin subunit beta C	3626		Fgf15	fibroblast growth factor 15	14170		clec-257	undefined	4363104
INHBE	inhibin subunit beta E	83729		Fgf16	fibroblast growth factor 16	80903		clec-258	undefined	187486
INS	insulin	3630		Fgf17	fibroblast growth factor 17	14171		clec-26	undefined	188626
INS-IGF2	INS-IGF2 readthrough	723961		Fgf18	fibroblast growth factor 18	14172		clec-260	undefined	190430
INSL3	insulin like 3	3640		Fgf2	fibroblast growth factor 2	14173		clec-261	undefined	180330
INSL5	insulin like 5	10022		Fgf20	fibroblast growth factor 20	80857		clec-262	undefined	191051
INSL6	insulin like 6	11172		Fgf21	undefined	56636		clec-263	undefined	184987
KITLG	KIT ligand	4254		Fgf22	fibroblast growth factor 22	67112		clec-264	undefined	185147
LEFTY1	left-right determination factor 1	10637		Fgf23	fibroblast growth factor 23	64654		clec-265	undefined	180590
LEFTY2	left-right determination factor 2	7044		Fgf4	fibroblast growth factor 4	14175		clec-266	undefined	180932
LEP	leptin	3952		Fgf5	fibroblast growth factor 5	14176		clec-27	undefined	190826
LIF	LIF, interleukin 6 family cytokine	3976		Fgf6	fibroblast growth factor 6	14177		clec-28	undefined	186005
LTA	lymphotoxin alpha	4049		Fgf7	fibroblast growth factor 7	14178		clec-29	undefined	180117
LTB	lymphotoxin beta	4050		Fgf8	fibroblast growth factor 8	14179		clec-3	undefined	183396
MDK	midkine	4192		Fgf9	fibroblast growth factor 9	14180		clec-31	undefined	186002
MSTN	myostatin	2660		Flt3l	FMS-like tyrosine kinase 3 ligand	14256		clec-32	undefined	3565962
NGF	nerve growth factor	4803		Fst	follistatin	14313		clec-33	undefined	186007
NODAL	nodal growth differentiation factor	4838		Gdf1	growth differentiation factor 1	14559		clec-34	undefined	180116
NRG1	neuregulin 1	3084		Gdf10	growth differentiation factor 10	14560		clec-35	undefined	190827
NRG2	neuregulin 2	9542		Gdf11	growth differentiation factor 11	14561		clec-36	undefined	3565454
NRG3	neuregulin 3	10718		Gdf15	growth differentiation factor 15	23886		clec-37	undefined	190828
NRG4	neuregulin 4	145957		Gdf2	growth differentiation factor 2	12165		clec-38	undefined	188900
NRTN	neurturin	4902		Gdf3	growth differentiation factor 3	14562		clec-39	undefined	188899
NTF3	neurotrophin 3	4908		Gdf5	growth differentiation factor 5	14563		clec-4	undefined	189654
NTF4	neurotrophin 4	4909		Gdf6	growth differentiation factor 6	242316		clec-40	undefined	188627
OSM	oncostatin M	5008		Gdf7	growth differentiation factor 7	238057		clec-41	undefined	179797
PDGFA	platelet derived growth factor subunit A	5154		Gdf9	growth differentiation factor 9	14566		clec-42	undefined	180189
PDGFB	platelet derived growth factor subunit B	5155		Gdnf	glial cell line derived neurotrophic factor	14573		clec-43	undefined	187664
PDGFC	platelet derived growth factor C	56034		Gh	growth hormone	14599		clec-44	undefined	187671
PDGFD	platelet derived growth factor D	80310		Gm13271	predicted gene 13271	435791		clec-45	undefined	184130
PF4	platelet factor 4	5196		Gm13272	predicted gene 13272	545648		clec-47	undefined	180025
PF4V1	platelet factor 4 variant 1	5197		Gm13275	predicted gene 13275	545652		clec-48	undefined	180188
PGF	placental growth factor	5228		Gm13276	predicted gene 13276	545649		clec-49	undefined	180298
PPBP	pro-platelet basic protein	5473		Gm13283	predicted gene 13283	545645		clec-5	undefined	175652
PRL	prolactin	5617		Gm13290	predicted gene 13290	545646		clec-50	undefined	180299
PSPN	persephin	5623		Gm13306	predicted gene 13306	100039863		clec-51	undefined	181854
PTN	pleiotrophin	5764		Hbegf	heparin-binding EGF-like growth factor	15200		clec-52	undefined	181855
SFRP2	secreted frizzled related protein 2	6423		Hgf	hepatocyte growth factor	15234		clec-53	undefined	171967
SHH	sonic hedgehog signaling molecule	6469		Ifna1	interferon alpha 1	15962		clec-54	undefined	184217
TDGF1	teratocarcinoma-derived growth factor 1	6997		Ifna11	interferon alpha 11	15964		clec-55	undefined	184218
TGFA	transforming growth factor alpha	7039		Ifna12	interferon alpha 12	242519		clec-56	undefined	179953
TGFB1	transforming growth factor beta 1	7040		Ifna13	interferon alpha 13	230396		clec-57	undefined	179951
TGFB2	transforming growth factor beta 2	7042		Ifna14	interferon alpha 14	404549		clec-58	undefined	191381
TGFB3	transforming growth factor beta 3	7043		Ifna15	interferon alpha 15	242517		clec-59	undefined	191383
THPO	thrombopoietin	7066		Ifna16	interferon alpha 16	230398		clec-6	undefined	183242
TNF	tumor necrosis factor	7124		Ifna4	interferon alpha 4	15967		clec-60	undefined	191384
TNFSF10	TNF superfamily member 10	8743		Ifna9	interferon alpha 9	15972		clec-61	undefined	174613
TNFSF11	TNF superfamily member 11	8600		Ifnab	interferon alpha B	15974		clec-62	undefined	174926
TNFSF13	TNF superfamily member 13	8741		Ifnb1	interferon beta 1, fibroblast	15977		clec-63	undefined	174927
TNFSF13B	TNF superfamily member 13b	10673		Ifne	interferon epsilon	230405		clec-64	undefined	185264
TNFSF14	TNF superfamily member 14	8740		Ifng	interferon gamma	15978		clec-65	undefined	174928
TNFSF15	TNF superfamily member 15	9966		Ifnk	interferon kappa	387510		clec-66	undefined	174929
TNFSF18	TNF superfamily member 18	8995		Ifnz	interferon zeta	319146		clec-67	undefined	177151
TNFSF4	TNF superfamily member 4	7292		Igf1	insulin-like growth factor 1	16000		clec-68	undefined	186388
TNFSF8	TNF superfamily member 8	944		Igf2	insulin-like growth factor 2	16002		clec-7	undefined	184314
TNFSF9	TNF superfamily member 9	8744		Il10	interleukin 10	16153		clec-70	undefined	189944
VEGFA	vascular endothelial growth factor A	7422		Il11	interleukin 11	16156		clec-71	undefined	189945
VEGFB	vascular endothelial growth factor B	7423		Il12a	interleukin 12a	16159		clec-72	undefined	177152
VEGFC	vascular endothelial growth factor C	7424		Il12b	interleukin 12b	16160		clec-73	undefined	177153
WFIKKN1	WAP, follistatin/kazal, immunoglobulin, kunitz and netrin domain containing 1	117166		Il13	interleukin 13	16163		clec-74	undefined	189948
WFIKKN2	WAP, follistatin/kazal, immunoglobulin, kunitz and netrin domain containing 2	124857		Il15	interleukin 15	16168		clec-76	undefined	189950
WNT1	Wnt family member 1	7471		Il16	interleukin 16	16170		clec-79	undefined	177154
WNT10A	Wnt family member 10A	80326		Il17a	interleukin 17A	16171		clec-8	undefined	174893
WNT10B	Wnt family member 10B	7480		Il17b	interleukin 17B	56069		clec-80	undefined	3565458
WNT11	Wnt family member 11	7481		Il17c	interleukin 17C	234836		clec-82	undefined	177064
WNT2	Wnt family member 2	7472		Il17d	interleukin 17D	239114		clec-83	undefined	177065
WNT3	Wnt family member 3	7473		Il17f	interleukin 17F	257630		clec-84	undefined	177067
WNT3A	Wnt family member 3A	89780		Il18	interleukin 18	16173		clec-85	undefined	177068
WNT4	Wnt family member 4	54361		Il19	interleukin 19	329244		clec-86	undefined	183775
WNT5A	Wnt family member 5A	7474		Il1a	interleukin 1 alpha	16175		clec-87	C-type lectin domain-containing protein 87	172885
WNT7A	Wnt family member 7A	7476		Il1b	interleukin 1 beta	16176		clec-88	C-type lectin domain-containing protein 88	174056
WNT7B	Wnt family member 7B	7477		Il1f10	interleukin 1 family, member 10	215274		clec-89	undefined	24104193
WNT8A	Wnt family member 8A	7478		Il1f5	interleukin 1 family, member 5 (delta)	54450		clec-9	undefined	190567
WNT8B	Wnt family member 8B	7479		Il1f6	interleukin 1 family, member 6	54448		clec-90	undefined	186446
WNT9A	Wnt family member 9A	7483		Il1f8	interleukin 1 family, member 8	69677		clec-91	C-type lectin domain-containing protein 91	172736
WNT9B	Wnt family member 9B	7484		Il1rn	interleukin 1 receptor antagonist	16181		clec-92	undefined	190182
XCL1	X-C motif chemokine ligand 1	6375		Il2	interleukin 2	16183		clec-93	undefined	191212
XCL2	X-C motif chemokine ligand 2	6846		Il20	interleukin 20	58181		clec-94	undefined	173009
TNFSF12-TNFSF13	TNFSF12-TNFSF13 readthrough	407977		Il22	interleukin 22	50929		clec-95	undefined	173010
				Il23a	interleukin 23, alpha subunit p19	83430		clec-96	undefined	191213
ID: GO:0061135; Name: endopeptidase regulator activity				Il24	interleukin 24	93672		clec-97	undefined	191214
CRIM1	cysteine rich transmembrane BMP regulator 1	51232		Il25	interleukin 25	140806		clec-98	undefined	191215
GAS6	growth arrest specific 6	2621		Il3	interleukin 3	16187		clec-99	undefined	173011
PAPLN	papilin, proteoglycan like sulfated glycoprotein	89932		Il34	interleukin 34	76527		ile-1	undefined	172799
COL28A1	collagen type XXVIII alpha 1 chain	340267		Il4	interleukin 4	16189		lec-1	32 kDa beta-galactoside-binding lectin;Galectin	174964
COL4A3	collagen type IV alpha 3 chain	1285		Il5	interleukin 5	16191		lec-10	undefined	179034
COL6A3	collagen type VI alpha 3 chain	1293		Il6	interleukin 6	16193		lec-12	undefined	178548
COL7A1	collagen type VII alpha 1 chain	1294		Il7	interleukin 7	16196		lec-2	undefined	174560
SPOCK1	SPARC (osteonectin), cwcv and kazal like domains proteoglycan 1	6695		Il9	interleukin 9	16198		lec-3	32 kDa beta-galactoside-binding lectin lec-3;Galectin;gaLECtin	174557
SPOCK2	SPARC (osteonectin), cwcv and kazal like domains proteoglycan 2	9806		Inha	inhibin alpha	16322		lec-4	undefined	175488
SPOCK3	SPARC (osteonectin), cwcv and kazal like domains proteoglycan 3	50859		Inhba	inhibin beta-A	16323		lec-5	undefined	173992
A2M	alpha-2-macroglobulin	2		Inhbb	inhibin beta-B	16324		lec-6	undefined	175212
A2ML1	alpha-2-macroglobulin like 1	144568		Inhbc	inhibin beta-C	16325		lec-7	Probable galaptin lec-7	181199
AGT	angiotensinogen	183		Inhbe	inhibin beta-E	16326		lec-8	Probable galaptin lec-8	181198
AMBP	alpha-1-microglobulin/bikunin precursor	259		Ins1	insulin I	16333		lec-9	undefined	181786
CD109	CD109 molecule	135228		Ins2	insulin II	16334
CST1	cystatin SN	1469		Insl5	insulin-like 5	23919		ID: GO:0008233; Name: peptidase activity
CST11	cystatin 11	140880		Insl6	insulin-like 6	27356		F26E4.3	Uncharacterized peptidase C1-like protein F26E4.3	172827
CST2	cystatin SA	1470		Kitl	kit ligand	17311		mig-6	Papilin	179162
CST3	cystatin C	1471		Lefty1	left right determination factor 1	13590		acn-1	Inactive angiotensin-converting enzyme-related protein	180780
CST4	cystatin S	1472		Lefty2	left-right determination factor 2	320202		adm-2	ADAM (disintegrin plus metalloprotease) family	181489
CST5	cystatin D	1473		Lep	leptin	16846		adm-4	Disintegrin and metalloproteinase domain-containing protein 17 homolog	181041
CST6	cystatin E/M	1474		Lif	leukemia inhibitory factor	16878		adt-1	A disintegrin and metalloproteinase with thrombospondin motifs adt-1	181412
CST7	cystatin F	8530		Lta	lymphotoxin A	16992		adt-2	A disintegrin and metalloproteinase with thrombospondin motifs adt-2	181022
CST8	cystatin 8	10047		Ltb	lymphotoxin B	16994		asp-3	Aspartic protease 3	180947
CST9	cystatin 9	128822		Mdk	midkine	17242		asp-4	undefined	181444
CST9L	cystatin 9 like	128821		Mstn	myostatin	17700		C08H9.1	Uncharacterized serine carboxypeptidase C08H9.1	182429
CSTA	cystatin A	1475		Ngf	nerve growth factor	18049		cpl-1	CathePsin L family	180111
CSTB	cystatin B	1476		Nodal	nodal	18119		cpr-1	Gut-specific cysteine proteinase	179637
CSTL1	cystatin like 1	128817		Nrg1	neuregulin 1	211323		cpr-2	undefined	185355
HMSD	histocompatibility minor serpin domain containing	284293		Nrg3	neuregulin 3	18183		cpr-3	Cathepsin B-like cysteine proteinase 3	180033
HRG	histidine rich glycoprotein	3273		Nrg4	neuregulin 4	83961		cpr-4	Cathepsin B-like cysteine proteinase 4	179053
ITIH1	inter-alpha-trypsin inhibitor heavy chain 1	3697		Nrtn	neurturin	18188		cpr-5	Cathepsin B-like cysteine proteinase 5	178612
ITIH2	inter-alpha-trypsin inhibitor heavy chain 2	3698		Ntf3	neurotrophin 3	18205		cpr-6	Cathepsin B-like cysteine proteinase 6	180931
ITIH3	inter-alpha-trypsin inhibitor heavy chain 3	3699		Ntf5	neurotrophin 5	78405		cpz-1	undefined	171829
ITIH4	inter-alpha-trypsin inhibitor heavy chain family member 4	3700		Osm	oncostatin M	18413		cpz-2	undefined	179818
ITIH5	inter-alpha-trypsin inhibitor heavy chain family member 5	80760		Pdgfa	platelet derived growth factor, alpha	18590		F13D12.6	Uncharacterized serine carboxypeptidase F13S12.6	174802
ITIH6	inter-alpha-trypsin inhibitor heavy chain family member 6	347365		Pdgfb	platelet derived growth factor, B polypeptide	18591		F15D4.4	undefined	184530
KNG1	kininogen 1	3827		Pdgfc	platelet-derived growth factor, C polypeptide	54635		F27D9.7	undefined	185019
PI3	peptidase inhibitor 3	5266		Pdgfd	platelet-derived growth factor, D polypeptide	71785		F32A5.3	Uncharacterized serine carboxypeptidase F32A5.3	174189
SERPINA1	serpin family A member 1	5265		Pf4	platelet factor 4	56744		F32H5.1	undefined	179815
SERPINA10	serpin family A member 10	51156		Pgf	placental growth factor	18654		F41C3.5	Uncharacterized serine carboxypeptidase F41C3.5	173818
SERPINA11	serpin family A member 11	256394		Ppbp	pro-platelet basic protein	57349		F57F5.1	undefined	179645
SERPINA12	serpin family A member 12	145264		Prl2a1	prolactin family 2, subfamily a, member 1	56635		gon-1	A disintegrin and metalloproteinase with thrombospondin motifs gon-1	177850
SERPINA3	serpin family A member 3	12		Prl2b1	prolactin family 2, subfamily b, member 1	66392		ctsa-1	Uncharacterized serine carboxypeptidase ctsa-1	174057
SERPINA4	serpin family A member 4	5267		Prl2c1	Prolactin family 2, subfamily c, member 1	666317		K10C2.1	undefined	180915
SERPINA5	serpin family A member 5	5104		Prl2c2	prolactin family 2, subfamily c, member 2	18811		madd-4	Protein madd-4	172706
SERPINA6	serpin family A member 6	866		Prl2c3	prolactin family 2, subfamily c, member 3	18812		nas-1	Zinc metalloproteinase nas-1	185811
SERPINA7	serpin family A member 7	6906		Prl2c5	prolactin family 2, subfamily c, member 5	107849		nas-10	Metalloendopeptidase;Zinc metalloproteinase nas-10	181287
SERPINA9	serpin family A member 9	327657		Prl3a1	prolactin family 3, subfamily a, member 1	67000		nas-12	Zinc metalloproteinase nas-12	182848
SERPINB1	serpin family B member 1	1992		Prl3b1	prolactin family 3, subfamily b, member 1	18776		nas-13	Zinc metalloproteinase nas-13	185492
SERPINB10	serpin family B member 10	5273		Prl3c1	prolactin family 3, subfamily c, member 1	27372		nas-14	Zinc metalloproteinase nas-14	184247
SERPINB11	serpin family B member 11 (gene/pseudogene)	89778		Prl3d2	undefined	215028		nas-15	Zinc metalloproteinase nas-15	180426
SERPINB12	serpin family B member 12	89777		Prl3d3	prolactin family 3, subfamily d, member 3	215029		nas-2	Zinc metalloproteinase nas-2	186345
SERPINB13	serpin family B member 13	5275		Prl4a1	prolactin family 4, subfamily a, member 1	19110		nas-3	Zinc metalloproteinase nas-3	187045
SERPINB2	serpin family B member 2	5055		Prl5a1	prolactin family 5, subfamily a, member 1	28078		nas-39	Zinc metalloproteinase nas-39	3565986
SERPINB3	serpin family B member 3	6317		Prl6a1	prolactin family 6, subfamily a, member 1	19111		nas-4	Metalloendopeptidase;Zinc metalloproteinase nas-4	182259
SERPINB4	serpin family B member 4	6318		Prl7a1	prolactin family 7, subfamily a, member 1	19113		nas-5	Zinc metalloproteinase nas-5	188819
SERPINB5	serpin family B member 5	5268		Prl7a2	prolactin family 7, subfamily a, member 2	19114		nas-6	Metalloendopeptidase;Zinc metalloproteinase nas-6	181796
SERPINB6	serpin family B member 6	5269		Prl7b1	prolactin family 7, subfamily b, member 1	75596		nas-7	Zinc metalloproteinase nas-7	182368
SERPINB7	serpin family B member 7	8710		Prl7c1	prolactin family 7, subfamily c, member 1	67505		nas-8	Zinc metalloproteinase nas-8	183207
SERPINB8	serpin family B member 8	5271		Prl7d1	prolactin family 7, subfamily d, member 1	18814		R09F10.1	undefined	181087
SERPINB9	serpin family B member 9	5272		Prl8a1	prolactin family 8, subfamily a, member 1	73244		srp-1	undefined	178585
SERPINC1	serpin family C member 1	462		Prl8a2	prolactin family 8, subfamily a, member 2	13529		srp-3	undefined	178672
SERPIND1	serpin family D member 1	3053		Prl8a6	prolactin family 8, subfamily a, member 6	19112		srp-6	undefined	179125
SERPINE1	serpin family E member 1	5054		Prl8a8	prolactin family 8, subfamily a, member 81	74188		sup-17	Disintegrin and metalloproteinase domain-containing protein 10 homolog	172689
SERPINE2	serpin family E member 2	5270		Prl8a9	prolactin family8, subfamily a, member 9	67310		suro-1	Putative carboxypeptidase suro-1	172557
SERPINE3	serpin family E member 3	647174		Ptn	pleiotrophin	19242		tag-196	undefined	179240
SERPINF1	serpin family F member 1	5176		S100a7a	S100 calcium binding protein A7A	381493		tag-275	undefined	180886
SERPINF2	serpin family F member 2	5345		Sfrp2	secreted frizzled-related protein 2	20319		timp-1	Tissue Inhibitor of MetalloProtease	179199
SERPING1	serpin family G member 1	710		Tgfa	transforming growth factor alpha	21802		try-1	undefined	173856
SERPINH1	serpin family H member 1	871		Tgfb1	transforming growth factor, beta 1	21803		try-3	undefined	183420
SERPINI1	serpin family I member 1	5274		Tgfb2	transforming growth factor, beta 2	21808		unc-71	Disintegrin and metalloproteinase domain-containing protein unc-71	176706
SERPINI2	serpin family I member 2	5276		Thpo	thrombopoietin	21832		cpr-8	undefined	178613
SLPI	secretory leukocyte peptidase inhibitor	6590		Tnf	tumor necrosis factor	21926		W07B8.4	undefined	178611
TIMP1	TIMP metallopeptidase inhibitor 1	7076		Tnfsf10	tumor necrosis factor (ligand) superfamily, member 10	22035		Y16B4A.2	undefined	181572
TIMP2	TIMP metallopeptidase inhibitor 2	7077		Tnfsf11	tumor necrosis factor (ligand) superfamily, member 11	21943		Y65B4A.2	undefined	171655
TIMP3	TIMP metallopeptidase inhibitor 3	7078		Tnfsf12	tumor necrosis factor (ligand) superfamily, member 12	21944		zmp-1	Matrix metalloproteinase-A	175839
TIMP4	TIMP metallopeptidase inhibitor 4	7079		Tnfsf13	tumor necrosis factor (ligand) superfamily, member 13	69583		zmp-2	Matrix metalloproteinase-B	175383
NGF	nerve growth factor	4803		Tnfsf13b	tumor necrosis factor (ligand) superfamily, member 13b	24099		zmp-3	Matrix metalloproteinase-C	178748
SFRP2	secreted frizzled related protein 2	6423		Tnfsf14	tumor necrosis factor (ligand) superfamily, member 14	50930		zmp-5	undefined	186805
TNFSF14	TNF superfamily member 14	8740		Tnfsf15	tumor necrosis factor (ligand) superfamily, member 15	326623		qua-1	Protein qua-1	174319
WFIKKN1	WAP, follistatin/kazal, immunoglobulin, kunitz and netrin domain containing 1	117166		Tnfsf18	tumor necrosis factor (ligand) superfamily, member 18	240873		wrt-1	Warthog protein 1 N-product	174223
WFIKKN2	WAP, follistatin/kazal, immunoglobulin, kunitz and netrin domain containing 2	124857		Tnfsf4	tumor necrosis factor (ligand) superfamily, member 4	22164		wrt-4	Warthog protein 4 N-product	181664
				Tnfsf8	tumor necrosis factor (ligand) superfamily, member 8	21949		wrt-6	Warthog protein 6 N-product	180638
ID: GO:0061134; Name: peptidase regulator activity				Tnfsf9	tumor necrosis factor (ligand) superfamily, member 9	21950		wrt-7	undefined	191504
CRIM1	cysteine rich transmembrane BMP regulator 1	51232		Vegfa	vascular endothelial growth factor A	22339		wrt-8	Warthog protein 8 N-product	180035
FBLN1	fibulin 1	2192		Vegfb	vascular endothelial growth factor B	22340
FN1	fibronectin 1	2335		Vegfc	vascular endothelial growth factor C	22341		ID: GO:0004867; Name: serine-type endopeptidase inhibitor activity
GAS6	growth arrest specific 6	2621		Wfikkn1	WAP, FS, Ig, KU, and NTR-containing protein 1	215001		mig-6	Papilin	179162
PAPLN	papilin, proteoglycan like sulfated glycoprotein	89932		Wfikkn2	WAP, follistatin/kazal, immunoglobulin, kunitz and netrin domain containing 2	278507		spon-1	SPONdin (extracellular matrix glycoprotein) family	174169
PCOLCE	procollagen C-endopeptidase enhancer	5118		Wnt1	wingless-type MMTV integration site family, member 1	22408		C54D10.10	undefined	183787
PCOLCE2	procollagen C-endopeptidase enhancer 2	26577		Wnt10a	wingless-type MMTV integration site family, member 10A	22409		F30H5.3	undefined	175207
SSPO	SCO-spondin	23145		Wnt11	wingless-type MMTV integration site family, member 11	22411		K10D3.4	undefined	172452
COL28A1	collagen type XXVIII alpha 1 chain	340267		Wnt2	wingless-type MMTV integration site family, member 2	22413		mlt-11	undefined	180352
COL4A3	collagen type IV alpha 3 chain	1285		Wnt3	wingless-type MMTV integration site family, member 3	22415		srp-1	undefined	178585
COL6A3	collagen type VI alpha 3 chain	1293		Wnt3a	wingless-type MMTV integration site family, member 3A	22416		srp-2	undefined	178586
COL7A1	collagen type VII alpha 1 chain	1294		Wnt4	wingless-type MMTV integration site family, member 4	22417		srp-3	undefined	178672
SPOCK1	SPARC (osteonectin), cwcv and kazal like domains proteoglycan 1	6695		Wnt5a	wingless-type MMTV integration site family, member 5A	22418		srp-6	undefined	179125
SPOCK2	SPARC (osteonectin), cwcv and kazal like domains proteoglycan 2	9806		Wnt7a	wingless-type MMTV integration site family, member 7A	22421		srp-7	undefined	179195
SPOCK3	SPARC (osteonectin), cwcv and kazal like domains proteoglycan 3	50859		Wnt7b	wingless-type MMTV integration site family, member 7B	22422		srp-8	undefined	191960
GPC3	glypican 3	2719		Wnt8a	wingless-type MMTV integration site family, member 8A	20890		T21D12.12	undefined	188695
A2M	alpha-2-macroglobulin	2		Wnt9a	wingless-type MMTV integration site family, member 9A	216795		T22F7.3	undefined	188757
A2ML1	alpha-2-macroglobulin like 1	144568		Wnt9b	wingless-type MMTV integration site family, member 9B	22412		tag-290	undefined	179593
AGT	angiotensinogen	183		Xcl1	chemokine (C motif) ligand 1	16963		W05B2.2	undefined	189208
AMBP	alpha-1-microglobulin/bikunin precursor	259						Y55F3BR.2	undefined	190314
CD109	CD109 molecule	135228		ID: GO:0070011; Name: peptidase activity, acting on L-amino acid peptides				ZC84.1	undefined	191073
CST1	cystatin SN	1469		Aebp1	AE binding protein 1	11568		ZC84.6	undefined	176299
CST11	cystatin 11	140880		Reln	reelin	19699		crm-1	CRiM (Cysteine Rich motor neuron protein) homolog	179439
CST2	cystatin SA	1470		Tinag	tubulointerstitial nephritis antigen	26944		mec-1	undefined	188259
CST3	cystatin C	1471		Tinagl1	tubulointerstitial nephritis antigen-like 1	94242		mec-9	undefined	179382
CST4	cystatin S	1472		Clec4a3	C-type lectin domain family 4, member a3	73149		F22E12.1	undefined	179460
CST5	cystatin D	1473		Hpx	hemopexin	15458		R12A1.3	undefined	178632
CST6	cystatin E/M	1474		Adam10	a disintegrin and metallopeptidase domain 10	11487		Y43F8B.3	undefined	180277
CST7	cystatin F	8530		Adam11	a disintegrin and metallopeptidase domain 11	11488
CST8	cystatin 8	10047		Adam12	a disintegrin and metallopeptidase domain 12 (meltrin alpha)	11489		ID: GO:0004866; Name: endopeptidase inhibitor activity
CST9	cystatin 9	128822		Adam15	a disintegrin and metallopeptidase domain 15 (metargidin)	11490		mig-6	Papilin	179162
CST9L	cystatin 9 like	128821		Adam17	a disintegrin and metallopeptidase domain 17	11491		spon-1	SPONdin (extracellular matrix glycoprotein) family	174169
CSTA	cystatin A	1475		Adam18	a disintegrin and metallopeptidase domain 18	13524		C54D10.10	undefined	183787
CSTB	cystatin B	1476		Adam19	a disintegrin and metallopeptidase domain 19 (meltrin beta)	11492		cpi-1	undefined	177372
CSTL1	cystatin like 1	128817		Adam1a	a disintegrin and metallopeptidase domain 1a	280668		cpi-2	undefined	178992
CTSC	cathepsin C	1075		Adam1b	a disintegrin and metallopeptidase domain 1b	280667		cri-2	Putative metalloproteinase inhibitor tag-225	179197
CTSH	cathepsin H	1512		Adam2	a disintegrin and metallopeptidase domain 2	11495		F30H5.3	undefined	175207
HMSD	histocompatibility minor serpin domain containing	284293		Adam20	a disintegrin and metallopeptidase domain 20	384806		K10D3.4	undefined	172452
HRG	histidine rich glycoprotein	3273		Adam21	a disintegrin and metallopeptidase domain 21	56622		mlt-11	undefined	180352
ITIH1	inter-alpha-trypsin inhibitor heavy chain 1	3697		Adam22	a disintegrin and metallopeptidase domain 22	11496		srp-1	undefined	178585
ITIH2	inter-alpha-trypsin inhibitor heavy chain 2	3698		Adam23	a disintegrin and metallopeptidase domain 23	23792		srp-2	undefined	178586
ITIH3	inter-alpha-trypsin inhibitor heavy chain 3	3699		Adam24	a disintegrin and metallopeptidase domain 24 (testase 1)	13526		srp-3	undefined	178672
ITIH4	inter-alpha-trypsin inhibitor heavy chain family member 4	3700		Adam25	a disintegrin and metallopeptidase domain 25 (testase 2)	23793		srp-6	undefined	179125
ITIH5	inter-alpha-trypsin inhibitor heavy chain family member 5	80760		Adam26a	a disintegrin and metallopeptidase domain 26A (testase 3)	13525		srp-7	undefined	179195
ITIH6	inter-alpha-trypsin inhibitor heavy chain family member 6	347365		Adam26b	a disintegrin and metallopeptidase domain 26B	382007		srp-8	undefined	191960
KNG1	kininogen 1	3827		Adam28	a disintegrin and metallopeptidase domain 28	13522		T21D12.12	undefined	188695
PI3	peptidase inhibitor 3	5266		Adam3	a disintegrin and metallopeptidase domain 3 (cyritestin)	11497		T22F7.3	undefined	188757
SERPINA1	serpin family A member 1	5265		Adam30	a disintegrin and metallopeptidase domain 30	71078		tag-196	undefined	179240
SERPINA10	serpin family A member 10	51156		Adam32	a disintegrin and metallopeptidase domain 32	353188		tag-290	undefined	179593
SERPINA11	serpin family A member 11	256394		Adam33	a disintegrin and metallopeptidase domain 33	110751		tep-1	TEP (ThiolEster containing Protein)	173367
SERPINA12	serpin family A member 12	145264		Adam34	a disintegrin and metallopeptidase domain 34	252866		timp-1	Tissue Inhibitor of MetalloProtease	179199
SERPINA3	serpin family A member 3	12		Adam39	a disintegrin and metallopeptidase domain 39	546055		W05B2.2	undefined	189208
SERPINA4	serpin family A member 4	5267		Adam4	a disintegrin and metallopeptidase domain 4	11498		Y55F3BR.2	undefined	190314
SERPINA5	serpin family A member 5	5104		Adam5	a disintegrin and metallopeptidase domain 5	11499		ZC84.1	undefined	191073
SERPINA6	serpin family A member 6	866		Adam6a	a disintegrin and metallopeptidase domain 6A	238406		ZC84.6	undefined	176299
SERPINA7	serpin family A member 7	6906		Adam6b	a disintegrin and metallopeptidase domain 6B	238405		crm-1	CRiM (Cysteine Rich motor neuron protein) homolog	179439
SERPINA9	serpin family A member 9	327657		Adam7	a disintegrin and metallopeptidase domain 7	11500		mec-1	undefined	188259
SERPINB1	serpin family B member 1	1992		Adam8	a disintegrin and metallopeptidase domain 8	11501		mec-9	undefined	179382
SERPINB10	serpin family B member 10	5273		Adam9	a disintegrin and metallopeptidase domain 9 (meltrin gamma)	11502		F22E12.1	undefined	179460
SERPINB11	serpin family B member 11 (gene/pseudogene)	89778		Adamdec1	ADAM-like, decysin 1	58860		R12A1.3	undefined	178632
SERPINB12	serpin family B member 12	89777		Adamts1	a disintegrin-like and metallopeptidase (reprolysin type) with thrombospondin type 1 motif, 1	11504		Y43F8B.3	undefined	180277
SERPINB13	serpin family B member 13	5275		Adamts10	a disintegrin-like and metallopeptidase (reprolysin type) with thrombospondin type 1 motif, 10	224697
SERPINB2	serpin family B member 2	5055		Adamts12	a disintegrin-like and metallopeptidase (reprolysin type) with thrombospondin type 1 motif, 12	239337		ID: GO:0004857; Name: enzyme inhibitor activity
SERPINB3	serpin family B member 3	6317		Adamts13	a disintegrin-like and metallopeptidase (reprolysin type) with thrombospondin type 1 motif, 13	279028		mig-6	Papilin	179162
SERPINB4	serpin family B member 4	6318		Adamts15	a disintegrin-like and metallopeptidase (reprolysin type) with thrombospondin type 1 motif, 15	235130		spon-1	SPONdin (extracellular matrix glycoprotein) family	174169
SERPINB5	serpin family B member 5	5268		Adamts16	a disintegrin-like and metallopeptidase (reprolysin type) with thrombospondin type 1 motif, 16	271127		C54D10.10	undefined	183787
SERPINB6	serpin family B member 6	5269		Adamts17	a disintegrin-like and metallopeptidase (reprolysin type) with thrombospondin type 1 motif, 17	233332		cpi-1	undefined	177372
SERPINB7	serpin family B member 7	8710		Adamts18	a disintegrin-like and metallopeptidase (reprolysin type) with thrombospondin type 1 motif, 18	208936		cpi-2	undefined	178992
SERPINB8	serpin family B member 8	5271		Adamts19	a disintegrin-like and metallopeptidase (reprolysin type) with thrombospondin type 1 motif, 19	240322		cri-2	Putative metalloproteinase inhibitor tag-225	179197
SERPINB9	serpin family B member 9	5272		Adamts2	a disintegrin-like and metallopeptidase (reprolysin type) with thrombospondin type 1 motif, 2	216725		F30H5.3	undefined	175207
SERPINC1	serpin family C member 1	462		Adamts20	a disintegrin-like and metallopeptidase (reprolysin type) with thrombospondin type 1 motif, 20	223838		K10D3.4	undefined	172452
SERPIND1	serpin family D member 1	3053		Adamts3	a disintegrin-like and metallopeptidase (reprolysin type) with thrombospondin type 1 motif, 3	330119		mlt-11	undefined	180352
SERPINE1	serpin family E member 1	5054		Adamts4	a disintegrin-like and metallopeptidase (reprolysin type) with thrombospondin type 1 motif, 4	240913		srp-1	undefined	178585
SERPINE2	serpin family E member 2	5270		Adamts5	a disintegrin-like and metallopeptidase (reprolysin type) with thrombospondin type 1 motif, 5 (aggrecanase-2)	23794		srp-2	undefined	178586
SERPINE3	serpin family E member 3	647174		Adamts6	a disintegrin-like and metallopeptidase (reprolysin type) with thrombospondin type 1 motif, 6	108154		srp-3	undefined	178672
SERPINF1	serpin family F member 1	5176		Adamts7	a disintegrin-like and metallopeptidase (reprolysin type) with thrombospondin type 1 motif, 7	108153		srp-6	undefined	179125
SERPINF2	serpin family F member 2	5345		Adamts9	a disintegrin-like and metallopeptidase (reprolysin type) with thrombospondin type 1 motif, 9	101401		srp-7	undefined	179195
SERPING1	serpin family G member 1	710		Astl	astacin-like metalloendopeptidase (M12 family)	215095		srp-8	undefined	191960
SERPINH1	serpin family H member 1	871		BC051665	cDNA sequence BC051665	218275		T21D12.12	undefined	188695
SERPINI1	serpin family I member 1	5274		Bmp1	bone morphogenetic protein 1	12153		T22F7.3	undefined	188757
SERPINI2	serpin family I member 2	5276		Cela1	chymotrypsin-like elastase family, member 1	109901		tag-196	undefined	179240
SLPI	secretory leukocyte peptidase inhibitor	6590		Cela2a	chymotrypsin-like elastase family, member 2A	13706		tag-290	undefined	179593
TIMP1	TIMP metallopeptidase inhibitor 1	7076		Cela3b	chymotrypsin-like elastase family, member 3B	67868		tep-1	TEP (ThiolEster containing Protein)	173367
TIMP2	TIMP metallopeptidase inhibitor 2	7077		Cts3	cathepsin 3	117066		timp-1	Tissue Inhibitor of MetalloProtease	179199
TIMP3	TIMP metallopeptidase inhibitor 3	7078		Cts6	cathepsin 6	58518		W05B2.2	undefined	189208
TIMP4	TIMP metallopeptidase inhibitor 4	7079		Cts7	cathepsin 7	56092		Y55F3BR.2	undefined	190314
NGF	nerve growth factor	4803		Cts8	cathepsin 8	56094		ZC84.1	undefined	191073
SFRP2	secreted frizzled related protein 2	6423		Ctsa	cathepsin A	19025		ZC84.6	undefined	176299
TNFSF14	TNF superfamily member 14	8740		Ctsb	cathepsin B	13030		crm-1	CRiM (Cysteine Rich motor neuron protein) homolog	179439
WFIKKN1	WAP, follistatin/kazal, immunoglobulin, kunitz and netrin domain containing 1	117166		Ctsc	cathepsin C	13032		kal-1	human KALlmann syndrome homolog	173282
WFIKKN2	WAP, follistatin/kazal, immunoglobulin, kunitz and netrin domain containing 2	124857		Ctsd	cathepsin D	13033		mec-1	undefined	188259
				Ctse	cathepsin E	13034		mec-9	undefined	179382
ID: GO:0030414; Name: peptidase inhibitor activity				Ctsf	cathepsin F	56464		F22E12.1	undefined	179460
CRIM1	cysteine rich transmembrane BMP regulator 1	51232		Ctsg	cathepsin G	13035		R12A1.3	undefined	178632
GAS6	growth arrest specific 6	2621		Ctsh	cathepsin H	13036		Y43F8B.3	undefined	180277
PAPLN	papilin, proteoglycan like sulfated glycoprotein	89932		Ctsj	cathepsin J	26898
SSPO	SCO-spondin	23145		Ctsk	cathepsin K	13038		ID: GO:0004175; Name: endopeptidase activity
COL28A1	collagen type XXVIII alpha 1 chain	340267		Ctsl	cathepsin L	13039		adm-2	ADAM (disintegrin plus metalloprotease) family	181489
COL4A3	collagen type IV alpha 3 chain	1285		Ctsll3	cathepsin L-like 3	70202		adm-4	Disintegrin and metalloproteinase domain-containing protein 17 homolog	181041
COL6A3	collagen type VI alpha 3 chain	1293		Ctsm	cathepsin M	64139		adt-1	A disintegrin and metalloproteinase with thrombospondin motifs adt-1	181412
COL7A1	collagen type VII alpha 1 chain	1294		Ctso	cathepsin O	229445		adt-2	A disintegrin and metalloproteinase with thrombospondin motifs adt-2	181022
SPOCK1	SPARC (osteonectin), cwcv and kazal like domains proteoglycan 1	6695		Ctsq	cathepsin Q	104002		asp-3	Aspartic protease 3	180947
SPOCK2	SPARC (osteonectin), cwcv and kazal like domains proteoglycan 2	9806		Ctsr	cathepsin R	56835		asp-4	undefined	181444
SPOCK3	SPARC (osteonectin), cwcv and kazal like domains proteoglycan 3	50859		Ctss	cathepsin S	13040		cpl-1	CathePsin L family	180111
GPC3	glypican 3	2719		Ctsw	cathepsin W	13041		cpr-1	Gut-specific cysteine proteinase	179637
A2M	alpha-2-macroglobulin	2		Ctsz	cathepsin Z	64138		cpr-2	undefined	185355
A2ML1	alpha-2-macroglobulin like 1	144568		Elane	elastase, neutrophil expressed	50701		cpr-3	Cathepsin B-like cysteine proteinase 3	180033
AGT	angiotensinogen	183		F10	coagulation factor X	14058		cpr-4	Cathepsin B-like cysteine proteinase 4	179053
AMBP	alpha-1-microglobulin/bikunin precursor	259		F12	coagulation factor XII (Hageman factor)	58992		cpr-5	Cathepsin B-like cysteine proteinase 5	178612
CD109	CD109 molecule	135228		F2	coagulation factor II	14061		cpr-6	Cathepsin B-like cysteine proteinase 6	180931
CST1	cystatin SN	1469		F7	coagulation factor VII	14068		cpz-1	undefined	171829
CST11	cystatin 11	140880		F9	coagulation factor IX	14071		cpz-2	undefined	179818
CST2	cystatin SA	1470		Gm10334	predicted gene 10334	100040233		F15D4.4	undefined	184530
CST3	cystatin C	1471		Gm4787	predicted gene 4787	214321		F27D9.7	undefined	185019
CST4	cystatin S	1472		Gm5771	predicted gene 5771	436523		F32H5.1	undefined	179815
CST5	cystatin D	1473		Habp2	hyaluronic acid binding protein 2	226243		F57F5.1	undefined	179645
CST6	cystatin E/M	1474		Htra1	HtrA serine peptidase 1	56213		gon-1	A disintegrin and metalloproteinase with thrombospondin motifs gon-1	177850
CST7	cystatin F	8530		Htra3	HtrA serine peptidase 3	78558		nas-1	Zinc metalloproteinase nas-1	185811
CST8	cystatin 8	10047		Htra4	HtrA serine peptidase 4	330723		nas-10	Metalloendopeptidase;Zinc metalloproteinase nas-10	181287
CST9	cystatin 9	128822		Masp1	mannan-binding lectin serine peptidase 1	17174		nas-12	Zinc metalloproteinase nas-12	182848
CST9L	cystatin 9 like	128821		Masp2	mannan-binding lectin serine peptidase 2	17175		nas-13	Zinc metalloproteinase nas-13	185492
CSTA	cystatin A	1475		Mep1a	meprin 1 alpha	17287		nas-14	Zinc metalloproteinase nas-14	184247
CSTB	cystatin B	1476		Mep1b	meprin 1 beta	17288		nas-15	Zinc metalloproteinase nas-15	180426
CSTL1	cystatin like 1	128817		Mmp10	matrix metallopeptidase 10	17384		nas-2	Zinc metalloproteinase nas-2	186345
HMSD	histocompatibility minor serpin domain containing	284293		Mmp11	matrix metallopeptidase 11	17385		nas-3	Zinc metalloproteinase nas-3	187045
HRG	histidine rich glycoprotein	3273		Mmp12	matrix metallopeptidase 12	17381		nas-39	Zinc metalloproteinase nas-39	3565986
ITIH1	inter-alpha-trypsin inhibitor heavy chain 1	3697		Mmp13	matrix metallopeptidase 13	17386		nas-4	Metalloendopeptidase;Zinc metalloproteinase nas-4	182259
ITIH2	inter-alpha-trypsin inhibitor heavy chain 2	3698		Mmp14	matrix metallopeptidase 14 (membrane-inserted)	17387		nas-5	Zinc metalloproteinase nas-5	188819
ITIH3	inter-alpha-trypsin inhibitor heavy chain 3	3699		Mmp15	matrix metallopeptidase 15	17388		nas-6	Metalloendopeptidase;Zinc metalloproteinase nas-6	181796
ITIH4	inter-alpha-trypsin inhibitor heavy chain family member 4	3700		Mmp16	matrix metallopeptidase 16	17389		nas-7	Zinc metalloproteinase nas-7	182368
ITIH5	inter-alpha-trypsin inhibitor heavy chain family member 5	80760		Mmp17	matrix metallopeptidase 17	23948		nas-8	Zinc metalloproteinase nas-8	183207
ITIH6	inter-alpha-trypsin inhibitor heavy chain family member 6	347365		Mmp19	matrix metallopeptidase 19	58223		R09F10.1	undefined	181087
KNG1	kininogen 1	3827		Mmp1a	matrix metallopeptidase 1a (interstitial collagenase)	83995		sup-17	Disintegrin and metalloproteinase domain-containing protein 10 homolog	172689
PI3	peptidase inhibitor 3	5266		Mmp2	matrix metallopeptidase 2	17390		tag-196	undefined	179240
SERPINA1	serpin family A member 1	5265		Mmp20	matrix metallopeptidase 20 (enamelysin)	30800		tag-275	undefined	180886
SERPINA10	serpin family A member 10	51156		Mmp21	matrix metallopeptidase 21	214766		try-1	undefined	173856
SERPINA11	serpin family A member 11	256394		Mmp23	matrix metallopeptidase 23	26561		try-3	undefined	183420
SERPINA12	serpin family A member 12	145264		Mmp24	matrix metallopeptidase 24	17391		unc-71	Disintegrin and metalloproteinase domain-containing protein unc-71	176706
SERPINA3	serpin family A member 3	12		Mmp25	matrix metallopeptidase 25	240047		cpr-8	undefined	178613
SERPINA4	serpin family A member 4	5267		Mmp28	matrix metallopeptidase 28 (epilysin)	118453		W07B8.4	undefined	178611
SERPINA5	serpin family A member 5	5104		Mmp3	matrix metallopeptidase 3	17392		Y65B4A.2	undefined	171655
SERPINA6	serpin family A member 6	866		Mmp8	matrix metallopeptidase 8	17394		zmp-1	Matrix metalloproteinase-A	175839
SERPINA7	serpin family A member 7	6906		Mmp9	matrix metallopeptidase 9	17395		zmp-2	Matrix metalloproteinase-B	175383
SERPINA9	serpin family A member 9	327657		Pappa	pregnancy-associated plasma protein A	18491		zmp-3	Matrix metalloproteinase-C	178748
SERPINB1	serpin family B member 1	1992		Pappa2	pappalysin 2	23850		zmp-5	undefined	186805
SERPINB10	serpin family B member 10	5273		Pcsk5	proprotein convertase subtilisin/kexin type 5	18552
SERPINB11	serpin family B member 11 (gene/pseudogene)	89778		Pcsk6	proprotein convertase subtilisin/kexin type 6	18553
SERPINB12	serpin family B member 12	89777		Plat	plasminogen activator, tissue	18791
SERPINB13	serpin family B member 13	5275		Plau	plasminogen activator, urokinase	18792
SERPINB2	serpin family B member 2	5055		Plg	plasminogen	18815
SERPINB3	serpin family B member 3	6317		Prss1	protease, serine 1 (trypsin 1)	114228
SERPINB4	serpin family B member 4	6318		Prss12	protease, serine 12 neurotrypsin (motopsin)	19142
SERPINB5	serpin family B member 5	5268		Prss2	protease, serine 2	22072
SERPINB6	serpin family B member 6	5269		Prss3	protease, serine 3	22073
SERPINB7	serpin family B member 7	8710		St14	suppression of tumorigenicity 14 (colon carcinoma)	19143
SERPINB8	serpin family B member 8	5271		Tll2	tolloid-like 2	24087
SERPINB9	serpin family B member 9	5272		Tmprss15	transmembrane protease, serine 15	19146
SERPINC1	serpin family C member 1	462		Try10	trypsin 10	436522
SERPIND1	serpin family D member 1	3053		Try4	trypsin 4	22074
SERPINE1	serpin family E member 1	5054		Try5	trypsin 5	103964
SERPINE2	serpin family E member 2	5270		Hgf	hepatocyte growth factor	15234
SERPINE3	serpin family E member 3	647174		Hgfac	hepatocyte growth factor activator	54426
SERPINF1	serpin family F member 1	5176		Mst1	macrophage stimulating 1 (hepatocyte growth factor-like)	15235
SERPINF2	serpin family F member 2	5345		Sfrp1	secreted frizzled-related protein 1	20377
SERPING1	serpin family G member 1	710
SERPINH1	serpin family H member 1	871		ID: GO:0038191; Name: neuropilin binding
SERPINI1	serpin family I member 1	5274		Sema3a	sema domain, immunoglobulin domain (Ig), short basic domain, secreted, (semaphorin) 3A	20346
SERPINI2	serpin family I member 2	5276		Sema3c	sema domain, immunoglobulin domain (Ig), short basic domain, secreted, (semaphorin) 3C	20348
SLPI	secretory leukocyte peptidase inhibitor	6590		Sema3d	sema domain, immunoglobulin domain (Ig), short basic domain, secreted, (semaphorin) 3D	108151
TIMP1	TIMP metallopeptidase inhibitor 1	7076		Sema3e	sema domain, immunoglobulin domain (Ig), short basic domain, secreted, (semaphorin) 3E	20349
TIMP2	TIMP metallopeptidase inhibitor 2	7077		Sema3f	sema domain, immunoglobulin domain (Ig), short basic domain, secreted, (semaphorin) 3F	20350
TIMP3	TIMP metallopeptidase inhibitor 3	7078		Sema3g	sema domain, immunoglobulin domain (Ig), short basic domain, secreted, (semaphorin) 3G	218877
TIMP4	TIMP metallopeptidase inhibitor 4	7079		Sema4a	sema domain, immunoglobulin domain (Ig), transmembrane domain (TM) and short cytoplasmic domain, (semaphorin) 4A	20351
NGF	nerve growth factor	4803		Sema4b	sema domain, immunoglobulin domain (Ig), transmembrane domain (TM) and short cytoplasmic domain, (semaphorin) 4B	20352
TNFSF14	TNF superfamily member 14	8740		Sema4c	sema domain, immunoglobulin domain (Ig), transmembrane domain (TM) and short cytoplasmic domain, (semaphorin) 4C	20353
WFIKKN1	WAP, follistatin/kazal, immunoglobulin, kunitz and netrin domain containing 1	117166		Sema4d	sema domain, immunoglobulin domain (Ig), transmembrane domain (TM) and short cytoplasmic domain, (semaphorin) 4D	20354
WFIKKN2	WAP, follistatin/kazal, immunoglobulin, kunitz and netrin domain containing 2	124857		Sema4f	sema domain, immunoglobulin domain (Ig), TM domain, and short cytoplasmic domain	20355
				Sema4g	sema domain, immunoglobulin domain (Ig), transmembrane domain (TM) and short cytoplasmic domain, (semaphorin) 4G	26456
ID: GO:0030234; Name: enzyme regulator activity				Sema6c	sema domain, transmembrane domain (TM), and cytoplasmic domain, (semaphorin) 6C	20360
CRIM1	cysteine rich transmembrane BMP regulator 1	51232		Sema6d	sema domain, transmembrane domain (TM), and cytoplasmic domain, (semaphorin) 6D	214968
FBLN1	fibulin 1	2192		Sema7a	sema domain, immunoglobulin domain (Ig), and GPI membrane anchor, (semaphorin) 7A	20361
FN1	fibronectin 1	2335		Vegfa	vascular endothelial growth factor A	22339
GAS6	growth arrest specific 6	2621
IGFBP3	insulin like growth factor binding protein 3	3486		ID: GO:0030234; Name: enzyme regulator activity
PAPLN	papilin, proteoglycan like sulfated glycoprotein	89932		Agrn	agrin	11603
PCOLCE	procollagen C-endopeptidase enhancer	5118		Crim1	cysteine rich transmembrane BMP regulator 1 (chordin like)	50766
PCOLCE2	procollagen C-endopeptidase enhancer 2	26577		Fbln1	fibulin 1	14114
SLIT2	slit guidance ligand 2	9353		Fn1	fibronectin 1	14268
SSPO	SCO-spondin	23145		Gas6	growth arrest specific 6	14456
COL28A1	collagen type XXVIII alpha 1 chain	340267		Igfbp3	insulin-like growth factor binding protein 3	16009
COL4A3	collagen type IV alpha 3 chain	1285		Papln	papilin, proteoglycan-like sulfated glycoprotein	170721
COL6A3	collagen type VI alpha 3 chain	1293		Pcolce	procollagen C-endopeptidase enhancer protein	18542
COL7A1	collagen type VII alpha 1 chain	1294		Pcolce2	procollagen C-endopeptidase enhancer 2	76477
SPOCK1	SPARC (osteonectin), cwcv and kazal like domains proteoglycan 1	6695		Slit2	slit guidance ligand 2	20563
SPOCK2	SPARC (osteonectin), cwcv and kazal like domains proteoglycan 2	9806		Col28a1	collagen, type XXVIII, alpha 1	213945
SPOCK3	SPARC (osteonectin), cwcv and kazal like domains proteoglycan 3	50859		Col7a1	collagen, type VII, alpha 1	12836
ANXA1	annexin A1	301		Spock3	sparc/osteonectin, cwcv and kazal-like domains proteoglycan 3	72902
ANXA2	annexin A2	302		Anxa1	annexin A1	16952
ANXA3	annexin A3	306		Anxa2	annexin A2	12306
ANXA4	annexin A4	307		Anxa3	annexin A3	11745
ANXA5	annexin A5	308		Elfn1	leucine rich repeat and fibronectin type III, extracellular 1	243312
ELFN1	extracellular leucine rich repeat and fibronectin type III domain containing 1	392617		Elfn2	leucine rich repeat and fibronectin type III, extracellular 2	207393
ELFN2	extracellular leucine rich repeat and fibronectin type III domain containing 2	114794		Gpc3	glypican 3	14734
GPC3	glypican 3	2719		Grem1	gremlin 1, DAN family BMP antagonist	23892
GREM1	gremlin 1, DAN family BMP antagonist	26585		Lgals9	lectin, galactose binding, soluble 9	16859
LGALS3	galectin 3	3958		2010005H15Rik	RIKEN cDNA 2010005H15 gene	76770
PLXNB1	plexin B1	5364		8030411F24Rik	RIKEN cDNA 8030411F24 gene	78609
A2M	alpha-2-macroglobulin	2		9230104L09Rik	RIKEN cDNA 9230104L09 gene	77705
A2ML1	alpha-2-macroglobulin like 1	144568		A2m	alpha-2-macroglobulin	232345
AGT	angiotensinogen	183		AI182371	expressed sequence AI182371	98870
AMBP	alpha-1-microglobulin/bikunin precursor	259		Ambp	alpha 1 microglobulin/bikunin precursor	11699
CD109	CD109 molecule	135228		BC100530	cDNA sequence BC100530	100034684
CPN2	carboxypeptidase N subunit 2	1370		BC117090	cDNA sequence BC1179090	100038854
CST1	cystatin SN	1469		Cd109	CD109 antigen	235505
CST11	cystatin 11	140880		Cst10	cystatin 10 (chondrocytes)	58214
CST2	cystatin SA	1470		Cst11	cystatin 11	78240
CST3	cystatin C	1471		Cst12	cystatin 12	69362
CST4	cystatin S	1472		Cst13	cystatin 13	69294
CST5	cystatin D	1473		Cst3	cystatin C	13010
CST6	cystatin E/M	1474		Cst6	cystatin E/M	73720
CST7	cystatin F	8530		Cst7	cystatin F (leukocystatin)	13011
CST8	cystatin 8	10047		Cst8	cystatin 8 (cystatin-related epididymal spermatogenic)	13012
CST9	cystatin 9	128822		Cst9	cystatin 9	13013
CST9L	cystatin 9 like	128821		Csta1	cystatin A1	209294
CSTA	cystatin A	1475		Cstb	cystatin B	13014
CSTB	cystatin B	1476		Cstl1	cystatin-like 1	228756
CSTL1	cystatin like 1	128817		Ctsc	cathepsin C	13032
CTSA	cathepsin A	5476		Ctsh	cathepsin H	13036
CTSC	cathepsin C	1075		F13b	coagulation factor XIII, beta subunit	14060
CTSH	cathepsin H	1512		F2	coagulation factor II	14061
F2	coagulation factor II, thrombin	2147		Fam20a	family with sequence similarity 20, member A	208659
FAM20A	FAM20A, golgi associated secretory pathway pseudokinase	54757		Gm5416	predicted gene 5416	408196
HMSD	histocompatibility minor serpin domain containing	284293		Gm5483	predicted gene 5483	433016
HRG	histidine rich glycoprotein	3273		Hrg	histidine-rich glycoprotein	94175
HYAL2	hyaluronidase 2	8692		Hyal2	hyaluronoglucosaminidase 2	15587
ITIH1	inter-alpha-trypsin inhibitor heavy chain 1	3697		Itih1	inter-alpha trypsin inhibitor, heavy chain 1	16424
ITIH2	inter-alpha-trypsin inhibitor heavy chain 2	3698		Itih2	inter-alpha trypsin inhibitor, heavy chain 2	16425
ITIH3	inter-alpha-trypsin inhibitor heavy chain 3	3699		Itih3	inter-alpha trypsin inhibitor, heavy chain 3	16426
ITIH4	inter-alpha-trypsin inhibitor heavy chain family member 4	3700		Itih4	inter alpha-trypsin inhibitor, heavy chain 4	16427
ITIH5	inter-alpha-trypsin inhibitor heavy chain family member 5	80760		Itih5	inter-alpha (globulin) inhibitor H5	209378
ITIH6	inter-alpha-trypsin inhibitor heavy chain family member 6	347365		Kng1	kininogen 1	16644
KNG1	kininogen 1	3827		Kng2	kininogen 2	385643
MMP15	matrix metallopeptidase 15	4324		Mmp25	matrix metallopeptidase 25	240047
MMP16	matrix metallopeptidase 16	4325		Mug2	murinoglobulin 2	17837
MMP17	matrix metallopeptidase 17	4326		Serpina10	serine (or cysteine) peptidase inhibitor, clade A (alpha-1 antiproteinase, antitrypsin), member 10	217847
MMP24	matrix metallopeptidase 24	10893		Serpina11	serine (or cysteine) peptidase inhibitor, clade A (alpha-1 antiproteinase, antitrypsin), member 11	380780
PI3	peptidase inhibitor 3	5266		Serpina12	serine (or cysteine) peptidase inhibitor, clade A (alpha-1 antiproteinase, antitrypsin), member 12	68054
SERPINA1	serpin family A member 1	5265		Serpina1a	serine (or cysteine) peptidase inhibitor, clade A, member 1A	20700
SERPINA10	serpin family A member 10	51156		Serpina1b	serine (or cysteine) preptidase inhibitor, clade A, member 1B	20701
SERPINA11	serpin family A member 11	256394		Serpina1c	serine (or cysteine) peptidase inhibitor, clade A, member 1C	20702
SERPINA12	serpin family A member 12	145264		Serpina1d	serine (or cysteine) peptidase inhibitor, clade A, member 1D	20703
SERPINA3	serpin family A member 3	12		Serpina1e	serine (or cysteine) peptidase inhibitor, clade A, member 1E	20704
SERPINA4	serpin family A member 4	5267		Serpina1f	serine (or cysteine) peptidase inhibitor, clade A, member 1F	68348
SERPINA5	serpin family A member 5	5104		Serpina3a	serine (or cysteine) peptidase inhibitor, clade A, member 3A	74069
SERPINA6	serpin family A member 6	866		Serpina3b	serine (or cysteine) peptidase inhibitor, clade A, member 3B	271047
SERPINA7	serpin family A member 7	6906		Serpina3c	serine (or cysteine) peptidase inhibitor, clade A, member 3C	16625
SERPINA9	serpin family A member 9	327657		Serpina3f	serine (or cysteine) peptidase inhibitor, clade A, member 3F	238393
SERPINB1	serpin family B member 1	1992		Serpina3g	serine (or cysteine) peptidase inhibitor, clade A, member 3G	20715
SERPINB10	serpin family B member 10	5273		Serpina3k	serine (or cysteine) peptidase inhibitor, clade A, member 3K	20714
SERPINB11	serpin family B member 11 (gene/pseudogene)	89778		Serpina3m	serine (or cysteine) peptidase inhibitor, clade A, member 3M	20717
SERPINB12	serpin family B member 12	89777		Serpina5	serine (or cysteine) peptidase inhibitor, clade A, member 5	268591
SERPINB13	serpin family B member 13	5275		Serpina6	serine (or cysteine) peptidase inhibitor, clade A, member 6	12401
SERPINB2	serpin family B member 2	5055		Serpina7	serine (or cysteine) peptidase inhibitor, clade A (alpha-1 antiproteinase, antitrypsin), member 7	331535
SERPINB3	serpin family B member 3	6317		Serpina9	serine (or cysteine) peptidase inhibitor, clade A (alpha-1 antiproteinase, antitrypsin), member 9	71907
SERPINB4	serpin family B member 4	6318		Serpinb11	serine (or cysteine) peptidase inhibitor, clade B (ovalbumin), member 11	66957
SERPINB5	serpin family B member 5	5268		Serpinb12	serine (or cysteine) peptidase inhibitor, clade B (ovalbumin), member 12	71869
SERPINB6	serpin family B member 6	5269		Serpinb13	serine (or cysteine) peptidase inhibitor, clade B (ovalbumin), member 13	241196
SERPINB7	serpin family B member 7	8710		Serpinb1a	serine (or cysteine) peptidase inhibitor, clade B, member 1a	66222
SERPINB8	serpin family B member 8	5271		Serpinb1b	serine (or cysteine) peptidase inhibitor, clade B, member 1b	282663
SERPINB9	serpin family B member 9	5272		Serpinb1c	serine (or cysteine) peptidase inhibitor, clade B, member 1c	380839
SERPINC1	serpin family C member 1	462		Serpinb2	serine (or cysteine) peptidase inhibitor, clade B, member 2	18788
SERPIND1	serpin family D member 1	3053		Serpinb3a	serine (or cysteine) peptidase inhibitor, clade B (ovalbumin), member 3A	20248
SERPINE1	serpin family E member 1	5054		Serpinb3b	serine (or cysteine) peptidase inhibitor, clade B (ovalbumin), member 3B	383548
SERPINE2	serpin family E member 2	5270		Serpinb3c	serine (or cysteine) peptidase inhibitor, clade B, member 3C	381286
SERPINE3	serpin family E member 3	647174		Serpinb3d	serine (or cysteine) peptidase inhibitor, clade B (ovalbumin), member 3D	394252
SERPINF1	serpin family F member 1	5176		Serpinb5	serine (or cysteine) peptidase inhibitor, clade B, member 5	20724
SERPINF2	serpin family F member 2	5345		Serpinb6a	serine (or cysteine) peptidase inhibitor, clade B, member 6a	20719
SERPING1	serpin family G member 1	710		Serpinb6b	serine (or cysteine) peptidase inhibitor, clade B, member 6b	20708
SERPINH1	serpin family H member 1	871		Serpinb6c	serine (or cysteine) peptidase inhibitor, clade B, member 6c	97848
SERPINI1	serpin family I member 1	5274		Serpinb6d	serine (or cysteine) peptidase inhibitor, clade B, member 6d	238568
SERPINI2	serpin family I member 2	5276		Serpinb7	serine (or cysteine) peptidase inhibitor, clade B, member 7	116872
SLPI	secretory leukocyte peptidase inhibitor	6590		Serpinb8	serine (or cysteine) peptidase inhibitor, clade B, member 8	20725
TIMP1	TIMP metallopeptidase inhibitor 1	7076		Serpinb9	serine (or cysteine) peptidase inhibitor, clade B, member 9	20723
TIMP2	TIMP metallopeptidase inhibitor 2	7077		Serpinb9b	serine (or cysteine) peptidase inhibitor, clade B, member 9b	20706
TIMP3	TIMP metallopeptidase inhibitor 3	7078		Serpinb9c	serine (or cysteine) peptidase inhibitor, clade B, member 9c	20707
TIMP4	TIMP metallopeptidase inhibitor 4	7079		Serpinb9d	serine (or cysteine) peptidase inhibitor, clade B, member 9d	20726
ANGPT4	angiopoietin 4	51378		Serpinb9e	serine (or cysteine) peptidase inhibitor, clade B, member 9e	20710
ANGPTL3	angiopoietin like 3	27329		Serpinb9f	serine (or cysteine) peptidase inhibitor, clade B, member 9f	20709
ANGPTL4	angiopoietin like 4	51129		Serpinb9g	serine (or cysteine) peptidase inhibitor, clade B, member 9g	93806
BMP2	bone morphogenetic protein 2	650		Serpinc1	serine (or cysteine) peptidase inhibitor, clade C (antithrombin), member 1	11905
CCL3	C-C motif chemokine ligand 3	6348		Serpind1	serine (or cysteine) peptidase inhibitor, clade D, member 1	15160
CCL5	C-C motif chemokine ligand 5	6352		Serpine2	serine (or cysteine) peptidase inhibitor, clade E, member 2	20720
CCL8	C-C motif chemokine ligand 8	6355		Serpine3	serpin peptidase inhibitor, clade E (nexin, plasminogen activator inhibitor type 1), member 3	319433
CXCL1	C-X-C motif chemokine ligand 1	2919		Serpinf1	serine (or cysteine) peptidase inhibitor, clade F, member 1	20317
CXCL10	C-X-C motif chemokine ligand 10	3627		Serpinf2	serine (or cysteine) peptidase inhibitor, clade F, member 2	18816
EGF	epidermal growth factor	1950		Serping1	serine (or cysteine) peptidase inhibitor, clade G, member 1	12258
EPO	erythropoietin	2056		Serpinh1	serine (or cysteine) peptidase inhibitor, clade H, member 1	12406
FGF13	fibroblast growth factor 13	2258		Serpini1	serine (or cysteine) peptidase inhibitor, clade I, member 1	20713
IGF2	insulin like growth factor 2	3481		Serpini2	serine (or cysteine) peptidase inhibitor, clade I, member 2	67931
IL2	interleukin 2	3558		Slpi	secretory leukocyte peptidase inhibitor	20568
NGF	nerve growth factor	4803		Stfa1	stefin A1	20861
NRG1	neuregulin 1	3084		Stfa2	stefin A2	20862
NRG3	neuregulin 3	10718		Stfa2l1	stefin A2 like 1	268885
PDGFB	platelet derived growth factor subunit B	5155		Stfa3	stefin A3	20863
PTN	pleiotrophin	5764		Timp1	tissue inhibitor of metalloproteinase 1	21857
SFRP2	secreted frizzled related protein 2	6423		Timp3	tissue inhibitor of metalloproteinase 3	21859
TGFB1	transforming growth factor beta 1	7040		Timp4	tissue inhibitor of metalloproteinase 4	110595
TNFSF14	TNF superfamily member 14	8740		Angpt4	angiopoietin 4	11602
WFIKKN1	WAP, follistatin/kazal, immunoglobulin, kunitz and netrin domain containing 1	117166		Angptl3	angiopoietin-like 3	30924
WFIKKN2	WAP, follistatin/kazal, immunoglobulin, kunitz and netrin domain containing 2	124857		Angptl4	angiopoietin-like 4	57875
WNT11	Wnt family member 11	7481		Bmp2	bone morphogenetic protein 2	12156
				Ccl12	chemokine (C-C motif) ligand 12	20293
ID: GO:0019838; Name: growth factor binding				Ccl3	chemokine (C-C motif) ligand 3	20302
CRIM1	cysteine rich transmembrane BMP regulator 1	51232		Ccl5	chemokine (C-C motif) ligand 5	20304
IGFALS	insulin like growth factor binding protein acid labile subunit	3483		Epo	erythropoietin	13856
IGFBP1	insulin like growth factor binding protein 1	3484		Fgf13	fibroblast growth factor 13	14168
IGFBP2	insulin like growth factor binding protein 2	3485		Igf1	insulin-like growth factor 1	16000
IGFBP3	insulin like growth factor binding protein 3	3486		Igf2	insulin-like growth factor 2	16002
IGFBP4	insulin like growth factor binding protein 4	3487		Ngf	nerve growth factor	18049
IGFBP5	insulin like growth factor binding protein 5	3488		Nrg1	neuregulin 1	211323
IGFBP6	insulin like growth factor binding protein 6	3489		Pdgfb	platelet derived growth factor, B polypeptide	18591
IGFBP7	insulin like growth factor binding protein 7	3490		Sfrp2	secreted frizzled-related protein 2	20319
IGFBPL1	insulin like growth factor binding protein like 1	347252		Tgfb1	transforming growth factor, beta 1	21803
LTBP1	latent transforming growth factor beta binding protein 1	4052		Tnfsf14	tumor necrosis factor (ligand) superfamily, member 14	50930
LTBP2	latent transforming growth factor beta binding protein 2	4053		Wfikkn1	WAP, FS, Ig, KU, and NTR-containing protein 1	215001
LTBP3	latent transforming growth factor beta binding protein 3	4054		Wfikkn2	WAP, follistatin/kazal, immunoglobulin, kunitz and netrin domain containing 2	278507
LTBP4	latent transforming growth factor beta binding protein 4	8425		Wnt11	wingless-type MMTV integration site family, member 11	22411
PXDN	peroxidasin	7837
SRPX2	sushi repeat containing protein X-linked 2	27286		ID: GO:0008237; Name: metallopeptidase activity
THBS1	thrombospondin 1	7057		Aebp1	AE binding protein 1	11568
COL1A1	collagen type I alpha 1 chain	1277		Hpx	hemopexin	15458
COL1A2	collagen type I alpha 2 chain	1278		Adam10	a disintegrin and metallopeptidase domain 10	11487
COL2A1	collagen type II alpha 1 chain	1280		Adam11	a disintegrin and metallopeptidase domain 11	11488
COL3A1	collagen type III alpha 1 chain	1281		Adam12	a disintegrin and metallopeptidase domain 12 (meltrin alpha)	11489
COL4A1	collagen type IV alpha 1 chain	1282		Adam15	a disintegrin and metallopeptidase domain 15 (metargidin)	11490
COL5A1	collagen type V alpha 1 chain	1289		Adam17	a disintegrin and metallopeptidase domain 17	11491
COL6A1	collagen type VI alpha 1 chain	1291		Adam18	a disintegrin and metallopeptidase domain 18	13524
ESM1	endothelial cell specific molecule 1	11082		Adam19	a disintegrin and metallopeptidase domain 19 (meltrin beta)	11492
GPC1	glypican 1	2817		Adam1a	a disintegrin and metallopeptidase domain 1a	280668
A2M	alpha-2-macroglobulin	2		Adam1b	a disintegrin and metallopeptidase domain 1b	280667
CD109	CD109 molecule	135228		Adam2	a disintegrin and metallopeptidase domain 2	11495
HTRA1	HtrA serine peptidase 1	5654		Adam20	a disintegrin and metallopeptidase domain 20	384806
HTRA3	HtrA serine peptidase 3	94031		Adam21	a disintegrin and metallopeptidase domain 21	56622
HTRA4	HtrA serine peptidase 4	203100		Adam22	a disintegrin and metallopeptidase domain 22	11496
HYAL2	hyaluronidase 2	8692		Adam23	a disintegrin and metallopeptidase domain 23	23792
KAZALD1	Kazal type serine peptidase inhibitor domain 1	81621		Adam24	a disintegrin and metallopeptidase domain 24 (testase 1)	13526
PCSK6	proprotein convertase subtilisin/kexin type 6	5046		Adam25	a disintegrin and metallopeptidase domain 25 (testase 2)	23793
CXCL13	C-X-C motif chemokine ligand 13	10563		Adam26a	a disintegrin and metallopeptidase domain 26A (testase 3)	13525
FGFBP1	fibroblast growth factor binding protein 1	9982		Adam26b	a disintegrin and metallopeptidase domain 26B	382007
FGFBP2	fibroblast growth factor binding protein 2	83888		Adam28	a disintegrin and metallopeptidase domain 28	13522
FGFBP3	fibroblast growth factor binding protein 3	143282		Adam3	a disintegrin and metallopeptidase domain 3 (cyritestin)	11497
IL1RN	interleukin 1 receptor antagonist	3557		Adam30	a disintegrin and metallopeptidase domain 30	71078
PDGFA	platelet derived growth factor subunit A	5154		Adam32	a disintegrin and metallopeptidase domain 32	353188
PDGFB	platelet derived growth factor subunit B	5155		Adam33	a disintegrin and metallopeptidase domain 33	110751
PTN	pleiotrophin	5764		Adam34	a disintegrin and metallopeptidase domain 34	252866
S100A13	S100 calcium binding protein A13	6284		Adam39	a disintegrin and metallopeptidase domain 39	546055
TGFB3	transforming growth factor beta 3	7043		Adam4	a disintegrin and metallopeptidase domain 4	11498
WFIKKN1	WAP, follistatin/kazal, immunoglobulin, kunitz and netrin domain containing 1	117166		Adam5	a disintegrin and metallopeptidase domain 5	11499
WFIKKN2	WAP, follistatin/kazal, immunoglobulin, kunitz and netrin domain containing 2	124857		Adam6a	a disintegrin and metallopeptidase domain 6A	238406
				Adam6b	a disintegrin and metallopeptidase domain 6B	238405
ID: GO:0005102; Name: signaling receptor binding				Adam7	a disintegrin and metallopeptidase domain 7	11500
ADIPOQ	adiponectin, C1Q and collagen domain containing	9370		Adam8	a disintegrin and metallopeptidase domain 8	11501
AMBN	ameloblastin	258		Adam9	a disintegrin and metallopeptidase domain 9 (meltrin gamma)	11502
AMELX	amelogenin X-linked	265		Adamdec1	ADAM-like, decysin 1	58860
COMP	cartilage oligomeric matrix protein	1311		Adamts1	a disintegrin-like and metallopeptidase (reprolysin type) with thrombospondin type 1 motif, 1	11504
CTHRC1	collagen triple helix repeat containing 1	115908		Adamts10	a disintegrin-like and metallopeptidase (reprolysin type) with thrombospondin type 1 motif, 10	224697
DMP1	dentin matrix acidic phosphoprotein 1	1758		Adamts12	a disintegrin-like and metallopeptidase (reprolysin type) with thrombospondin type 1 motif, 12	239337
ECM1	extracellular matrix protein 1	1893		Adamts13	a disintegrin-like and metallopeptidase (reprolysin type) with thrombospondin type 1 motif, 13	279028
ECM2	undefined	1842		Adamts15	a disintegrin-like and metallopeptidase (reprolysin type) with thrombospondin type 1 motif, 15	235130
EDIL3	EGF like repeats and discoidin domains 3	10085		Adamts16	a disintegrin-like and metallopeptidase (reprolysin type) with thrombospondin type 1 motif, 16	271127
EFEMP1	EGF containing fibulin extracellular matrix protein 1	2202		Adamts17	a disintegrin-like and metallopeptidase (reprolysin type) with thrombospondin type 1 motif, 17	233332
EMILIN1	elastin microfibril interfacer 1	11117		Adamts18	a disintegrin-like and metallopeptidase (reprolysin type) with thrombospondin type 1 motif, 18	208936
FBLN5	fibulin 5	10516		Adamts19	a disintegrin-like and metallopeptidase (reprolysin type) with thrombospondin type 1 motif, 19	240322
FBN1	fibrillin 1	2200		Adamts2	a disintegrin-like and metallopeptidase (reprolysin type) with thrombospondin type 1 motif, 2	216725
FGA	fibrinogen alpha chain	2243		Adamts20	a disintegrin-like and metallopeptidase (reprolysin type) with thrombospondin type 1 motif, 20	223838
FGB	fibrinogen beta chain	2244		Adamts3	a disintegrin-like and metallopeptidase (reprolysin type) with thrombospondin type 1 motif, 3	330119
FGG	fibrinogen gamma chain	2266		Adamts4	a disintegrin-like and metallopeptidase (reprolysin type) with thrombospondin type 1 motif, 4	240913
FN1	fibronectin 1	2335		Adamts5	a disintegrin-like and metallopeptidase (reprolysin type) with thrombospondin type 1 motif, 5 (aggrecanase-2)	23794
GAS6	growth arrest specific 6	2621		Adamts6	a disintegrin-like and metallopeptidase (reprolysin type) with thrombospondin type 1 motif, 6	108154
IBSP	integrin binding sialoprotein	3381		Adamts7	a disintegrin-like and metallopeptidase (reprolysin type) with thrombospondin type 1 motif, 7	108153
IGFBP1	insulin like growth factor binding protein 1	3484		Adamts9	a disintegrin-like and metallopeptidase (reprolysin type) with thrombospondin type 1 motif, 9	101401
IGFBP2	insulin like growth factor binding protein 2	3485		Astl	astacin-like metalloendopeptidase (M12 family)	215095
IGFBP4	insulin like growth factor binding protein 4	3487		Bmp1	bone morphogenetic protein 1	12153
IGFBP6	insulin like growth factor binding protein 6	3489		Gm4787	predicted gene 4787	214321
LAMA1	laminin subunit alpha 1	284217		Mep1a	meprin 1 alpha	17287
LAMA2	laminin subunit alpha 2	3908		Mep1b	meprin 1 beta	17288
LAMA3	laminin subunit alpha 3	3909		Mmp10	matrix metallopeptidase 10	17384
LAMA4	laminin subunit alpha 4	3910		Mmp11	matrix metallopeptidase 11	17385
LAMA5	laminin subunit alpha 5	3911		Mmp12	matrix metallopeptidase 12	17381
LAMB2	laminin subunit beta 2	3913		Mmp13	matrix metallopeptidase 13	17386
LGI1	leucine rich glioma inactivated 1	9211		Mmp14	matrix metallopeptidase 14 (membrane-inserted)	17387
LRG1	leucine rich alpha-2-glycoprotein 1	116844		Mmp15	matrix metallopeptidase 15	17388
LTBP4	latent transforming growth factor beta binding protein 4	8425		Mmp16	matrix metallopeptidase 16	17389
MFGE8	milk fat globule-EGF factor 8 protein	4240		Mmp17	matrix metallopeptidase 17	23948
NPNT	nephronectin	255743		Mmp19	matrix metallopeptidase 19	58223
NTN3	netrin 3	4917		Mmp1a	matrix metallopeptidase 1a (interstitial collagenase)	83995
PXDN	peroxidasin	7837		Mmp2	matrix metallopeptidase 2	17390
RELN	reelin	5649		Mmp20	matrix metallopeptidase 20 (enamelysin)	30800
RSPO1	R-spondin 1	284654		Mmp21	matrix metallopeptidase 21	214766
RSPO2	R-spondin 2	340419		Mmp23	matrix metallopeptidase 23	26561
RSPO3	R-spondin 3	84870		Mmp24	matrix metallopeptidase 24	17391
RSPO4	R-spondin 4	343637		Mmp25	matrix metallopeptidase 25	240047
SLIT1	slit guidance ligand 1	6585		Mmp28	matrix metallopeptidase 28 (epilysin)	118453
SLIT2	slit guidance ligand 2	9353		Mmp3	matrix metallopeptidase 3	17392
SLIT3	slit guidance ligand 3	6586		Mmp8	matrix metallopeptidase 8	17394
SPP1	secreted phosphoprotein 1	6696		Mmp9	matrix metallopeptidase 9	17395
SRPX2	sushi repeat containing protein X-linked 2	27286		Pappa	pregnancy-associated plasma protein A	18491
TGFBI	transforming growth factor beta induced	7045		Pappa2	pappalysin 2	23850
THBS1	thrombospondin 1	7057		Tll2	tolloid-like 2	24087
THBS4	thrombospondin 4	7060
TNN	tenascin N	63923		ID: GO:0008236; Name: serine-type peptidase activity
TNXB	tenascin XB	7148		Reln	reelin	19699
VTN	vitronectin	7448		Adam17	a disintegrin and metallopeptidase domain 17	11491
VWDE	von Willebrand factor D and EGF domains	221806		Cela1	chymotrypsin-like elastase family, member 1	109901
VWF	von Willebrand factor	7450		Cela2a	chymotrypsin-like elastase family, member 2A	13706
ZP3	zona pellucida glycoprotein 3	7784		Cela3b	chymotrypsin-like elastase family, member 3B	67868
COL16A1	collagen type XVI alpha 1 chain	1307		Ctsa	cathepsin A	19025
COL2A1	collagen type II alpha 1 chain	1280		Ctsc	cathepsin C	13032
COL3A1	collagen type III alpha 1 chain	1281		Ctsg	cathepsin G	13035
COL4A3	collagen type IV alpha 3 chain	1285		Ctsh	cathepsin H	13036
COL5A1	collagen type V alpha 1 chain	1289		Elane	elastase, neutrophil expressed	50701
ESM1	endothelial cell specific molecule 1	11082		F10	coagulation factor X	14058
HSPG2	heparan sulfate proteoglycan 2	3339		F12	coagulation factor XII (Hageman factor)	58992
OGN	osteoglycin	4969		F2	coagulation factor II	14061
ANXA1	annexin A1	301		F7	coagulation factor VII	14068
ANXA5	annexin A5	308		F9	coagulation factor IX	14071
ANXA7	annexin A7	310		Gm10334	predicted gene 10334	100040233
C1QL1	complement C1q like 1	10882		Gm5771	predicted gene 5771	436523
C1QTNF2	C1q and TNF related 2	114898		Habp2	hyaluronic acid binding protein 2	226243
C1QTNF4	C1q and TNF related 4	114900		Htra1	HtrA serine peptidase 1	56213
C1QTNF9	C1q and TNF related 9	338872		Htra3	HtrA serine peptidase 3	78558
CLEC11A	C-type lectin domain containing 11A	6320		Htra4	HtrA serine peptidase 4	330723
CLEC4D	C-type lectin domain family 4 member D	338339		Masp1	mannan-binding lectin serine peptidase 1	17174
CLEC7A	C-type lectin domain containing 7A	64581		Masp2	mannan-binding lectin serine peptidase 2	17175
COLEC10	collectin subfamily member 10	10584		Mmp12	matrix metallopeptidase 12	17381
CSPG5	chondroitin sulfate proteoglycan 5	10675		Mmp13	matrix metallopeptidase 13	17386
FCN1	ficolin 1	2219		Mmp19	matrix metallopeptidase 19	58223
GREM1	gremlin 1, DAN family BMP antagonist	26585		Mmp2	matrix metallopeptidase 2	17390
LGALS3	galectin 3	3958		Mmp20	matrix metallopeptidase 20 (enamelysin)	30800
LGALS8	galectin 8	3964		Mmp3	matrix metallopeptidase 3	17392
MBL2	mannose binding lectin 2	4153		Mmp8	matrix metallopeptidase 8	17394
MUC4	mucin 4, cell surface associated	4585		Mmp9	matrix metallopeptidase 9	17395
PLXNB1	plexin B1	5364		Pcsk5	proprotein convertase subtilisin/kexin type 5	18552
PLXNC1	plexin C1	10154		Pcsk6	proprotein convertase subtilisin/kexin type 6	18553
REG1A	regenerating family member 1 alpha	5967		Plat	plasminogen activator, tissue	18791
SEMA3A	semaphorin 3A	10371		Plau	plasminogen activator, urokinase	18792
SEMA3B	semaphorin 3B	7869		Plg	plasminogen	18815
SEMA3C	semaphorin 3C	10512		Prss1	protease, serine 1 (trypsin 1)	114228
SEMA3D	semaphorin 3D	223117		Prss12	protease, serine 12 neurotrypsin (motopsin)	19142
SEMA3E	semaphorin 3E	9723		Prss2	protease, serine 2	22072
SEMA3F	semaphorin 3F	6405		Prss3	protease, serine 3	22073
SEMA3G	semaphorin 3G	56920		St14	suppression of tumorigenicity 14 (colon carcinoma)	19143
SEMA4A	semaphorin 4A	64218		Tmprss15	transmembrane protease, serine 15	19146
SEMA4B	semaphorin 4B	10509		Try10	trypsin 10	436522
SEMA4C	semaphorin 4C	54910		Try4	trypsin 4	22074
SEMA4D	semaphorin 4D	10507		Try5	trypsin 5	103964
SEMA4F	ssemaphorin 4F	10505		Hgf	hepatocyte growth factor	15234
SEMA4G	semaphorin 4G	57715		Hgfac	hepatocyte growth factor activator	54426
SEMA5A	semaphorin 5A	9037		Mst1	macrophage stimulating 1 (hepatocyte growth factor-like)	15235
SEMA5B	semaphorin 5B	54437
SEMA6A	semaphorin 6A	57556		ID: GO:0008233; Name: peptidase activity
SEMA6B	semaphorin 6B	10501		Aebp1	AE binding protein 1	11568
SEMA6C	semaphorin 6C	10500		Fgl2	fibrinogen-like protein 2	14190
SEMA6D	semaphorin 6D	80031		Papln	papilin, proteoglycan-like sulfated glycoprotein	170721
SEMA7A	semaphorin 7A (John Milton Hagen blood group)	8482		Reln	reelin	19699
A2M	alpha-2-macroglobulin	2		Thsd4	thrombospondin, type I, domain containing 4	207596
ADAM10	ADAM metallopeptidase domain 10	102		Tinag	tubulointerstitial nephritis antigen	26944
ADAM11	ADAM metallopeptidase domain 11	4185		Tinagl1	tubulointerstitial nephritis antigen-like 1	94242
ADAM15	ADAM metallopeptidase domain 15	8751		Clec4a3	C-type lectin domain family 4, member a3	73149
ADAM17	ADAM metallopeptidase domain 17	6868		Hpx	hemopexin	15458
ADAM2	ADAM metallopeptidase domain 2	2515		Adam10	a disintegrin and metallopeptidase domain 10	11487
ADAM22	ADAM metallopeptidase domain 22	53616		Adam11	a disintegrin and metallopeptidase domain 11	11488
ADAM23	ADAM metallopeptidase domain 23	8745		Adam12	a disintegrin and metallopeptidase domain 12 (meltrin alpha)	11489
ADAM9	ADAM metallopeptidase domain 9	8754		Adam15	a disintegrin and metallopeptidase domain 15 (metargidin)	11490
ADAMTS13	ADAM metallopeptidase with thrombospondin type 1 motif 13	11093		Adam17	a disintegrin and metallopeptidase domain 17	11491
ADAMTS5	ADAM metallopeptidase with thrombospondin type 1 motif 5	11096		Adam18	a disintegrin and metallopeptidase domain 18	13524
ADAMTS8	ADAM metallopeptidase with thrombospondin type 1 motif 8	11095		Adam19	a disintegrin and metallopeptidase domain 19 (meltrin beta)	11492
AGT	angiotensinogen	183		Adam1a	a disintegrin and metallopeptidase domain 1a	280668
BMP1	bone morphogenetic protein 1	649		Adam1b	a disintegrin and metallopeptidase domain 1b	280667
F2	coagulation factor II, thrombin	2147		Adam2	a disintegrin and metallopeptidase domain 2	11495
F7	coagulation factor VII	2155		Adam20	a disintegrin and metallopeptidase domain 20	384806
HRG	histidine rich glycoprotein	3273		Adam21	a disintegrin and metallopeptidase domain 21	56622
HYAL2	hyaluronidase 2	8692		Adam22	a disintegrin and metallopeptidase domain 22	11496
KNG1	kininogen 1	3827		Adam23	a disintegrin and metallopeptidase domain 23	23792
MMP14	matrix metallopeptidase 14	4323		Adam24	a disintegrin and metallopeptidase domain 24 (testase 1)	13526
PLAT	plasminogen activator, tissue type	5327		Adam25	a disintegrin and metallopeptidase domain 25 (testase 2)	23793
PLG	plasminogen	5340		Adam26a	a disintegrin and metallopeptidase domain 26A (testase 3)	13525
SERPINE1	serpin family E member 1	5054		Adam26b	a disintegrin and metallopeptidase domain 26B	382007
SERPINE2	serpin family E member 2	5270		Adam28	a disintegrin and metallopeptidase domain 28	13522
TIMP1	TIMP metallopeptidase inhibitor 1	7076		Adam3	a disintegrin and metallopeptidase domain 3 (cyritestin)	11497
TIMP2	TIMP metallopeptidase inhibitor 2	7077		Adam30	a disintegrin and metallopeptidase domain 30	71078
AMH	anti-Mullerian hormone	268		Adam32	a disintegrin and metallopeptidase domain 32	353188
ANGPT1	angiopoietin 1	284		Adam33	a disintegrin and metallopeptidase domain 33	110751
ANGPT2	angiopoietin 2	285		Adam34	a disintegrin and metallopeptidase domain 34	252866
ANGPT4	angiopoietin 4	51378		Adam39	a disintegrin and metallopeptidase domain 39	546055
ANGPTL1	angiopoietin like 1	9068		Adam4	a disintegrin and metallopeptidase domain 4	11498
ANGPTL2	angiopoietin like 2	23452		Adam5	a disintegrin and metallopeptidase domain 5	11499
ANGPTL3	angiopoietin like 3	27329		Adam6a	a disintegrin and metallopeptidase domain 6A	238406
AREG	amphiregulin	374		Adam6b	a disintegrin and metallopeptidase domain 6B	238405
ARTN	artemin	9048		Adam7	a disintegrin and metallopeptidase domain 7	11500
BDNF	brain derived neurotrophic factor	627		Adam8	a disintegrin and metallopeptidase domain 8	11501
BMP10	bone morphogenetic protein 10	27302		Adam9	a disintegrin and metallopeptidase domain 9 (meltrin gamma)	11502
BMP15	bone morphogenetic protein 15	9210		Adamdec1	ADAM-like, decysin 1	58860
BMP2	bone morphogenetic protein 2	650		Adamts1	a disintegrin-like and metallopeptidase (reprolysin type) with thrombospondin type 1 motif, 1	11504
BMP3	bone morphogenetic protein 3	651		Adamts10	a disintegrin-like and metallopeptidase (reprolysin type) with thrombospondin type 1 motif, 10	224697
BMP4	bone morphogenetic protein 4	652		Adamts12	a disintegrin-like and metallopeptidase (reprolysin type) with thrombospondin type 1 motif, 12	239337
BMP5	bone morphogenetic protein 5	653		Adamts13	a disintegrin-like and metallopeptidase (reprolysin type) with thrombospondin type 1 motif, 13	279028
BMP6	bone morphogenetic protein 6	654		Adamts15	a disintegrin-like and metallopeptidase (reprolysin type) with thrombospondin type 1 motif, 15	235130
BMP7	bone morphogenetic protein 7	655		Adamts16	a disintegrin-like and metallopeptidase (reprolysin type) with thrombospondin type 1 motif, 16	271127
BMP8A	bone morphogenetic protein 8a	353500		Adamts17	a disintegrin-like and metallopeptidase (reprolysin type) with thrombospondin type 1 motif, 17	233332
BMP8B	bone morphogenetic protein 8b	656		Adamts18	a disintegrin-like and metallopeptidase (reprolysin type) with thrombospondin type 1 motif, 18	208936
BTC	betacellulin	685		Adamts19	a disintegrin-like and metallopeptidase (reprolysin type) with thrombospondin type 1 motif, 19	240322
CCL1	C-C motif chemokine ligand 1	6346		Adamts2	a disintegrin-like and metallopeptidase (reprolysin type) with thrombospondin type 1 motif, 2	216725
CCL11	C-C motif chemokine ligand 11	6356		Adamts20	a disintegrin-like and metallopeptidase (reprolysin type) with thrombospondin type 1 motif, 20	223838
CCL13	C-C motif chemokine ligand 13	6357		Adamts3	a disintegrin-like and metallopeptidase (reprolysin type) with thrombospondin type 1 motif, 3	330119
CCL14	C-C motif chemokine ligand 14	6358		Adamts4	a disintegrin-like and metallopeptidase (reprolysin type) with thrombospondin type 1 motif, 4	240913
CCL15	C-C motif chemokine ligand 15	6359		Adamts5	a disintegrin-like and metallopeptidase (reprolysin type) with thrombospondin type 1 motif, 5 (aggrecanase-2)	23794
CCL16	C-C motif chemokine ligand 16	6360		Adamts6	a disintegrin-like and metallopeptidase (reprolysin type) with thrombospondin type 1 motif, 6	108154
CCL17	C-C motif chemokine ligand 17	6361		Adamts7	a disintegrin-like and metallopeptidase (reprolysin type) with thrombospondin type 1 motif, 7	108153
CCL18	C-C motif chemokine ligand 18	6362		Adamts9	a disintegrin-like and metallopeptidase (reprolysin type) with thrombospondin type 1 motif, 9	101401
CCL19	C-C motif chemokine ligand 19	6363		Adamtsl1	ADAMTS-like 1	77739
CCL2	C-C motif chemokine ligand 2	6347		Adamtsl2	ADAMTS-like 2	77794
CCL20	C-C motif chemokine ligand 20	6364		Adamtsl3	ADAMTS-like 3	269959
CCL21	C-C motif chemokine ligand 21	6366		Adamtsl4	ADAMTS-like 4	229595
CCL22	C-C motif chemokine ligand 22	6367		Astl	astacin-like metalloendopeptidase (M12 family)	215095
CCL23	C-C motif chemokine ligand 23	6368		BC051665	cDNA sequence BC051665	218275
CCL24	C-C motif chemokine ligand 24	6369		Bmp1	bone morphogenetic protein 1	12153
CCL25	C-C motif chemokine ligand 25	6370		Cela1	chymotrypsin-like elastase family, member 1	109901
CCL26	C-C motif chemokine ligand 26	10344		Cela2a	chymotrypsin-like elastase family, member 2A	13706
CCL27	C-C motif chemokine ligand 27	10850		Cela3b	chymotrypsin-like elastase family, member 3B	67868
CCL28	C-C motif chemokine ligand 28	56477		Cts3	cathepsin 3	117066
CCL3	C-C motif chemokine ligand 3	6348		Cts6	cathepsin 6	58518
CCL3L3	C-C motif chemokine ligand 3 like 3	414062		Cts7	cathepsin 7	56092
CCL4L1	C-C motif chemokine ligand 4 like 1	388372		Cts8	cathepsin 8	56094
CCL5	C-C motif chemokine ligand 5	6352		Ctsa	cathepsin A	19025
CCL7	C-C motif chemokine ligand 7	6354		Ctsb	cathepsin B	13030
CCL8	C-C motif chemokine ligand 8	6355		Ctsc	cathepsin C	13032
CFC1	cripto, FRL-1, cryptic family 1	55997		Ctsd	cathepsin D	13033
CFC1B	cripto, FRL-1, cryptic family 1B	653275		Ctse	cathepsin E	13034
CLCF1	cardiotrophin like cytokine factor 1	23529		Ctsf	cathepsin F	56464
CNTF	ciliary neurotrophic factor	1270		Ctsg	cathepsin G	13035
CRLF1	cytokine receptor like factor 1	9244		Ctsh	cathepsin H	13036
CSF1	colony stimulating factor 1	1435		Ctsj	cathepsin J	26898
CSF2	colony stimulating factor 2	1437		Ctsk	cathepsin K	13038
CSF3	colony stimulating factor 3	1440		Ctsl	cathepsin L	13039
CSH1	chorionic somatomammotropin hormone 1	1442		Ctsll3	cathepsin L-like 3	70202
CSHL1	chorionic somatomammotropin hormone like 1	1444		Ctsm	cathepsin M	64139
CTF1	cardiotrophin 1	1489		Ctso	cathepsin O	229445
CX3CL1	C-X3-C motif chemokine ligand 1	6376		Ctsq	cathepsin Q	104002
CXCL1	C-X-C motif chemokine ligand 1	2919		Ctsr	cathepsin R	56835
CXCL10	C-X-C motif chemokine ligand 10	3627		Ctss	cathepsin S	13040
CXCL11	C-X-C motif chemokine ligand 11	6373		Ctsw	cathepsin W	13041
CXCL12	C-X-C motif chemokine ligand 12	6387		Ctsz	cathepsin Z	64138
CXCL13	C-X-C motif chemokine ligand 13	10563		Elane	elastase, neutrophil expressed	50701
CXCL14	C-X-C motif chemokine ligand 14	9547		F10	coagulation factor X	14058
CXCL2	C-X-C motif chemokine ligand 2	2920		F12	coagulation factor XII (Hageman factor)	58992
CXCL3	C-X-C motif chemokine ligand 3	2921		F2	coagulation factor II	14061
CXCL5	C-X-C motif chemokine ligand 5	6374		F7	coagulation factor VII	14068
CXCL6	C-X-C motif chemokine ligand 6	6372		F9	coagulation factor IX	14071
CXCL8	C-X-C motif chemokine ligand 8	3576		Gm10334	predicted gene 10334	100040233
[truncated: 581 more rows]

## Sheet: Size of matrisome families
Size of matrisome families analyzed
[truncated: 55 more rows]

## Sheet: Members of matrisome families 
Members of matrisome families analyzed
[truncated: 227 more rows]

[truncated: 1 more sheets: Matrisome signaling]
