# Supplementary material for: The matrisome landscape controlling in vivo germ cell fates
Source: Nat Commun. 2024 May 17;15:4200. doi: 10.1038/s41467-024-48283-4 (PMC11101451; doi:10.1038/s41467-024-48283-4)
Supplement: Supplementary file 5 — Supplementary Data 2 [file 41467_2024_48283_MOESM5_ESM.xlsx]

## Sheet: Known phenotypes
		Lethality					Sterility					Brood size					Germline defect				References - PMID	Database
GENE	SEQUENCE	Yes	Mutant	Early RNAi	Late RNAi		Yes	Mutant	Early RNAi	Late RNAi		Yes	Mutant	Early RNAi	Late RNAi		Yes	Mutant	Early RNAi	Late RNAi
epi-1	K08C7.3																				21529718, 15642374, 9475729	Wormbase
lam-1	W03F8.5																				15642374, 12529635, 16376872, 21529718, 16376872, 12529635	Wormbase
lam-2	C54D1.5																				12529635, 21529718
lam-3	T22A3.8																				30890570, 15791247, 32008902
cle-1	C36B1.1																				11257122			Data collected from Wormbase. Some phenotypes were collected from Pubmed using the keywords 'gene name C. elegans' (e. g. epi-1 C. elegans). The relevant hits were checked within the text using a word search of a phenotype term. Terms used - lethal, sterile, brood, germline and germ line. Articles matched by word search and were manually analysed to ensure the correct data. Phenotypes listed are …
col-99	F29C4.8
emb-9	K04H4.1																				12529635, 19297413, 15791247, 30890570, 31387941, 15642374, 21529718	Wormbase
let-2	F01G12.5																				17090602, 574105, 11231151, 15990870	Wormbase
nid-1	F54F3.1
agr-1	F41G3.12
C48E7.6	C48E7.6
gpn-1	F59D12.4
sdn-1	F57C7.3																				17090602, 16176946, 34795288
unc-52	ZC101.2																				12529635, 12654300, 11231151, 35584218	Wormbase
test-1	C54E4.2
acn-1	C42D8.5																				19654432	Wormbase
adm-2	C04A11.4
adm-4	ZK154.7
adt-1	C02B4.1
adt-2	F08C6.1																				19654432	Wormbase
adt-3	T19D2.1
F27D9.7	F27D9.7
gon-1	F25H8.3																				17090602, 12529635, 19654432, 12529635, 10376599	Wormbase
madd-4	F53B6.2
nas-1	F45G2.1
nas-2	F56A4.1
nas-3	K06A4.1
nas-4	C05D11.6
nas-5	T23H4.3
nas-6	4R79.1																				19654432	Wormbase
nas-7	C07D10.4																				17417969	Wormbase
nas-8	C34D4.9
nas-10	K09C8.3
nas-12	C24F3.3
nas-13	F39D8.4
nas-14	F09E8.6
nas-15	T04G9.2
nas-39	F38E9.2
sup-17	DY3.7																				19654432	Wormbase
tag-275	C34H3.1
unc-71	Y37D8A.13																				15791247, 12242227	Wormbase
zmp-1	EGAP1.3
zmp-2	H19M22.3																				12529635, 21529718, 22500807	Wormbase
zmp-3	C31B8.8
zmp-5	H36L18.1
cri-2	K07C11.5																				30992386
timp-1	K07C11.3																				30992386
asp-3	H22K11.1
asp-4	R12H7.2
cpl-1	T03E6.7																				24829385, 11707440, 12529635, 15456850	Wormbase
cpr-1	C52E4.1
cpr-2	F36D3.9
cpr-3	T10H4.12																				11231151	Wormbase
cpr-4	F44C4.3
cpr-5	W07B8.5
cpr-6	C25B8.3
cpr-8	W07B8.1
cpr-9	F57F5.1																				12529635	Wormbase
cpz-1	F32B5.8																				11099033, 14630920	Wormbase
cpz-2	M04G12.2
ctsa-1.2	F13D12.6
ctsa-2	K10C2.1
ctsa-3.1	F32A5.3
ctsa-3.2	C08H9.1
ctsa-4.1 (ctsa-1)	K10B2.2
ctsa-4.2	Y40D12A.2																				15489339	Wormbase
F32H5.1	F32H5.1
R09F10.1	R09F10.1
tag-196	F41E6.6
W07B8.4	W07B8.4																				29478855
daf-7	B0412.2																				22483938
dbl-1	T25F10.2																				12654300, 32550478
let-756	C05D11.4																					Wormbase
pvf-1	Y39A3CL.6
tig-2	F39G3.8
tig-3	Y46E12BL.1
unc-129	C53D6.2																				12654300
Y43C5A.2	Y43C5A.2																					Wormbase
qua-1	T05C12.10																				15791247
wrt-1	ZK1290.12
wrt-2	F52E4.6
wrt-4	ZK678.5																				11231151	Wormbase
wrt-6	ZK377.1
wrt-7	ZK1037.10
wrt-8	C29F3.2
wrt-9	B0344.2
cwn-1	K10B4.6																					Wormbase
cwn-2	W01B6.1
egl-20	W08D2.1
lin-44	E01A2.3																				25938228
mom-2	F38E1.7																				9288750, 16077004, 20805471, 12529635,	Wormbase
C53D6.7	C53D6.7
lec-1	W09H1.6
lec-2	F52H3.7																					Wormbase
lec-3	ZK892.1																					Wormbase
lec-4	C44F1.3
lec-5	ZK1248.16																					Wormbase
lec-6	Y55B1AR.1
lec-7	R07B1.2
lec-8	R07B1.10
lec-9	C16H3.2																				11231151	Wormbase
lec-10	W01A11.4
lec-12	DC2.3
mab-20	Y71G12B.20																				22197242	Wormbase
smp-1	Y54E5B.1																				11959817
smp-2	D1037.2
srp-1	C05E4.3
srp-2	C05E4.1
srp-3	Y32G9A.4
srp-6	C03G6.19
srp-7	F20D6.4
srp-8	F20D6.3
nex-1	ZC155.1
nex-2	T07C4.9																				15166316	Wormbase
nex-3	C28A5.3																				15489339	Wormbase
nex-4	C37H5.1
lron-7	K03A1.2
lron-8	T22E7.1
lron-9	T23G11.6																				36449480
lron-11	Y71F9B.8
lron-14	T05A1.3
lron-15	C56E6.6
cht-1	C04F6.3																				11231151	Wormbase
chil-10	C44C1.2
chil-14	R09B5.12
B0393.5	B0393.5
F14B4.1	F14B4.1
H02F09.3	H02F09.3
txt-5	C37C3.7
suro-1	R11A5.7
Y16B4A.2	Y16B4A.2
Y65B4A.2	Y65B4A.2
F26E4.3	F26E4.3
F15D4.4	F15D4.4																					Wormbase
try-1	ZK546.15																				15687288	Wormbase
try-3	C43G2.5
skpo-1	F49E12.1
skpo-2	C16C8.2
skpo-3	F32A5.2
mlt-7	ZK430.8																				11231151	Wormbase
pxn-1	ZK994.3
pxn-2	K09C8.5																				20876652	Wormbase
C46A5.4	C46A5.4
dpy-18 (phy-1)	Y47D3B.10																				10880476
phy-2	F35G2.4																				10781079
egl-9	F22E12.4
C54D10.10	C54D10.10
ced-1	Y47H9C.4																				20305638	Wormbase
crm-1	B0024.14																				11231151	Wormbase
F22E12.1	F22E12.1
F30H5.3	F30H5.3
K10D3.4	K10D3.4
mlt-11	W01F3.3																				15791247	Wormbase
T21D12.12	T21D12.12
T22F7.3	T22F7.3
tag-290	F35B12.6
W02G9.4	W02G9.4
W05B2.2	W05B2.2
Y38H6C.8	Y38H6C.8
Y43F8B.3	Y43F8B.3																					Wormbase
ZC84.1	ZC84.1
ZC84.6	ZC84.6
piit-1	F35B12.4
mec-1	T07H8.4
mec-9	C50H2.3
R12A1.3	R12A1.3
spon-1	F10E7.4																				18614580	Wormbase
T01D3.6	T01D3.6
cpi-1	K08B4.6																				16857685, 14630920
cpi-2	R01B10.1																				11231151, 16857685	Wormbase
F52E1.2	F52E1.2
cof-2	C48E7.5																					Wormbase
unc-122	F11C3.2
C16E9.1	C16E9.1
mup-4	K07D8.1																				12529635, 21529718	Wormbase
apl-1	C42D8.8																				20862215, 22466039, 17267616, 15489339	Wormbase
atrn-1 (tag-53)	F33C8.1																				11231151
F26E4.7	F26E4.7																				20599896	Wormbase
mig-6	C37C3.6																				11076767, 12529635, 15489339, 19297413	Wormbase
ketn-1	F54E2.3																					Wormbase
unc-6	F41C6.1																				12654300	Wormbase
T15B7.1	T15B7.1																				15791247
slt-1	F40E10.4
ost-1	C44B12.2																				9822581	Wormbase
smoc-1	T04F3.2
mfap-1	F43G9.10																				11099033, 22829783, 15489339, 12242227	Wormbase
C49C8.5	C49C8.5
ensh-1	D1009.3
F35B12.10	F35B12.10
fbl-1	F56H11.1																				22298704
fbn-1	ZK783.1																				12529635	Wormbase
him-4	F15G9.4																				21558805, 25491313, 17248881
hcf-1	C46A5.9																				18828672, 18043729
kal-1	K03D10.1																					Wormbase
elks-1	F42A6.9
C03H12.1	C03H12.1
crld-1	F09E8.2
let-805	H19M22.2																				12529635, 15791247	Wormbase
mpz-1	C52A11.4																				23173093	Wormbase
scl-19	ZK384.1
T19D12.6	T19D12.6
tep-1	ZK337.1
C18H7.1	C18H7.1
dig-1	K07E12.1																				2401010
dpy-6	F16F9.2
F29G6.1	F29G6.1																				11231151, 21529718	Wormbase
lon-1	F48E8.1																				11231151, 15840165, 20599896	Wormbase
pan-1	M88.6																				12529635, 23682709	Wormbase
VC5.2	VC5.2
ZC178.2	ZC178.2
endu-1	K02A11.3
mua-3	K08E5.3																				21529718	Wormbase
C17G10.1	C17G10.1																				12242227	Wormbase
sfrp-1	Y73B6BL.21
hse-5	B0285.5
egas-2	Y69H2.12
let-268	F52H3.1																				12529635, 15791247, 11071784	Wormbase
chhy-1	T22C8.2
sul-1	K09C4.8
clec-1	F25B4.9
clec-10	C03H5.1
clec-100	Y53H1A.3
clec-101	F15D3.2
clec-102	F33E2.3
clec-103	T26E3.1
clec-104	Y18D10A.10
clec-105	Y18D10A.24
clec-106	Y18D10A.12
clec-107	Y26D4A.4
clec-108	Y26D4A.6
clec-109	F17B5.3
clec-11	C54C8.7
clec-110	F17B5.5
clec-111	Y71A12B.5
clec-112	Y71A12B.6
clec-113	F47G4.1
clec-114	C49A1.9
clec-115	C49A1.6
clec-116	K04H8.1
clec-117	B0432.12
clec-118	W04H10.4
clec-119	F47F6.5
clec-12	T27F6.2
clec-121	Y25C1A.4
clec-122	Y25C1A.3
clec-123	Y25C1A.1
clec-124	C17F4.1
clec-125	W09G10.6
clec-126	W09G10.5
clec-127	W10G11.5
clec-128	W10G11.6
clec-129	W10G11.15
clec-13	H16D19.1
clec-130	W10G11.14
clec-132	W10G11.13
clec-133	W10G11.12
clec-134	W10G11.11
clec-135	C16A11.8
clec-136	F35D11.7
clec-137	F35D11.8
clec-138	F35D11.9
clec-139	F35D11.10
clec-140	T05A7.2
clec-141	EEED8.11
clec-142	K01C8.8
clec-143	ZK673.9
clec-144	T27D12.3
clec-145	Y48E1B.16
clec-147	C04H5.2
clec-148	F40G9.10
clec-149	K02F3.5																				15272318	Wormbase
clec-15	T07D10.4
clec-150	R06B10.3
clec-151	F10F2.7
clec-153	F10F2.8
clec-156	F26A1.11
clec-157	F26A1.12
clec-158	R13F6.8
clec-160	F09G8.8																				30029661
clec-161	F58A4.5
clec-162	C07A9.1
clec-163	Y39A1B.1
clec-164	Y55F3C.5
clec-165	F38A1.10
clec-166	F38A1.5
clec-167	F38A1.4
clec-168	F38A1.7
clec-17	E03H4.10
clec-170	F38A1.1
clec-171	Y77E11A.9
clec-173	T26C12.6
clec-175	R08C7.6
clec-176	E03H12.3
clec-177	E03H12.2
clec-178	T19E7.1																				15489339	Wormbase
clec-179	C42D4.11
clec-18	F56H6.8
clec-180	F32E10.3
clec-181	Y59H11AR.5
clec-182	C33D9.2
clec-183	T20D3.1
clec-184	F08G5.7
clec-185	C25G4.1
clec-186	ZK896.7
clec-187	ZK896.6
clec-189	M199.6
clec-19	F36H5.6
clec-190	M199.4
clec-191	F38C2.6
clec-193	Y116A8A.3
clec-194	Y116A8A.8
clec-195	Y116A8C.21
clec-196	F26D10.12
clec-197	C49C3.12
clec-198	C49C3.13
clec-199	C30H6.1
clec-2	B0454.7
clec-20	T07H3.5
clec-202	C30H6.4
clec-204	Y46H3B.2
clec-206	F59A7.1
clec-207	F36F12.5
clec-208	F36F12.6																				21529718, 11231151	Wormbase
clec-21	T07H3.4
clec-210	Y73C8C.2
clec-212	F19F10.7
clec-213	C50E3.3
clec-214	C50E3.1
clec-215	C50E3.14
clec-216	F26D11.5
clec-217	F26D11.9																					Wormbase
clec-218	W02D7.2
clec-219	W02D7.10																				11231151	Wormbase
clec-22	F49A5.3
clec-221	F17C11.5
clec-223	C03E10.5
clec-224	ZK863.9
clec-225	B0365.5
clec-226	R10D12.5
clec-227	F08H9.5
clec-228	H02K04.2
clec-229	H02K04.1
clec-230	C29F3.5
clec-231	C29F3.4
clec-232	F36G9.11
clec-233	F21H7.4
clec-234	F26D2.12
clec-238	Y102A5C.17
clec-239	Y102A5C.16
clec-24	F49A5.4
clec-240	F49H6.1
clec-241	F49H6.2
clec-242	Y68A4B.2
clec-243	Y68A4B.1
clec-245	C31G12.2
clec-246	F16H6.2
clec-247	Y51A2A.1
clec-248	Y51A2A.11
clec-25	T20B3.15
clec-251	F11D11.8
clec-252	F11D11.7
clec-254	F11D11.5
clec-255	F11D11.1
clec-256	Y17D7B.6
clec-257	Y17D7B.8
clec-258	M162.2
clec-26	T20B3.12
clec-260	Y60A3A.2
clec-261	ZC15.6
clec-263	F26F2.6
clec-264	F31D4.4
clec-265	M02F4.7
clec-266	C25B8.4
clec-27	Y102A5B.1
clec-28	F49A5.5
clec-29	T25E12.9
clec-3	C41H7.7
clec-31	F49A5.2
clec-32	F49A5.9
clec-33	F49A5.7
clec-34	T25E12.8
clec-35	Y102A5B.2
clec-36	T20B3.16
clec-37	Y102A5B.3
clec-38	T25E12.10
clec-39	T25E12.7
clec-40	T20B3.13
clec-41	B0365.6
clec-42	F16H6.1
clec-43	R07C3.1
clec-45	F07C4.2
clec-47	T09F5.9
clec-48	C14A6.1
clec-49	W04E12.6
clec-5	C35D10.14
clec-50	W04E12.8
clec-51	B0218.6
clec-52	B0218.8
clec-53	T03F1.10
clec-54	F08H9.8
clec-55	F08H9.9
clec-56	F08H9.7
clec-57	F08H9.6
clec-58	ZK666.3
clec-59	ZK666.5
clec-6	C35D10.15
clec-60	ZK666.6
clec-61	ZK666.7
clec-62	F35C5.5
clec-63	F35C5.6
clec-64	F35C5.7
clec-65	F35C5.8
clec-66	F35C5.9
clec-67	F56D6.2
clec-68	F56D6.1
clec-7	F10G2.3
clec-70	Y46C8AL.3
clec-71	Y46C8AL.4
clec-73	Y46C8AL.1
clec-79	F47C12.4
clec-74	Y46C8AL.8
clec-75	Y46C8AL.9
clec-76	Y46C8AR.1
clec-78	F47C12.2
clec-8	Y38E10A.4
clec-80	Y54G2A.39
clec-83	Y54G2A.14
clec-84	Y54G2A.33
clec-85	Y54G2A.6
clec-86	C54D1.2
clec-87	C25A1.8
clec-88	K10B2.3
clec-9	Y70C5C.2
clec-90	F57C9.2
clec-91	ZK858.3
clec-92	Y52B11A.5
clec-93	ZK39.4
clec-94	ZK39.3
clec-95	ZK39.2
clec-96	ZK39.5
clec-97	ZK39.6
clec-98	ZK39.7																					Wormbase
clec-99	ZK39.8
