# Supplementary material for: The matrisome landscape controlling in vivo germ cell fates
Source: Nat Commun. 2024 May 17;15:4200. doi: 10.1038/s41467-024-48283-4 (PMC11101451; doi:10.1038/s41467-024-48283-4)
Supplement: Supplementary file 6 — Supplementary Data 3 [file 41467_2024_48283_MOESM6_ESM.xlsx]

## Sheet: (+) Phenotype
	(+) Phenotype												(+) Phenotype
	GENE	SEQUENCE	Distal		Pachytene		Oocytes			Gonad			Genes showed a phenotype after RNAi. They may or may not have germline expression
			i. Progenitor zone	ii. Transition zone	iii. Multinucleated cells (MNCs)	iv. Apoptosis	v. Defective oocyte nuclei	vi. Oocyte blebbing	vii. Multinulecated oocytes	viii. Gonad			% defective germlines	Defect score	Statistical significance
	acn-1	C42D8.5	0	2	3	0	0	0	0	0			0-25%	0	n.s.
	adt-2	F08C6.1	0	0	0	1	0	1	0	0			26-40%	1	p<0.05
	adt-3	T19D2.1	0	0	3	0	0	0	0	0			41-55%	2	p<0.01
	agr-1	F41G3.12	4	1	0	0	0	0	0	0			56-75%	3	p<0.001
	apl-1	C42D8.8	4	1	0	0	0	0	0	0			75%<	4	p<0.0001
	asp-3	H22K11.1	0	0	0	0	1	1	0	0
	asp-4	R12H7.2	0	0	3	0	0	0	0	0			Note 1: Scores are assigned based either on the % of germline showing defects (MNCs, defective oocyte nuclei, oocyte blebbing, multinucleated oocytes and defective germ tube)
	B0393.5	B0393.5	1	0	0	0	0	0	0	0			or statstical significance (number of progenitor, transition and apoptotic cells)
	C03H12.1	C03H12.1	4	0	0	0	0	0	0	0
	C16E9.1	C16E9.1	0	0	0	0	0	2	0	0			Note 2: MNC - Significant over 55%. Otherwise the values are set to zero
	C18H7.1	C18H7.1	0	0	0	2	0	0	0	0			Oocyte defects - Significant over 25%. Otherwise the values are set to zero
	C46A5.4	C46A5.4	0	0	0	0	0	1	0	0
	C48E7.6	C48E7.6	0	0	3	4	0	0	0	0
	C53D6.7	C53D6.7	2	0	0		0	0	0	0
	C54D10.10	C54D10.10	0	1	0	0	1	0	0	0
	ced-1	Y47H9C.4	0	0	3	0	0	0	0	0
	chil-14	R09B5.12	0	0	0	1	0	0	0	0
	cht-1	C04F6.3	0	4	0	0	0	0	0	0
	clec-1	F25B4.9	0	0	3	0	0	1	0	0
	clec-100	Y53H1A.3	1	0	0	0	0	0	0	0
	clec-101	F15D3.2	2	0	0	0	0	2	0	0
	clec-102	F33E2.3	1	1	0	0	0	0	0	0
	clec-104	Y18D10A.10	0	0	0	1	0	2	0	0
	clec-106	Y18D10A.12	0	0	0	2	0	0	0	0
	clec-107	Y26D4A.4	0	0	3	0	0	3	0	2
	clec-108	Y26D4A.6	4	0	0	0	0	0	0	0
	clec-109	F17B5.3	0	0	3	0	0	0	0	0
	clec-11	C54C8.7	1	3	0	1	0	0	0	0
	clec-110	F17B5.5	0	0	0	0	0	1	0	0
	clec-112	Y71A12B.6	0	0	0	4	0	0	0	0
	clec-115	C49A1.6	1	2	0	0	1	0	0	0
	clec-116	K04H8.1	0	0	3	0	0	0	0	0
	clec-117	B0432.12	0	0	0	4	0	0	0	0
	clec-118	W04H10.4	0	2	0	0	0	0	0	0
	clec-119	F47F6.5	3		0	0	0	1	0	0
	clec-12	T27F6.2	1	1	0	0	0	0	2	0
	clec-121	Y25C1A.4	0	0	0	0	1	1	0	0
	clec-122	Y25C1A.3	1	0	0	0	0	0	0	0
	clec-123	Y25C1A.1	0	0	0	2	0	0	0	0
	clec-124	C17F4.1	0	3	0		0	0	0	0
	clec-125	W09G10.6	0	0	0	1	0	0	0	0
	clec-126	W09G10.5	0	0	0	4	0	0	0	0
	clec-127	W10G11.5	0	0	3	0	0	0	0	0
	clec-128	W10G11.6	0	0	3	0	0	0	0	0
	clec-129	W10G11.15	2	2	0	0	0	0	0	0
	clec-13	H16D19.1	1	1	0	0	0	0	0	0
	clec-130	T05A7.2	0	0	0	4	0	0	0	0
	clec-132	W10G11.13	0	0	0	0	1	0	0	0
	clec-133	W10G11.12	3	3	0	0	0	0	0	0
	clec-134	W10G11.11	1	4	0	0	0	0	0	0
	clec-137	F35D11.8	0	1	0	0	0	0	0	0
	clec-139	F35D11.10	4	0	0	0	0	0	0	0
	clec-140	T05A7.2	0	0	0	4	0	0	0	0
	clec-141	EEED8.11	0	0	3	0	0	3	0	0
	clec-143	ZK673.9	0	0	0	3	0	0	0	0
	clec-144	T27D12.3	1	1	3	0	0	0	0	0
	clec-145	Y48E1B.16	3	0	3	0	0	0	0	0
	clec-147	C04H5.2	0	0	0	4	0	0	0	0
	clec-148	F40G9.10	0	0	0	2	0	0	0	0
	clec-149	K02F3.5	0	0	0	2	0	0	0	0
	clec-150	R06B10.3	0	0	3	0	2	1	0	0
	clec-153	F10F2.8	0	1	0	0	0	0	0	0
	clec-156	F26A1.11	1	4	3	0	0	1	0	0
	clec-157	F26A1.12	4	1	0	0	0	0	0	0
	clec-158	R13F6.8	0	0	3	0	0	0	0	1
	clec-162	C07A9.1	0	0	0	1	0	0	0	0
	clec-163	Y39A1B.1	0	3	0	0	0	0	0	0
	clec-165	F38A1.10	0	0	0	4	0	0	0	0
	clec-166	F38A1.5	0	1	0	0	0	0	0	0
	clec-167	F38A1.4	2	0	0	1	0	0	0	0
	clec-168	F38A1.7	1	0	0	0	0	0	0	0
	clec-17	E03H4.10	0	0	0	2	0	0	0	0
	clec-170	F38A1.1	3	2	3	0	0	0	0	0
	clec-171	Y77E11A.9	0	0	3	0	0	0	0	0
	clec-173	T26C12.6	0	0	0	2	2	0	0	0
	clec-175	R08C7.6	0	1	0	4	0	0	0	0
	clec-176	E03H12.3	2	1	0	0	0	0	0	0
	clec-177	E03H12.2	2	1	0	0	0	0	0	0
	clec-178	T19E7.1	0	0	3	0	0	0	0	0
	clec-18	F56H6.8	0	0	0	1	0	0	0	0
	clec-183	T20D3.1	0	1	0	0	1	0	0	0
	clec-184	F08G5.7	0	0	0	1	0	0	0	0
	clec-185	C25G4.1	0	1	3	0	0	0	1	0
	clec-187	ZK896.6	4	1	0	0	0	0	0	0
	clec-189	M199.6	3	0	0	0	1	0	0	0
	clec-19	F36H5.6	0	1	0	0	0	0	0	0
	clec-190	M199.4	1	2	0	0	0	0	0	0
	clec-194	Y116A8A.8	1	0	0	0	0	0	0	0
	clec-195	Y116A8C.21	0	0	0	0	1	0	0	0
	clec-196	F26D10.12	0	3	3	0	1	0	0	0
	clec-20	T07H3.5	0	0	0	1	0	0	0	0
	clec-206	F59A7.1	0	1	0	0	0	0	0	0
	clec-207	F36F12.5	0	0	0	1	0	0	0	0
	clec-21	T07H3.4	3	0	0	0	0	0	0	0
	clec-215	C50E3.14	0	0	0	0	1	0	0	0
	clec-217	F26D11.9	0	0	3	0	0	0	0	0
	clec-221	F17C11.5	1	3	0	0	0	0	0	0
	clec-223	C03E10.5	0	0	0	2	1	0	0	0
	clec-224	ZK863.9	0	0	3	0	0	0	0	0
	clec-225	B0365.5	0	0	0	4	0	1	0	0
	clec-226	R10D12.5	0	0	0	0	2	0	0	0
	clec-228	H02K04.2	0	0	0	2	1	1	0	0
	clec-229	H02K04.1	0	0	3	0	0	0	0	0
	clec-230	C29F3.5	0	0	3	2	2	0	0	0
	clec-232	F36G9.11	0	0	0	0	0	1	0	0
	clec-233	C07A9.1	0	0	0	1	0	0	0	0
	clec-238	Y102A5C.17	0	0	3	0	0	0	0	0
	clec-24	F49A5.4	0	0	3	0	0	0	0	0
	clec-240	F49H6.1	0	0	0	0	2	0	1	0
	clec-242	Y68A4B.2	0	0	0	0	1	0	0	0
	clec-243	Y68A4B.1	2	0	0	2	0	0	0	0
	clec-245	C31G12.2	4	0	0	0	0	0	0	0
	clec-246	F16H6.2	3	0	3	0	0	0	0	0
	clec-247	Y51A2A.1	3	1	3	0	2	0	0	0
	clec-25	T20B3.15	4	4	3	0	0	0	0	0
	clec-251	F11D11.8	0	0	0	2	0	0	0	0
	clec-252	F11D11.7		0	0	1	3	0	0	0
	clec-254	F11D11.5	1	1	3	3	0	0	0	0
	clec-255	F11D11.1	1	2	0	0	1	0	0	0
	clec-256	Y17D7B.6	0	1	0	2	0	0	0	0
	clec-258	M162.2	0	0	3	0	1	0		0
	clec-26	T20B3.12	0	0	0	0	0	2	0	0
	clec-263	F26F2.6	0	0	0	0	2	0	0	0
	clec-264	F31D4.4	1	0	0	0	1	0	1	0
	clec-265	M02F4.7	0	0	0	0	1	0	0	0
	clec-266	C25B8.4	0	3	0	0	0	0	0	0
	clec-27	Y102A5B.1	0	0	3	0	0	0	0	0
	clec-3	C41H7.7	4	2	0	0	1	0	0	0
	clec-31	F49A5.2	0	0	0	0	1	0	0	0
	clec-32	F49A5.9	0	1	0	0	0	0	0	0
	clec-33	F49A5.7	4	4	0	1	0	0	0	0
	clec-34	T25E12.8	0	0	3	0	0	0	0	0
	clec-35	Y102A5B.2	1	0	0	0	0	0	0	0
	clec-36	T20B3.16	1	0	0	2	0	0	0	0
	clec-37	Y102A5B.3	0	0	3	0	0	1	0	0
	clec-38	T25E12.10	1	0	0	0	0	0	0	0
	clec-39	T25E12.7	1	0	0	0	0	0	0	0
	clec-40	T20B3.13	3	0	0	1	0	0	0	0
	clec-41	B0365.6	4	0	0	0	0	0	0	0
	clec-42	F16H6.1	1	0	0	0	0	0	0	0
	clec-45	F07C4.2	0	0	3	0	3	0	0	0
	clec-49	W04E12.6	0	3	0	0	0	0	0	0
	clec-5	C35D10.14	0	0	0	0	1	0	0	0
	clec-50	W04E12.8	0	0	0	2	0	0	0	0
	clec-51	B0218.6	2	0	0	0	0	0	0	0
	clec-52	B0218.8	2	0	0	0	0	0	0	0
	clec-55	F08H9.9	4	3	0	0	0	0	0	0
	clec-56	F08H9.7	0	0	0	4	0	0	0	0
	clec-57	F08H9.6	4	2	0	0	0	0	0	0
	clec-58	ZK666.3	0	1	0	0	0	0	0	0
	clec-61	ZK666.7	0		3	0	0	0	0	0
	clec-62	F35C5.5	0	1	0	0	1	0	0	0
	clec-63	F35C5.6	2	0	0	0	1	0	0	1
	clec-64	F35C5.7	0	2	0	0	0	0	0	0
	clec-65	F35C5.8	0	0	0	2	0	0	0	0
	clec-66	F35C5.9	1	0	0	4	0	1	0	0
	clec-67	F56D6.2	0	3	0	0	0	0	0	0
	clec-68	F56D6.1	0	0	4	0	0	0	0	0
	clec-70	Y46C8AL.3	0	0	0	1	0	0	0	0
	clec-71	Y46C8AL.4	0	0	0	2	0	0	0	0
	clec-73 & 79	Y46C8AL.1 &F47C12.4	0	0	0	0	0	1	0	0
	clec-74	Y46C8AL.8	0	0	0	2	0	0	0	0
	clec-75	Y46C8AL.9	0	0	0	0	1	0	0	0
	clec-76	Y46C8AR.1	1	0	0	0	0	0	0	0
	clec-78	F47C12.2	4	0	0	0	0	0	0	0
	clec-80	Y54G2A.39	2	0	0	0	0	0	0	0
	clec-83	Y54G2A.14	2	0	0	0	0	0	0	0
	clec-85	Y54G2A.6	0	0	0	2	0	0	0	0
	clec-86	C54D1.2	2	0	0	0	0	0	0	0
	clec-87	C25A1.8	0	0	0	1	0	0	0	0
	clec-9	Y70C5C.2	4	1	0	0	0	0	0	0
	clec-90	F57C9.2	1	0	0	0	0	0	0	0
	clec-91	ZK858.3	4	0	0	1	0	0	0	0
	clec-92	Y52B11A.5	3	0	0	0	0	0	0	0
	clec-94	ZK39.3	3	0	0	0	0	1	0	0
	clec-95	ZK39.2	3	0	0	0	0	0	0	0
	clec-97	ZK39.6	0	0	0	4	0	0	0	0
	clec-98	ZK39.7	0	0	0	0	1	3	0	0
	clec-99	ZK39.8	4	0	0	0	0	0	0	0
	cof-2	C48E7.5	4	2	0	0	0	0	0	0
	col-99	F29C4.8	0	0	0	0	0	3	0	0
	cpi-1	K08B4.6	0	0	0	0	1	0	0	0
	cpi-2	R01B10.1	0	0	0	2	1	0	0	0
	cpl-1	T03E6.7	0	1		0	0	0	0	0
	cpr-1	C52E4.1	0	0		2	0	1	0	0
	cpr-2	F36D3.9	1	1	3	0	0	0	0	0
	cpr-3	T10H4.12	0	0	0	1	0	0	0	0
	cpr-4	F44C4.3	0	0	0	1	0	0	0	0
	cpr-5	W07B8.5	0	0	0	0	0	0	0	1
	cpr-6	C25B8.3	0	1	0	1	0	0	0	0
	cpr-9	F57F5.1	0	4	0	3	0	0	0	0
	cpz-1	F32B5.8	0	0	0	0	1	0	0	0
	cri-2	K07C11.5	4	4	3	0	0	1	0	0
	crm-1	B0024.14	2	0	0	0	3	0	0	0
	ctsa-2	K10C2.1	2	0	0	0	0	0	0	0
	ctsa-3.1	F32A5.3	0	3	0	0	1	0	0	0
	ctsa-3.2	C08H9.1	0	3	0	0	0	0	0	0
	ctsa-4.2	Y40D12A.2	4	4	0	0	0	0	0	0
	cwn-1	K10B4.6	1	0	0	0	0	2	0	0
	daf-7	B0412.2	1	0	0	1	0	0	0	0
	dbl-1	T25F10.2	1	0	0	0	0	0	0	0
	dpy-6	F16F9.2	0	0	0	0	0	0	0	2
	egl-20	W08D2.1	0	0	0	0	1	0	0	0
	elks-1	F42A6.9	1	0	0	0	0	0	0	0
	emb-9	K04H4.1	0	1	0	1	0	0	0	0
	endu-1	K02A11.3	4	0	0	1	0	0	0	0
	ensh-1	D1009.3	2	0	0	0	0	2	0	0
	epi-1	K08C7.3	1	4	0	1	0	0	0	0
	F14B4.1	F14B4.1	0	0	0	0	0	0	0	4
	F15D4.4	F15D4.4	0	0	0	2	0	0	0	0
	F26E4.3	F26E4.3	0	0	0	3	0	0	0	0
	F26E4.7	F26E4.7	0	1	0	0	0	0	0	0
	F27D9.7	F27D9.7	0	0	0	0	2	0	0	0
	F29G6.1	F29G6.1	2	0	0	1	0	0	0	0
	F30H5.3	F30H5.3	0	0	0	0	1	0	0	0
	F32H5.1	F32H5.1	4	4	3	0	0	0	1	0
	fbn-1	ZK783.1	0	1	0	0	0	0	0	0
	gon-1	F25H8.3	2	0	0	0	0	0	0	0
	gpn-1	F59D12.4	0	4	0	3	0	1	0	0
	H02F09.3	H02F09.3	3	1	0	0	3	1	0	0
	hcf-1	C46A5.9	2	0	0	0	0	0	0	0
	him-4	F15G9.4	0	0	0	1	0	0	0	0
	hse-5	B0285.5	0	0	3	0	0	0	0	0
	K10D3.4	K10D3.4	0	3	0	0	0	0	0	0
	ketn-1	F54E2.3	4	1	0	0	0	2	0	0
	lam-1	W03F8.5	2	2	0	0	0	0	0	0
	lam-3	T22A3.8	0	1	0	2	0	0	0	0
	lec-1	W09H1.6	2	0	0	1	2	0	0	0
	lec-10	W01A11.4	1	2	4	0	0	0	0	0
	lec-12	DC2.3	0	0	0	0	1	0	0	0
	lec-2	F52H3.7	2	3	0	0	4	0	0	0
	lec-3	ZK892.1	4	3	3	1	0	0	0	0
	lec-4	C44F1.3	1	2	0	1	0	0	0	0
	lec-5	ZK1248.16	2	0	0	1	0	0	0	0
	lec-6	Y55B1AR.1	0	0	0	0	3	0	0	0
	lec-8	R07B1.10	0	0	0	1	4	0	0	0
	lec-9	C16H3.2	0	0	3	0	2	0	0	0
	let-2	F01G12.5	0	0	0	0	0	1	0	0
	let-268	F52H3.1	0	0	0	2	0	0	0	0
	let-756	C05D11.4	4	0	0	0	0	0	0	0
	let-805	H19M22.2	0	0	0	1	2	0	0	0
	lin-44	E01A2.3	0	0	0	0	3	0	0	0
	lon-1	F48E8.1	3	0	3	0	0	0	0	0
	lron-11	Y71F9B.8	0	0	0	4	0	0	0	0
	lron-14	T05A1.3	0	0	0	0	2	0	0	0
	mec-1	T07H8.4	0	0	0	1	0	0	0	0
	mfap-1	F43G9.10	0	0	0	0	0	1	0	0
	mig-6	C37C3.6	1	2	0	0	0	0	0	0
	mlt-11	W01F3.3	2	0	0	1	0	0	0	0
	mlt-7	ZK430.8	0	4	0	0	0	0	0	0
	mom-2	F38E1.7	0	1	0	0	0	0	0	0
	mua-3	K08E5.3	0	0	3	0	0	1	0	0
	nas-1	F45G2.1	0	2	0	0	0	0	0	0
	nas-13	F39D8.4	0	1	3	0	0	0	0	0
	nas-14	F09E8.6	0	1	0	0	0	0	0	0
	nas-2	F56A4.1	2	0	0	0	1	0	0	0
	nas-3	K06A4.1	0	2	0	3	0	0	0	0
	nas-39	F38E9.2	0	4	0	0	0	0	0	0
	nas-4	C05D11.6	3	0	0		0	0	0	0
	nas-5	T23H4.3	0	3	0	4	0	0	0	0
	nas-6	4R79.1	0	0	0	1	0	0	0	0
	nas-7	C07D10.4	4	1	0		0	0	0	0
	nas-8	C34D4.9	1	0	0	2	0	0	0	0
	nid-1	F54F3.1	0	1	0	0	0	0	0	0
	ost-1	C44B12.2	0	0	0	0	1	0	0	0
	pan-1	M88.6	0	0	0	1	0	0	0	0
	phy-2	F35G2.4	0	2	0	0	0	0	0	0
	piit-1	F35B12.4	0	3	0	1	2	0	0	0
	pvf-1	Y39A3CL.6	0	2	0	0	0	0	0	0
	pxn-1	ZK994.3	1	0	0	0	0	0	0	0
	qua-1	T05C12.10	1	0	0	0	0	1	0	0
	R09F10.1	R09F10.1	4	2	0	0	0	0	0	0
	scl-19	ZK384.1	0	1	3	0	0	2	0	0
	sdn-1	F57C7.3	3	0	0	0	0	0	0	0
	sfrp-1	Y73B6BL.21	0	0	0	1	0	0	0	0
	skpo-2	C16C8.2	4	0	0	0	0	0	0	0
	skpo-3	F32A5.2	0	0	0	1	0	0	0	0
	slt-1	F40E10.4	0	0	0	1	0	0	0	0
	smp-1	Y54E5B.1	1	0	3	0	0	2	0	0
	smp-2	D1037.2	0	0	0	0	2	0	0	1
	spon-1	F10E7.4	0	0	0	1	0	0	0	0
	srp-1	C05E4.3	1	0	0	0	1	2	0	0
	srp-2	C05E4.1	0	0	0	1	0	0	0	0
	srp-3	Y32G9A.4	1	2	0	2	0	0	0	0
	srp-6	C03G6.19	0	0	0	0	1	0	0	0
	srp-7	F20D6.4	1	0	0	0	0	0	0	0
	srp-8	F20D6.3	2	0	0	3	0	0	0	0
	suro-1	R11A5.7	3	2	0	0		0	0	0
	T01D3.6	T01D3.6	0	0	0	2	0	0	0	0
	T15B7.1	T15B7.1	0	0	0	0	1	0	0	0
	T21D12.12	T21D12.12	3	3	0	0	0	0	0	0
	T22F7.3	T22F7.3	0	0	0	0	1	0	0	0
	tag-290	F35B12.6	4	2	0	0	0	0	0	0
	tep-1	ZK337.1	1	2	0	0	0	0	0	0
	test-1	C54E4.2	0	1	0	0	0	0	0	0
	tig-2	F39G3.8	0	0	3	1	0	0	0	0
	tig-3	Y46E12BL.1	2	0	3		0	0	0	0
	timp-1	K07C11.3	4	3	0	0	0	0	0	0
	try-1	ZK546.15	4	2	0	0	0	0	0	0
	try-3	C43G2.5	4	3	0	0	0	0	0	0
	txt-5	C37C3.7	0	0	0	0	2	0	0	0
	unc-52	ZC101.2	0	1	0	1	0	0	0	0
	unc-6	F41C6.1	0	2	0	0	0	0	0	0
	VC5.2	VC5.2	1	0	0	0	0	0	0	0
	W05B2.2	W05B2.2	4	0	0	0	0	0	0	0
	W07B8.4	W07B8.4	4	1	0	0	0	0	0	0
	wrt-1	ZK1290.12	4	1	0	0	0	0	0	0
	wrt-2	F52E4.6	0	0	0	0	3	2	0	0
	wrt-4	ZK678.5	1	1	0	0	0	0	0	0
	wrt-7	ZK1037.10	1	1	0	1	0	0	0	0
	wrt-9	B0344.2	0	0	3	1	0	1	0	0
	Y16B4A.2	Y16B4A.2	0	0	0	0	1	0	0	3
	Y38H6C.8	Y38H6C.8	0	0	0	0	0	3	0	0
	Y43C5A.2	Y43C5A.2	1	1	0	4	1	0	0	0
	Y65B4A.2	Y65B4A.2	1	0	0	2	0	0	0	0
	ZC178.2	ZC178.2	2	0	0	0	0	0	0	0
	ZC84.1	ZC84.1	0	0	3	0	0	0	0	0
	ZC84.6	ZC84.6	3	0	0	0	0	0	0	0
	zmp-2	H19M22.3	2	0	0	1	0	0	0	0
	zmp-3	C31B8.8	4	4	0	0	2	0	0	0
	zmp-5	H36L18.1	4	0	0	0	0	0	0	0

## Sheet: (+) Phenotype (+) Expression
Genes expressed in any region of the germ line and have a phenotype																				Genes expressed in specific regions of the germ line and atleast one phenotype at the site of expression																							(+) Phenotype (+) Expression
Phenotype										Expression											GENE	Phenotype								Expression													Genes showed a phenotype after RNAi and expressed in the germline.
GENE	Distal		Pachytene		Oocytes			Gonad		Distal		Pachytene			Post pachytene region		Oocytes					Distal		Pachytene		Oocytes				Distal		Pachytene			Post pachytene region		Oocytes
	i. Progenitor zone	ii. Transition zone	iii. Multinucleated cells	iv. Apoptosis	v. Defective oocyte nuclei	vi. Oocyte blebbing	vii. Multinulecated oocytes	viii. Gonad														i. Progenitor zone	ii. Transition zone	iii. Multinucleated cells	iv. Apoptosis	v. Defective oocyte nuclei	vi. Oocyte blebbing	vii. Multinulecated oocytes
acn-1																					asp-3
adt-2																					asp-4
apl-1																					cpl-1																						Phenotype
asp-3																					cpr-1																						Location of genes experssion
asp-4																					cpr-6
B0393.5																					cpr-9
C03H12.1																					cpz-1																						Note 1: Germ tube defects are removed for location specific data
C46A5.4																					F32H5.1																						as it is not possible to show specific location of defect
C48E7.6																					chil-14
C54D10.10																					cht-1
ced-1																					let-2
chil-14																					emb-9																						Expression reference: Y. B. Tzur et al., Spatiotemporal Gene Expression Analysis of the Caenorhabditis elegans Germline Uncovers a Syncytial Expression Switch. Genetics 210, 587-605 (2018).
cht-1																					clec-104
clec-104																					clec-119
clec-118																					clec-12
clec-119																					clec-126
clec-12																					clec-149
clec-126																					clec-178
clec-149																					clec-196
clec-178																					clec-223
clec-190																					clec-25
clec-196																					clec-264
clec-223																					clec-266
clec-25																					clec-85
clec-264																					clec-87
clec-266																					clec-90
clec-63																					clec-91
clec-78																					cpi-1
clec-85																					cpi-2
clec-86																					F15D4.4
clec-87																					F26E4.3
clec-90																					Y65B4A.2
clec-91																					lron-11
cpi-1																					lec-1
cpi-2																					lec-12
cpl-1																					lec-2
cpr-1																					lec-3
cpr-4																					lec-4
cpr-5																					lec-5
cpr-6																					lec-9
cpr-9																					tig-2
cpz-1																					tig-3
cri-2																					pvf-1
crm-1																					Y43C5A.2
cwn-1																					qua-1
dbl-1																					wrt-2
egl-20																					wrt-7
elks-1																					lam-3
emb-9																					epi-1
endu-1																					adt-2
epi-1																					nas-8
F14B4.1																					hcf-1
F15D4.4																					fbn-1
F26E4.3																					endu-1
F26E4.7																					elks-1
F30H5.3																					hse-5
F32H5.1																					ketn-1
fbn-1																					let-268
hcf-1																					lon-1
hse-5																					mfap-1
K10D3.4																					mig-6
ketn-1																					mua-3
lam-3																					ost-1
lec-1																					pan-1
lec-12																					smp-1
lec-2																					phy-2
lec-3																					nid-1
lec-4																					apl-1
lec-5																					sdn-1
lec-6																					unc-52
lec-9																					test-1
let-2																					C48E7.6
let-268																					ced-1
let-805																					mlt-11
lin-44																					piit-1
lon-1																					spon-1
lron-11																					srp-1
mfap-1																					srp-2
mig-6																					srp-6
mlt-11																					srp-7
mom-2																					cri-2
mua-3																					cwn-1
nas-4																					mom-2
nas-8
nid-1
ost-1
pan-1
phy-2
piit-1
pvf-1
pxn-1
qua-1
sdn-1
sfrp-1
smp-1
spon-1
srp-1
srp-2
srp-6
srp-7
suro-1
T15B7.1
tag-290
tep-1
test-1
tig-2
tig-3
timp-1
try-1
unc-52
unc-6
VC5.2
wrt-2
wrt-4
wrt-7
Y38H6C.8
Y43C5A.2
Y65B4A.2
ZC84.6
zmp-3
zmp-5

## Sheet: (+) Phenotype (-) Expression
(+) Phenotype										(+) Phenotype (-) Expression
GENE	Distal		Pachytene		Oocytes			Gonad		Genes showed a phenotype after RNAi, but not expressed in the germline.
	i. Progenitor zone	ii. Transition zone	iii. Multinucleated cells (MNCs)	iv. Apoptosis	v. Defective oocyte nuclei	vi. Oocyte blebbing	vii. Multinulecated oocytes	viii. Gonad
adt-3
agr-1										Phenotype
C16E9.1
C18H7.1
C53D6.7
clec-1
clec-100
clec-101
clec-102
clec-106
clec-107
clec-108
clec-109
clec-11
clec-110
clec-112
clec-115
clec-116
clec-117
clec-121
clec-122
clec-123
clec-124
clec-125
clec-127
clec-128
clec-129
clec-13
clec-130
clec-132
clec-133
clec-134
clec-137
clec-139
clec-140
clec-141
clec-143
clec-144
clec-145
clec-147
clec-148
clec-150
clec-153
clec-156
clec-157
clec-158
clec-162
clec-163
clec-165
clec-166
clec-167
clec-168
clec-17
clec-170
clec-171
clec-173
clec-175
clec-176
clec-177
clec-18
clec-183
clec-184
clec-185
clec-187
clec-189
clec-19
clec-194
clec-195
clec-20
clec-206
clec-207
clec-21
clec-215
clec-217
clec-221
clec-224
clec-225
clec-226
clec-228
clec-229
clec-230
clec-232
Clec-233
clec-238
clec-24
clec-240
clec-242
clec-243
clec-245
clec-246
clec-247
clec-251
clec-252
clec-254
clec-255
clec-256
clec-258
clec-26
clec-263
clec-265
clec-27
clec-3
clec-31
clec-32
clec-33
clec-34
clec-35
clec-36
clec-37
clec-38
clec-39
clec-40
clec-41
clec-42
clec-45
clec-49
clec-5
clec-50
clec-51
clec-52
clec-55
clec-56
clec-57
clec-58
clec-61
clec-62
clec-64
clec-65
clec-66
clec-67
clec-68
clec-70
clec-71
clec-73 & 79
clec-74
clec-75
clec-76
clec-80
clec-83
clec-9
clec-92
clec-94
clec-95
clec-97
clec-98
clec-99
cof-2
col-99
cpr-2
cpr-3
ctsa-2
ctsa-3.1
ctsa-3.2
ctsa-4.2
daf-7
dpy-6
ensh-1
F27D9.7
F29G6.1
gon-1
gpn-1
H02F09.3
him-4
lam-1
lec-10
lec-8
let-756
lron-14
mec-1
mlt-7
nas-1
nas-13
nas-14
nas-2
nas-3
nas-39
nas-5
nas-6
nas-7
R09F10.1
scl-19
skpo-2
skpo-3
slt-1
smp-2
srp-3
srp-8
T01D3.6
T21D12.12
T22F7.3
try-3
txt-5
W05B2.2
W07B8.4
wrt-1
wrt-9
Y16B4A.2
ZC178.2
ZC84.1
zmp-2
