# Supplementary material for: The matrisome landscape controlling in vivo germ cell fates
Source: Nat Commun. 2024 May 17;15:4200. doi: 10.1038/s41467-024-48283-4 (PMC11101451; doi:10.1038/s41467-024-48283-4)
Supplement: Supplementary file 7 — Supplementary Data 4 [file 41467_2024_48283_MOESM7_ESM.xlsx]

## Sheet: GO0007276-gamete generation
GENE PRODUCT DB	GENE PRODUCT ID	SYMBOL	QUALIFIER	GO TERM	GO NAME	ECO ID	GO EVIDENCE CODE	REFERENCE	WITH/FROM	TAXON ID	ASSIGNED BY	ANNOTATION EXTENSION	GO ASPECT
UniProtKB	A7DTF0	mrg-1	involved_in	GO:0007281	germ cell development	ECO:0000315	IMP	PMID:17215300	WB:WBVar00241218|WB:WBVar00250235	6239	WB		P
UniProtKB	A7DTF0	mrg-1	involved_in	GO:0007281	germ cell development	ECO:0000315	IMP	PMID:12175490		6239	UniProt		P
UniProtKB	A9UJN4	pptr-2	involved_in	GO:1903863	P granule assembly	ECO:0000316	IGI	PMID:25535836	WB:WBGene00012348	6239	WB	happens_during(GO:0030010),occurs_in(WBbt:0004422)	P
UniProtKB	B2D6N9	fer-1	involved_in	GO:0007283	spermatogenesis	ECO:0000315	IMP	PMID:7056795	WB:WBVar00087742|WB:WBVar00087752	6239	WB		P
UniProtKB	B5BM27	let-23	involved_in	GO:0030728	ovulation	ECO:0000315	IMP	PMID:9491893		6239	WB		P
UniProtKB	B5BM28	let-23	involved_in	GO:0030728	ovulation	ECO:0000315	IMP	PMID:9491893		6239	WB		P
UniProtKB	B6VQ32	orai-1	involved_in	GO:0030728	ovulation	ECO:0000315	IMP	PMID:17218360		6239	WB		P
UniProtKB	B7WN80	ddx-19	involved_in	GO:0007281	germ cell development	ECO:0000316	IGI	PMID:19264959	WB:WBGene00003401	6239	WB		P
UniProtKB	B7WN81	ddx-19	involved_in	GO:0007281	germ cell development	ECO:0000316	IGI	PMID:19264959	WB:WBGene00003401	6239	WB		P
UniProtKB	C1P636	uba-1	involved_in	GO:0048477	oogenesis	ECO:0000315	IMP	PMID:18636104	WB:WBVar00088042|WB:WBVar00092593	6239	WB		P
UniProtKB	C1P636	uba-1	involved_in	GO:0007283	spermatogenesis	ECO:0000315	IMP	PMID:18636104	WB:WBVar00088042|WB:WBVar00092593	6239	WB		P
UniProtKB	D0PV95	laf-1	involved_in	GO:0007276	gamete generation	ECO:0000318	IBA	PMID:21873635	FB:FBgn0263231|FB:FBgn0283442|MGI:MGI:102670|MGI:MGI:91842|PANTHER:PTN002774652|RGD:1308793|WB:WBGene00001598|WB:WBGene00001599|WB:WBGene00006888|ZFIN:ZDB-GENE-990415-272	6239	GO_Central		P
UniProtKB	D1MN85	ife-1	involved_in	GO:0001556	oocyte maturation	ECO:0000315	IMP	PMID:19383718	WB:WBVar00000503	6239	WB		P
UniProtKB	D1MN85	ife-1	involved_in	GO:0007286	spermatid development	ECO:0000315	IMP	PMID:19383718	WB:WBVar00000503	6239	WB		P
UniProtKB	D3YT16	elli-1	involved_in	GO:1903863	P granule assembly	ECO:0000315	IMP	PMID:28182654		6239	WB		P
UniProtKB	D5MCN2	larp-1	involved_in	GO:0048477	oogenesis	ECO:0007322	IEA	GO_REF:0000043	UniProtKB-KW:KW-0896	6239	UniProt		P
UniProtKB	G1K0V8	iff-1	involved_in	GO:0007276	gamete generation	ECO:0000315	IMP	PMID:15003625		6239	WB		P
UniProtKB	G1K0V9	iff-1	involved_in	GO:0007276	gamete generation	ECO:0000315	IMP	PMID:15003625		6239	WB		P
UniProtKB	G5EBE3	cir-1	involved_in	GO:0048477	oogenesis	ECO:0000315	IMP	PMID:20478293		6239	WB		P
UniProtKB	G5EBE3	cir-1	involved_in	GO:0007281	germ cell development	ECO:0000315	IMP	PMID:20478293		6239	WB		P
UniProtKB	G5EBL2	mes-1	involved_in	GO:0007276	gamete generation	ECO:0000315	IMP	PMID:11003841	WB:WBVar00000484	6239	WB		P
UniProtKB	G5EBQ3	ego-1	involved_in	GO:0007281	germ cell development	ECO:0000316	IGI	PMID:8647392	WB:WBGene00001609	6239	WB		P
UniProtKB	G5EBQ3	ego-1	involved_in	GO:1903863	P granule assembly	ECO:0000315	IMP	PMID:28182654		6239	WB		P
UniProtKB	G5EBQ3	ego-1	involved_in	GO:0048477	oogenesis	ECO:0000315	IMP	PMID:10704412	WB:WBVar00094610|WB:WBVar00094616|WB:WBVar00094622	6239	WB		P
UniProtKB	G5EBQ3	ego-1	involved_in	GO:0007283	spermatogenesis	ECO:0000315	IMP	PMID:10704412	WB:WBVar00094610|WB:WBVar00094616|WB:WBVar00094622	6239	WB		P
UniProtKB	G5EBS6	fog-1	involved_in	GO:0007283	spermatogenesis	ECO:0000315	IMP	PMID:11040214		6239	WB		P
UniProtKB	G5EBS6	fog-1	involved_in	GO:0007283	spermatogenesis	ECO:0000315	IMP	PMID:25261697		6239	UniProt		P
UniProtKB	G5EBU5	kca-1	involved_in	GO:0040038	polar body extrusion after meiotic divisions	ECO:0000315	IMP	PMID:15883196		6239	WB		P
UniProtKB	G5EC16	smn-1	involved_in	GO:0007281	germ cell development	ECO:0000315	IMP	PMID:10545592		6239	WB		P
UniProtKB	G5EC24	ptp-2	involved_in	GO:0048477	oogenesis	ECO:0007322	IEA	GO_REF:0000043	UniProtKB-KW:KW-0896	6239	UniProt		P
UniProtKB	G5EC24	ptp-2	involved_in	GO:0048477	oogenesis	ECO:0000315	IMP	PMID:9472025	WB:WBVar00094629	6239	WB		P
UniProtKB	G5EC27	gna-2	involved_in	GO:0030703	eggshell formation	ECO:0000315	IMP	PMID:20971008		6239	UniProt		P
UniProtKB	G5EC43	zen-4	involved_in	GO:0040038	polar body extrusion after meiotic divisions	ECO:0000315	IMP	PMID:9693365	WB:WBRNAi00063891|WB:WBVar00275114	6239	WB		P
UniProtKB	G5EC86	oma-1	involved_in	GO:0001556	oocyte maturation	ECO:0000316	IGI	PMID:11702779	WB:WBGene00003865	6239	WB		P
UniProtKB	G5EC86	oma-1	involved_in	GO:0048601	oocyte morphogenesis	ECO:0000316	IGI	PMID:11702779	UniProtKB:Q23359	6239	UniProt		P
UniProtKB	G5EC86	oma-1	involved_in	GO:0048601	oocyte morphogenesis	ECO:0000316	IGI	PMID:11702779	UniProtKB:G8JY28,UniProtKB:Q23359	6239	UniProt		P
UniProtKB	G5EC86	oma-1	involved_in	GO:0001555	oocyte growth	ECO:0000316	IGI	PMID:11702779	UniProtKB:Q23359	6239	UniProt		P
UniProtKB	G5ECD6	chs-1	involved_in	GO:0030703	eggshell formation	ECO:0000315	IMP	PMID:22908315		6239	WB		P
UniProtKB	G5ECD6	chs-1	involved_in	GO:0030703	eggshell formation	ECO:0000315	IMP	PMID:16098962		6239	UniProt		P
UniProtKB	G5ECD6	chs-1	involved_in	GO:0030703	eggshell formation	ECO:0000315	IMP	PMID:20971008		6239	UniProt		P
UniProtKB	G5ECH5	ppfr-1	involved_in	GO:0040038	polar body extrusion after meiotic divisions	ECO:0000315	IMP	PMID:19087961		6239	UniProt		P
UniProtKB	G5ED29	atx-2	involved_in	GO:0048599	oocyte development	ECO:0000316	IGI	PMID:15342467	UniProtKB:G8JY28	6239	UniProt		P
UniProtKB	G5ED29	atx-2	involved_in	GO:0007283	spermatogenesis	ECO:0000316	IGI	PMID:15342467	UniProtKB:Q2YS43	6239	UniProt		P
UniProtKB	G5ED29	atx-2	involved_in	GO:0040038	polar body extrusion after meiotic divisions	ECO:0000315	IMP	PMID:27689799		6239	UniProt		P
UniProtKB	G5ED71	spe-29	involved_in	GO:0007286	spermatid development	ECO:0000315	IMP	PMID:11102362	WB:WBVar00088041	6239	WB		P
UniProtKB	G5ED77	alg-3	involved_in	GO:0007283	spermatogenesis	ECO:0000316	IGI	PMID:20133686	WB:WBGene00006449	6239	WB		P
UniProtKB	G5ED77	alg-3	involved_in	GO:0007283	spermatogenesis	ECO:0000315	IMP	PMID:20133686		6239	WB		P
UniProtKB	G5EDE2	hpl-2	involved_in	GO:0007281	germ cell development	ECO:0000316	IGI	PMID:16905130	WB:WBGene00001995	6239	WB		P
UniProtKB	G5EDE2	hpl-2	involved_in	GO:0007281	germ cell development	ECO:0000315	IMP	PMID:16905130	WB:WBVar00250481	6239	WB		P
UniProtKB	G5EDX7	fog-3	involved_in	GO:0007283	spermatogenesis	ECO:0000315	IMP	PMID:7713418	WB:WBVar00241120	6239	WB		P
UniProtKB	G5EDX7	fog-3	involved_in	GO:0007283	spermatogenesis	ECO:0000316	IGI	PMID:25261697	UniProtKB:P27715,UniProtKB:Q10667	6239	UniProt		P
UniProtKB	G5EE37	icp-1	involved_in	GO:0007143	female meiotic nuclear division	ECO:0000315	IMP	PMID:11402065		6239	UniProt		P
UniProtKB	G5EEF3	spe-12	involved_in	GO:0007286	spermatid development	ECO:0000315	IMP	PMID:10224255	WB:WBVar00087777|WB:WBVar00087808	6239	WB		P
UniProtKB	G5EEH9	npp-10	involved_in	GO:0030719	P granule organization	ECO:0000315	IMP	PMID:20335358		6239	UniProt		P
UniProtKB	G5EEK3	noca-1	involved_in	GO:0007281	germ cell development	ECO:0000315	IMP	PMID:26371552	WB:WBVar00296645	6239	WB		P
UniProtKB	G5EEN4	gck-3	involved_in	GO:0007283	spermatogenesis	ECO:0007322	IEA	GO_REF:0000043	UniProtKB-KW:KW-0744	6239	UniProt		P
UniProtKB	G5EET5	hpl-1	involved_in	GO:0007281	germ cell development	ECO:0000316	IGI	PMID:16905130	WB:WBGene00001996	6239	WB		P
UniProtKB	G5EEV2	trr-1	involved_in	GO:0007283	spermatogenesis	ECO:0007322	IEA	GO_REF:0000043	UniProtKB-KW:KW-0744	6239	UniProt		P
UniProtKB	G5EF60	stim-1	involved_in	GO:0030728	ovulation	ECO:0000315	IMP	PMID:16966474	WB:WBRNAi00065140	6239	WB		P
UniProtKB	G5EF72	G5EF72	involved_in	GO:0001556	oocyte maturation	ECO:0000315	IMP	PMID:16824915		6239	WB		P
UniProtKB	G5EF72	G5EF72	acts_upstream_of_or_within_positive_effect	GO:0001556	oocyte maturation	ECO:0000315	IMP	PMID:19502483		6239	WB		P
UniProtKB	G5EFK4	arf-3	involved_in	GO:0007281	germ cell development	ECO:0000315	IMP	PMID:14565969		6239	WB		P
UniProtKB	G5EFQ8	smn-1	involved_in	GO:0007281	germ cell development	ECO:0000315	IMP	PMID:10545592		6239	WB		P
UniProtKB	G5EG38	emb-27	involved_in	GO:0030703	eggshell formation	ECO:0000315	IMP	PMID:18765566		6239	WB		P
UniProtKB	G5EG83	zen-4	involved_in	GO:0040038	polar body extrusion after meiotic divisions	ECO:0000315	IMP	PMID:9693365	WB:WBRNAi00063891|WB:WBVar00275114	6239	WB		P
UniProtKB	G5EGQ6	ten-1	involved_in	GO:0007276	gamete generation	ECO:0000315	IMP	PMID:15936327		6239	WB		P
UniProtKB	G5EGT6	cyp-31a2	involved_in	GO:0030703	eggshell formation	ECO:0000316	IGI	PMID:19368796	WB:WBGene00021200	6239	WB		P
UniProtKB	G5EGT6	cyp-31a2	involved_in	GO:0040038	polar body extrusion after meiotic divisions	ECO:0000316	IGI	PMID:19368796	WB:WBGene00021200	6239	WB		P
UniProtKB	G8JY28	tra-2	involved_in	GO:0048599	oocyte development	ECO:0000316	IGI	PMID:15342467	UniProtKB:G5ED29	6239	UniProt		P
UniProtKB	G8JY28	tra-2	involved_in	GO:0048601	oocyte morphogenesis	ECO:0000316	IGI	PMID:11702779	UniProtKB:G5EC86,UniProtKB:Q23359	6239	UniProt		P
UniProtKB	G8JY28	tra-2	involved_in	GO:0048601	oocyte morphogenesis	ECO:0000315	IMP	PMID:11702779		6239	UniProt		P
UniProtKB	G8JYD7	spe-39	involved_in	GO:0007286	spermatid development	ECO:0000315	IMP	PMID:14504223	WB:WBVar00145064	6239	WB		P
UniProtKB	H1UBK1	map-2	acts_upstream_of_or_within_positive_effect	GO:0036093	germ cell proliferation	ECO:0000315	IMP	PMID:15474045	WB:WBRNAi00061222	6239	WB		P
UniProtKB	H1ZUX0	ten-1	involved_in	GO:0007276	gamete generation	ECO:0000315	IMP	PMID:15936327		6239	WB		P
UniProtKB	H1ZUX1	ten-1	involved_in	GO:0007276	gamete generation	ECO:0000315	IMP	PMID:15936327		6239	WB		P
UniProtKB	H2KZD5	csr-1	involved_in	GO:1903863	P granule assembly	ECO:0000315	IMP	PMID:28182654		6239	WB		P
UniProtKB	H2L056	ubxn-3	involved_in	GO:0007283	spermatogenesis	ECO:0007322	IEA	GO_REF:0000043	UniProtKB-KW:KW-0744	6239	UniProt		P
UniProtKB	H2L056	ubxn-3	involved_in	GO:0007283	spermatogenesis	ECO:0000316	IGI	PMID:20977550	UniProtKB:Q9N2W5,UniProtKB:Q9TXH9	6239	UniProt	has_input(UniProtKB:P34708)	P
UniProtKB	H2L099	gck-1	involved_in	GO:0048477	oogenesis	ECO:0007322	IEA	GO_REF:0000043	UniProtKB-KW:KW-0896	6239	UniProt		P
UniProtKB	H9G2S5	elt-1	involved_in	GO:0007283	spermatogenesis	ECO:0000315	IMP	PMID:19591818		6239	WB		P
UniProtKB	H9G2S6	elt-1	involved_in	GO:0007283	spermatogenesis	ECO:0000315	IMP	PMID:19591818		6239	WB		P
UniProtKB	H9G2S7	elt-1	involved_in	GO:0007283	spermatogenesis	ECO:0000315	IMP	PMID:19591818		6239	WB		P
UniProtKB	H9G2T2	klc-1	involved_in	GO:0040038	polar body extrusion after meiotic divisions	ECO:0000316	IGI	PMID:15883196	WB:WBGene00002215	6239	WB		P
UniProtKB	H9G2T2	klc-1	involved_in	GO:0040038	polar body extrusion after meiotic divisions	ECO:0000315	IMP	PMID:15883196		6239	WB		P
UniProtKB	O01322	puf-6	involved_in	GO:0048477	oogenesis	ECO:0007322	IEA	GO_REF:0000043	UniProtKB-KW:KW-0896	6239	UniProt		P
UniProtKB	O01322	puf-6	involved_in	GO:0007281	germ cell development	ECO:0000315	IMP	PMID:10518502		6239	WB		P
UniProtKB	O01422	csn-2	involved_in	GO:0048477	oogenesis	ECO:0007322	IEA	GO_REF:0000043	UniProtKB-KW:KW-0896	6239	UniProt		P
UniProtKB	O01477	simr-1	involved_in	GO:0007283	spermatogenesis	ECO:0000315	IMP	PMID:32338603		6239	UniProt		P
UniProtKB	O01501	cye-1	involved_in	GO:0007281	germ cell development	ECO:0000315	IMP	PMID:10952902		6239	WB		P
UniProtKB	O01767	egg-4	involved_in	GO:0001556	oocyte maturation	ECO:0005547	NAS	PMID:19879842		6239	ComplexPortal		P
UniProtKB	O01767	egg-4	involved_in	GO:0030703	eggshell formation	ECO:0000316	IGI	PMID:19879147	UniProtKB:O61789	6239	UniProt		P
UniProtKB	O01767	egg-4	involved_in	GO:0040038	polar body extrusion after meiotic divisions	ECO:0000316	IGI	PMID:19879147	UniProtKB:O61789	6239	UniProt		P
UniProtKB	O01798	spe-8	involved_in	GO:0007283	spermatogenesis	ECO:0007322	IEA	GO_REF:0000043	UniProtKB-KW:KW-0744	6239	UniProt		P
UniProtKB	O01798	spe-8	involved_in	GO:0007286	spermatid development	ECO:0000315	IMP	PMID:2744235	WB:WBVar00087754|WB:WBVar00087759|WB:WBVar00087761	6239	WB		P
UniProtKB	O01803	rab-11.1	involved_in	GO:0030703	eggshell formation	ECO:0000315	IMP	PMID:18765566		6239	WB		P
UniProtKB	O01836	glh-3	involved_in	GO:0007276	gamete generation	ECO:0000318	IBA	PMID:21873635	FB:FBgn0263231|FB:FBgn0283442|MGI:MGI:102670|MGI:MGI:91842|PANTHER:PTN002774652|RGD:1308793|WB:WBGene00001598|WB:WBGene00001599|WB:WBGene00006888|ZFIN:ZDB-GENE-990415-272	6239	GO_Central		P
UniProtKB	O01887	try-5	involved_in	GO:0007283	spermatogenesis	ECO:0007322	IEA	GO_REF:0000043	UniProtKB-KW:KW-0744	6239	UniProt		P
UniProtKB	O01887	try-5	involved_in	GO:0007286	spermatid development	ECO:0000315	IMP	PMID:22125495		6239	UniProt		P
UniProtKB	O02063	smz-2	involved_in	GO:0007060	male meiosis chromosome segregation	ECO:0000315	IMP	PMID:16943775		6239	WB		P
UniProtKB	O02658	gsp-3	involved_in	GO:0007283	spermatogenesis	ECO:0007322	IEA	GO_REF:0000043	UniProtKB-KW:KW-0744	6239	UniProt		P
UniProtKB	O02658	gsp-3	involved_in	GO:0007060	male meiosis chromosome segregation	ECO:0000316	IGI	PMID:22042574	WB:WBGene00020187	6239	WB		P
UniProtKB	O16466	atg-18	involved_in	GO:0036093	germ cell proliferation	ECO:0000315	IMP	PMID:28285998		6239	UniProt		P
UniProtKB	O16466	atg-18	involved_in	GO:0042078	germ-line stem cell division	ECO:0000315	IMP	PMID:28285998		6239	UniProt		P
UniProtKB	O17514	mes-2	involved_in	GO:0042078	germ-line stem cell division	ECO:0000315	IMP	PMID:1783292	WB:WBVar00000462|WB:WBVar00000467	6239	WB		P
UniProtKB	O17514	mes-2	involved_in	GO:0007276	gamete generation	ECO:0000315	IMP	PMID:1783292	WB:WBVar00000462|WB:WBVar00000467	6239	WB		P
UniProtKB	O17514	mes-2	involved_in	GO:0007281	germ cell development	ECO:0000315	IMP	PMID:1783292	WB:WBVar00000462|WB:WBVar00000467	6239	WB		P
UniProtKB	O17901	copz-1	involved_in	GO:0048599	oocyte development	ECO:0000315	IMP	PMID:10588660		6239	WB		P
UniProtKB	O17915	ran-1	involved_in	GO:0048477	oogenesis	ECO:0000315	IMP	PMID:12475958		6239	WB		P
UniProtKB	O18056	ddx-19	involved_in	GO:0007281	germ cell development	ECO:0000316	IGI	PMID:19264959	WB:WBGene00003401	6239	WB		P
UniProtKB	O18178	pptr-1	involved_in	GO:1903863	P granule assembly	ECO:0000316	IGI	PMID:25535836	WB:WBGene00001569	6239	WB		P
UniProtKB	O18178	pptr-1	involved_in	GO:1903863	P granule assembly	ECO:0000316	IGI	PMID:25535836	WB:WBGene00010492	6239	WB		P
UniProtKB	O18178	pptr-1	involved_in	GO:1903863	P granule assembly	ECO:0000316	IGI	PMID:25535836	WB:WBGene00007554	6239	WB	happens_during(GO:0030010),occurs_in(WBbt:0004422)	P
UniProtKB	O18178	pptr-1	involved_in	GO:1903863	P granule assembly	ECO:0000315	IMP	PMID:25535836		6239	WB	happens_during(GO:0030010),occurs_in(WBbt:0004422)	P
UniProtKB	O18209	wee-1.3	involved_in	GO:0048477	oogenesis	ECO:0007322	IEA	GO_REF:0000043	UniProtKB-KW:KW-0896	6239	UniProt		P
UniProtKB	O18209	wee-1.3	involved_in	GO:0007283	spermatogenesis	ECO:0007322	IEA	GO_REF:0000043	UniProtKB-KW:KW-0744	6239	UniProt		P
UniProtKB	O18209	wee-1.3	involved_in	GO:0001556	oocyte maturation	ECO:0000315	IMP	PMID:16421191		6239	WB		P
UniProtKB	O18209	wee-1.3	involved_in	GO:0048477	oogenesis	ECO:0000315	IMP	PMID:16421191		6239	UniProt		P
UniProtKB	O44169	puf-7	involved_in	GO:0048477	oogenesis	ECO:0007322	IEA	GO_REF:0000043	UniProtKB-KW:KW-0896	6239	UniProt		P
UniProtKB	O44169	puf-7	involved_in	GO:0007281	germ cell development	ECO:0000316	IGI	PMID:10518502	WB:WBGene00001401|WB:WBGene00001402|WB:WBGene00004242|WB:WBGene00004244	6239	WB		P
UniProtKB	O44191	rme-2	involved_in	GO:0048599	oocyte development	ECO:0000315	IMP	PMID:10588660	WB:WBVar00000413	6239	WB		P
UniProtKB	O44191	rme-2	involved_in	GO:0030728	ovulation	ECO:0000315	IMP	PMID:10588660	WB:WBVar00000413	6239	WB		P
UniProtKB	O44406	eri-1	involved_in	GO:0007281	germ cell development	ECO:0000316	IGI	PMID:23195953	WB:WBGene00018857	6239	WB		P
UniProtKB	O44406	eri-1	involved_in	GO:0007281	germ cell development	ECO:0000315	IMP	PMID:23195953	WB:WBVar00088949	6239	WB		P
UniProtKB	O44408	kgb-1	involved_in	GO:0048477	oogenesis	ECO:0007322	IEA	GO_REF:0000043	UniProtKB-KW:KW-0896	6239	UniProt		P
UniProtKB	O44408	kgb-1	involved_in	GO:0007283	spermatogenesis	ECO:0007322	IEA	GO_REF:0000043	UniProtKB-KW:KW-0744	6239	UniProt		P
UniProtKB	O44408	kgb-1	involved_in	GO:0048599	oocyte development	ECO:0000315	IMP	PMID:12435362	WB:WBVar00274912	6239	WB		P
UniProtKB	O44408	kgb-1	involved_in	GO:0007140	male meiotic nuclear division	ECO:0000315	IMP	PMID:12435362	WB:WBVar00274912	6239	WB		P
UniProtKB	O44476	hoe-1	involved_in	GO:0007281	germ cell development	ECO:0000315	IMP	PMID:14729485		6239	WB		P
UniProtKB	O44500	ints-13	involved_in	GO:0007283	spermatogenesis	ECO:0007322	IEA	GO_REF:0000043	UniProtKB-KW:KW-0744	6239	UniProt		P
UniProtKB	O44959	riok-1	involved_in	GO:0048477	oogenesis	ECO:0000315	IMP	PMID:25688864		6239	WB		P
UniProtKB	O44959	riok-1	involved_in	GO:0036093	germ cell proliferation	ECO:0000315	IMP	PMID:25688864		6239	WB		P
UniProtKB	O44959	riok-1	involved_in	GO:0007281	germ cell development	ECO:0000315	IMP	PMID:24929033		6239	WB		P
UniProtKB	O45244	mog-4	involved_in	GO:0007281	germ cell development	ECO:0000315	IMP	PMID:18729217		6239	WB		P
UniProtKB	O45551	ife-1	involved_in	GO:0007283	spermatogenesis	ECO:0007322	IEA	GO_REF:0000043	UniProtKB-KW:KW-0744	6239	UniProt		P
UniProtKB	O45551	ife-1	involved_in	GO:0001556	oocyte maturation	ECO:0000315	IMP	PMID:19383718	WB:WBVar00000503	6239	WB		P
UniProtKB	O45551	ife-1	involved_in	GO:0007286	spermatid development	ECO:0000315	IMP	PMID:19383718	WB:WBVar00000503	6239	WB		P
UniProtKB	O45599	cbd-1	involved_in	GO:0030703	eggshell formation	ECO:0000315	IMP	PMID:20971008		6239	UniProt		P
UniProtKB	O45876	aph-1	involved_in	GO:0048599	oocyte development	ECO:0000315	IMP	PMID:11792846	WB:WBVar00094660	6239	WB		P
UniProtKB	O45926	cyb-2.1	involved_in	GO:0001556	oocyte maturation	ECO:0000316	IGI	PMID:16421191	WB:WBGene00000865|WB:WBGene00000867|WB:WBGene00000868	6239	WB		P
UniProtKB	O45952	csc-1	involved_in	GO:0040038	polar body extrusion after meiotic divisions	ECO:0000315	IMP	PMID:12707312	WB:WBVar00249065	6239	WB		P
UniProtKB	O61460	vab-1	involved_in	GO:0001556	oocyte maturation	ECO:0000315	IMP	PMID:12533508		6239	WB		P
UniProtKB	O61742	rpn-10	involved_in	GO:0007283	spermatogenesis	ECO:0000316	IGI	PMID:17050737	WB:WBGene00006734	6239	WB		P
UniProtKB	O61742	rpn-10	involved_in	GO:0007283	spermatogenesis	ECO:0000315	IMP	PMID:17050737	WB:WBVar00250344	6239	WB		P
UniProtKB	O61789	egg-5	involved_in	GO:0001556	oocyte maturation	ECO:0005547	NAS	PMID:19879842		6239	ComplexPortal		P
UniProtKB	O61789	egg-5	involved_in	GO:0030703	eggshell formation	ECO:0000316	IGI	PMID:19879147	UniProtKB:O01767	6239	UniProt		P
UniProtKB	O61789	egg-5	involved_in	GO:0040038	polar body extrusion after meiotic divisions	ECO:0000316	IGI	PMID:19879147	UniProtKB:O01767	6239	UniProt		P
UniProtKB	O62136	inx-14	acts_upstream_of_or_within_negative_effect	GO:0001556	oocyte maturation	ECO:0000315	IMP	PMID:19502483		6239	WB		P
UniProtKB	O62136	inx-14	acts_upstream_of_or_within_positive_effect	GO:0036093	germ cell proliferation	ECO:0000315	IMP	PMID:25195067	WB:WBVar00000107|WB:WBVar00251685	6239	WB		P
UniProtKB	O62372	ddx-19	involved_in	GO:0007281	germ cell development	ECO:0000316	IGI	PMID:19264959	WB:WBGene00003401	6239	WB		P
UniProtKB	O76365	tut-1	involved_in	GO:0048599	oocyte development	ECO:0000316	IGI	PMID:19593383	WB:WBGene00013738	6239	WB		P
UniProtKB	O76365	tut-1	involved_in	GO:0048599	oocyte development	ECO:0000316	IGI	PMID:19593383	WB:WBGene00022463	6239	WB		P
UniProtKB	O76365	tut-1	involved_in	GO:0007283	spermatogenesis	ECO:0000316	IGI	PMID:19593383	WB:WBGene00013738	6239	WB		P
UniProtKB	O76365	tut-1	involved_in	GO:0007283	spermatogenesis	ECO:0000316	IGI	PMID:19593383	WB:WBGene00022463	6239	WB		P
UniProtKB	O76743	glh-4	involved_in	GO:0007276	gamete generation	ECO:0000315	IMP	PMID:10851135		6239	WB		P
UniProtKB	P03949	abl-1	involved_in	GO:0007283	spermatogenesis	ECO:0000315	IMP	PMID:11076749		6239	WB		P
UniProtKB	P13508	glp-1	involved_in	GO:0001555	oocyte growth	ECO:0000316	IGI	PMID:19502484	UniProtKB:Q2YS43	6239	UniProt		P
UniProtKB	P13508	glp-1	involved_in	GO:0001555	oocyte growth	ECO:0000315	IMP	PMID:19502484		6239	UniProt		P
UniProtKB	P22981	let-60	involved_in	GO:0048477	oogenesis	ECO:0000316	IGI	PMID:9472025	WB:WBGene00004214	6239	WB		P
UniProtKB	P24348	let-23	involved_in	GO:0030728	ovulation	ECO:0000315	IMP	PMID:9491893		6239	WB		P
UniProtKB	P27715	unc-13	involved_in	GO:0007283	spermatogenesis	ECO:0000316	IGI	PMID:25261697	UniProtKB:G5EDX7,UniProtKB:Q10667	6239	UniProt		P
UniProtKB	P28515	elt-1	involved_in	GO:0007286	spermatid development	ECO:0000315	IMP	PMID:19591818		6239	WB		P
UniProtKB	P34183	hars-1	involved_in	GO:0007281	germ cell development	ECO:0000315	IMP	PMID:21464306		6239	WB		P
UniProtKB	P34266	pgl-2	involved_in	GO:0048477	oogenesis	ECO:0007322	IEA	GO_REF:0000043	UniProtKB-KW:KW-0896	6239	UniProt		P
UniProtKB	P34331	plk-1	involved_in	GO:0040038	polar body extrusion after meiotic divisions	ECO:0000315	IMP	PMID:10660671		6239	WB		P
UniProtKB	P34331	plk-1	involved_in	GO:0007147	female meiosis II	ECO:0000315	IMP	PMID:10660671		6239	UniProt		P
UniProtKB	P34344	tag-250	involved_in	GO:0030719	P granule organization	ECO:0000318	IBA	PMID:21873635	FB:FBgn0003891|PANTHER:PTN002741809	6239	GO_Central		P
UniProtKB	P34344	tag-250	involved_in	GO:0007283	spermatogenesis	ECO:0000318	IBA	PMID:21873635	MGI:MGI:1919884|MGI:MGI:1933218|MGI:MGI:2140279|MGI:MGI:2679727|MGI:MGI:2684949|PANTHER:PTN002741755|ZFIN:ZDB-GENE-041001-210	6239	GO_Central		P
UniProtKB	P34540	unc-116	involved_in	GO:0040038	polar body extrusion after meiotic divisions	ECO:0000315	IMP	PMID:15883196		6239	WB		P
UniProtKB	P34545	cbp-1	involved_in	GO:0007283	spermatogenesis	ECO:0000315	IMP	PMID:11040214		6239	WB		P
UniProtKB	P34556	cdk-1	involved_in	GO:0001556	oocyte maturation	ECO:0000315	IMP	PMID:16421191		6239	WB		P
UniProtKB	P34563	iff-1	involved_in	GO:0007276	gamete generation	ECO:0000315	IMP	PMID:15003625		6239	WB		P
UniProtKB	P34681	tag-76	involved_in	GO:0007283	spermatogenesis	ECO:0000316	IGI	PMID:20133686	WB:WBGene00011910	6239	WB		P
UniProtKB	P34681	tag-76	involved_in	GO:0007283	spermatogenesis	ECO:0000315	IMP	PMID:20133686		6239	WB		P
UniProtKB	P34689	glh-1	involved_in	GO:0007276	gamete generation	ECO:0000318	IBA	PMID:21873635	FB:FBgn0263231|FB:FBgn0283442|MGI:MGI:102670|MGI:MGI:91842|PANTHER:PTN002774652|RGD:1308793|WB:WBGene00001598|WB:WBGene00001599|WB:WBGene00006888|ZFIN:ZDB-GENE-990415-272	6239	GO_Central		P
UniProtKB	P34689	glh-1	involved_in	GO:0007281	germ cell development	ECO:0000315	IMP	PMID:8943022		6239	WB		P
UniProtKB	P34691	fem-3	involved_in	GO:0007283	spermatogenesis	ECO:0007322	IEA	GO_REF:0000043	UniProtKB-KW:KW-0744	6239	UniProt		P
UniProtKB	P34708	tra-1	involved_in	GO:0007283	spermatogenesis	ECO:0007322	IEA	GO_REF:0000043	UniProtKB-KW:KW-0744	6239	UniProt		P
UniProtKB	P34708	tra-1	involved_in	GO:0007283	spermatogenesis	ECO:0000315	IMP	PMID:11250902		6239	UniProt		P
UniProtKB	P34709	tra-2	involved_in	GO:0007283	spermatogenesis	ECO:0007322	IEA	GO_REF:0000043	UniProtKB-KW:KW-0744	6239	UniProt		P
UniProtKB	P34808	mei-1	involved_in	GO:0007143	female meiotic nuclear division	ECO:0000315	IMP	PMID:8027178	WB:WBVar00054422	6239	WB		P
UniProtKB	P34890	spe-17	involved_in	GO:0007283	spermatogenesis	ECO:0007322	IEA	GO_REF:0000043	UniProtKB-KW:KW-0744	6239	UniProt		P
UniProtKB	P34890	spe-17	involved_in	GO:0007286	spermatid development	ECO:0000315	IMP	PMID:8349108		6239	WB		P
UniProtKB	P39745	mpk-1	involved_in	GO:0048477	oogenesis	ECO:0007322	IEA	GO_REF:0000043	UniProtKB-KW:KW-0896	6239	UniProt		P
UniProtKB	P39745	mpk-1	involved_in	GO:0001556	oocyte maturation	ECO:0000315	IMP	PMID:18073423		6239	WB		P
UniProtKB	P41828	nhr-23	involved_in	GO:0007283	spermatogenesis	ECO:0000315	IMP	PMID:33060131		6239	UniProt		P
UniProtKB	P41934	ceh-18	involved_in	GO:0001556	oocyte maturation	ECO:0000315	IMP	PMID:9405097		6239	WB		P
UniProtKB	P41934	ceh-18	acts_upstream_of_or_within_positive_effect	GO:0001556	oocyte maturation	ECO:0000315	IMP	PMID:19502483		6239	WB		P
UniProtKB	P41934	ceh-18	involved_in	GO:0030728	ovulation	ECO:0000315	IMP	PMID:9405097		6239	WB		P
UniProtKB	P41934	ceh-18	involved_in	GO:0008354	germ cell migration	ECO:0000315	IMP	PMID:7958868		6239	WB		P
UniProtKB	P41996	cpg-2	involved_in	GO:0030703	eggshell formation	ECO:0000316	IGI	PMID:22908315	WB:WBGene00000465	6239	WB		P
UniProtKB	P41996	cpg-2	involved_in	GO:0030703	eggshell formation	ECO:0000303	NAS	PMID:17913784		6239	UniProt		P
UniProtKB	P46822	klc-2	involved_in	GO:0040038	polar body extrusion after meiotic divisions	ECO:0000316	IGI	PMID:15883196	WB:WBGene00002214	6239	WB		P
UniProtKB	P46822	klc-2	involved_in	GO:0040038	polar body extrusion after meiotic divisions	ECO:0000315	IMP	PMID:15883196		6239	WB		P
UniProtKB	P49029	mag-1	involved_in	GO:0048477	oogenesis	ECO:0007322	IEA	GO_REF:0000043	UniProtKB-KW:KW-0896	6239	UniProt		P
UniProtKB	P50093	phb-2	involved_in	GO:0048477	oogenesis	ECO:0000315	IMP	PMID:12794069		6239	WB		P
UniProtKB	P50093	phb-2	involved_in	GO:0007283	spermatogenesis	ECO:0000315	IMP	PMID:12794069		6239	WB		P
UniProtKB	P53020	msp-38	involved_in	GO:0001556	oocyte maturation	ECO:0000314	IDA	PMID:11251118		6239	WB		P
UniProtKB	P54217	spe-11	involved_in	GO:0007283	spermatogenesis	ECO:0007322	IEA	GO_REF:0000043	UniProtKB-KW:KW-0744	6239	UniProt		P
UniProtKB	P54217	spe-11	involved_in	GO:0030703	eggshell formation	ECO:0000315	IMP	PMID:20971008		6239	WB		P
UniProtKB	P54218	spe-27	involved_in	GO:0007283	spermatogenesis	ECO:0007322	IEA	GO_REF:0000043	UniProtKB-KW:KW-0744	6239	UniProt		P
UniProtKB	P54218	spe-27	involved_in	GO:0007286	spermatid development	ECO:0000315	IMP	PMID:8722776	WB:WBVar00087809|WB:WBVar00088036	6239	WB		P
UniProtKB	P81299	cdc-14	involved_in	GO:0040038	polar body extrusion after meiotic divisions	ECO:0000315	IMP	PMID:12213836		6239	WB		P
UniProtKB	P83351	snap-29	involved_in	GO:0030728	ovulation	ECO:0000315	IMP	PMID:21545795		6239	WB		P
UniProtKB	P90786	prg-1	involved_in	GO:0042078	germ-line stem cell division	ECO:0000315	IMP	PMID:9851978		6239	WB		P
UniProtKB	P90786	prg-1	involved_in	GO:0042078	germ-line stem cell division	ECO:0000315	IMP	PMID:18571452	WB:WBVar00239439|WB:WBVar00249897	6239	WB		P
UniProtKB	P90786	prg-1	involved_in	GO:0007276	gamete generation	ECO:0000315	IMP	PMID:18571452		6239	WB		P
UniProtKB	P90786	prg-1	involved_in	GO:0007283	spermatogenesis	ECO:0000315	IMP	PMID:9851978		6239	WB		P
UniProtKB	P90838	rtcb-1	acts_upstream_of_or_within_positive_effect	GO:0007281	germ cell development	ECO:0000315	IMP	PMID:25366321		6239	WB		P
UniProtKB	P90978	uaf-1	involved_in	GO:0007281	germ cell development	ECO:0000315	IMP	PMID:18729217		6239	WB		P
UniProtKB	P91001	csn-5	involved_in	GO:0048477	oogenesis	ECO:0007322	IEA	GO_REF:0000043	UniProtKB-KW:KW-0896	6239	UniProt		P
UniProtKB	P91001	csn-5	involved_in	GO:0048477	oogenesis	ECO:0000315	IMP	PMID:12435362		6239	WB		P
UniProtKB	P91420	gsp-4	involved_in	GO:0007283	spermatogenesis	ECO:0007322	IEA	GO_REF:0000043	UniProtKB-KW:KW-0744	6239	UniProt		P
UniProtKB	P91420	gsp-4	involved_in	GO:0007060	male meiosis chromosome segregation	ECO:0000316	IGI	PMID:22042574	WB:WBGene00021113	6239	WB		P
UniProtKB	P92199	let-502	involved_in	GO:0048477	oogenesis	ECO:0007322	IEA	GO_REF:0000043	UniProtKB-KW:KW-0896	6239	UniProt		P
UniProtKB	Q01608	spe-4	involved_in	GO:0007283	spermatogenesis	ECO:0007322	IEA	GO_REF:0000043	UniProtKB-KW:KW-0744	6239	UniProt		P
UniProtKB	Q01608	spe-4	involved_in	GO:0007286	spermatid development	ECO:0000315	IMP	PMID:9819355		6239	WB		P
UniProtKB	Q01608	spe-4	involved_in	GO:0048515	spermatid differentiation	ECO:0000315	IMP	PMID:29879108		6239	UniProt		P
UniProtKB	Q03345	lin-3	involved_in	GO:0030728	ovulation	ECO:0000315	IMP	PMID:9491893		6239	WB		P
UniProtKB	Q03571	cpb-1	involved_in	GO:0007283	spermatogenesis	ECO:0007322	IEA	GO_REF:0000043	UniProtKB-KW:KW-0744	6239	UniProt		P
UniProtKB	Q03571	cpb-1	involved_in	GO:0007283	spermatogenesis	ECO:0000315	IMP	PMID:11040214		6239	WB		P
UniProtKB	Q07292	lin-45	involved_in	GO:0048477	oogenesis	ECO:0007322	IEA	GO_REF:0000043	UniProtKB-KW:KW-0896	6239	UniProt		P
UniProtKB	Q09232	orai-1	involved_in	GO:0030728	ovulation	ECO:0000315	IMP	PMID:17218360		6239	WB		P
UniProtKB	Q09249	C16C10.3	involved_in	GO:0007281	germ cell development	ECO:0000315	IMP	PMID:22810588		6239	WB		P
UniProtKB	Q09309	rbbp-5	involved_in	GO:0007281	germ cell development	ECO:0000315	IMP	PMID:21455483		6239	UniProt		P
UniProtKB	Q09363	sqv-8	involved_in	GO:0007286	spermatid development	ECO:0000315	IMP	PMID:6500256	WB:WBVar00089014	6239	WB		P
UniProtKB	Q09373	fzy-1	involved_in	GO:0040038	polar body extrusion after meiotic divisions	ECO:0000315	IMP	PMID:12498686		6239	UniProt		P
UniProtKB	Q09406	atg-16.2	involved_in	GO:0036093	germ cell proliferation	ECO:0000315	IMP	PMID:28285998		6239	UniProt		P
UniProtKB	Q09406	atg-16.2	involved_in	GO:0042078	germ-line stem cell division	ECO:0000315	IMP	PMID:28285998		6239	UniProt		P
UniProtKB	Q09437	cdk-11.1	involved_in	GO:0007276	gamete generation	ECO:0000315	IMP	PMID:29886128		6239	UniProt		P
UniProtKB	Q09487	puf-8	involved_in	GO:0007140	male meiotic nuclear division	ECO:0000315	IMP	PMID:12546787		6239	WB		P
UniProtKB	Q09487	puf-8	involved_in	GO:0007283	spermatogenesis	ECO:0000315	IMP	PMID:12546787		6239	WB		P
UniProtKB	Q09530	mog-5	involved_in	GO:0007281	germ cell development	ECO:0000315	IMP	PMID:18729217		6239	WB		P
UniProtKB	Q09590	emb-8	involved_in	GO:0030703	eggshell formation	ECO:0000315	IMP	PMID:19368796	WB:WBVar00087774	6239	WB		P
UniProtKB	Q09597	nos-1	involved_in	GO:0048477	oogenesis	ECO:0000318	IBA	PMID:21873635	FB:FBgn0002962|MGI:MGI:2675387|PANTHER:PTN000984469|WB:WBGene00003784|ZFIN:ZDB-GENE-011221-1	6239	GO_Central		P
UniProtKB	Q09967	egg-1	involved_in	GO:0030703	eggshell formation	ECO:0000316	IGI	PMID:20971008	UniProtKB:Q21629	6239	UniProt		P
UniProtKB	Q09994	ani-2	involved_in	GO:0048477	oogenesis	ECO:0007322	IEA	GO_REF:0000043	UniProtKB-KW:KW-0896	6239	UniProt		P
UniProtKB	Q09994	ani-2	involved_in	GO:0048477	oogenesis	ECO:0000315	IMP	PMID:15930113		6239	WB		P
UniProtKB	Q09994	ani-2	involved_in	GO:0030728	ovulation	ECO:0000315	IMP	PMID:24982432		6239	WB		P
UniProtKB	Q10653	cyb-1	involved_in	GO:0001556	oocyte maturation	ECO:0000316	IGI	PMID:16421191	WB:WBGene00000866|WB:WBGene00000867|WB:WBGene00000868	6239	WB		P
UniProtKB	Q10654	cyb-3	involved_in	GO:0001556	oocyte maturation	ECO:0000316	IGI	PMID:16421191	WB:WBGene00000865|WB:WBGene00000866|WB:WBGene00000867	6239	WB		P
UniProtKB	Q10664	mek-2	involved_in	GO:0048477	oogenesis	ECO:0007322	IEA	GO_REF:0000043	UniProtKB-KW:KW-0896	6239	UniProt		P
UniProtKB	Q10667	rnp-1	involved_in	GO:0007283	spermatogenesis	ECO:0000316	IGI	PMID:25261697	UniProtKB:G5EDX7,UniProtKB:P27715	6239	UniProt		P
UniProtKB	Q10667	rnp-1	involved_in	GO:0048600	oocyte fate commitment	ECO:0000315	IMP	PMID:25261697		6239	UniProt		P
UniProtKB	Q10943	arf-1.2	involved_in	GO:0048599	oocyte development	ECO:0000315	IMP	PMID:10588660		6239	WB		P
UniProtKB	Q10943	arf-1.2	involved_in	GO:0007276	gamete generation	ECO:0000315	IMP	PMID:15576487		6239	UniProt		P
UniProtKB	Q17336	let-858	involved_in	GO:0042078	germ-line stem cell division	ECO:0000315	IMP	PMID:9136012		6239	WB		P
UniProtKB	Q17339	gld-1	involved_in	GO:0048477	oogenesis	ECO:0007322	IEA	GO_REF:0000043	UniProtKB-KW:KW-0896	6239	UniProt		P
UniProtKB	Q17345	ccf-1	involved_in	GO:0048477	oogenesis	ECO:0000315	IMP	PMID:23843623		6239	WB		P
UniProtKB	Q17388	fer-1	involved_in	GO:0007283	spermatogenesis	ECO:0007322	IEA	GO_REF:0000043	UniProtKB-KW:KW-0744	6239	UniProt		P
UniProtKB	Q17388	fer-1	involved_in	GO:0007283	spermatogenesis	ECO:0000315	IMP	PMID:7056795	WB:WBVar00087742|WB:WBVar00087752	6239	WB		P
UniProtKB	Q17390	cul-2	involved_in	GO:0042078	germ-line stem cell division	ECO:0000315	IMP	PMID:15215209	WB:WBVar00145130	6239	WB		P
UniProtKB	Q17603	asfl-1	involved_in	GO:0048477	oogenesis	ECO:0000315	IMP	PMID:19233156		6239	UniProt		P
UniProtKB	Q17603	asfl-1	involved_in	GO:0007283	spermatogenesis	ECO:0000315	IMP	PMID:19233156		6239	UniProt		P
UniProtKB	Q17626	spch-1	involved_in	GO:0007140	male meiotic nuclear division	ECO:0000315	IMP	PMID:16943775		6239	WB		P
UniProtKB	Q17802	cpg-1	involved_in	GO:0030703	eggshell formation	ECO:0000316	IGI	PMID:22908315	WB:WBGene00015102	6239	WB		P
UniProtKB	Q17802	cpg-1	involved_in	GO:0030703	eggshell formation	ECO:0000303	NAS	PMID:17913784		6239	UniProt		P
UniProtKB	Q17848	ipp-5	involved_in	GO:0030728	ovulation	ECO:0000315	IMP	PMID:12006659		6239	WB		P
UniProtKB	Q17978	mut-14	involved_in	GO:0007276	gamete generation	ECO:0000318	IBA	PMID:21873635	FB:FBgn0263231|FB:FBgn0283442|MGI:MGI:102670|MGI:MGI:91842|PANTHER:PTN002774652|RGD:1308793|WB:WBGene00001598|WB:WBGene00001599|WB:WBGene00006888|ZFIN:ZDB-GENE-990415-272	6239	GO_Central		P
UniProtKB	Q18158	swm-1	involved_in	GO:0007283	spermatogenesis	ECO:0007322	IEA	GO_REF:0000043	UniProtKB-KW:KW-0744	6239	UniProt		P
UniProtKB	Q18158	swm-1	involved_in	GO:0007286	spermatid development	ECO:0000315	IMP	PMID:16461278		6239	UniProt		P
UniProtKB	Q18158	swm-1	involved_in	GO:0007286	spermatid development	ECO:0000315	IMP	PMID:22125495		6239	UniProt		P
UniProtKB	Q18158	swm-1	involved_in	GO:0007286	spermatid development	ECO:0000315	IMP	PMID:30470702		6239	UniProt		P
UniProtKB	Q18167	smz-1	involved_in	GO:0007060	male meiosis chromosome segregation	ECO:0000315	IMP	PMID:16943775		6239	WB		P
UniProtKB	Q18171	spe-44	involved_in	GO:0007283	spermatogenesis	ECO:0000315	IMP	PMID:22570621		6239	WB		P
UniProtKB	Q18235	ify-1	involved_in	GO:0040038	polar body extrusion after meiotic divisions	ECO:0000315	IMP	PMID:12498686		6239	UniProt		P
UniProtKB	Q18891	vps-33.2	involved_in	GO:0007283	spermatogenesis	ECO:0007322	IEA	GO_REF:0000043	UniProtKB-KW:KW-0744	6239	UniProt		P
UniProtKB	Q18891	vps-33.2	involved_in	GO:0048137	spermatocyte division	ECO:0000315	IMP	PMID:19109425		6239	UniProt		P
UniProtKB	Q19491	rsd-6	involved_in	GO:0030719	P granule organization	ECO:0000318	IBA	PMID:21873635	FB:FBgn0003891|PANTHER:PTN002741809	6239	GO_Central		P
UniProtKB	Q19491	rsd-6	involved_in	GO:0007283	spermatogenesis	ECO:0000318	IBA	PMID:21873635	MGI:MGI:1919884|MGI:MGI:1933218|MGI:MGI:2140279|MGI:MGI:2679727|MGI:MGI:2684949|PANTHER:PTN002741755|ZFIN:ZDB-GENE-041001-210	6239	GO_Central		P
UniProtKB	Q19731	ekl-1	involved_in	GO:1903863	P granule assembly	ECO:0000315	IMP	PMID:28182654		6239	WB		P
UniProtKB	Q19872	atz-1	involved_in	GO:0048601	oocyte morphogenesis	ECO:0000315	IMP	PMID:28696027		6239	UniProt		P
UniProtKB	Q19967	sec-61.G	involved_in	GO:0048477	oogenesis	ECO:0007322	IEA	GO_REF:0000043	UniProtKB-KW:KW-0896	6239	UniProt		P
UniProtKB	Q19967	sec-61.G	involved_in	GO:0001555	oocyte growth	ECO:0000315	IMP	PMID:8707849		6239	WB		P
UniProtKB	Q19967	sec-61.G	involved_in	GO:0030728	ovulation	ECO:0000315	IMP	PMID:8707849		6239	WB		P
UniProtKB	Q19969	ima-3	involved_in	GO:0048477	oogenesis	ECO:0000315	IMP	PMID:11311162		6239	WB		P
UniProtKB	Q19969	ima-3	involved_in	GO:0007276	gamete generation	ECO:0000315	IMP	PMID:11311162		6239	WB		P
UniProtKB	Q19969	ima-3	involved_in	GO:0007292	female gamete generation	ECO:0000315	IMP	PMID:11311162		6239	UniProt		P
UniProtKB	Q20129	mus-101	involved_in	GO:0036093	germ cell proliferation	ECO:0000315	IMP	PMID:15654100		6239	WB		P
UniProtKB	Q20168	copb-2	involved_in	GO:0048599	oocyte development	ECO:0000315	IMP	PMID:10588660		6239	WB		P
UniProtKB	Q20402	egg-3	involved_in	GO:0001556	oocyte maturation	ECO:0005547	NAS	PMID:19879842		6239	ComplexPortal		P
UniProtKB	Q20402	egg-3	involved_in	GO:0030703	eggshell formation	ECO:0000315	IMP	PMID:20971008		6239	UniProt		P
UniProtKB	Q20402	egg-3	involved_in	GO:0040038	polar body extrusion after meiotic divisions	ECO:0000315	IMP	PMID:17869112		6239	UniProt		P
UniProtKB	Q20751	iff-2	involved_in	GO:0007276	gamete generation	ECO:0000315	IMP	PMID:15003625	WB:WBVar00249441	6239	WB		P
UniProtKB	Q20757	puf-5	involved_in	GO:0048477	oogenesis	ECO:0007322	IEA	GO_REF:0000043	UniProtKB-KW:KW-0896	6239	UniProt		P
UniProtKB	Q20870	daz-1	involved_in	GO:0048477	oogenesis	ECO:0007322	IEA	GO_REF:0000043	UniProtKB-KW:KW-0896	6239	UniProt		P
UniProtKB	Q20937	let-711	involved_in	GO:0048477	oogenesis	ECO:0000315	IMP	PMID:23843623		6239	WB		P
UniProtKB	Q21086	nst-1	involved_in	GO:0007281	germ cell development	ECO:0000315	IMP	PMID:18725931		6239	WB		P
UniProtKB	Q21126	meg-1	involved_in	GO:1903864	P granule disassembly	ECO:0000316	IGI	PMID:25535836	WB:WBGene00010493	6239	WB		P
UniProtKB	Q21126	meg-1	involved_in	GO:1903864	P granule disassembly	ECO:0000316	IGI	PMID:25535836	WB:WBGene00012348	6239	WB	happens_during(GO:0030010),occurs_in(WBbt:0004422)	P
UniProtKB	Q21126	meg-1	involved_in	GO:0036093	germ cell proliferation	ECO:0000316	IGI	PMID:25535836	WB:WBGene00001569|WB:WBGene00010492	6239	WB		P
UniProtKB	Q21127	meg-2	involved_in	GO:1903864	P granule disassembly	ECO:0000316	IGI	PMID:25535836	WB:WBGene00010492	6239	WB		P
UniProtKB	Q21215	rack-1	involved_in	GO:0040038	polar body extrusion after meiotic divisions	ECO:0000315	IMP	PMID:19158384		6239	WB		P
UniProtKB	Q21295	npp-1	involved_in	GO:0048477	oogenesis	ECO:0000315	IMP	PMID:16325795		6239	WB		P
UniProtKB	Q21307	mek-1	involved_in	GO:0048599	oocyte development	ECO:0000315	IMP	PMID:15116070		6239	WB		P
UniProtKB	Q21307	mek-1	involved_in	GO:0007140	male meiotic nuclear division	ECO:0000315	IMP	PMID:15116070		6239	WB		P
UniProtKB	Q21443	lmn-1	involved_in	GO:0007281	germ cell development	ECO:0000315	IMP	PMID:11071918		6239	WB		P
UniProtKB	Q21502	mep-1	involved_in	GO:0048599	oocyte development	ECO:0000315	IMP	PMID:12088146		6239	WB		P
UniProtKB	Q21592	klc-1	involved_in	GO:0040038	polar body extrusion after meiotic divisions	ECO:0000316	IGI	PMID:15883196	WB:WBGene00002215	6239	WB		P
UniProtKB	Q21592	klc-1	involved_in	GO:0040038	polar body extrusion after meiotic divisions	ECO:0000315	IMP	PMID:15883196		6239	WB		P
UniProtKB	Q21629	egg-2	involved_in	GO:0030703	eggshell formation	ECO:0000316	IGI	PMID:20971008	UniProtKB:Q09967	6239	UniProt		P
UniProtKB	Q21898	vha-1	involved_in	GO:0030728	ovulation	ECO:0000315	IMP	PMID:10846178		6239	WB		P
UniProtKB	Q22006	pro-1	involved_in	GO:0007281	germ cell development	ECO:0000315	IMP	PMID:14973273	WB:WBVar00090923	6239	WB		P
UniProtKB	Q22006	pro-1	involved_in	GO:0007281	germ cell development	ECO:0000315	IMP	PMID:16876152	WB:WBVar00090923	6239	WB		P
UniProtKB	Q22307	rha-1	involved_in	GO:0007281	germ cell development	ECO:0000315	IMP	PMID:15817227		6239	WB		P
UniProtKB	Q22308	ddx-19	involved_in	GO:0007281	germ cell development	ECO:0000316	IGI	PMID:19264959	WB:WBGene00003401	6239	WB		P
UniProtKB	Q22531	T16G12.1	involved_in	GO:0048477	oogenesis	ECO:0007322	IEA	GO_REF:0000043	UniProtKB-KW:KW-0896	6239	UniProt		P
UniProtKB	Q22592	bec-1	involved_in	GO:0036093	germ cell proliferation	ECO:0000315	IMP	PMID:28285998		6239	UniProt		P
UniProtKB	Q22592	bec-1	involved_in	GO:0042078	germ-line stem cell division	ECO:0000315	IMP	PMID:28285998		6239	UniProt		P
UniProtKB	Q22836	T27F2.1	involved_in	GO:0007281	germ cell development	ECO:0000315	IMP	PMID:12084813		6239	WB		P
UniProtKB	Q23120	rsp-2	involved_in	GO:0007283	spermatogenesis	ECO:0007322	IEA	GO_REF:0000043	UniProtKB-KW:KW-0744	6239	UniProt		P
UniProtKB	Q23120	rsp-2	involved_in	GO:0007283	spermatogenesis	ECO:0000316	IGI	PMID:10906451	UniProtKB:Q23121	6239	UniProt		P
UniProtKB	Q23121	rsp-1	involved_in	GO:0007283	spermatogenesis	ECO:0007322	IEA	GO_REF:0000043	UniProtKB-KW:KW-0744	6239	UniProt		P
UniProtKB	Q23121	rsp-1	involved_in	GO:0007283	spermatogenesis	ECO:0000316	IGI	PMID:10906451	UniProtKB:Q23120	6239	UniProt		P
UniProtKB	Q23146	rab-7	involved_in	GO:0001555	oocyte growth	ECO:0000315	IMP	PMID:10588660		6239	WB		P
UniProtKB	Q23256	wdr-5.3	involved_in	GO:0007281	germ cell development	ECO:0000318	IBA	PMID:21873635	FB:FBgn0015754|MGI:MGI:109520|PANTHER:PTN000522053	6239	GO_Central		P
UniProtKB	Q23288	spe-39	involved_in	GO:0007283	spermatogenesis	ECO:0007322	IEA	GO_REF:0000043	UniProtKB-KW:KW-0744	6239	UniProt		P
UniProtKB	Q23288	spe-39	involved_in	GO:0048477	oogenesis	ECO:0000315	IMP	PMID:14504223	WB:WBVar00145064	6239	WB		P
UniProtKB	Q23288	spe-39	involved_in	GO:0007286	spermatid development	ECO:0000315	IMP	PMID:14504223	WB:WBVar00145064	6239	WB		P
UniProtKB	Q23359	oma-2	involved_in	GO:0001556	oocyte maturation	ECO:0000316	IGI	PMID:11702779	WB:WBGene00003864	6239	WB		P
UniProtKB	Q23359	oma-2	involved_in	GO:0048601	oocyte morphogenesis	ECO:0000316	IGI	PMID:11702779	UniProtKB:G5EC86	6239	UniProt		P
UniProtKB	Q23359	oma-2	involved_in	GO:0048601	oocyte morphogenesis	ECO:0000316	IGI	PMID:11702779	UniProtKB:G5EC86,UniProtKB:G8JY28	6239	UniProt		P
UniProtKB	Q23359	oma-2	involved_in	GO:0001555	oocyte growth	ECO:0000316	IGI	PMID:11702779	UniProtKB:G5EC86	6239	UniProt		P
UniProtKB	Q23406	nos-2	involved_in	GO:0048477	oogenesis	ECO:0000318	IBA	PMID:21873635	FB:FBgn0002962|MGI:MGI:2675387|PANTHER:PTN000984469|WB:WBGene00003784|ZFIN:ZDB-GENE-011221-1	6239	GO_Central		P
UniProtKB	Q23406	nos-2	involved_in	GO:0048477	oogenesis	ECO:0000316	IGI	PMID:10508609	WB:WBGene00003784|WB:WBGene00003785	6239	WB		P
UniProtKB	Q23406	nos-2	involved_in	GO:0007281	germ cell development	ECO:0000316	IGI	PMID:10518502	WB:WBGene00003784	6239	WB		P
UniProtKB	Q23593	inx-8	acts_upstream_of_or_within_positive_effect	GO:0036093	germ cell proliferation	ECO:0000316	IGI	PMID:25195067	UniProtKB:Q23594	6239	WB		P
UniProtKB	Q23594	inx-9	acts_upstream_of_or_within_positive_effect	GO:0036093	germ cell proliferation	ECO:0000316	IGI	PMID:25195067	UniProtKB:Q23593	6239	WB		P
UniProtKB	Q23651	elpc-3	involved_in	GO:0048599	oocyte development	ECO:0000316	IGI	PMID:19593383	WB:WBGene00017928	6239	WB		P
UniProtKB	Q23651	elpc-3	involved_in	GO:0007283	spermatogenesis	ECO:0000316	IGI	PMID:19593383	WB:WBGene00017928	6239	WB		P
UniProtKB	Q27371	mup-2	involved_in	GO:0030728	ovulation	ECO:0000315	IMP	PMID:8601585		6239	WB		P
UniProtKB	Q27481	uba-1	involved_in	GO:0048477	oogenesis	ECO:0000315	IMP	PMID:18636104	WB:WBVar00088042|WB:WBVar00092593	6239	WB		P
UniProtKB	Q27481	uba-1	involved_in	GO:0007283	spermatogenesis	ECO:0000315	IMP	PMID:18636104	WB:WBVar00088042|WB:WBVar00092593	6239	WB		P
UniProtKB	Q2YS43	fog-2	involved_in	GO:0007283	spermatogenesis	ECO:0000316	IGI	PMID:15342467	UniProtKB:G5ED29	6239	UniProt		P
UniProtKB	Q2YS43	fog-2	involved_in	GO:0007283	spermatogenesis	ECO:0000315	IMP	PMID:15342467		6239	UniProt		P
UniProtKB	Q2YS43	fog-2	involved_in	GO:0007283	spermatogenesis	ECO:0000315	IMP	PMID:25261697		6239	UniProt		P
UniProtKB	Q304E5	pgl-1	involved_in	GO:0048477	oogenesis	ECO:0000315	IMP	PMID:9741628	WB:WBVar00000493	6239	WB		P
UniProtKB	Q304E5	pgl-1	involved_in	GO:0030719	P granule organization	ECO:0000315	IMP	PMID:9741628	WB:WBVar00000493	6239	WB		P
UniProtKB	Q304E5	pgl-1	involved_in	GO:0042078	germ-line stem cell division	ECO:0000315	IMP	PMID:9741628	WB:WBVar00000493	6239	WB		P
UniProtKB	Q304E5	pgl-1	involved_in	GO:0007276	gamete generation	ECO:0000315	IMP	PMID:9741628	WB:WBVar00000493	6239	WB		P
UniProtKB	Q3S1J5	uba-1	involved_in	GO:0048477	oogenesis	ECO:0000315	IMP	PMID:18636104	WB:WBVar00088042|WB:WBVar00092593	6239	WB		P
UniProtKB	Q3S1J5	uba-1	involved_in	GO:0007283	spermatogenesis	ECO:0000315	IMP	PMID:18636104	WB:WBVar00088042|WB:WBVar00092593	6239	WB		P
UniProtKB	Q3S1J8	elt-1	involved_in	GO:0007283	spermatogenesis	ECO:0000315	IMP	PMID:19591818		6239	WB		P
UniProtKB	Q4TT88	pam-1	involved_in	GO:0048477	oogenesis	ECO:0007322	IEA	GO_REF:0000043	UniProtKB-KW:KW-0896	6239	UniProt		P
UniProtKB	Q5FC64	spe-10	involved_in	GO:0007283	spermatogenesis	ECO:0007322	IEA	GO_REF:0000043	UniProtKB-KW:KW-0744	6239	UniProt		P
UniProtKB	Q5FC64	spe-10	involved_in	GO:0007286	spermatid development	ECO:0000315	IMP	PMID:2744235	WB:WBVar00087793	6239	WB		P
UniProtKB	Q65XX1	vbh-1	involved_in	GO:0007276	gamete generation	ECO:0000318	IBA	PMID:21873635	FB:FBgn0263231|FB:FBgn0283442|MGI:MGI:102670|MGI:MGI:91842|PANTHER:PTN002774652|RGD:1308793|WB:WBGene00001598|WB:WBGene00001599|WB:WBGene00006888|ZFIN:ZDB-GENE-990415-272	6239	GO_Central		P
UniProtKB	Q65XX1	vbh-1	involved_in	GO:0007281	germ cell development	ECO:0000315	IMP	PMID:17868112		6239	WB		P
UniProtKB	Q7KPV0	gsa-1	involved_in	GO:0001555	oocyte growth	ECO:0000316	IGI	PMID:19502484	UniProtKB:P13508	6239	UniProt		P
UniProtKB	Q8I7J1	ten-1	involved_in	GO:0007276	gamete generation	ECO:0000315	IMP	PMID:15936327		6239	WB		P
UniProtKB	Q8MNV0	spas-1	involved_in	GO:0048477	oogenesis	ECO:0000315	IMP	PMID:17531954	WB:WBVar00249713	6239	WB		P
UniProtKB	Q8MQ03	zen-4	involved_in	GO:0040038	polar body extrusion after meiotic divisions	ECO:0000315	IMP	PMID:9693365	WB:WBRNAi00063891|WB:WBVar00275114	6239	WB		P
UniProtKB	Q8MQ04	zen-4	involved_in	GO:0040038	polar body extrusion after meiotic divisions	ECO:0000315	IMP	PMID:9693365	WB:WBRNAi00063891|WB:WBVar00275114	6239	WB		P
UniProtKB	Q93413	drh-3	involved_in	GO:1903863	P granule assembly	ECO:0000315	IMP	PMID:28182654		6239	WB		P
UniProtKB	Q93847	wdr-5.2	involved_in	GO:0007281	germ cell development	ECO:0000318	IBA	PMID:21873635	FB:FBgn0015754|MGI:MGI:109520|PANTHER:PTN000522053	6239	GO_Central		P
UniProtKB	Q94230	plp-1	involved_in	GO:0007281	germ cell development	ECO:0000315	IMP	PMID:25439098		6239	WB		P
UniProtKB	Q94239	stau-1	involved_in	GO:0007281	germ cell development	ECO:0000316	IGI	PMID:23195953	WB:WBGene00001332	6239	WB		P
UniProtKB	Q94261	cif-1	involved_in	GO:0048477	oogenesis	ECO:0007322	IEA	GO_REF:0000043	UniProtKB-KW:KW-0896	6239	UniProt		P
UniProtKB	Q95PZ0	csn-6	involved_in	GO:0048477	oogenesis	ECO:0007322	IEA	GO_REF:0000043	UniProtKB-KW:KW-0896	6239	UniProt		P
UniProtKB	Q95PZ9	spe-6	involved_in	GO:0007283	spermatogenesis	ECO:0007322	IEA	GO_REF:0000043	UniProtKB-KW:KW-0744	6239	UniProt		P
UniProtKB	Q95PZ9	spe-6	involved_in	GO:0048515	spermatid differentiation	ECO:0000315	IMP	PMID:29879108		6239	UniProt		P
UniProtKB	Q95PZ9	spe-6	involved_in	GO:0051308	male meiosis chromosome separation	ECO:0000315	IMP	PMID:8417991		6239	UniProt		P
UniProtKB	Q95PZ9	spe-6	involved_in	GO:0007283	spermatogenesis	ECO:0000315	IMP	PMID:12019230		6239	UniProt		P
UniProtKB	Q95PZ9	spe-6	involved_in	GO:0007283	spermatogenesis	ECO:0000315	IMP	PMID:8417991		6239	UniProt		P
UniProtKB	Q95Q89	sir-2.4	involved_in	GO:1903863	P granule assembly	ECO:0000315	IMP	PMID:24013546		6239	WB	happens_during(GO:0009408)	P
UniProtKB	Q95QG8	fcp-1	involved_in	GO:0048477	oogenesis	ECO:0007322	IEA	GO_REF:0000043	UniProtKB-KW:KW-0896	6239	UniProt		P
UniProtKB	Q95QN2	ddx-23	involved_in	GO:0007281	germ cell development	ECO:0000315	IMP	PMID:18729217		6239	WB		P
UniProtKB	Q95XX9	fog-1	involved_in	GO:0007283	spermatogenesis	ECO:0000315	IMP	PMID:11040214		6239	WB		P
UniProtKB	Q95XY1	vbh-1	involved_in	GO:0007276	gamete generation	ECO:0000318	IBA	PMID:21873635	FB:FBgn0263231|FB:FBgn0283442|MGI:MGI:102670|MGI:MGI:91842|PANTHER:PTN002774652|RGD:1308793|WB:WBGene00001598|WB:WBGene00001599|WB:WBGene00006888|ZFIN:ZDB-GENE-990415-272	6239	GO_Central		P
UniProtKB	Q95Y72	dss-1	involved_in	GO:0048477	oogenesis	ECO:0000315	IMP	PMID:18471277	WB:WBRNAi00077512|WB:WBVar00249418	6239	WB		P
UniProtKB	Q95YF3	cgh-1	involved_in	GO:0048477	oogenesis	ECO:0007322	IEA	GO_REF:0000043	UniProtKB-KW:KW-0896	6239	UniProt		P
UniProtKB	Q95YF3	cgh-1	involved_in	GO:0007283	spermatogenesis	ECO:0007322	IEA	GO_REF:0000043	UniProtKB-KW:KW-0744	6239	UniProt		P
UniProtKB	Q95YF3	cgh-1	involved_in	GO:0007276	gamete generation	ECO:0000315	IMP	PMID:11546739		6239	WB		P
UniProtKB	Q95ZK7	gld-3	involved_in	GO:0042078	germ-line stem cell division	ECO:0000315	IMP	PMID:12431376	WB:WBRNAi00022760|WB:WBVar00241177	6239	WB		P
UniProtKB	Q95ZK7	gld-3	involved_in	GO:0007283	spermatogenesis	ECO:0000315	IMP	PMID:12431376	WB:WBRNAi00022760|WB:WBVar00241177	6239	WB		P
UniProtKB	Q966F9	acy-4	acts_upstream_of_or_within_positive_effect	GO:0001556	oocyte maturation	ECO:0000315	IMP	PMID:19502483		6239	WB		P
UniProtKB	Q966F9	acy-4	involved_in	GO:0001555	oocyte growth	ECO:0000316	IGI	PMID:19502484	UniProtKB:P13508	6239	UniProt		P
UniProtKB	Q966L9	glh-2	involved_in	GO:0007276	gamete generation	ECO:0000318	IBA	PMID:21873635	FB:FBgn0263231|FB:FBgn0283442|MGI:MGI:102670|MGI:MGI:91842|PANTHER:PTN002774652|RGD:1308793|WB:WBGene00001598|WB:WBGene00001599|WB:WBGene00006888|ZFIN:ZDB-GENE-990415-272	6239	GO_Central		P
UniProtKB	Q966L9	glh-2	involved_in	GO:0007281	germ cell development	ECO:0000315	IMP	PMID:8943022		6239	WB		P
UniProtKB	Q966M4	uri-1	involved_in	GO:0042078	germ-line stem cell division	ECO:0000315	IMP	PMID:16436622	WB:WBVar00249961	6239	WB		P
UniProtKB	Q9BKU4	phb-1	involved_in	GO:0048477	oogenesis	ECO:0000315	IMP	PMID:12794069		6239	WB		P
UniProtKB	Q9BKU4	phb-1	involved_in	GO:0007283	spermatogenesis	ECO:0000315	IMP	PMID:12794069		6239	WB		P
UniProtKB	Q9BLB5	cyb-2.2	involved_in	GO:0001556	oocyte maturation	ECO:0000316	IGI	PMID:16421191	WB:WBGene00000865|WB:WBGene00000866|WB:WBGene00000868	6239	WB		P
UniProtKB	Q9GS00	csn-1	involved_in	GO:0048477	oogenesis	ECO:0007322	IEA	GO_REF:0000043	UniProtKB-KW:KW-0896	6239	UniProt		P
UniProtKB	Q9GZI7	eri-3	involved_in	GO:0007283	spermatogenesis	ECO:0000315	IMP	PMID:7196361	WB:WBVar00087744	6239	WB		P
UniProtKB	Q9N2W5	ubxn-2	involved_in	GO:0007283	spermatogenesis	ECO:0007322	IEA	GO_REF:0000043	UniProtKB-KW:KW-0744	6239	UniProt		P
UniProtKB	Q9N2W5	ubxn-2	involved_in	GO:0007283	spermatogenesis	ECO:0000316	IGI	PMID:20977550	UniProtKB:H2L056,UniProtKB:Q9TXH9	6239	UniProt	has_input(UniProtKB:P34708)	P
UniProtKB	Q9N359	csn-4	involved_in	GO:0048477	oogenesis	ECO:0007322	IEA	GO_REF:0000043	UniProtKB-KW:KW-0896	6239	UniProt		P
UniProtKB	Q9N3F4	vbh-1	involved_in	GO:0007276	gamete generation	ECO:0000318	IBA	PMID:21873635	FB:FBgn0263231|FB:FBgn0283442|MGI:MGI:102670|MGI:MGI:91842|PANTHER:PTN002774652|RGD:1308793|WB:WBGene00001598|WB:WBGene00001599|WB:WBGene00006888|ZFIN:ZDB-GENE-990415-272	6239	GO_Central		P
UniProtKB	Q9N3R4	inx-21	acts_upstream_of_or_within_positive_effect	GO:0036093	germ cell proliferation	ECO:0000316	IGI	PMID:25195067	UniProtKB:Q9N3R5	6239	WB		P
UniProtKB	Q9N3R5	inx-22	acts_upstream_of_or_within_positive_effect	GO:0036093	germ cell proliferation	ECO:0000316	IGI	PMID:25195067	UniProtKB:Q9N3R4	6239	WB		P
UniProtKB	Q9N3R5	inx-22	acts_upstream_of_or_within_negative_effect	GO:0001556	oocyte maturation	ECO:0000315	IMP	PMID:19502483		6239	WB		P
UniProtKB	Q9N425	csn-3	involved_in	GO:0048477	oogenesis	ECO:0007322	IEA	GO_REF:0000043	UniProtKB-KW:KW-0896	6239	UniProt		P
UniProtKB	Q9N574	cyp-31a3	involved_in	GO:0030703	eggshell formation	ECO:0000316	IGI	PMID:19368796	WB:WBGene00010354	6239	WB		P
UniProtKB	Q9N574	cyp-31a3	involved_in	GO:0040038	polar body extrusion after meiotic divisions	ECO:0000316	IGI	PMID:19368796	WB:WBGene00010354	6239	WB		P
UniProtKB	Q9N595	elpc-1	involved_in	GO:0048599	oocyte development	ECO:0000316	IGI	PMID:19593383	WB:WBGene00017928	6239	WB		P
UniProtKB	Q9N595	elpc-1	involved_in	GO:0007283	spermatogenesis	ECO:0000316	IGI	PMID:19593383	WB:WBGene00017928	6239	WB		P
UniProtKB	Q9N5A0	spe-5	involved_in	GO:0048137	spermatocyte division	ECO:0000315	IMP	PMID:9178007		6239	UniProt		P
UniProtKB	Q9N5A0	spe-5	involved_in	GO:0007283	spermatogenesis	ECO:0000315	IMP	PMID:22446317		6239	UniProt		P
UniProtKB	Q9N5D3	sos-1	involved_in	GO:0007292	female gamete generation	ECO:0000315	IMP	PMID:10880441		6239	WB		P
UniProtKB	Q9N5M6	fbf-1	involved_in	GO:0001555	oocyte growth	ECO:0000316	IGI	PMID:19502484	UniProtKB:Q09312	6239	UniProt		P
UniProtKB	Q9NDC9	lis-1	involved_in	GO:0007281	germ cell development	ECO:0000318	IBA	PMID:21873635	FB:FBgn0015754|MGI:MGI:109520|PANTHER:PTN000522053	6239	GO_Central		P
UniProtKB	Q9NDC9	lis-1	involved_in	GO:0048477	oogenesis	ECO:0007322	IEA	GO_REF:0000043	UniProtKB-KW:KW-0896	6239	UniProt		P
UniProtKB	Q9TVL3	cdk-9	involved_in	GO:0007281	germ cell development	ECO:0000315	IMP	PMID:23903194		6239	UniProt		P
UniProtKB	Q9TVW5	msp-77	involved_in	GO:0001556	oocyte maturation	ECO:0000314	IDA	PMID:11251118		6239	WB		P
UniProtKB	Q9TXH9	ubxn-1	involved_in	GO:0007283	spermatogenesis	ECO:0007322	IEA	GO_REF:0000043	UniProtKB-KW:KW-0744	6239	UniProt		P
UniProtKB	Q9TXH9	ubxn-1	involved_in	GO:0007283	spermatogenesis	ECO:0000316	IGI	PMID:20977550	UniProtKB:H2L056,UniProtKB:Q9N2W5	6239	UniProt	has_input(UniProtKB:P34708)	P
UniProtKB	Q9TXM1	meg-3	involved_in	GO:1903863	P granule assembly	ECO:0000316	IGI	PMID:25535836	WB:WBGene00012348	6239	WB	happens_during(GO:0030010),occurs_in(WBbt:0004422)	P
UniProtKB	Q9TXM1	meg-3	involved_in	GO:1903863	P granule assembly	ECO:0000316	IGI	PMID:25535836	WB:WBGene00016485	6239	WB	occurs_in(WBbt:0006874)|occurs_in(WBbt:0006873)|occurs_in(WBbt:0006875)|occurs_in(WBbt:0004421)	P
UniProtKB	Q9TXM1	meg-3	involved_in	GO:1903863	P granule assembly	ECO:0000316	IGI	PMID:25535836	WB:WBGene00003150|WB:WBGene00016485	6239	WB		P
UniProtKB	Q9TXM1	meg-3	involved_in	GO:0036093	germ cell proliferation	ECO:0000316	IGI	PMID:25535836	WB:WBGene00016485	6239	WB		P
UniProtKB	Q9TXM1	meg-3	involved_in	GO:0036093	germ cell proliferation	ECO:0000316	IGI	PMID:25535836	WB:WBGene00010492|WB:WBGene00016485	6239	WB		P
UniProtKB	Q9TZI9	spe-15	involved_in	GO:0007283	spermatogenesis	ECO:0000315	IMP	PMID:3197956	WB:WBVar00087776	6239	WB		P
UniProtKB	Q9TZI9	spe-15	involved_in	GO:0007286	spermatid development	ECO:0000315	IMP	PMID:3197956	WB:WBVar00087776	6239	WB		P
UniProtKB	Q9TZK8	meg-4	involved_in	GO:1903863	P granule assembly	ECO:0000316	IGI	PMID:25535836	WB:WBGene00001569	6239	WB	occurs_in(WBbt:0006874)|occurs_in(WBbt:0006873)|occurs_in(WBbt:0006875)|occurs_in(WBbt:0004421)	P
UniProtKB	Q9TZK8	meg-4	involved_in	GO:1903863	P granule assembly	ECO:0000316	IGI	PMID:25535836	WB:WBGene00001569|WB:WBGene00003150	6239	WB		P
UniProtKB	Q9TZK8	meg-4	involved_in	GO:0036093	germ cell proliferation	ECO:0000316	IGI	PMID:25535836	WB:WBGene00001569	6239	WB		P
UniProtKB	Q9TZK8	meg-4	involved_in	GO:0036093	germ cell proliferation	ECO:0000316	IGI	PMID:25535836	WB:WBGene00010492|WB:WBGene00016485	6239	WB		P
UniProtKB	Q9TZQ3	pgl-1	involved_in	GO:0048477	oogenesis	ECO:0007322	IEA	GO_REF:0000043	UniProtKB-KW:KW-0896	6239	UniProt		P
UniProtKB	Q9TZQ3	pgl-1	involved_in	GO:0048477	oogenesis	ECO:0000315	IMP	PMID:9741628	WB:WBVar00000493	6239	WB		P
UniProtKB	Q9TZQ3	pgl-1	involved_in	GO:0030719	P granule organization	ECO:0000315	IMP	PMID:9741628	WB:WBVar00000493	6239	WB		P
UniProtKB	Q9TZQ3	pgl-1	involved_in	GO:0042078	germ-line stem cell division	ECO:0000315	IMP	PMID:9741628	WB:WBVar00000493	6239	WB		P
UniProtKB	Q9TZQ3	pgl-1	involved_in	GO:0007276	gamete generation	ECO:0000315	IMP	PMID:9741628	WB:WBVar00000493	6239	WB		P
UniProtKB	Q9U1W5	gcl-1	involved_in	GO:0007281	germ cell development	ECO:0000256	IEA	GO_REF:0000002	InterPro:IPR043380	6239	InterPro		P
UniProtKB	Q9U2Q9	gsk-3	involved_in	GO:0007281	germ cell development	ECO:0000316	IGI	PMID:19264959	WB:WBGene00002335	6239	WB		P
UniProtKB	Q9U2Y6	spe-19	involved_in	GO:0007286	spermatid development	ECO:0000315	IMP	PMID:15939418	WB:WBVar00087755|WB:WBVar00145070	6239	WB		P
UniProtKB	Q9U302	pab-1	involved_in	GO:0036093	germ cell proliferation	ECO:0000315	IMP	PMID:24367695		6239	WB		P
UniProtKB	Q9U302	pab-1	involved_in	GO:0007281	germ cell development	ECO:0000315	IMP	PMID:24367695		6239	WB		P
UniProtKB	Q9U357	pen-2	involved_in	GO:0007281	germ cell development	ECO:0000316	IGI	PMID:12110170	WB:WBGene00004769	6239	WB		P
UniProtKB	Q9U3A0	pan-1	involved_in	GO:0007281	germ cell development	ECO:0000315	IMP	PMID:22342905		6239	WB		P
UniProtKB	Q9U3B9	npp-1	involved_in	GO:0048477	oogenesis	ECO:0000315	IMP	PMID:16325795		6239	WB		P
UniProtKB	Q9U3C1	npp-1	involved_in	GO:0048477	oogenesis	ECO:0000315	IMP	PMID:16325795		6239	WB		P
UniProtKB	Q9U489	lin-41	involved_in	GO:0007276	gamete generation	ECO:0000315	IMP	PMID:10882102		6239	WB		P
UniProtKB	Q9XTF3	mbk-2	involved_in	GO:1903864	P granule disassembly	ECO:0000316	IGI	PMID:25535836	WB:WBGene00007554|WB:WBGene00012348	6239	WB	happens_during(GO:0030010),occurs_in(WBbt:0004422)	P
UniProtKB	Q9XTF3	mbk-2	involved_in	GO:1903864	P granule disassembly	ECO:0000315	IMP	PMID:25535836		6239	WB	happens_during(GO:0030010),occurs_in(WBbt:0004422)	P
UniProtKB	Q9XTF3	mbk-2	involved_in	GO:0001556	oocyte maturation	ECO:0005547	NAS	PMID:19879842		6239	ComplexPortal		P
UniProtKB	Q9XTT4	ani-1	involved_in	GO:0040038	polar body extrusion after meiotic divisions	ECO:0000315	IMP	PMID:15930113		6239	WB		P
UniProtKB	Q9XUC4	zipt-7.1	involved_in	GO:0007283	spermatogenesis	ECO:0007322	IEA	GO_REF:0000043	UniProtKB-KW:KW-0744	6239	UniProt		P
UniProtKB	Q9XUC4	zipt-7.1	involved_in	GO:0048515	spermatid differentiation	ECO:0000315	IMP	PMID:29879108		6239	UniProt		P
UniProtKB	Q9XUS9	cyk-4	involved_in	GO:0040038	polar body extrusion after meiotic divisions	ECO:0000315	IMP	PMID:10871280	WB:WBVar00249202	6239	WB		P
UniProtKB	Q9XUS9	cyk-4	involved_in	GO:0040038	polar body extrusion after meiotic divisions	ECO:0000315	IMP	PMID:17848508		6239	WB		P
UniProtKB	Q9XX27	CELE_Y39A1A.9	involved_in	GO:0007141	male meiosis I	ECO:0000318	IBA	PMID:21873635	MGI:MGI:2686410|PANTHER:PTN002140120	6239	GO_Central		P
UniProtKB	Q9XX27	CELE_Y39A1A.9	involved_in	GO:0007144	female meiosis I	ECO:0000318	IBA	PMID:21873635	MGI:MGI:2686410|PANTHER:PTN002140120	6239	GO_Central		P
UniProtKB	Q9XXU9	vha-11	involved_in	GO:0030728	ovulation	ECO:0000315	IMP	PMID:10846178		6239	UniProt		P
UniProtKB	Q9Y0A1	itr-1	involved_in	GO:0001556	oocyte maturation	ECO:0000316	IGI	PMID:16267094	WB:WBGene00001482	6239	WB		P
UniProtKB	U4PCN0	ints-13	involved_in	GO:0007283	spermatogenesis	ECO:0007322	IEA	GO_REF:0000043	UniProtKB-KW:KW-0744	6239	UniProt		P
UniProtKB	U4PN35	ints-13	involved_in	GO:0007283	spermatogenesis	ECO:0007322	IEA	GO_REF:0000043	UniProtKB-KW:KW-0744	6239	UniProt		P
UniProtKB	V6CIV8	lip-1	involved_in	GO:0048477	oogenesis	ECO:0007322	IEA	GO_REF:0000043	UniProtKB-KW:KW-0896	6239	UniProt		P
UniProtKB	V6CIV8	lip-1	involved_in	GO:0048599	oocyte development	ECO:0000316	IGI	PMID:12169634	WB:WBGene00002335	6239	WB		P
UniProtKB	V6CIV8	lip-1	involved_in	GO:0048599	oocyte development	ECO:0000316	IGI	PMID:12169634	WB:WBGene00003401	6239	WB		P
UniProtKB	V6CIV8	lip-1	involved_in	GO:0048599	oocyte development	ECO:0000315	IMP	PMID:12169634	WB:WBVar00275475|WB:WBVar00275476	6239	WB		P
UniProtKB	V6CIV8	lip-1	involved_in	GO:0007281	germ cell development	ECO:0000315	IMP	PMID:16319922		6239	WB		P
UniProtKB	V6CLJ5	lag-1	involved_in	GO:0042078	germ-line stem cell division	ECO:0000315	IMP	PMID:1769331	WB:WBVar00241112	6239	WB		P
UniProtKB	V6CLJ5	lag-1	involved_in	GO:0001555	oocyte growth	ECO:0000315	IMP	PMID:19502484		6239	UniProt		P
ComplexPortal	CPX-3381	egg_caeel	involved_in	GO:0001556	oocyte maturation	ECO:0005547	NAS	PMID:19879842		6239	ComplexPortal		P
UniProtKB	A0A0B4JCQ4	mim	involved_in	GO:0008354	germ cell migration	ECO:0000315	IMP	PMID:20385776		7227	FlyBase		P
UniProtKB	A0A0B4JCQ4	mim	involved_in	GO:0007298	border follicle cell migration	ECO:0000315	IMP	PMID:20385776		7227	FlyBase		P
UniProtKB	A0A0B4JCT9	fest	involved_in	GO:0007054	spindle assembly involved in male meiosis I	ECO:0000315	IMP	PMID:26443637		7227	FlyBase		P
UniProtKB	A0A0B4JCV4	tacc	involved_in	GO:0007143	female meiotic nuclear division	ECO:0000304	TAS	PMID:12325124		7227	FlyBase		P
UniProtKB	A0A0B4JCV4	tacc	involved_in	GO:0007279	pole cell formation	ECO:0000315	IMP	PMID:21376599		7227	FlyBase		P
UniProtKB	A0A0B4JCW4	ScsbetaA	involved_in	GO:0007291	sperm individualization	ECO:0000315	IMP	PMID:27052834		7227	FlyBase		P
UniProtKB	A0A0B4JCZ8	mim	involved_in	GO:0008354	germ cell migration	ECO:0000315	IMP	PMID:20385776		7227	FlyBase		P
UniProtKB	A0A0B4JCZ8	mim	involved_in	GO:0007298	border follicle cell migration	ECO:0000315	IMP	PMID:20385776		7227	FlyBase		P
UniProtKB	A0A0B4JD47	mim	involved_in	GO:0008354	germ cell migration	ECO:0000315	IMP	PMID:20385776		7227	FlyBase		P
UniProtKB	A0A0B4JD47	mim	involved_in	GO:0007298	border follicle cell migration	ECO:0000315	IMP	PMID:20385776		7227	FlyBase		P
UniProtKB	A0A0B4JD97	tacc	involved_in	GO:0007143	female meiotic nuclear division	ECO:0000304	TAS	PMID:12325124		7227	FlyBase		P
UniProtKB	A0A0B4JD97	tacc	involved_in	GO:0007279	pole cell formation	ECO:0000315	IMP	PMID:21376599		7227	FlyBase		P
UniProtKB	A0A0B4JDD0	Pif1A	involved_in	GO:0007291	sperm individualization	ECO:0000315	IMP	PMID:30741974		7227	FlyBase		P
UniProtKB	A0A0B4JDD0	Pif1A	involved_in	GO:0007291	sperm individualization	ECO:0000315	IMP	PMID:35328431		7227	FlyBase		P
UniProtKB	A0A0B4K663	nsl1	involved_in	GO:0048477	oogenesis	ECO:0000316	IGI	PMID:20095054	FB:FBgn0002962	7227	FlyBase		P
UniProtKB	A0A0B4K663	nsl1	involved_in	GO:0030727	germarium-derived female germ-line cyst formation	ECO:0000316	IGI	PMID:20095054	FB:FBgn0002962	7227	FlyBase		P
UniProtKB	A0A0B4K682	jvl	involved_in	GO:0030720	oocyte localization involved in germarium-derived egg chamber formation	ECO:0000315	IMP	PMID:21989913		7227	FlyBase		P
UniProtKB	A0A0B4K682	jvl	involved_in	GO:0016325	oocyte microtubule cytoskeleton organization	ECO:0000315	IMP	PMID:21989913		7227	FlyBase		P
UniProtKB	A0A0B4K682	jvl	involved_in	GO:0007312	oocyte nucleus migration involved in oocyte dorsal/ventral axis specification	ECO:0000315	IMP	PMID:21989913		7227	FlyBase		P
UniProtKB	A0A0B4K690	nsl1	involved_in	GO:0048477	oogenesis	ECO:0000316	IGI	PMID:20095054	FB:FBgn0002962	7227	FlyBase		P
UniProtKB	A0A0B4K690	nsl1	involved_in	GO:0030727	germarium-derived female germ-line cyst formation	ECO:0000316	IGI	PMID:20095054	FB:FBgn0002962	7227	FlyBase		P
UniProtKB	A0A0B4K697	gish	involved_in	GO:0007291	sperm individualization	ECO:0000314	IDA	PMID:19269340		7227	FlyBase		P
UniProtKB	A0A0B4K6H8	jvl	involved_in	GO:0016325	oocyte microtubule cytoskeleton organization	ECO:0000315	IMP	PMID:21989913		7227	FlyBase		P
UniProtKB	A0A0B4K6I7	tacc	involved_in	GO:0007143	female meiotic nuclear division	ECO:0000304	TAS	PMID:12325124		7227	FlyBase		P
UniProtKB	A0A0B4K6I7	tacc	involved_in	GO:0007279	pole cell formation	ECO:0000315	IMP	PMID:21376599		7227	FlyBase		P
UniProtKB	A0A0B4K6I8	nsl1	involved_in	GO:0048477	oogenesis	ECO:0000316	IGI	PMID:20095054	FB:FBgn0002962	7227	FlyBase		P
UniProtKB	A0A0B4K6I8	nsl1	involved_in	GO:0030727	germarium-derived female germ-line cyst formation	ECO:0000316	IGI	PMID:20095054	FB:FBgn0002962	7227	FlyBase		P
UniProtKB	A0A0B4K6K8	msi	involved_in	GO:0042078	germ-line stem cell division	ECO:0000315	IMP	PMID:16717192		7227	FlyBase		P
UniProtKB	A0A0B4K6P4	heph	involved_in	GO:0008103	oocyte microtubule cytoskeleton polarization	ECO:0000315	IMP	PMID:19131435		7227	FlyBase		P
UniProtKB	A0A0B4K6P4	heph	involved_in	GO:0007286	spermatid development	ECO:0000315	IMP	PMID:12805208		7227	FlyBase		P
UniProtKB	A0A0B4K6P4	heph	involved_in	GO:0007291	sperm individualization	ECO:0000315	IMP	PMID:20616016		7227	FlyBase		P
UniProtKB	A0A0B4K6W9	heph	involved_in	GO:0008103	oocyte microtubule cytoskeleton polarization	ECO:0000315	IMP	PMID:19131435		7227	FlyBase		P
UniProtKB	A0A0B4K6W9	heph	involved_in	GO:0007286	spermatid development	ECO:0000315	IMP	PMID:12805208		7227	FlyBase		P
UniProtKB	A0A0B4K6W9	heph	involved_in	GO:0007291	sperm individualization	ECO:0000315	IMP	PMID:20616016		7227	FlyBase		P
UniProtKB	A0A0B4K6X6	jvl	involved_in	GO:0016325	oocyte microtubule cytoskeleton organization	ECO:0000315	IMP	PMID:21989913		7227	FlyBase		P
UniProtKB	A0A0B4K6Z1	rump	involved_in	GO:0045451	pole plasm oskar mRNA localization	ECO:0000316	IGI	PMID:21752933	FB:FBgn0263594	7227	FlyBase		P
UniProtKB	A0A0B4K6Z1	rump	involved_in	GO:0007277	pole cell development	ECO:0000316	IGI	PMID:21752933	FB:FBgn0263594	7227	FlyBase		P
UniProtKB	A0A0B4K6Z4	nsl1	involved_in	GO:0048477	oogenesis	ECO:0000316	IGI	PMID:20095054	FB:FBgn0002962	7227	FlyBase		P
UniProtKB	A0A0B4K6Z4	nsl1	involved_in	GO:0030727	germarium-derived female germ-line cyst formation	ECO:0000316	IGI	PMID:20095054	FB:FBgn0002962	7227	FlyBase		P
UniProtKB	A0A0B4K774	Abi	involved_in	GO:0048477	oogenesis	ECO:0000315	IMP	PMID:25203209		7227	FlyBase		P
UniProtKB	A0A0B4K774	Abi	involved_in	GO:0048477	oogenesis	ECO:0000315	IMP	PMID:24439376		7227	FlyBase		P
UniProtKB	A0A0B4K774	Abi	involved_in	GO:0060269	centripetally migrating follicle cell migration	ECO:0000315	IMP	PMID:26903538		7227	FlyBase		P
UniProtKB	A0A0B4K7C4	gish	involved_in	GO:0007291	sperm individualization	ECO:0000314	IDA	PMID:19269340		7227	FlyBase		P
UniProtKB	A0A0B4K7H4	mim	involved_in	GO:0008354	germ cell migration	ECO:0000315	IMP	PMID:20385776		7227	FlyBase		P
UniProtKB	A0A0B4K7H4	mim	involved_in	GO:0007298	border follicle cell migration	ECO:0000315	IMP	PMID:20385776		7227	FlyBase		P
UniProtKB	A0A0B4K7J2	Nup358	involved_in	GO:0007281	germ cell development	ECO:0000315	IMP	PMID:29735528		7227	UniProt		P
UniProtKB	A0A0B4K7J3	sax	involved_in	GO:0030707	follicle cell of egg chamber development	ECO:0000315	IMP	PMID:8625842		7227	FlyBase		P
UniProtKB	A0A0B4K7J3	sax	involved_in	GO:0042078	germ-line stem cell division	ECO:0000315	IMP	PMID:9695953		7227	FlyBase		P
UniProtKB	A0A0B4K7P1	p53	involved_in	GO:0048477	oogenesis	ECO:0000316	IGI	PMID:20522776	FB:FBgn0002989	7227	FlyBase		P
UniProtKB	A0A0B4K7Q6	mbc	involved_in	GO:0007298	border follicle cell migration	ECO:0000315	IMP	PMID:18163987		7227	FlyBase		P
UniProtKB	A0A0B4K7T1	mim	involved_in	GO:0008354	germ cell migration	ECO:0000315	IMP	PMID:20385776		7227	FlyBase		P
UniProtKB	A0A0B4K7T1	mim	involved_in	GO:0007298	border follicle cell migration	ECO:0000315	IMP	PMID:20385776		7227	FlyBase		P
UniProtKB	A0A0B4K7T7	RhoGEF2	involved_in	GO:0007277	pole cell development	ECO:0000315	IMP	PMID:15699213		7227	FlyBase		P
UniProtKB	A0A0B4K822	mim	involved_in	GO:0008354	germ cell migration	ECO:0000315	IMP	PMID:20385776		7227	FlyBase		P
UniProtKB	A0A0B4K822	mim	involved_in	GO:0007298	border follicle cell migration	ECO:0000315	IMP	PMID:20385776		7227	FlyBase		P
UniProtKB	A0A0B4KED3	mim	involved_in	GO:0008354	germ cell migration	ECO:0000315	IMP	PMID:20385776		7227	FlyBase		P
UniProtKB	A0A0B4KED3	mim	involved_in	GO:0007298	border follicle cell migration	ECO:0000315	IMP	PMID:20385776		7227	FlyBase		P
UniProtKB	A0A0B4KEE8	mim	involved_in	GO:0008354	germ cell migration	ECO:0000315	IMP	PMID:20385776		7227	FlyBase		P
UniProtKB	A0A0B4KEE8	mim	involved_in	GO:0007298	border follicle cell migration	ECO:0000315	IMP	PMID:20385776		7227	FlyBase		P
UniProtKB	A0A0B4KEK0	mim	involved_in	GO:0008354	germ cell migration	ECO:0000315	IMP	PMID:20385776		7227	FlyBase		P
UniProtKB	A0A0B4KEK0	mim	involved_in	GO:0007298	border follicle cell migration	ECO:0000315	IMP	PMID:20385776		7227	FlyBase		P
UniProtKB	A0A0B4KEN4	Vang	involved_in	GO:0007298	border follicle cell migration	ECO:0000315	IMP	PMID:17652348		7227	FlyBase		P
UniProtKB	A0A0B4KEU9	mim	involved_in	GO:0008354	germ cell migration	ECO:0000315	IMP	PMID:20385776		7227	FlyBase		P
UniProtKB	A0A0B4KEU9	mim	involved_in	GO:0007298	border follicle cell migration	ECO:0000315	IMP	PMID:20385776		7227	FlyBase		P
UniProtKB	A0A0B4KF46	Uba1	involved_in	GO:0030707	follicle cell of egg chamber development	ECO:0000315	IMP	PMID:26205122		7227	FlyBase		P
UniProtKB	A0A0B4KF57	aux	involved_in	GO:0007291	sperm individualization	ECO:0000315	IMP	PMID:21343365		7227	FlyBase		P
UniProtKB	A0A0B4KF69	SRPK	involved_in	GO:0030717	oocyte karyosome formation	ECO:0000315	IMP	PMID:22854045		7227	FlyBase		P
UniProtKB	A0A0B4KF69	SRPK	involved_in	GO:0007056	spindle assembly involved in female meiosis	ECO:0000315	IMP	PMID:22854045		7227	FlyBase		P
UniProtKB	A0A0B4KFH1	muskelin	involved_in	GO:0001556	oocyte maturation	ECO:0000315	IMP	PMID:25349405		7227	FlyBase		P
UniProtKB	A0A0B4KFK1	tacc	involved_in	GO:0007143	female meiotic nuclear division	ECO:0000304	TAS	PMID:12325124		7227	FlyBase		P
UniProtKB	A0A0B4KFK1	tacc	involved_in	GO:0007279	pole cell formation	ECO:0000315	IMP	PMID:21376599		7227	FlyBase		P
UniProtKB	A0A0B4KFQ0	Bruce	involved_in	GO:0048477	oogenesis	ECO:0000315	IMP	PMID:18794330		7227	FlyBase		P
UniProtKB	A0A0B4KFQ0	Bruce	involved_in	GO:0007286	spermatid development	ECO:0000315	IMP	PMID:12737804		7227	FlyBase		P
UniProtKB	A0A0B4KFQ3	Drep1	involved_in	GO:0045476	nurse cell apoptotic process	ECO:0000315	IMP	PMID:19557011		7227	FlyBase		P
UniProtKB	A0A0B4KG14	aux	involved_in	GO:0007291	sperm individualization	ECO:0000315	IMP	PMID:21343365		7227	FlyBase		P
UniProtKB	A0A0B4KG50	Bruce	involved_in	GO:0048477	oogenesis	ECO:0000315	IMP	PMID:18794330		7227	FlyBase		P
UniProtKB	A0A0B4KG50	Bruce	involved_in	GO:0007286	spermatid development	ECO:0000315	IMP	PMID:12737804		7227	FlyBase		P
UniProtKB	A0A0B4KG59	put	involved_in	GO:0042078	germ-line stem cell division	ECO:0000315	IMP	PMID:9695953		7227	FlyBase		P
UniProtKB	A0A0B4KG66	Mps1	involved_in	GO:0048133	male germ-line stem cell asymmetric division	ECO:0000316	IGI	PMID:26714316	FB:FBgn0013756	7227	FlyBase		P
UniProtKB	A0A0B4KG66	Mps1	involved_in	GO:0016321	female meiosis chromosome segregation	ECO:0000315	IMP	PMID:6816677		7227	FlyBase		P
UniProtKB	A0A0B4KG66	Mps1	involved_in	GO:0016321	female meiosis chromosome segregation	ECO:0000315	IMP	PMID:15823541		7227	FlyBase		P
UniProtKB	A0A0B4KG66	Mps1	involved_in	GO:0007143	female meiotic nuclear division	ECO:0000315	IMP	PMID:17630834		7227	FlyBase		P
UniProtKB	A0A0B4KGD0	apt	involved_in	GO:0007298	border follicle cell migration	ECO:0000315	IMP	PMID:18477455		7227	FlyBase		P
UniProtKB	A0A0B4KGF9	Syp	involved_in	GO:0007310	oocyte dorsal/ventral axis specification	ECO:0000315	IMP	PMID:23213441		7227	FlyBase		P
UniProtKB	A0A0B4KGG5	vib	involved_in	GO:0048137	spermatocyte division	ECO:0000315	IMP	PMID:17914057		7227	FlyBase		P
UniProtKB	A0A0B4KGG5	vib	involved_in	GO:0007112	male meiosis cytokinesis	ECO:0000315	IMP	PMID:17914057		7227	FlyBase		P
UniProtKB	A0A0B4KGG5	vib	involved_in	GO:0007283	spermatogenesis	ECO:0000315	IMP	PMID:16684816		7227	FlyBase		P
UniProtKB	A0A0B4KGK5	Syp	involved_in	GO:0007310	oocyte dorsal/ventral axis specification	ECO:0000315	IMP	PMID:23213441		7227	FlyBase		P
UniProtKB	A0A0B4KGK8	Syp	involved_in	GO:0007310	oocyte dorsal/ventral axis specification	ECO:0000315	IMP	PMID:23213441		7227	FlyBase		P
UniProtKB	A0A0B4KGR9	Bruce	involved_in	GO:0048477	oogenesis	ECO:0000315	IMP	PMID:18794330		7227	FlyBase		P
UniProtKB	A0A0B4KGR9	Bruce	involved_in	GO:0007286	spermatid development	ECO:0000315	IMP	PMID:12737804		7227	FlyBase		P
UniProtKB	A0A0B4KGX7	gwl	involved_in	GO:0007143	female meiotic nuclear division	ECO:0000315	IMP	PMID:22649080		7227	FlyBase		P
UniProtKB	A0A0B4KGX7	gwl	involved_in	GO:0007144	female meiosis I	ECO:0000315	IMP	PMID:17997611		7227	FlyBase		P
UniProtKB	A0A0B4KGY9	msi	involved_in	GO:0042078	germ-line stem cell division	ECO:0000315	IMP	PMID:16717192		7227	FlyBase		P
UniProtKB	A0A0B4KH21	Syp	involved_in	GO:0007310	oocyte dorsal/ventral axis specification	ECO:0000315	IMP	PMID:23213441		7227	FlyBase		P
UniProtKB	A0A0B4KH24	Syp	involved_in	GO:0007310	oocyte dorsal/ventral axis specification	ECO:0000315	IMP	PMID:23213441		7227	FlyBase		P
UniProtKB	A0A0B4KH28	Synd	involved_in	GO:0007053	spindle assembly involved in male meiosis	ECO:0000315	IMP	PMID:23926047		7227	FlyBase		P
UniProtKB	A0A0B4KH28	Synd	involved_in	GO:0007112	male meiosis cytokinesis	ECO:0000315	IMP	PMID:23926047		7227	FlyBase		P
UniProtKB	A0A0B4KH36	Bruce	involved_in	GO:0048477	oogenesis	ECO:0000315	IMP	PMID:18794330		7227	FlyBase		P
UniProtKB	A0A0B4KH36	Bruce	involved_in	GO:0007286	spermatid development	ECO:0000315	IMP	PMID:12737804		7227	FlyBase		P
UniProtKB	A0A0B4KH51	Abi	involved_in	GO:0048477	oogenesis	ECO:0000315	IMP	PMID:25203209		7227	FlyBase		P
UniProtKB	A0A0B4KH51	Abi	involved_in	GO:0048477	oogenesis	ECO:0000315	IMP	PMID:24439376		7227	FlyBase		P
UniProtKB	A0A0B4KH64	btz	involved_in	GO:0045451	pole plasm oskar mRNA localization	ECO:0000304	TAS	PMID:12446149		7227	FlyBase		P
UniProtKB	A0A0B4KH64	btz	NOT|involved_in	GO:0045450	bicoid mRNA localization	ECO:0000315	IMP	PMID:11481346		7227	FlyBase		P
UniProtKB	A0A0B4KH64	btz	involved_in	GO:0045451	pole plasm oskar mRNA localization	ECO:0000315	IMP	PMID:11481346		7227	FlyBase		P
UniProtKB	A0A0B4KH64	btz	NOT|involved_in	GO:0008103	oocyte microtubule cytoskeleton polarization	ECO:0000315	IMP	PMID:11481346		7227	FlyBase		P
UniProtKB	A0A0B4KH64	btz	involved_in	GO:0008103	oocyte microtubule cytoskeleton polarization	ECO:0000315	IMP	PMID:17275299		7227	FlyBase		P
UniProtKB	A0A0B4KH64	btz	involved_in	GO:0007318	pole plasm protein localization	ECO:0000315	IMP	PMID:11481346		7227	FlyBase		P
UniProtKB	A0A0B4KH64	btz	involved_in	GO:0045451	pole plasm oskar mRNA localization	ECO:0000353	IPI	PMID:14973490	FB:FBgn0037573	7227	FlyBase		P
UniProtKB	A0A0B4KHG1	cindr	involved_in	GO:0007298	border follicle cell migration	ECO:0000315	IMP	PMID:20385776		7227	FlyBase		P
UniProtKB	A0A0B4KHH8	Syp	involved_in	GO:0007310	oocyte dorsal/ventral axis specification	ECO:0000315	IMP	PMID:23213441		7227	FlyBase		P
UniProtKB	A0A0B4KHI4	Syp	involved_in	GO:0007310	oocyte dorsal/ventral axis specification	ECO:0000315	IMP	PMID:23213441		7227	FlyBase		P
UniProtKB	A0A0B4KHJ8	cindr	involved_in	GO:0007298	border follicle cell migration	ECO:0000315	IMP	PMID:20385776		7227	FlyBase		P
UniProtKB	A0A0B4KHK1	slmb	involved_in	GO:0030707	follicle cell of egg chamber development	ECO:0000315	IMP	PMID:15857915		7227	FlyBase		P
UniProtKB	A0A0B4KHK1	slmb	involved_in	GO:0030708	germarium-derived female germ-line cyst encapsulation	ECO:0000315	IMP	PMID:15857915		7227	FlyBase		P
UniProtKB	A0A0B4KHK1	slmb	involved_in	GO:0030713	follicle cell of egg chamber stalk formation	ECO:0000315	IMP	PMID:15857915		7227	FlyBase		P
UniProtKB	A0A0B4KHK1	slmb	involved_in	GO:0030720	oocyte localization involved in germarium-derived egg chamber formation	ECO:0000315	IMP	PMID:15857915		7227	FlyBase		P
UniProtKB	A0A0B4KHK1	slmb	involved_in	GO:0030727	germarium-derived female germ-line cyst formation	ECO:0000315	IMP	PMID:15857915		7227	FlyBase		P
UniProtKB	A0A0B4KHK1	slmb	involved_in	GO:0007293	germarium-derived egg chamber formation	ECO:0000315	IMP	PMID:15857915		7227	FlyBase		P
UniProtKB	A0A0B4KHK1	slmb	involved_in	GO:0007304	chorion-containing eggshell formation	ECO:0000315	IMP	PMID:15857915		7227	FlyBase		P
UniProtKB	A0A0B4KHK1	slmb	involved_in	GO:0007309	oocyte axis specification	ECO:0000315	IMP	PMID:25053432		7227	FlyBase		P
UniProtKB	A0A0B4KHK4	AdamTS-A	involved_in	GO:0007280	pole cell migration	ECO:0000315	IMP	PMID:23536567		7227	FlyBase		P
UniProtKB	A0A0B4KHL3	Cby	involved_in	GO:0007288	sperm axoneme assembly	ECO:0000316	IGI	PMID:27646273	FB:FBgn0033447	7227	FlyBase		P
UniProtKB	A0A0B4KHL4	gish	involved_in	GO:0007291	sperm individualization	ECO:0000314	IDA	PMID:19269340		7227	FlyBase		P
UniProtKB	A0A0B4KHN9	Tpl94D	involved_in	GO:0035092	sperm DNA condensation	ECO:0000256	IEA	GO_REF:0000002	InterPro:IPR024460	7227	InterPro		P
UniProtKB	A0A0B4KHN9	Tpl94D	involved_in	GO:0007283	spermatogenesis	ECO:0000256	IEA	GO_REF:0000002	InterPro:IPR024460	7227	InterPro		P
UniProtKB	A0A0B4KHN9	Tpl94D	involved_in	GO:0035092	sperm DNA condensation	ECO:0000270	IEP	PMID:17452629		7227	FlyBase		P
UniProtKB	A0A0B4KHS3	mira	involved_in	GO:0048477	oogenesis	ECO:0000316	IGI	PMID:18930123	FB:FBgn0000392	7227	FlyBase		P
UniProtKB	A0A0B4KHT5	Syp	involved_in	GO:0007310	oocyte dorsal/ventral axis specification	ECO:0000315	IMP	PMID:23213441		7227	FlyBase		P
UniProtKB	A0A0B4KHV4	msi	involved_in	GO:0042078	germ-line stem cell division	ECO:0000315	IMP	PMID:16717192		7227	FlyBase		P
UniProtKB	A0A0B4KI32	cindr	involved_in	GO:0007298	border follicle cell migration	ECO:0000315	IMP	PMID:20385776		7227	FlyBase		P
UniProtKB	A0A0B4KI34	cindr	involved_in	GO:0007298	border follicle cell migration	ECO:0000315	IMP	PMID:20385776		7227	FlyBase		P
UniProtKB	A0A0B4KI70	pasha	involved_in	GO:0030727	germarium-derived female germ-line cyst formation	ECO:0000315	IMP	PMID:22445511		7227	FlyBase		P
UniProtKB	A0A0B4KI70	pasha	involved_in	GO:0007294	germarium-derived oocyte fate determination	ECO:0000315	IMP	PMID:22445511		7227	FlyBase		P
UniProtKB	A0A0B4LEH1	sns	involved_in	GO:0007286	spermatid development	ECO:0000315	IMP	PMID:21652648		7227	FlyBase		P
UniProtKB	A0A0B4LEJ6	wun2	involved_in	GO:0008354	germ cell migration	ECO:0000304	TAS	PMID:12372264		7227	FlyBase		P
UniProtKB	A0A0B4LEJ6	wun2	involved_in	GO:0008354	germ cell migration	ECO:0000316	IGI	PMID:11222152	FB:FBgn0016078	7227	FlyBase		P
UniProtKB	A0A0B4LEJ6	wun2	involved_in	GO:0035233	germ cell repulsion	ECO:0000304	TAS	PMID:12814944		7227	FlyBase		P
UniProtKB	A0A0B4LEJ6	wun2	involved_in	GO:0035233	germ cell repulsion	ECO:0000304	TAS	PMID:12878005		7227	FlyBase		P
UniProtKB	A0A0B4LEJ6	wun2	involved_in	GO:0035233	germ cell repulsion	ECO:0000304	TAS	PMID:15196560		7227	FlyBase		P
UniProtKB	A0A0B4LEJ6	wun2	involved_in	GO:0035233	germ cell repulsion	ECO:0000316	IGI	PMID:20431117	FB:FBgn0016078	7227	FlyBase		P
UniProtKB	A0A0B4LEJ6	wun2	involved_in	GO:0008354	germ cell migration	ECO:0000315	IMP	PMID:11222152		7227	FlyBase		P
UniProtKB	A0A0B4LEJ6	wun2	involved_in	GO:0007277	pole cell development	ECO:0000315	IMP	PMID:15342479		7227	FlyBase		P
UniProtKB	A0A0B4LEJ6	wun2	involved_in	GO:0007280	pole cell migration	ECO:0000315	IMP	PMID:15342479		7227	FlyBase		P
UniProtKB	A0A0B4LEJ6	wun2	involved_in	GO:0007281	germ cell development	ECO:0000315	IMP	PMID:15331773		7227	FlyBase		P
UniProtKB	A0A0B4LEY8	gcl	involved_in	GO:0007281	germ cell development	ECO:0000256	IEA	GO_REF:0000002	InterPro:IPR043380	7227	InterPro		P
UniProtKB	A0A0B4LEZ3	Not1	involved_in	GO:0030707	follicle cell of egg chamber development	ECO:0000315	IMP	PMID:26205122		7227	FlyBase		P
UniProtKB	A0A0B4LFF8	RhoGEF2	involved_in	GO:0007277	pole cell development	ECO:0000315	IMP	PMID:15699213		7227	FlyBase		P
UniProtKB	A0A0B4LFI7	Nox	involved_in	GO:0030728	ovulation	ECO:0000315	IMP	PMID:17561091		7227	FlyBase		P
UniProtKB	A0A0B4LFQ2	Incenp	involved_in	GO:0007056	spindle assembly involved in female meiosis	ECO:0000315	IMP	PMID:18755775		7227	FlyBase		P
UniProtKB	A0A0B4LFV9	MESR4	involved_in	GO:0030706	germarium-derived oocyte differentiation	ECO:0000315	IMP	PMID:27280787		7227	FlyBase		P
UniProtKB	A0A0B4LGV3	MESR4	involved_in	GO:0030706	germarium-derived oocyte differentiation	ECO:0000315	IMP	PMID:27280787		7227	FlyBase		P
UniProtKB	A0A0B4LGX0	Cenp-C	involved_in	GO:0016321	female meiosis chromosome segregation	ECO:0000315	IMP	PMID:24248385		7227	FlyBase		P
UniProtKB	A0A0B4LH48	Vrp1	involved_in	GO:0007286	spermatid development	ECO:0000315	IMP	PMID:21652648		7227	FlyBase		P
UniProtKB	A0A0B4LHX7	puc	involved_in	GO:0030707	follicle cell of egg chamber development	ECO:0000315	IMP	PMID:16542414		7227	FlyBase		P
UniProtKB	A0A0B4LHY1	heph	involved_in	GO:0008103	oocyte microtubule cytoskeleton polarization	ECO:0000315	IMP	PMID:19131435		7227	FlyBase		P
UniProtKB	A0A0B4LHY1	heph	involved_in	GO:0007286	spermatid development	ECO:0000315	IMP	PMID:12805208		7227	FlyBase		P
UniProtKB	A0A0B4LHY1	heph	involved_in	GO:0007291	sperm individualization	ECO:0000315	IMP	PMID:20616016		7227	FlyBase		P
UniProtKB	A0A0C4DHE3	Cap-H2	involved_in	GO:0007060	male meiosis chromosome segregation	ECO:0000315	IMP	PMID:18927632		7227	FlyBase		P
UniProtKB	A0A0C4DHF6	Dg	involved_in	GO:0007293	germarium-derived egg chamber formation	ECO:0000315	IMP	PMID:19250553		7227	FlyBase		P
UniProtKB	A0A0C4DHF6	Dg	involved_in	GO:0007295	growth of a germarium-derived egg chamber	ECO:0000315	IMP	PMID:17355978		7227	FlyBase		P
UniProtKB	A0A0C4DHF6	Dg	involved_in	GO:0007309	oocyte axis specification	ECO:0000315	IMP	PMID:16908845		7227	FlyBase		P
UniProtKB	A0A0C4DHF6	Dg	involved_in	GO:0007314	oocyte anterior/posterior axis specification	ECO:0000315	IMP	PMID:12441301		7227	FlyBase		P
UniProtKB	A0A0S0WFC5	solo	involved_in	GO:0007143	female meiotic nuclear division	ECO:0000315	IMP	PMID:23874232		7227	FlyBase		P
UniProtKB	A0A0S0WNT6	mael	involved_in	GO:0048477	oogenesis	ECO:0007322	IEA	GO_REF:0000043	UniProtKB-KW:KW-0896	7227	UniProt		P
UniProtKB	A0A0S0X2Z1	Dmel\CG46192	involved_in	GO:0035092	sperm DNA condensation	ECO:0000256	IEA	GO_REF:0000002	InterPro:IPR024460	7227	InterPro		P
UniProtKB	A0A0S0X2Z1	Dmel\CG46192	involved_in	GO:0007283	spermatogenesis	ECO:0000256	IEA	GO_REF:0000002	InterPro:IPR024460	7227	InterPro		P
UniProtKB	A0A0S0X8W6	Dmel\CG46191	involved_in	GO:0035092	sperm DNA condensation	ECO:0000256	IEA	GO_REF:0000002	InterPro:IPR024460	7227	InterPro		P
UniProtKB	A0A0S0X8W6	Dmel\CG46191	involved_in	GO:0007283	spermatogenesis	ECO:0000256	IEA	GO_REF:0000002	InterPro:IPR024460	7227	InterPro		P
UniProtKB	A0A0S0X9R6	Dmel\CG46193	involved_in	GO:0035092	sperm DNA condensation	ECO:0000256	IEA	GO_REF:0000002	InterPro:IPR024460	7227	InterPro		P
UniProtKB	A0A0S0X9R6	Dmel\CG46193	involved_in	GO:0007283	spermatogenesis	ECO:0000256	IEA	GO_REF:0000002	InterPro:IPR024460	7227	InterPro		P
UniProtKB	A0A0U1QT60	yuri	involved_in	GO:0007291	sperm individualization	ECO:0000315	IMP	PMID:18477609		7227	FlyBase		P
UniProtKB	A0A126GUM1	psq	involved_in	GO:0007315	pole plasm assembly	ECO:0000303	NAS	PMID:8970731		7227	FlyBase		P
UniProtKB	A0A126GUR6	ScsbetaA	involved_in	GO:0007291	sperm individualization	ECO:0000315	IMP	PMID:27052834		7227	FlyBase		P
UniProtKB	A0A126GV30	Apc	involved_in	GO:0030720	oocyte localization involved in germarium-derived egg chamber formation	ECO:0000316	IGI	PMID:11862214	FB:FBgn0026598	7227	FlyBase		P
UniProtKB	A0A1B2AIW4	A0A1B2AIW4	involved_in	GO:0007291	sperm individualization	ECO:0000256	IEA	GO_REF:0000002	InterPro:IPR031397	7227	InterPro		P
UniProtKB	A0A1Z1CH00	mei-38	involved_in	GO:0016321	female meiosis chromosome segregation	ECO:0000315	IMP	PMID:4625747		7227	FlyBase		P
UniProtKB	A0A1Z1CH00	mei-38	involved_in	GO:0007143	female meiotic nuclear division	ECO:0000315	IMP	PMID:18757915		7227	FlyBase		P
UniProtKB	A1Z6E0	gus	involved_in	GO:0007281	germ cell development	ECO:0000315	IMP	PMID:20123973		7227	FlyBase		P
UniProtKB	A1Z6E0	gus	involved_in	GO:0007314	oocyte anterior/posterior axis specification	ECO:0000315	IMP	PMID:12479811		7227	FlyBase		P
UniProtKB	A1Z6E0	gus	involved_in	GO:0007280	pole cell migration	ECO:0000315	IMP	PMID:12479811		7227	UniProt		P
UniProtKB	A1Z6E0	gus	involved_in	GO:0007281	germ cell development	ECO:0000315	IMP	PMID:20123973		7227	UniProt		P
UniProtKB	A1Z6E0	gus	involved_in	GO:0007315	pole plasm assembly	ECO:0000315	IMP	PMID:12479811		7227	UniProt		P
UniProtKB	A1Z6S0	mim	involved_in	GO:0008354	germ cell migration	ECO:0000315	IMP	PMID:20385776		7227	FlyBase		P
UniProtKB	A1Z6S0	mim	involved_in	GO:0007298	border follicle cell migration	ECO:0000315	IMP	PMID:20385776		7227	FlyBase		P
UniProtKB	A1Z6Z8	didum	NOT|involved_in	GO:0048477	oogenesis	ECO:0000315	IMP	PMID:16126191		7227	FlyBase		P
UniProtKB	A1Z6Z8	didum	involved_in	GO:0007291	sperm individualization	ECO:0000315	IMP	PMID:16126191		7227	FlyBase		P
UniProtKB	A1Z6Z9	didum	NOT|involved_in	GO:0048477	oogenesis	ECO:0000315	IMP	PMID:16126191		7227	FlyBase		P
UniProtKB	A1Z6Z9	didum	involved_in	GO:0007291	sperm individualization	ECO:0000315	IMP	PMID:16126191		7227	FlyBase		P
UniProtKB	A1Z700	didum	NOT|involved_in	GO:0048477	oogenesis	ECO:0000315	IMP	PMID:16126191		7227	FlyBase		P
UniProtKB	A1Z700	didum	involved_in	GO:0007291	sperm individualization	ECO:0000315	IMP	PMID:16126191		7227	FlyBase		P
UniProtKB	A1Z7J1	sns	involved_in	GO:0007286	spermatid development	ECO:0000315	IMP	PMID:21652648		7227	FlyBase		P
UniProtKB	A1Z7N9	Vang	involved_in	GO:0007298	border follicle cell migration	ECO:0000315	IMP	PMID:17652348		7227	FlyBase		P
UniProtKB	A1Z7Z9	dila	involved_in	GO:0007288	sperm axoneme assembly	ECO:0000316	IGI	PMID:27646273	FB:FBgn0067317	7227	FlyBase		P
UniProtKB	A1Z7Z9	dila	involved_in	GO:0007283	spermatogenesis	ECO:0000315	IMP	PMID:21750193		7227	FlyBase		P
UniProtKB	A1Z8A4	psq	involved_in	GO:0007315	pole plasm assembly	ECO:0000303	NAS	PMID:8970731		7227	FlyBase		P
UniProtKB	A1Z8A6	psq	involved_in	GO:0007315	pole plasm assembly	ECO:0000303	NAS	PMID:8970731		7227	FlyBase		P
UniProtKB	A1Z8D0	nclb	involved_in	GO:0030707	follicle cell of egg chamber development	ECO:0000315	IMP	PMID:21752937		7227	FlyBase		P
UniProtKB	A1Z8D0	nclb	involved_in	GO:0030723	ovarian fusome organization	ECO:0000315	IMP	PMID:21752937		7227	FlyBase		P
UniProtKB	A1Z8D0	nclb	involved_in	GO:0007281	germ cell development	ECO:0000315	IMP	PMID:21752937		7227	FlyBase		P
UniProtKB	A1Z8P9	Mtor	involved_in	GO:0048133	male germ-line stem cell asymmetric division	ECO:0000315	IMP	PMID:26714316		7227	FlyBase		P
UniProtKB	A1Z8Q7	MCPH1	involved_in	GO:0007279	pole cell formation	ECO:0000315	IMP	PMID:17895363		7227	FlyBase		P
UniProtKB	A1Z8S6	pds5	involved_in	GO:0030717	oocyte karyosome formation	ECO:0000315	IMP	PMID:17507684		7227	FlyBase		P
UniProtKB	A1Z8U0	Prp8	involved_in	GO:0007283	spermatogenesis	ECO:0000315	IMP	PMID:27035939		7227	FlyBase		P
UniProtKB	A1Z913	vis	involved_in	GO:0007283	spermatogenesis	ECO:0000270	IEP	PMID:12756169		7227	FlyBase		P
UniProtKB	A1Z913	vis	involved_in	GO:0007283	spermatogenesis	ECO:0000270	IEP	PMID:12756170		7227	FlyBase		P
UniProtKB	A1Z913	vis	involved_in	GO:0007283	spermatogenesis	ECO:0000315	IMP	PMID:12756169		7227	FlyBase		P
UniProtKB	A1Z913	vis	involved_in	GO:0007283	spermatogenesis	ECO:0000315	IMP	PMID:12756170		7227	FlyBase		P
UniProtKB	A1Z913	vis	involved_in	GO:0007283	spermatogenesis	ECO:0000353	IPI	PMID:12756170	FB:FBgn0004372	7227	FlyBase		P
UniProtKB	A1Z913	vis	involved_in	GO:0007283	spermatogenesis	ECO:0000353	IPI	PMID:12756170	FB:FBgn0034667	7227	FlyBase		P
UniProtKB	A1Z916	achi	involved_in	GO:0007283	spermatogenesis	ECO:0000270	IEP	PMID:12756169		7227	FlyBase		P
UniProtKB	A1Z916	achi	involved_in	GO:0007283	spermatogenesis	ECO:0000270	IEP	PMID:12756170		7227	FlyBase		P
UniProtKB	A1Z916	achi	involved_in	GO:0007283	spermatogenesis	ECO:0000315	IMP	PMID:12756169		7227	FlyBase		P
UniProtKB	A1Z916	achi	involved_in	GO:0007283	spermatogenesis	ECO:0000315	IMP	PMID:12756170		7227	FlyBase		P
UniProtKB	A1Z916	achi	involved_in	GO:0007283	spermatogenesis	ECO:0000353	IPI	PMID:12756170	FB:FBgn0004372	7227	FlyBase		P
UniProtKB	A1Z916	achi	involved_in	GO:0007283	spermatogenesis	ECO:0000353	IPI	PMID:12756170	FB:FBgn0034667	7227	FlyBase		P
UniProtKB	A1Z949	wuc	involved_in	GO:0007140	male meiotic nuclear division	ECO:0000314	IDA	PMID:21570388		7227	FlyBase		P
UniProtKB	A1Z9E2	mip120	involved_in	GO:0048477	oogenesis	ECO:0000315	IMP	PMID:17403774		7227	FlyBase		P
UniProtKB	A1Z9L3	pea	involved_in	GO:0048477	oogenesis	ECO:0000315	IMP	PMID:24244416		7227	FlyBase		P
UniProtKB	A1Z9P1	tej	involved_in	GO:0030719	P granule organization	ECO:0000318	IBA	PMID:21873635	FB:FBgn0003891|PANTHER:PTN002741809	7227	GO_Central		P
UniProtKB	A1Z9P1	tej	involved_in	GO:0007283	spermatogenesis	ECO:0000318	IBA	PMID:21873635	MGI:MGI:1919884|MGI:MGI:1933218|MGI:MGI:2140279|MGI:MGI:2679727|MGI:MGI:2684949|PANTHER:PTN002741755|ZFIN:ZDB-GENE-041001-210	7227	GO_Central		P
UniProtKB	A1Z9P1	tej	involved_in	GO:0030717	oocyte karyosome formation	ECO:0000315	IMP	PMID:20362446		7227	FlyBase		P
UniProtKB	A1Z9Q7	Dmel\CG30075	involved_in	GO:0007283	spermatogenesis	ECO:0000318	IBA	PMID:21873635	MGI:MGI:2137612|PANTHER:PTN000828519|RGD:1308926	7227	GO_Central		P
UniProtKB	A1Z9X0	aPKC	involved_in	GO:0007314	oocyte anterior/posterior axis specification	ECO:0000316	IGI	PMID:18094021	FB:FBgn0002121	7227	FlyBase		P
UniProtKB	A1Z9X0	aPKC	involved_in	GO:0007283	spermatogenesis	ECO:0000315	IMP	PMID:24830287		7227	FlyBase		P
UniProtKB	A1Z9X0	aPKC	involved_in	GO:0007294	germarium-derived oocyte fate determination	ECO:0000315	IMP	PMID:11734648		7227	FlyBase		P
UniProtKB	A1ZA05	SRPK	involved_in	GO:0030717	oocyte karyosome formation	ECO:0000315	IMP	PMID:22854045		7227	FlyBase		P
UniProtKB	A1ZA05	SRPK	involved_in	GO:0007056	spindle assembly involved in female meiosis	ECO:0000315	IMP	PMID:22854045		7227	FlyBase		P
UniProtKB	A1ZA89	Dg	involved_in	GO:0007293	germarium-derived egg chamber formation	ECO:0000315	IMP	PMID:19250553		7227	FlyBase		P
UniProtKB	A1ZA89	Dg	involved_in	GO:0007295	growth of a germarium-derived egg chamber	ECO:0000315	IMP	PMID:17355978		7227	FlyBase		P
UniProtKB	A1ZA89	Dg	involved_in	GO:0007309	oocyte axis specification	ECO:0000315	IMP	PMID:16908845		7227	FlyBase		P
UniProtKB	A1ZA89	Dg	involved_in	GO:0007314	oocyte anterior/posterior axis specification	ECO:0000315	IMP	PMID:12441301		7227	FlyBase		P
UniProtKB	A1ZAC4	krimp	involved_in	GO:0030717	oocyte karyosome formation	ECO:0000315	IMP	PMID:17428915		7227	FlyBase		P
UniProtKB	A1ZAC4	krimp	involved_in	GO:0030717	oocyte karyosome formation	ECO:0000315	IMP	PMID:17507684		7227	FlyBase		P
UniProtKB	A1ZAC4	krimp	involved_in	GO:0007310	oocyte dorsal/ventral axis specification	ECO:0000315	IMP	PMID:17428915		7227	FlyBase		P
UniProtKB	A1ZAH1	knon	involved_in	GO:0007287	Nebenkern assembly	ECO:0000314	IDA	PMID:28335714		7227	FlyBase		P
UniProtKB	A1ZAK7	Psi	involved_in	GO:0007283	spermatogenesis	ECO:0000315	IMP	PMID:11782446		7227	FlyBase		P
UniProtKB	A1ZAK8	Psi	involved_in	GO:0007283	spermatogenesis	ECO:0000315	IMP	PMID:11782446		7227	FlyBase		P
UniProtKB	A1ZAK9	Psi	involved_in	GO:0007283	spermatogenesis	ECO:0000315	IMP	PMID:11782446		7227	FlyBase		P
UniProtKB	A1ZAM7	ste24b	involved_in	GO:0007283	spermatogenesis	ECO:0000315	IMP	PMID:22690372		7227	FlyBase		P
UniProtKB	A1ZAN6	RhoGEF2	involved_in	GO:0007277	pole cell development	ECO:0000315	IMP	PMID:15699213		7227	FlyBase		P
UniProtKB	A1ZAN7	RhoGEF2	involved_in	GO:0007277	pole cell development	ECO:0000315	IMP	PMID:15699213		7227	FlyBase		P
UniProtKB	A1ZAS8	EDTP	involved_in	GO:0048477	oogenesis	ECO:0000315	IMP	PMID:16428301		7227	FlyBase		P
UniProtKB	A1ZAV3	MESR4	involved_in	GO:0030706	germarium-derived oocyte differentiation	ECO:0000315	IMP	PMID:27280787		7227	FlyBase		P
UniProtKB	A1ZB91	Dnaaf3	acts_upstream_of	GO:0120316	sperm flagellum assembly	ECO:0000315	IMP	PMID:34553759		7227	FlyBase		P
UniProtKB	A1ZBA9	Atg7	involved_in	GO:0048477	oogenesis	ECO:0000315	IMP	PMID:18794330		7227	FlyBase		P
UniProtKB	A1ZBJ8	fest	involved_in	GO:0007054	spindle assembly involved in male meiosis I	ECO:0000315	IMP	PMID:26443637		7227	FlyBase		P
UniProtKB	A1ZBL5	par-1	involved_in	GO:0045451	pole plasm oskar mRNA localization	ECO:0000304	TAS	PMID:11700288		7227	FlyBase		P
UniProtKB	A1ZBL5	par-1	involved_in	GO:0030707	follicle cell of egg chamber development	ECO:0000315	IMP	PMID:15694310		7227	FlyBase		P
UniProtKB	A1ZBL5	par-1	involved_in	GO:0030709	border follicle cell delamination	ECO:0000315	IMP	PMID:18976916		7227	FlyBase		P
UniProtKB	A1ZBL5	par-1	involved_in	GO:0016325	oocyte microtubule cytoskeleton organization	ECO:0000315	IMP	PMID:10830165		7227	FlyBase		P
UniProtKB	A1ZBL5	par-1	involved_in	GO:0007294	germarium-derived oocyte fate determination	ECO:0000315	IMP	PMID:11231123		7227	FlyBase		P
UniProtKB	A1ZBL5	par-1	involved_in	GO:0007294	germarium-derived oocyte fate determination	ECO:0000315	IMP	PMID:11245586		7227	FlyBase		P
UniProtKB	A1ZBL5	par-1	involved_in	GO:0007298	border follicle cell migration	ECO:0000315	IMP	PMID:10101121		7227	FlyBase		P
UniProtKB	A1ZBL5	par-1	involved_in	GO:0007318	pole plasm protein localization	ECO:0000315	IMP	PMID:10830165		7227	FlyBase		P
UniProtKB	A1ZBL7	par-1	involved_in	GO:0045451	pole plasm oskar mRNA localization	ECO:0000304	TAS	PMID:11700288		7227	FlyBase		P
UniProtKB	A1ZBL7	par-1	involved_in	GO:0030707	follicle cell of egg chamber development	ECO:0000315	IMP	PMID:15694310		7227	FlyBase		P
UniProtKB	A1ZBL7	par-1	involved_in	GO:0030709	border follicle cell delamination	ECO:0000315	IMP	PMID:18976916		7227	FlyBase		P
UniProtKB	A1ZBL7	par-1	involved_in	GO:0016325	oocyte microtubule cytoskeleton organization	ECO:0000315	IMP	PMID:10830165		7227	FlyBase		P
UniProtKB	A1ZBL7	par-1	involved_in	GO:0007294	germarium-derived oocyte fate determination	ECO:0000315	IMP	PMID:11231123		7227	FlyBase		P
UniProtKB	A1ZBL7	par-1	involved_in	GO:0007294	germarium-derived oocyte fate determination	ECO:0000315	IMP	PMID:11245586		7227	FlyBase		P
UniProtKB	A1ZBL7	par-1	involved_in	GO:0007298	border follicle cell migration	ECO:0000315	IMP	PMID:10101121		7227	FlyBase		P
UniProtKB	A1ZBL7	par-1	involved_in	GO:0007318	pole plasm protein localization	ECO:0000315	IMP	PMID:10830165		7227	FlyBase		P
UniProtKB	A1ZBL9	par-1	involved_in	GO:0045451	pole plasm oskar mRNA localization	ECO:0000304	TAS	PMID:11700288		7227	FlyBase		P
UniProtKB	A1ZBL9	par-1	involved_in	GO:0030707	follicle cell of egg chamber development	ECO:0000315	IMP	PMID:15694310		7227	FlyBase		P
UniProtKB	A1ZBL9	par-1	involved_in	GO:0030709	border follicle cell delamination	ECO:0000315	IMP	PMID:18976916		7227	FlyBase		P
UniProtKB	A1ZBL9	par-1	involved_in	GO:0016325	oocyte microtubule cytoskeleton organization	ECO:0000315	IMP	PMID:10830165		7227	FlyBase		P
UniProtKB	A1ZBL9	par-1	involved_in	GO:0007294	germarium-derived oocyte fate determination	ECO:0000315	IMP	PMID:11231123		7227	FlyBase		P
UniProtKB	A1ZBL9	par-1	involved_in	GO:0007294	germarium-derived oocyte fate determination	ECO:0000315	IMP	PMID:11245586		7227	FlyBase		P
UniProtKB	A1ZBL9	par-1	involved_in	GO:0007298	border follicle cell migration	ECO:0000315	IMP	PMID:10101121		7227	FlyBase		P
UniProtKB	A1ZBL9	par-1	involved_in	GO:0007314	oocyte anterior/posterior axis specification	ECO:0000315	IMP	PMID:16753562		7227	FlyBase		P
UniProtKB	A1ZBL9	par-1	involved_in	GO:0007314	oocyte anterior/posterior axis specification	ECO:0000315	IMP	PMID:34856125		7227	FlyBase		P
UniProtKB	A1ZBL9	par-1	involved_in	GO:0007318	pole plasm protein localization	ECO:0000315	IMP	PMID:10830165		7227	FlyBase		P
UniProtKB	A1ZBM2	TBCB	involved_in	GO:0007309	oocyte axis specification	ECO:0000315	IMP	PMID:22855530		7227	FlyBase		P
UniProtKB	A1ZBR2	18w	involved_in	GO:0030703	eggshell formation	ECO:0000315	IMP	PMID:16607637		7227	FlyBase		P
UniProtKB	A1ZBR2	18w	involved_in	GO:0007297	follicle cell of egg chamber migration	ECO:0000315	IMP	PMID:16607637		7227	FlyBase		P
UniProtKB	A2VEQ2	Dmel\CG34274	involved_in	GO:0007288	sperm axoneme assembly	ECO:0000318	IBA	PMID:21873635	PANTHER:PTN005309934|UniProtKB:Q9H892	7227	GO_Central		P
UniProtKB	A4UZC9	psq	involved_in	GO:0007315	pole plasm assembly	ECO:0000303	NAS	PMID:8970731		7227	FlyBase		P
UniProtKB	A4V2Z1	nsl1	involved_in	GO:0048477	oogenesis	ECO:0000316	IGI	PMID:20095054	FB:FBgn0002962	7227	FlyBase		P
UniProtKB	A4V2Z1	nsl1	involved_in	GO:0030727	germarium-derived female germ-line cyst formation	ECO:0000316	IGI	PMID:20095054	FB:FBgn0002962	7227	FlyBase		P
UniProtKB	A4V364	Syp	involved_in	GO:0007310	oocyte dorsal/ventral axis specification	ECO:0000315	IMP	PMID:23213441		7227	FlyBase		P
UniProtKB	A5YTR9	MCPH1	involved_in	GO:0007279	pole cell formation	ECO:0000315	IMP	PMID:17895363		7227	FlyBase		P
UniProtKB	A8DQW8	clos	involved_in	GO:0007305	vitelline membrane formation involved in chorion-containing eggshell formation	ECO:0000315	IMP	PMID:20457146		7227	FlyBase		P
UniProtKB	A8DWJ8	Nox	involved_in	GO:0030728	ovulation	ECO:0000315	IMP	PMID:17561091		7227	FlyBase		P
UniProtKB	A8DY50	mim	involved_in	GO:0008354	germ cell migration	ECO:0000315	IMP	PMID:20385776		7227	FlyBase		P
UniProtKB	A8DY50	mim	involved_in	GO:0007298	border follicle cell migration	ECO:0000315	IMP	PMID:20385776		7227	FlyBase		P
UniProtKB	A8DY80	Not1	involved_in	GO:0030707	follicle cell of egg chamber development	ECO:0000315	IMP	PMID:26205122		7227	FlyBase		P
UniProtKB	A8DY81	Not1	involved_in	GO:0030707	follicle cell of egg chamber development	ECO:0000315	IMP	PMID:26205122		7227	FlyBase		P
UniProtKB	A8DY82	Not1	involved_in	GO:0030707	follicle cell of egg chamber development	ECO:0000315	IMP	PMID:26205122		7227	FlyBase		P
UniProtKB	A8DYJ0	EndoB	involved_in	GO:0061883	clathrin-dependent endocytosis involved in vitellogenesis	ECO:0000315	IMP	PMID:24401369		7227	FlyBase		P
UniProtKB	A8DYJ1	EndoB	involved_in	GO:0061883	clathrin-dependent endocytosis involved in vitellogenesis	ECO:0000315	IMP	PMID:24401369		7227	FlyBase		P
UniProtKB	A8DYL3	Vrp1	involved_in	GO:0007286	spermatid development	ECO:0000315	IMP	PMID:21652648		7227	FlyBase		P
UniProtKB	A8DYL7	pgc	involved_in	GO:0048134	germ-line cyst formation	ECO:0000316	IGI	PMID:29198563	FB:FBgn0000405	7227	FlyBase		P
UniProtKB	A8DYL7	pgc	involved_in	GO:0048134	germ-line cyst formation	ECO:0000315	IMP	PMID:29198563		7227	FlyBase		P
UniProtKB	A8DYL7	pgc	involved_in	GO:0007277	pole cell development	ECO:0000315	IMP	PMID:14960492		7227	FlyBase		P
UniProtKB	A8DYL7	pgc	involved_in	GO:0007280	pole cell migration	ECO:0000315	IMP	PMID:8953037		7227	FlyBase		P
UniProtKB	A8DYL7	pgc	involved_in	GO:0007281	germ cell development	ECO:0000315	IMP	PMID:8953037		7227	FlyBase		P
UniProtKB	A8DZ02	kuz	involved_in	GO:0048477	oogenesis	ECO:0000315	IMP	PMID:23450845		7227	FlyBase		P
UniProtKB	A8DZ02	kuz	involved_in	GO:0007298	border follicle cell migration	ECO:0000315	IMP	PMID:17010965		7227	FlyBase		P
UniProtKB	A8DZ03	kuz	involved_in	GO:0048477	oogenesis	ECO:0000315	IMP	PMID:23450845		7227	FlyBase		P
UniProtKB	A8DZ03	kuz	involved_in	GO:0007298	border follicle cell migration	ECO:0000315	IMP	PMID:17010965		7227	FlyBase		P
UniProtKB	A8JNK4	Cip4	involved_in	GO:0030708	germarium-derived female germ-line cyst encapsulation	ECO:0000315	IMP	PMID:25413347		7227	FlyBase		P
UniProtKB	A8JNQ4	Rbfox1	involved_in	GO:0048477	oogenesis	ECO:0000315	IMP	PMID:20724451		7227	FlyBase		P
UniProtKB	A8JNQ4	Rbfox1	involved_in	GO:0030706	germarium-derived oocyte differentiation	ECO:0000315	IMP	PMID:26954550		7227	FlyBase		P
UniProtKB	A8JNQ5	Rbfox1	involved_in	GO:0048477	oogenesis	ECO:0000315	IMP	PMID:20724451		7227	FlyBase		P
UniProtKB	A8JNQ5	Rbfox1	involved_in	GO:0030706	germarium-derived oocyte differentiation	ECO:0000315	IMP	PMID:26954550		7227	FlyBase		P
UniProtKB	A8JQU5	Dmel\CG34297	involved_in	GO:0007288	sperm axoneme assembly	ECO:0000318	IBA	PMID:21873635	PANTHER:PTN005309934|UniProtKB:Q9H892	7227	GO_Central		P
UniProtKB	A8JR54	Syp	involved_in	GO:0007310	oocyte dorsal/ventral axis specification	ECO:0000315	IMP	PMID:23213441		7227	FlyBase		P
UniProtKB	A8JRI1	heph	involved_in	GO:0008103	oocyte microtubule cytoskeleton polarization	ECO:0000315	IMP	PMID:19131435		7227	FlyBase		P
UniProtKB	A8JRI1	heph	involved_in	GO:0007286	spermatid development	ECO:0000315	IMP	PMID:12805208		7227	FlyBase		P
UniProtKB	A8JRI1	heph	involved_in	GO:0007291	sperm individualization	ECO:0000315	IMP	PMID:20616016		7227	FlyBase		P
UniProtKB	A8JUR4	Kap3	NOT|involved_in	GO:0007288	sperm axoneme assembly	ECO:0000315	IMP	PMID:14521834		7227	FlyBase		P
UniProtKB	A8JUR5	Kap3	NOT|involved_in	GO:0007288	sperm axoneme assembly	ECO:0000315	IMP	PMID:14521834		7227	FlyBase		P
UniProtKB	A8JUV4	Vml	involved_in	GO:0007305	vitelline membrane formation involved in chorion-containing eggshell formation	ECO:0000255	ISM	PMID:16637280		7227	FlyBase		P
UniProtKB	A8MPH9	kay	involved_in	GO:0007281	germ cell development	ECO:0000315	IMP	PMID:22575490		7227	FlyBase		P
UniProtKB	A8MPH9	kay	involved_in	GO:0007297	follicle cell of egg chamber migration	ECO:0000315	IMP	PMID:11472834		7227	FlyBase		P
UniProtKB	B3DNM3	B3DNM3	involved_in	GO:0007283	spermatogenesis	ECO:0007322	IEA	GO_REF:0000043	UniProtKB-KW:KW-0744	7227	UniProt		P
UniProtKB	B5RJS0	Nost	involved_in	GO:0030708	germarium-derived female germ-line cyst encapsulation	ECO:0000316	IGI	PMID:25413347	FB:FBgn0035533	7227	FlyBase		P
UniProtKB	B7Z025	PDZ-GEF	involved_in	GO:0048477	oogenesis	ECO:0000315	IMP	PMID:12370312		7227	FlyBase		P
UniProtKB	B7Z025	PDZ-GEF	involved_in	GO:0048477	oogenesis	ECO:0000315	IMP	PMID:16399083		7227	FlyBase		P
UniProtKB	B7Z026	PDZ-GEF	involved_in	GO:0048477	oogenesis	ECO:0000315	IMP	PMID:12370312		7227	FlyBase		P
UniProtKB	B7Z026	PDZ-GEF	involved_in	GO:0048477	oogenesis	ECO:0000315	IMP	PMID:16399083		7227	FlyBase		P
UniProtKB	B7Z043	Mrtf	involved_in	GO:0007298	border follicle cell migration	ECO:0000315	IMP	PMID:15239956		7227	FlyBase		P
UniProtKB	B7Z0D3	clone 2.45	involved_in	GO:0007283	spermatogenesis	ECO:0007322	IEA	GO_REF:0000043	UniProtKB-KW:KW-0744	7227	UniProt		P
UniProtKB	B7Z0D4	clone 2.45	involved_in	GO:0007283	spermatogenesis	ECO:0007322	IEA	GO_REF:0000043	UniProtKB-KW:KW-0744	7227	UniProt		P
UniProtKB	B7Z0E5	mfr	involved_in	GO:0048240	sperm capacitation	ECO:0000315	IMP	PMID:17386097		7227	FlyBase		P
UniProtKB	B7Z0E5	mfr	involved_in	GO:0030381	chorion-containing eggshell pattern formation	ECO:0000315	IMP	PMID:17386097		7227	FlyBase		P
UniProtKB	B7Z0E6	mfr	involved_in	GO:0048240	sperm capacitation	ECO:0000315	IMP	PMID:17386097		7227	FlyBase		P
UniProtKB	B7Z0E6	mfr	involved_in	GO:0030381	chorion-containing eggshell pattern formation	ECO:0000315	IMP	PMID:17386097		7227	FlyBase		P
UniProtKB	B7Z0E7	mfr	involved_in	GO:0048240	sperm capacitation	ECO:0000315	IMP	PMID:17386097		7227	FlyBase		P
UniProtKB	B7Z0E7	mfr	involved_in	GO:0030381	chorion-containing eggshell pattern formation	ECO:0000315	IMP	PMID:17386097		7227	FlyBase		P
UniProtKB	B7Z0E8	mfr	involved_in	GO:0048240	sperm capacitation	ECO:0000315	IMP	PMID:17386097		7227	FlyBase		P
UniProtKB	B7Z0E8	mfr	involved_in	GO:0030381	chorion-containing eggshell pattern formation	ECO:0000315	IMP	PMID:17386097		7227	FlyBase		P
UniProtKB	B7Z0E9	mfr	involved_in	GO:0048240	sperm capacitation	ECO:0000315	IMP	PMID:17386097		7227	FlyBase		P
UniProtKB	B7Z0E9	mfr	involved_in	GO:0030381	chorion-containing eggshell pattern formation	ECO:0000315	IMP	PMID:17386097		7227	FlyBase		P
UniProtKB	B7Z0F0	mfr	involved_in	GO:0048240	sperm capacitation	ECO:0000315	IMP	PMID:17386097		7227	FlyBase		P
UniProtKB	B7Z0F0	mfr	involved_in	GO:0030381	chorion-containing eggshell pattern formation	ECO:0000315	IMP	PMID:17386097		7227	FlyBase		P
UniProtKB	B7Z0F1	mfr	involved_in	GO:0048240	sperm capacitation	ECO:0000315	IMP	PMID:17386097		7227	FlyBase		P
UniProtKB	B7Z0F1	mfr	involved_in	GO:0030381	chorion-containing eggshell pattern formation	ECO:0000315	IMP	PMID:17386097		7227	FlyBase		P
UniProtKB	B7Z139	Kap3	NOT|involved_in	GO:0007288	sperm axoneme assembly	ECO:0000315	IMP	PMID:14521834		7227	FlyBase		P
UniProtKB	B9A0M4	Dmel\CG42355	involved_in	GO:0035092	sperm DNA condensation	ECO:0000256	IEA	GO_REF:0000002	InterPro:IPR024460	7227	InterPro		P
UniProtKB	B9A0M4	Dmel\CG42355	involved_in	GO:0007283	spermatogenesis	ECO:0000256	IEA	GO_REF:0000002	InterPro:IPR024460	7227	InterPro		P
UniProtKB	B9A0M5	Cby	involved_in	GO:0007288	sperm axoneme assembly	ECO:0000316	IGI	PMID:27646273	FB:FBgn0033447	7227	FlyBase		P
UniProtKB	B9A0M5	Cby	involved_in	GO:0007286	spermatid development	ECO:0000315	IMP	PMID:22508513		7227	FlyBase		P
UniProtKB	D0EP91	Mst77Y-4	involved_in	GO:0035092	sperm DNA condensation	ECO:0000250	ISS	PMID:19897751	FB:FBgn0086915	7227	FlyBase		P
UniProtKB	D0EP92	Mst77Y-7	involved_in	GO:0035092	sperm DNA condensation	ECO:0000250	ISS	PMID:19897751	FB:FBgn0086915	7227	FlyBase		P
UniProtKB	D0EP94	Mst77Y-9	involved_in	GO:0035092	sperm DNA condensation	ECO:0000250	ISS	PMID:19897751	FB:FBgn0086915	7227	FlyBase		P
UniProtKB	D0EP96	Mst77Y-13	involved_in	GO:0035092	sperm DNA condensation	ECO:0000250	ISS	PMID:19897751	FB:FBgn0086915	7227	FlyBase		P
UniProtKB	D3DMF6	wnd	involved_in	GO:0007283	spermatogenesis	ECO:0000315	IMP	PMID:23409089		7227	FlyBase		P
UniProtKB	D3DML3	Cka	involved_in	GO:0048140	male germ-line cyst encapsulation	ECO:0000315	IMP	PMID:31164352		7227	FlyBase		P
UniProtKB	D3PFE0	dec-1-RC	involved_in	GO:0007304	chorion-containing eggshell formation	ECO:0000256	IEA	GO_REF:0000002	InterPro:IPR006718|InterPro:IPR006719|InterPro:IPR006720	7227	InterPro		P
UniProtKB	D5SHR1	Nost	involved_in	GO:0030708	germarium-derived female germ-line cyst encapsulation	ECO:0000316	IGI	PMID:25413347	FB:FBgn0035533	7227	FlyBase		P
UniProtKB	D8FT20	fbl	involved_in	GO:0048477	oogenesis	ECO:0000315	IMP	PMID:18759961		7227	FlyBase		P
UniProtKB	D8FT20	fbl	involved_in	GO:0007283	spermatogenesis	ECO:0000315	IMP	PMID:19602483		7227	FlyBase		P
UniProtKB	E1JGM9	par-1	involved_in	GO:0045451	pole plasm oskar mRNA localization	ECO:0000304	TAS	PMID:11700288		7227	FlyBase		P
UniProtKB	E1JGM9	par-1	involved_in	GO:0030707	follicle cell of egg chamber development	ECO:0000315	IMP	PMID:15694310		7227	FlyBase		P
UniProtKB	E1JGM9	par-1	involved_in	GO:0030709	border follicle cell delamination	ECO:0000315	IMP	PMID:18976916		7227	FlyBase		P
UniProtKB	E1JGM9	par-1	involved_in	GO:0016325	oocyte microtubule cytoskeleton organization	ECO:0000315	IMP	PMID:10830165		7227	FlyBase		P
UniProtKB	E1JGM9	par-1	involved_in	GO:0007294	germarium-derived oocyte fate determination	ECO:0000315	IMP	PMID:11231123		7227	FlyBase		P
UniProtKB	E1JGM9	par-1	involved_in	GO:0007294	germarium-derived oocyte fate determination	ECO:0000315	IMP	PMID:11245586		7227	FlyBase		P
UniProtKB	E1JGM9	par-1	involved_in	GO:0007298	border follicle cell migration	ECO:0000315	IMP	PMID:10101121		7227	FlyBase		P
UniProtKB	E1JGM9	par-1	involved_in	GO:0007318	pole plasm protein localization	ECO:0000315	IMP	PMID:10830165		7227	FlyBase		P
UniProtKB	E1JGN0	par-1	involved_in	GO:0045451	pole plasm oskar mRNA localization	ECO:0000304	TAS	PMID:11700288		7227	FlyBase		P
UniProtKB	E1JGN0	par-1	involved_in	GO:0030707	follicle cell of egg chamber development	ECO:0000315	IMP	PMID:15694310		7227	FlyBase		P
UniProtKB	E1JGN0	par-1	involved_in	GO:0030709	border follicle cell delamination	ECO:0000315	IMP	PMID:18976916		7227	FlyBase		P
UniProtKB	E1JGN0	par-1	involved_in	GO:0016325	oocyte microtubule cytoskeleton organization	ECO:0000315	IMP	PMID:10830165		7227	FlyBase		P
UniProtKB	E1JGN0	par-1	involved_in	GO:0007294	germarium-derived oocyte fate determination	ECO:0000315	IMP	PMID:11231123		7227	FlyBase		P
UniProtKB	E1JGN0	par-1	involved_in	GO:0007294	germarium-derived oocyte fate determination	ECO:0000315	IMP	PMID:11245586		7227	FlyBase		P
UniProtKB	E1JGN0	par-1	involved_in	GO:0007298	border follicle cell migration	ECO:0000315	IMP	PMID:10101121		7227	FlyBase		P
UniProtKB	E1JGN0	par-1	involved_in	GO:0007318	pole plasm protein localization	ECO:0000315	IMP	PMID:10830165		7227	FlyBase		P
UniProtKB	E1JGN9	exu	involved_in	GO:0045450	bicoid mRNA localization	ECO:0000256	IEA	GO_REF:0000002	InterPro:IPR037998	7227	InterPro		P
UniProtKB	E1JGR7	Vrp1	involved_in	GO:0007286	spermatid development	ECO:0000315	IMP	PMID:21652648		7227	FlyBase		P
UniProtKB	E1JGR9	Vrp1	involved_in	GO:0007286	spermatid development	ECO:0000315	IMP	PMID:21652648		7227	FlyBase		P
UniProtKB	E1JGY9	mim	involved_in	GO:0008354	germ cell migration	ECO:0000315	IMP	PMID:20385776		7227	FlyBase		P
UniProtKB	E1JGY9	mim	involved_in	GO:0007298	border follicle cell migration	ECO:0000315	IMP	PMID:20385776		7227	FlyBase		P
UniProtKB	E1JH39	MCPH1	involved_in	GO:0007279	pole cell formation	ECO:0000315	IMP	PMID:17895363		7227	FlyBase		P
UniProtKB	E1JHB7	Pvr	involved_in	GO:0007298	border follicle cell migration	ECO:0000315	IMP	PMID:23525006		7227	FlyBase		P
UniProtKB	E1JHB7	Pvr	involved_in	GO:0007298	border follicle cell migration	ECO:0000315	IMP	PMID:17637670		7227	FlyBase		P
UniProtKB	E1JHL3	Mst36Fb	involved_in	GO:0007283	spermatogenesis	ECO:0000315	IMP	PMID:20726908		7227	FlyBase		P
UniProtKB	E1JIE7	Duba	involved_in	GO:0007291	sperm individualization	ECO:0000315	IMP	PMID:27518434		7227	FlyBase		P
UniProtKB	E1JIM0	nsl1	involved_in	GO:0048477	oogenesis	ECO:0000316	IGI	PMID:20095054	FB:FBgn0002962	7227	FlyBase		P
UniProtKB	E1JIM0	nsl1	involved_in	GO:0030727	germarium-derived female germ-line cyst formation	ECO:0000316	IGI	PMID:20095054	FB:FBgn0002962	7227	FlyBase		P
UniProtKB	E1JIM1	nsl1	involved_in	GO:0048477	oogenesis	ECO:0000316	IGI	PMID:20095054	FB:FBgn0002962	7227	FlyBase		P
UniProtKB	E1JIM1	nsl1	involved_in	GO:0030727	germarium-derived female germ-line cyst formation	ECO:0000316	IGI	PMID:20095054	FB:FBgn0002962	7227	FlyBase		P
UniProtKB	E1JJ45	heph	involved_in	GO:0008103	oocyte microtubule cytoskeleton polarization	ECO:0000315	IMP	PMID:19131435		7227	FlyBase		P
UniProtKB	E1JJ45	heph	involved_in	GO:0007286	spermatid development	ECO:0000315	IMP	PMID:12805208		7227	FlyBase		P
UniProtKB	E1JJ45	heph	involved_in	GO:0007291	sperm individualization	ECO:0000315	IMP	PMID:20616016		7227	FlyBase		P
UniProtKB	E1JJM0	Imp	involved_in	GO:0007283	spermatogenesis	ECO:0000270	IEP	PMID:18820448		7227	FlyBase		P
UniProtKB	E1JJM7	LIMK1	involved_in	GO:0048477	oogenesis	ECO:0000316	IGI	PMID:10471713	FB:FBgn0004198	7227	FlyBase		P
UniProtKB	E1JJM7	LIMK1	involved_in	GO:0048477	oogenesis	ECO:0000315	IMP	PMID:10471713		7227	FlyBase		P
UniProtKB	E1JJM8	LIMK1	involved_in	GO:0048477	oogenesis	ECO:0000316	IGI	PMID:10471713	FB:FBgn0004198	7227	FlyBase		P
UniProtKB	E1JJM8	LIMK1	involved_in	GO:0048477	oogenesis	ECO:0000315	IMP	PMID:10471713		7227	FlyBase		P
UniProtKB	E1JJR3	pcm	involved_in	GO:0007283	spermatogenesis	ECO:0000315	IMP	PMID:18652574		7227	FlyBase		P
UniProtKB	E2QCN4	Not1	involved_in	GO:0030707	follicle cell of egg chamber development	ECO:0000315	IMP	PMID:26205122		7227	FlyBase		P
UniProtKB	E2QCS8	tho2	involved_in	GO:0048477	oogenesis	ECO:0000315	IMP	PMID:23450845		7227	FlyBase		P
UniProtKB	E2QD16	nsl1	involved_in	GO:0048477	oogenesis	ECO:0000316	IGI	PMID:20095054	FB:FBgn0002962	7227	FlyBase		P
UniProtKB	E2QD16	nsl1	involved_in	GO:0030727	germarium-derived female germ-line cyst formation	ECO:0000316	IGI	PMID:20095054	FB:FBgn0002962	7227	FlyBase		P
UniProtKB	E2QD26	Ppcs	involved_in	GO:0030708	germarium-derived female germ-line cyst encapsulation	ECO:0000315	IMP	PMID:18759961		7227	FlyBase		P
UniProtKB	E2QD26	Ppcs	involved_in	GO:0030713	follicle cell of egg chamber stalk formation	ECO:0000315	IMP	PMID:18759961		7227	FlyBase		P
UniProtKB	E2QD26	Ppcs	involved_in	GO:0007297	follicle cell of egg chamber migration	ECO:0000315	IMP	PMID:18759961		7227	FlyBase		P
UniProtKB	E2QD26	Ppcs	involved_in	GO:0007297	follicle cell of egg chamber migration	ECO:0000315	IMP	PMID:18759961		7227	FlyBase		P
UniProtKB	F2FB81	SCAR	involved_in	GO:0008335	female germline ring canal stabilization	ECO:0000315	IMP	PMID:11854309		7227	FlyBase		P
UniProtKB	F6J3W1	CG15897	involved_in	GO:0007283	spermatogenesis	ECO:0007322	IEA	GO_REF:0000043	UniProtKB-KW:KW-0744	7227	UniProt		P
UniProtKB	F6J3W2	CG15897	involved_in	GO:0007283	spermatogenesis	ECO:0007322	IEA	GO_REF:0000043	UniProtKB-KW:KW-0744	7227	UniProt		P
UniProtKB	F6J3W3	CG15897	involved_in	GO:0007283	spermatogenesis	ECO:0007322	IEA	GO_REF:0000043	UniProtKB-KW:KW-0744	7227	UniProt		P
UniProtKB	F6J3W4	CG15897	involved_in	GO:0007283	spermatogenesis	ECO:0007322	IEA	GO_REF:0000043	UniProtKB-KW:KW-0744	7227	UniProt		P
UniProtKB	G2J611	wuho-RA	involved_in	GO:0048477	oogenesis	ECO:0007322	IEA	GO_REF:0000043	UniProtKB-KW:KW-0896	7227	UniProt		P
UniProtKB	G2J611	wuho-RA	involved_in	GO:0007283	spermatogenesis	ECO:0007322	IEA	GO_REF:0000043	UniProtKB-KW:KW-0744	7227	UniProt		P
UniProtKB	G2J611	wuho-RA	involved_in	GO:0048477	oogenesis	ECO:0000256	IEA	GO_REF:0000104	UniRule:UR000160976	7227	UniProt		P
UniProtKB	G2J611	wuho-RA	involved_in	GO:0007283	spermatogenesis	ECO:0000256	IEA	GO_REF:0000104	UniRule:UR000160976	7227	UniProt		P
UniProtKB	H1UUM2	Nost	involved_in	GO:0030708	germarium-derived female germ-line cyst encapsulation	ECO:0000316	IGI	PMID:25413347	FB:FBgn0035533	7227	FlyBase		P
UniProtKB	H1ZYH1	chico	involved_in	GO:0048477	oogenesis	ECO:0007322	IEA	GO_REF:0000043	UniProtKB-KW:KW-0896	7227	UniProt		P
UniProtKB	H1ZYH2	chico	involved_in	GO:0048477	oogenesis	ECO:0007322	IEA	GO_REF:0000043	UniProtKB-KW:KW-0896	7227	UniProt		P
UniProtKB	H1ZYH3	chico	involved_in	GO:0048477	oogenesis	ECO:0007322	IEA	GO_REF:0000043	UniProtKB-KW:KW-0896	7227	UniProt		P
UniProtKB	H1ZYH4	chico	involved_in	GO:0048477	oogenesis	ECO:0007322	IEA	GO_REF:0000043	UniProtKB-KW:KW-0896	7227	UniProt		P
UniProtKB	H1ZYH5	chico	involved_in	GO:0048477	oogenesis	ECO:0007322	IEA	GO_REF:0000043	UniProtKB-KW:KW-0896	7227	UniProt		P
UniProtKB	H1ZYH6	chico	involved_in	GO:0048477	oogenesis	ECO:0007322	IEA	GO_REF:0000043	UniProtKB-KW:KW-0896	7227	UniProt		P
UniProtKB	H1ZYH8	chico	involved_in	GO:0048477	oogenesis	ECO:0007322	IEA	GO_REF:0000043	UniProtKB-KW:KW-0896	7227	UniProt		P
UniProtKB	H1ZYH9	chico	involved_in	GO:0048477	oogenesis	ECO:0007322	IEA	GO_REF:0000043	UniProtKB-KW:KW-0896	7227	UniProt		P
UniProtKB	H1ZYI0	chico	involved_in	GO:0048477	oogenesis	ECO:0007322	IEA	GO_REF:0000043	UniProtKB-KW:KW-0896	7227	UniProt		P
UniProtKB	H1ZYI1	chico	involved_in	GO:0048477	oogenesis	ECO:0007322	IEA	GO_REF:0000043	UniProtKB-KW:KW-0896	7227	UniProt		P
UniProtKB	H1ZYI2	chico	involved_in	GO:0048477	oogenesis	ECO:0007322	IEA	GO_REF:0000043	UniProtKB-KW:KW-0896	7227	UniProt		P
UniProtKB	H1ZYJ5	chico	involved_in	GO:0048477	oogenesis	ECO:0007322	IEA	GO_REF:0000043	UniProtKB-KW:KW-0896	7227	UniProt		P
UniProtKB	H9A9K2	M6	involved_in	GO:0048477	oogenesis	ECO:0000315	IMP	PMID:21603606		7227	FlyBase		P
UniProtKB	K7WKT5	K7WKT5	involved_in	GO:0048477	oogenesis	ECO:0007322	IEA	GO_REF:0000043	UniProtKB-KW:KW-0896	7227	UniProt		P
UniProtKB	K7WQ43	K7WQ43	involved_in	GO:0048477	oogenesis	ECO:0007322	IEA	GO_REF:0000043	UniProtKB-KW:KW-0896	7227	UniProt		P
UniProtKB	K7WQ48	K7WQ48	involved_in	GO:0048477	oogenesis	ECO:0007322	IEA	GO_REF:0000043	UniProtKB-KW:KW-0896	7227	UniProt		P
UniProtKB	K7WS99	K7WS99	involved_in	GO:0048477	oogenesis	ECO:0007322	IEA	GO_REF:0000043	UniProtKB-KW:KW-0896	7227	UniProt		P
UniProtKB	K7WSA4	K7WSA4	involved_in	GO:0048477	oogenesis	ECO:0007322	IEA	GO_REF:0000043	UniProtKB-KW:KW-0896	7227	UniProt		P
UniProtKB	K7X549	K7X549	involved_in	GO:0048477	oogenesis	ECO:0007322	IEA	GO_REF:0000043	UniProtKB-KW:KW-0896	7227	UniProt		P
UniProtKB	K7X552	K7X552	involved_in	GO:0048477	oogenesis	ECO:0007322	IEA	GO_REF:0000043	UniProtKB-KW:KW-0896	7227	UniProt		P
UniProtKB	K7XHZ8	K7XHZ8	involved_in	GO:0048477	oogenesis	ECO:0007322	IEA	GO_REF:0000043	UniProtKB-KW:KW-0896	7227	UniProt		P
UniProtKB	K7XI02	K7XI02	involved_in	GO:0048477	oogenesis	ECO:0007322	IEA	GO_REF:0000043	UniProtKB-KW:KW-0896	7227	UniProt		P
UniProtKB	K7XI02	K7XI02	involved_in	GO:0007283	spermatogenesis	ECO:0007322	IEA	GO_REF:0000043	UniProtKB-KW:KW-0744	7227	UniProt		P
UniProtKB	L0CPL8	SpnE	involved_in	GO:0048477	oogenesis	ECO:0007322	IEA	GO_REF:0000043	UniProtKB-KW:KW-0896	7227	UniProt		P
UniProtKB	L0CPL8	SpnE	involved_in	GO:0007283	spermatogenesis	ECO:0007322	IEA	GO_REF:0000043	UniProtKB-KW:KW-0744	7227	UniProt		P
UniProtKB	L0CPM3	SpnE	involved_in	GO:0048477	oogenesis	ECO:0007322	IEA	GO_REF:0000043	UniProtKB-KW:KW-0896	7227	UniProt		P
UniProtKB	L0CPM3	SpnE	involved_in	GO:0007283	spermatogenesis	ECO:0007322	IEA	GO_REF:0000043	UniProtKB-KW:KW-0744	7227	UniProt		P
UniProtKB	L0CPN2	SpnE	involved_in	GO:0048477	oogenesis	ECO:0007322	IEA	GO_REF:0000043	UniProtKB-KW:KW-0896	7227	UniProt		P
UniProtKB	L0CPN2	SpnE	involved_in	GO:0007283	spermatogenesis	ECO:0007322	IEA	GO_REF:0000043	UniProtKB-KW:KW-0744	7227	UniProt		P
UniProtKB	L0CPN8	SpnE	involved_in	GO:0048477	oogenesis	ECO:0007322	IEA	GO_REF:0000043	UniProtKB-KW:KW-0896	7227	UniProt		P
UniProtKB	L0CPN8	SpnE	involved_in	GO:0007283	spermatogenesis	ECO:0007322	IEA	GO_REF:0000043	UniProtKB-KW:KW-0744	7227	UniProt		P
UniProtKB	L0CPP6	SpnE	involved_in	GO:0048477	oogenesis	ECO:0007322	IEA	GO_REF:0000043	UniProtKB-KW:KW-0896	7227	UniProt		P
UniProtKB	L0CPP6	SpnE	involved_in	GO:0007283	spermatogenesis	ECO:0007322	IEA	GO_REF:0000043	UniProtKB-KW:KW-0744	7227	UniProt		P
UniProtKB	L0CPP8	SpnE	involved_in	GO:0048477	oogenesis	ECO:0007322	IEA	GO_REF:0000043	UniProtKB-KW:KW-0896	7227	UniProt		P
UniProtKB	L0CPP8	SpnE	involved_in	GO:0007283	spermatogenesis	ECO:0007322	IEA	GO_REF:0000043	UniProtKB-KW:KW-0744	7227	UniProt		P
UniProtKB	L0CPS9	mael	involved_in	GO:0048477	oogenesis	ECO:0007322	IEA	GO_REF:0000043	UniProtKB-KW:KW-0896	7227	UniProt		P
UniProtKB	L0CPU6	SpnE	involved_in	GO:0048477	oogenesis	ECO:0007322	IEA	GO_REF:0000043	UniProtKB-KW:KW-0896	7227	UniProt		P
UniProtKB	L0CPW3	SpnE	involved_in	GO:0048477	oogenesis	ECO:0007322	IEA	GO_REF:0000043	UniProtKB-KW:KW-0896	7227	UniProt		P
UniProtKB	L0CPW3	SpnE	involved_in	GO:0007283	spermatogenesis	ECO:0007322	IEA	GO_REF:0000043	UniProtKB-KW:KW-0744	7227	UniProt		P
UniProtKB	L0CPW8	SpnE	involved_in	GO:0048477	oogenesis	ECO:0007322	IEA	GO_REF:0000043	UniProtKB-KW:KW-0896	7227	UniProt		P
UniProtKB	L0CPW8	SpnE	involved_in	GO:0007283	spermatogenesis	ECO:0007322	IEA	GO_REF:0000043	UniProtKB-KW:KW-0744	7227	UniProt		P
UniProtKB	L0CPX3	SpnE	involved_in	GO:0048477	oogenesis	ECO:0007322	IEA	GO_REF:0000043	UniProtKB-KW:KW-0896	7227	UniProt		P
UniProtKB	L0CPX3	SpnE	involved_in	GO:0007283	spermatogenesis	ECO:0007322	IEA	GO_REF:0000043	UniProtKB-KW:KW-0744	7227	UniProt		P
UniProtKB	L0CPX8	SpnE	involved_in	GO:0048477	oogenesis	ECO:0007322	IEA	GO_REF:0000043	UniProtKB-KW:KW-0896	7227	UniProt		P
UniProtKB	L0CPX8	SpnE	involved_in	GO:0007283	spermatogenesis	ECO:0007322	IEA	GO_REF:0000043	UniProtKB-KW:KW-0744	7227	UniProt		P
UniProtKB	L0CQ09	mael	involved_in	GO:0048477	oogenesis	ECO:0007322	IEA	GO_REF:0000043	UniProtKB-KW:KW-0896	7227	UniProt		P
UniProtKB	L0CQ14	mael	involved_in	GO:0048477	oogenesis	ECO:0007322	IEA	GO_REF:0000043	UniProtKB-KW:KW-0896	7227	UniProt		P
UniProtKB	L0CQY0	SpnE	involved_in	GO:0048477	oogenesis	ECO:0007322	IEA	GO_REF:0000043	UniProtKB-KW:KW-0896	7227	UniProt		P
UniProtKB	L0CQY0	SpnE	involved_in	GO:0007283	spermatogenesis	ECO:0007322	IEA	GO_REF:0000043	UniProtKB-KW:KW-0744	7227	UniProt		P
UniProtKB	L0CQY7	SpnE	involved_in	GO:0048477	oogenesis	ECO:0007322	IEA	GO_REF:0000043	UniProtKB-KW:KW-0896	7227	UniProt		P
UniProtKB	L0CQY7	SpnE	involved_in	GO:0007283	spermatogenesis	ECO:0007322	IEA	GO_REF:0000043	UniProtKB-KW:KW-0744	7227	UniProt		P
UniProtKB	L0CQZ7	SpnE	involved_in	GO:0048477	oogenesis	ECO:0007322	IEA	GO_REF:0000043	UniProtKB-KW:KW-0896	7227	UniProt		P
UniProtKB	L0CR04	SpnE	involved_in	GO:0048477	oogenesis	ECO:0007322	IEA	GO_REF:0000043	UniProtKB-KW:KW-0896	7227	UniProt		P
UniProtKB	L0CR04	SpnE	involved_in	GO:0007283	spermatogenesis	ECO:0007322	IEA	GO_REF:0000043	UniProtKB-KW:KW-0744	7227	UniProt		P
UniProtKB	L0CR13	SpnE	involved_in	GO:0048477	oogenesis	ECO:0007322	IEA	GO_REF:0000043	UniProtKB-KW:KW-0896	7227	UniProt		P
UniProtKB	L0CR13	SpnE	involved_in	GO:0007283	spermatogenesis	ECO:0007322	IEA	GO_REF:0000043	UniProtKB-KW:KW-0744	7227	UniProt		P
UniProtKB	L0CR19	SpnE	involved_in	GO:0048477	oogenesis	ECO:0007322	IEA	GO_REF:0000043	UniProtKB-KW:KW-0896	7227	UniProt		P
UniProtKB	L0CR19	SpnE	involved_in	GO:0007283	spermatogenesis	ECO:0007322	IEA	GO_REF:0000043	UniProtKB-KW:KW-0744	7227	UniProt		P
UniProtKB	L0CR41	mael	involved_in	GO:0048477	oogenesis	ECO:0007322	IEA	GO_REF:0000043	UniProtKB-KW:KW-0896	7227	UniProt		P
UniProtKB	L0CR46	mael	involved_in	GO:0048477	oogenesis	ECO:0007322	IEA	GO_REF:0000043	UniProtKB-KW:KW-0896	7227	UniProt		P
UniProtKB	L0CRC8	SpnE	involved_in	GO:0048477	oogenesis	ECO:0007322	IEA	GO_REF:0000043	UniProtKB-KW:KW-0896	7227	UniProt		P
UniProtKB	L0CRC8	SpnE	involved_in	GO:0007283	spermatogenesis	ECO:0007322	IEA	GO_REF:0000043	UniProtKB-KW:KW-0744	7227	UniProt		P
UniProtKB	L0CRD3	SpnE	involved_in	GO:0048477	oogenesis	ECO:0007322	IEA	GO_REF:0000043	UniProtKB-KW:KW-0896	7227	UniProt		P
UniProtKB	L0CRD9	SpnE	involved_in	GO:0048477	oogenesis	ECO:0007322	IEA	GO_REF:0000043	UniProtKB-KW:KW-0896	7227	UniProt		P
UniProtKB	L0CRE5	SpnE	involved_in	GO:0048477	oogenesis	ECO:0007322	IEA	GO_REF:0000043	UniProtKB-KW:KW-0896	7227	UniProt		P
UniProtKB	L0CRE5	SpnE	involved_in	GO:0007283	spermatogenesis	ECO:0007322	IEA	GO_REF:0000043	UniProtKB-KW:KW-0744	7227	UniProt		P
UniProtKB	L0CRE9	SpnE	involved_in	GO:0048477	oogenesis	ECO:0007322	IEA	GO_REF:0000043	UniProtKB-KW:KW-0896	7227	UniProt		P
UniProtKB	L0CRE9	SpnE	involved_in	GO:0007283	spermatogenesis	ECO:0007322	IEA	GO_REF:0000043	UniProtKB-KW:KW-0744	7227	UniProt		P
UniProtKB	L0CRF3	SpnE	involved_in	GO:0048477	oogenesis	ECO:0007322	IEA	GO_REF:0000043	UniProtKB-KW:KW-0896	7227	UniProt		P
UniProtKB	L0CRF3	SpnE	involved_in	GO:0007283	spermatogenesis	ECO:0007322	IEA	GO_REF:0000043	UniProtKB-KW:KW-0744	7227	UniProt		P
UniProtKB	L0CRF9	SpnE	involved_in	GO:0048477	oogenesis	ECO:0007322	IEA	GO_REF:0000043	UniProtKB-KW:KW-0896	7227	UniProt		P
UniProtKB	L0CRF9	SpnE	involved_in	GO:0007283	spermatogenesis	ECO:0007322	IEA	GO_REF:0000043	UniProtKB-KW:KW-0744	7227	UniProt		P
UniProtKB	L0CRI6	mael	involved_in	GO:0048477	oogenesis	ECO:0007322	IEA	GO_REF:0000043	UniProtKB-KW:KW-0896	7227	UniProt		P
UniProtKB	L0CRN7	SpnE	involved_in	GO:0048477	oogenesis	ECO:0007322	IEA	GO_REF:0000043	UniProtKB-KW:KW-0896	7227	UniProt		P
UniProtKB	L0CRN7	SpnE	involved_in	GO:0007283	spermatogenesis	ECO:0007322	IEA	GO_REF:0000043	UniProtKB-KW:KW-0744	7227	UniProt		P
UniProtKB	L0CRP2	SpnE	involved_in	GO:0048477	oogenesis	ECO:0007322	IEA	GO_REF:0000043	UniProtKB-KW:KW-0896	7227	UniProt		P
UniProtKB	L0CRP9	SpnE	involved_in	GO:0048477	oogenesis	ECO:0007322	IEA	GO_REF:0000043	UniProtKB-KW:KW-0896	7227	UniProt		P
UniProtKB	L0CRP9	SpnE	involved_in	GO:0007283	spermatogenesis	ECO:0007322	IEA	GO_REF:0000043	UniProtKB-KW:KW-0744	7227	UniProt		P
UniProtKB	L0CRQ3	SpnE	involved_in	GO:0048477	oogenesis	ECO:0007322	IEA	GO_REF:0000043	UniProtKB-KW:KW-0896	7227	UniProt		P
UniProtKB	L0CRQ3	SpnE	involved_in	GO:0007283	spermatogenesis	ECO:0007322	IEA	GO_REF:0000043	UniProtKB-KW:KW-0744	7227	UniProt		P
UniProtKB	L0CRQ9	SpnE	involved_in	GO:0048477	oogenesis	ECO:0007322	IEA	GO_REF:0000043	UniProtKB-KW:KW-0896	7227	UniProt		P
UniProtKB	L0CRR4	SpnE	involved_in	GO:0048477	oogenesis	ECO:0007322	IEA	GO_REF:0000043	UniProtKB-KW:KW-0896	7227	UniProt		P
UniProtKB	L0CRR4	SpnE	involved_in	GO:0007283	spermatogenesis	ECO:0007322	IEA	GO_REF:0000043	UniProtKB-KW:KW-0744	7227	UniProt		P
UniProtKB	L0CRR9	SpnE	involved_in	GO:0048477	oogenesis	ECO:0007322	IEA	GO_REF:0000043	UniProtKB-KW:KW-0896	7227	UniProt		P
UniProtKB	L0CRR9	SpnE	involved_in	GO:0007283	spermatogenesis	ECO:0007322	IEA	GO_REF:0000043	UniProtKB-KW:KW-0744	7227	UniProt		P
UniProtKB	L0CRU3	mael	involved_in	GO:0048477	oogenesis	ECO:0007322	IEA	GO_REF:0000043	UniProtKB-KW:KW-0896	7227	UniProt		P
UniProtKB	L0CRU8	mael	involved_in	GO:0048477	oogenesis	ECO:0007322	IEA	GO_REF:0000043	UniProtKB-KW:KW-0896	7227	UniProt		P
UniProtKB	M9MQH0	Nost	involved_in	GO:0030708	germarium-derived female germ-line cyst encapsulation	ECO:0000316	IGI	PMID:25413347	FB:FBgn0035533	7227	FlyBase		P
UniProtKB	M9MRD1	Msp300	involved_in	GO:0008335	female germline ring canal stabilization	ECO:0000315	IMP	PMID:16337624		7227	FlyBase		P
UniProtKB	M9MRD1	Msp300	involved_in	GO:0007303	cytoplasmic transport, nurse cell to oocyte	ECO:0000315	IMP	PMID:16337624		7227	FlyBase		P
UniProtKB	M9MRD4	Msp300	involved_in	GO:0008335	female germline ring canal stabilization	ECO:0000315	IMP	PMID:16337624		7227	FlyBase		P
UniProtKB	M9MRD4	Msp300	involved_in	GO:0007303	cytoplasmic transport, nurse cell to oocyte	ECO:0000315	IMP	PMID:16337624		7227	FlyBase		P
UniProtKB	M9MRD5	B9d2	involved_in	GO:0007288	sperm axoneme assembly	ECO:0000315	IMP	PMID:27646273		7227	FlyBase		P
UniProtKB	M9MRD6	Msp300	involved_in	GO:0008335	female germline ring canal stabilization	ECO:0000315	IMP	PMID:16337624		7227	FlyBase		P
UniProtKB	M9MRD6	Msp300	involved_in	GO:0007303	cytoplasmic transport, nurse cell to oocyte	ECO:0000315	IMP	PMID:16337624		7227	FlyBase		P
UniProtKB	M9MRD9	PAPLA1	involved_in	GO:0007283	spermatogenesis	ECO:0000315	IMP	PMID:25002678		7227	FlyBase		P
UniProtKB	M9MRF5	Msp300	involved_in	GO:0008335	female germline ring canal stabilization	ECO:0000315	IMP	PMID:16337624		7227	FlyBase		P
UniProtKB	M9MRF5	Msp300	involved_in	GO:0007303	cytoplasmic transport, nurse cell to oocyte	ECO:0000315	IMP	PMID:16337624		7227	FlyBase		P
UniProtKB	M9MRG5	tai	involved_in	GO:0007298	border follicle cell migration	ECO:0000315	IMP	PMID:11163181		7227	FlyBase		P
UniProtKB	M9MRG5	tai	involved_in	GO:0007298	border follicle cell migration	ECO:0000315	IMP	PMID:19350016		7227	FlyBase		P
UniProtKB	M9MRJ4	Msp300	involved_in	GO:0008335	female germline ring canal stabilization	ECO:0000315	IMP	PMID:16337624		7227	FlyBase		P
UniProtKB	M9MRJ4	Msp300	involved_in	GO:0007303	cytoplasmic transport, nurse cell to oocyte	ECO:0000315	IMP	PMID:16337624		7227	FlyBase		P
UniProtKB	M9MRJ8	tai	involved_in	GO:0007298	border follicle cell migration	ECO:0000315	IMP	PMID:11163181		7227	FlyBase		P
UniProtKB	M9MRJ8	tai	involved_in	GO:0007298	border follicle cell migration	ECO:0000315	IMP	PMID:19350016		7227	FlyBase		P
UniProtKB	M9MRT5	loqs	involved_in	GO:0048132	female germ-line stem cell asymmetric division	ECO:0000315	IMP	PMID:17320391		7227	FlyBase		P
UniProtKB	M9MS40	nej	involved_in	GO:0030707	follicle cell of egg chamber development	ECO:0000315	IMP	PMID:26205122		7227	FlyBase		P
UniProtKB	M9MS42	Ptpmeg2	involved_in	GO:0007298	border follicle cell migration	ECO:0000315	IMP	PMID:22825871		7227	FlyBase		P
UniProtKB	M9MSG3	Msp300	involved_in	GO:0008335	female germline ring canal stabilization	ECO:0000315	IMP	PMID:16337624		7227	FlyBase		P
UniProtKB	M9MSG3	Msp300	involved_in	GO:0007303	cytoplasmic transport, nurse cell to oocyte	ECO:0000315	IMP	PMID:16337624		7227	FlyBase		P
UniProtKB	M9MSL4	Cep135	involved_in	GO:0007288	sperm axoneme assembly	ECO:0000315	IMP	PMID:19321663		7227	FlyBase		P
UniProtKB	M9MSL4	Cep135	involved_in	GO:0007288	sperm axoneme assembly	ECO:0000315	IMP	PMID:22898782		7227	FlyBase		P
UniProtKB	M9MSL4	Cep135	involved_in	GO:0007288	sperm axoneme assembly	ECO:0000315	IMP	PMID:20392737		7227	FlyBase		P
UniProtKB	M9ND42	Cip4	involved_in	GO:0030708	germarium-derived female germ-line cyst encapsulation	ECO:0000315	IMP	PMID:25413347		7227	FlyBase		P
UniProtKB	M9ND44	Cip4	involved_in	GO:0030708	germarium-derived female germ-line cyst encapsulation	ECO:0000315	IMP	PMID:25413347		7227	FlyBase		P
UniProtKB	M9ND53	tai	involved_in	GO:0007298	border follicle cell migration	ECO:0000315	IMP	PMID:11163181		7227	FlyBase		P
UniProtKB	M9ND53	tai	involved_in	GO:0007298	border follicle cell migration	ECO:0000315	IMP	PMID:19350016		7227	FlyBase		P
UniProtKB	M9ND53	tai	involved_in	GO:0007298	border follicle cell migration	ECO:0000315	IMP	PMID:31402304		7227	FlyBase		P
UniProtKB	M9ND57	clone 2.45	involved_in	GO:0007283	spermatogenesis	ECO:0007322	IEA	GO_REF:0000043	UniProtKB-KW:KW-0744	7227	UniProt		P
UniProtKB	M9ND74	Rbfox1	involved_in	GO:0048477	oogenesis	ECO:0000315	IMP	PMID:20724451		7227	FlyBase		P
UniProtKB	M9ND74	Rbfox1	involved_in	GO:0030706	germarium-derived oocyte differentiation	ECO:0000315	IMP	PMID:26954550		7227	FlyBase		P
UniProtKB	M9NDE0	fbl	involved_in	GO:0048477	oogenesis	ECO:0000315	IMP	PMID:18759961		7227	FlyBase		P
UniProtKB	M9NDE0	fbl	involved_in	GO:0007283	spermatogenesis	ECO:0000315	IMP	PMID:19602483		7227	FlyBase		P
UniProtKB	M9NDH6	Cip4	involved_in	GO:0030708	germarium-derived female germ-line cyst encapsulation	ECO:0000315	IMP	PMID:25413347		7227	FlyBase		P
UniProtKB	M9NDM3	rhea	involved_in	GO:0007298	border follicle cell migration	ECO:0000315	IMP	PMID:22827336		7227	FlyBase		P
UniProtKB	M9NDN7	ACXA	involved_in	GO:0007283	spermatogenesis	ECO:0000270	IEP	PMID:11180822		7227	FlyBase		P
UniProtKB	M9NE16	Cip4	involved_in	GO:0030708	germarium-derived female germ-line cyst encapsulation	ECO:0000315	IMP	PMID:25413347		7227	FlyBase		P
UniProtKB	M9NEA1	stai	involved_in	GO:0008354	germ cell migration	ECO:0000315	IMP	PMID:11854423		7227	FlyBase		P
UniProtKB	M9NEA1	stai	involved_in	GO:0007298	border follicle cell migration	ECO:0000315	IMP	PMID:16580994		7227	FlyBase		P
UniProtKB	M9NEA1	stai	involved_in	GO:0007298	border follicle cell migration	ECO:0000315	IMP	PMID:22808215		7227	FlyBase		P
UniProtKB	M9NEA7	dec	involved_in	GO:0007304	chorion-containing eggshell formation	ECO:0000256	IEA	GO_REF:0000002	InterPro:IPR006718|InterPro:IPR006719|InterPro:IPR006720	7227	InterPro		P
UniProtKB	M9NEG1	mamo	involved_in	GO:0007143	female meiotic nuclear division	ECO:0000315	IMP	PMID:17600690		7227	FlyBase		P
UniProtKB	M9NEG1	mamo	involved_in	GO:0007276	gamete generation	ECO:0000315	IMP	PMID:17600690		7227	FlyBase		P
UniProtKB	M9NEG4	mud	involved_in	GO:0007058	spindle assembly involved in female meiosis II	ECO:0000315	IMP	PMID:16510791		7227	FlyBase		P
UniProtKB	M9NEY8	Tet	involved_in	GO:0007281	germ cell development	ECO:0000315	IMP	PMID:25936838		7227	UniProt		P
UniProtKB	M9NEY9	dec	involved_in	GO:0007304	chorion-containing eggshell formation	ECO:0000256	IEA	GO_REF:0000002	InterPro:IPR006718|InterPro:IPR006719|InterPro:IPR006720	7227	InterPro		P
UniProtKB	M9NF07	Cip4	involved_in	GO:0030708	germarium-derived female germ-line cyst encapsulation	ECO:0000315	IMP	PMID:25413347		7227	FlyBase		P
UniProtKB	M9NF10	Cip4	involved_in	GO:0030708	germarium-derived female germ-line cyst encapsulation	ECO:0000315	IMP	PMID:25413347		7227	FlyBase		P
UniProtKB	M9NF12	ACXA	involved_in	GO:0007283	spermatogenesis	ECO:0000270	IEP	PMID:11180822		7227	FlyBase		P
UniProtKB	M9NF14	Imp	involved_in	GO:0007283	spermatogenesis	ECO:0000270	IEP	PMID:18820448		7227	FlyBase		P
UniProtKB	M9NFQ7	Rbfox1	involved_in	GO:0048477	oogenesis	ECO:0000315	IMP	PMID:20724451		7227	FlyBase		P
UniProtKB	M9NFQ7	Rbfox1	involved_in	GO:0030706	germarium-derived oocyte differentiation	ECO:0000315	IMP	PMID:26954550		7227	FlyBase		P
UniProtKB	M9NFR5	yps	involved_in	GO:0048477	oogenesis	ECO:0000303	NAS	PMID:11700288		7227	FlyBase		P
UniProtKB	M9NG31	dec	involved_in	GO:0007304	chorion-containing eggshell formation	ECO:0000256	IEA	GO_REF:0000002	InterPro:IPR006718|InterPro:IPR006719|InterPro:IPR006720	7227	InterPro		P
UniProtKB	M9NGE4	mud	involved_in	GO:0007058	spindle assembly involved in female meiosis II	ECO:0000315	IMP	PMID:16510791		7227	FlyBase		P
UniProtKB	M9PBA8	ACXA	involved_in	GO:0007283	spermatogenesis	ECO:0000270	IEP	PMID:11180822		7227	FlyBase		P
UniProtKB	M9PBB5	vas	involved_in	GO:0048477	oogenesis	ECO:0007001	HMP	PMID:1783295		7227	FlyBase		P
UniProtKB	M9PBB5	vas	involved_in	GO:0030717	oocyte karyosome formation	ECO:0000303	NAS	PMID:11700288		7227	FlyBase		P
UniProtKB	M9PBB5	vas	involved_in	GO:0007314	oocyte anterior/posterior axis specification	ECO:0000303	NAS	PMID:10878576		7227	FlyBase		P
UniProtKB	M9PBB5	vas	involved_in	GO:0048477	oogenesis	ECO:0000304	TAS	PMID:10449356		7227	FlyBase		P
UniProtKB	M9PBB5	vas	involved_in	GO:0007315	pole plasm assembly	ECO:0000304	TAS	PMID:8804312		7227	FlyBase		P
UniProtKB	M9PBB5	vas	involved_in	GO:0007315	pole plasm assembly	ECO:0000304	TAS	PMID:8970731		7227	FlyBase		P
UniProtKB	M9PBB5	vas	involved_in	GO:0007315	pole plasm assembly	ECO:0000304	TAS	PMID:11131516		7227	FlyBase		P
UniProtKB	M9PBB5	vas	involved_in	GO:0007293	germarium-derived egg chamber formation	ECO:0000315	IMP	PMID:16630817		7227	FlyBase		P
UniProtKB	M9PBB5	vas	involved_in	GO:0007315	pole plasm assembly	ECO:0000315	IMP	PMID:2151612		7227	FlyBase		P
UniProtKB	M9PBB5	vas	involved_in	GO:0007316	pole plasm RNA localization	ECO:0000315	IMP	PMID:2151612		7227	FlyBase		P
UniProtKB	M9PBP3	Cip4	involved_in	GO:0030708	germarium-derived female germ-line cyst encapsulation	ECO:0000315	IMP	PMID:25413347		7227	FlyBase		P
UniProtKB	M9PBU3	clone 2.45	involved_in	GO:0007283	spermatogenesis	ECO:0007322	IEA	GO_REF:0000043	UniProtKB-KW:KW-0744	7227	UniProt		P
UniProtKB	M9PBW9	rhea	involved_in	GO:0007298	border follicle cell migration	ECO:0000315	IMP	PMID:22827336		7227	FlyBase		P
UniProtKB	M9PBZ2	Rbp9	involved_in	GO:0048477	oogenesis	ECO:0000315	IMP	PMID:15529000		7227	FlyBase		P
UniProtKB	M9PBZ2	Rbp9	involved_in	GO:0036093	germ cell proliferation	ECO:0000315	IMP	PMID:15529000		7227	FlyBase		P
UniProtKB	M9PC23	Msp300	involved_in	GO:0008335	female germline ring canal stabilization	ECO:0000315	IMP	PMID:16337624		7227	FlyBase		P
UniProtKB	M9PC23	Msp300	involved_in	GO:0007303	cytoplasmic transport, nurse cell to oocyte	ECO:0000315	IMP	PMID:16337624		7227	FlyBase		P
UniProtKB	M9PC47	ifc	involved_in	GO:0007283	spermatogenesis	ECO:0000304	TAS	PMID:9813190		7227	FlyBase		P
UniProtKB	M9PC47	ifc	involved_in	GO:0007053	spindle assembly involved in male meiosis	ECO:0000315	IMP	PMID:9819060		7227	FlyBase		P
UniProtKB	M9PC84	Msp300	involved_in	GO:0008335	female germline ring canal stabilization	ECO:0000315	IMP	PMID:16337624		7227	FlyBase		P
UniProtKB	M9PC84	Msp300	involved_in	GO:0007303	cytoplasmic transport, nurse cell to oocyte	ECO:0000315	IMP	PMID:16337624		7227	FlyBase		P
UniProtKB	M9PC91	rols	involved_in	GO:0007298	border follicle cell migration	ECO:0000315	IMP	PMID:16580994		7227	FlyBase		P
UniProtKB	M9PCK8	Cep135	involved_in	GO:0007288	sperm axoneme assembly	ECO:0000315	IMP	PMID:19321663		7227	FlyBase		P
UniProtKB	M9PCK8	Cep135	involved_in	GO:0007288	sperm axoneme assembly	ECO:0000315	IMP	PMID:22898782		7227	FlyBase		P
UniProtKB	M9PCK8	Cep135	involved_in	GO:0007288	sperm axoneme assembly	ECO:0000315	IMP	PMID:20392737		7227	FlyBase		P
UniProtKB	M9PCM8	Msp300	involved_in	GO:0008335	female germline ring canal stabilization	ECO:0000315	IMP	PMID:16337624		7227	FlyBase		P
UniProtKB	M9PCM8	Msp300	involved_in	GO:0007303	cytoplasmic transport, nurse cell to oocyte	ECO:0000315	IMP	PMID:16337624		7227	FlyBase		P
UniProtKB	M9PCQ6	Dlg5	involved_in	GO:0007298	border follicle cell migration	ECO:0000315	IMP	PMID:23173089		7227	FlyBase		P
UniProtKB	M9PCQ8	chico	involved_in	GO:0048477	oogenesis	ECO:0007322	IEA	GO_REF:0000043	UniProtKB-KW:KW-0896	7227	UniProt		P
UniProtKB	M9PD17	gig	involved_in	GO:0048477	oogenesis	ECO:0000315	IMP	PMID:10052455		7227	FlyBase		P
UniProtKB	M9PD17	gig	involved_in	GO:0048477	oogenesis	ECO:0000315	IMP	PMID:24531791		7227	FlyBase		P
UniProtKB	M9PD90	Dlg5	involved_in	GO:0007298	border follicle cell migration	ECO:0000315	IMP	PMID:23173089		7227	FlyBase		P
UniProtKB	M9PDB0	bru1	involved_in	GO:0048477	oogenesis	ECO:0007001	HMP	PMID:1783295		7227	FlyBase		P
UniProtKB	M9PDB0	bru1	involved_in	GO:0048477	oogenesis	ECO:0000315	IMP	PMID:11309853		7227	FlyBase		P
UniProtKB	M9PDB0	bru1	involved_in	GO:0048477	oogenesis	ECO:0000315	IMP	PMID:12591598		7227	FlyBase		P
UniProtKB	M9PDB0	bru1	involved_in	GO:0007281	germ cell development	ECO:0000315	IMP	PMID:16399084		7227	FlyBase		P
UniProtKB	M9PDM4	Pi4KIIIalpha	involved_in	GO:0048477	oogenesis	ECO:0000315	IMP	PMID:24413170		7227	FlyBase		P
UniProtKB	M9PDM4	Pi4KIIIalpha	involved_in	GO:0007293	germarium-derived egg chamber formation	ECO:0000315	IMP	PMID:24413170		7227	FlyBase		P
UniProtKB	M9PE28	tho2	involved_in	GO:0048477	oogenesis	ECO:0000315	IMP	PMID:23450845		7227	FlyBase		P
UniProtKB	M9PE52	Cip4	involved_in	GO:0030708	germarium-derived female germ-line cyst encapsulation	ECO:0000315	IMP	PMID:25413347		7227	FlyBase		P
UniProtKB	M9PEE7	clone 2.45	involved_in	GO:0007283	spermatogenesis	ECO:0007322	IEA	GO_REF:0000043	UniProtKB-KW:KW-0744	7227	UniProt		P
UniProtKB	M9PEJ8	rhea	involved_in	GO:0007298	border follicle cell migration	ECO:0000315	IMP	PMID:22827336		7227	FlyBase		P
UniProtKB	M9PEK6	mud	involved_in	GO:0007058	spindle assembly involved in female meiosis II	ECO:0000315	IMP	PMID:16510791		7227	FlyBase		P
UniProtKB	M9PEL3	qm	involved_in	GO:0048477	oogenesis	ECO:0000315	IMP	PMID:24531791		7227	FlyBase		P
UniProtKB	M9PEL3	qm	involved_in	GO:0008354	germ cell migration	ECO:0000315	IMP	PMID:14960281		7227	FlyBase		P
UniProtKB	M9PEP8	Msp300	involved_in	GO:0008335	female germline ring canal stabilization	ECO:0000315	IMP	PMID:16337624		7227	FlyBase		P
UniProtKB	M9PEP8	Msp300	involved_in	GO:0007303	cytoplasmic transport, nurse cell to oocyte	ECO:0000315	IMP	PMID:16337624		7227	FlyBase		P
UniProtKB	M9PF06	rhea	involved_in	GO:0007298	border follicle cell migration	ECO:0000315	IMP	PMID:22827336		7227	FlyBase		P
UniProtKB	M9PF35	Klp67A	involved_in	GO:0016346	male meiotic chromosome movement towards spindle pole	ECO:0000315	IMP	PMID:15252134		7227	FlyBase		P
UniProtKB	M9PF35	Klp67A	involved_in	GO:0055047	generative cell mitosis	ECO:0000315	IMP	PMID:13679514		7227	FlyBase		P
UniProtKB	M9PF35	Klp67A	involved_in	GO:0007054	spindle assembly involved in male meiosis I	ECO:0000315	IMP	PMID:13679514		7227	FlyBase		P
UniProtKB	M9PF35	Klp67A	involved_in	GO:0007060	male meiosis chromosome segregation	ECO:0000315	IMP	PMID:15252134		7227	FlyBase		P
UniProtKB	M9PF35	Klp67A	involved_in	GO:0007141	male meiosis I	ECO:0000315	IMP	PMID:13679514		7227	FlyBase		P
UniProtKB	M9PF74	Rbfox1	involved_in	GO:0048477	oogenesis	ECO:0000315	IMP	PMID:20724451		7227	FlyBase		P
UniProtKB	M9PF74	Rbfox1	involved_in	GO:0030706	germarium-derived oocyte differentiation	ECO:0000315	IMP	PMID:26954550		7227	FlyBase		P
UniProtKB	M9PF75	rols	involved_in	GO:0007298	border follicle cell migration	ECO:0000315	IMP	PMID:16580994		7227	FlyBase		P
UniProtKB	M9PFC6	rols	involved_in	GO:0007298	border follicle cell migration	ECO:0000315	IMP	PMID:16580994		7227	FlyBase		P
UniProtKB	M9PFW7	M6	involved_in	GO:0048477	oogenesis	ECO:0000315	IMP	PMID:21603606		7227	FlyBase		P
UniProtKB	M9PFZ7	Dmel\CG14187	involved_in	GO:0007304	chorion-containing eggshell formation	ECO:0000270	IEP	PMID:21637834		7227	FlyBase		P
UniProtKB	M9PG80	tj	involved_in	GO:0007281	germ cell development	ECO:0000315	IMP	PMID:28542174		7227	FlyBase		P
UniProtKB	M9PG80	tj	involved_in	GO:0007298	border follicle cell migration	ECO:0000315	IMP	PMID:23720044		7227	FlyBase		P
UniProtKB	M9PG97	fs(2)ltoPP43	involved_in	GO:0007304	chorion-containing eggshell formation	ECO:0007001	HMP	PMID:1783295		7227	FlyBase		P
UniProtKB	M9PGC0	M6	involved_in	GO:0048477	oogenesis	ECO:0000315	IMP	PMID:21603606		7227	FlyBase		P
UniProtKB	M9PGT5	Pat1	involved_in	GO:0045451	pole plasm oskar mRNA localization	ECO:0000315	IMP	PMID:20630947		7227	FlyBase		P
UniProtKB	M9PGW1	Kap3	NOT|involved_in	GO:0007288	sperm axoneme assembly	ECO:0000315	IMP	PMID:14521834		7227	FlyBase		P
UniProtKB	M9PGZ8	Smr	involved_in	GO:0030707	follicle cell of egg chamber development	ECO:0000315	IMP	PMID:26205122		7227	FlyBase		P
UniProtKB	M9PGZ8	Smr	involved_in	GO:0030707	follicle cell of egg chamber development	ECO:0000315	IMP	PMID:23213409		7227	FlyBase		P
UniProtKB	M9PH32	mei-P26	involved_in	GO:0007281	germ cell development	ECO:0000316	IGI	PMID:10924472	FB:FBgn0000158	7227	FlyBase		P
UniProtKB	M9PH32	mei-P26	involved_in	GO:0007276	gamete generation	ECO:0000315	IMP	PMID:10924472		7227	FlyBase		P
UniProtKB	M9PH32	mei-P26	involved_in	GO:0007283	spermatogenesis	ECO:0000316	IGI	PMID:27035939	UniProtKB:Q9V4Q8	7227	UniProt		P
UniProtKB	M9PH32	mei-P26	involved_in	GO:0007283	spermatogenesis	ECO:0000315	IMP	PMID:27035939		7227	UniProt		P
UniProtKB	M9PH39	nej	involved_in	GO:0030707	follicle cell of egg chamber development	ECO:0000315	IMP	PMID:26205122		7227	FlyBase		P
UniProtKB	M9PHN9	clone 2.45	involved_in	GO:0007283	spermatogenesis	ECO:0007322	IEA	GO_REF:0000043	UniProtKB-KW:KW-0744	7227	UniProt		P
UniProtKB	M9PI28	rols	involved_in	GO:0007298	border follicle cell migration	ECO:0000315	IMP	PMID:16580994		7227	FlyBase		P
UniProtKB	M9PI41	sti	involved_in	GO:0007112	male meiosis cytokinesis	ECO:0000315	IMP	PMID:15371536		7227	FlyBase		P
UniProtKB	M9PI58	stwl	involved_in	GO:0042078	germ-line stem cell division	ECO:0000315	IMP	PMID:11940096		7227	FlyBase		P
UniProtKB	M9PJM9	mamo	involved_in	GO:0007143	female meiotic nuclear division	ECO:0000315	IMP	PMID:17600690		7227	FlyBase		P
UniProtKB	M9PJM9	mamo	involved_in	GO:0007276	gamete generation	ECO:0000315	IMP	PMID:17600690		7227	FlyBase		P
UniProtKB	M9PJN0	mud	involved_in	GO:0007058	spindle assembly involved in female meiosis II	ECO:0000315	IMP	PMID:16510791		7227	FlyBase		P
UniProtKB	O01346	egh	involved_in	GO:0030707	follicle cell of egg chamber development	ECO:0000315	IMP	PMID:9012507		7227	FlyBase		P
UniProtKB	O01346	egh	involved_in	GO:0030707	follicle cell of egg chamber development	ECO:0000315	IMP	PMID:9533964		7227	FlyBase		P
UniProtKB	O01346	egh	involved_in	GO:0030720	oocyte localization involved in germarium-derived egg chamber formation	ECO:0000315	IMP	PMID:9533964		7227	FlyBase		P
UniProtKB	O01346	egh	involved_in	GO:0016325	oocyte microtubule cytoskeleton organization	ECO:0000315	IMP	PMID:9533964		7227	FlyBase		P
UniProtKB	O01346	egh	involved_in	GO:0007281	germ cell development	ECO:0000315	IMP	PMID:9533964		7227	FlyBase		P
UniProtKB	O01346	egh	involved_in	GO:0007293	germarium-derived egg chamber formation	ECO:0000315	IMP	PMID:9012507		7227	FlyBase		P
UniProtKB	O01346	egh	involved_in	GO:0007298	border follicle cell migration	ECO:0000315	IMP	PMID:9012507		7227	FlyBase		P
UniProtKB	O01346	egh	involved_in	GO:0007299	follicle cell of egg chamber-cell adhesion	ECO:0000315	IMP	PMID:9012507		7227	FlyBase		P
UniProtKB	O01346	egh	involved_in	GO:0007299	follicle cell of egg chamber-cell adhesion	ECO:0000315	IMP	PMID:9012507		7227	UniProt		P
UniProtKB	O01352	dj	involved_in	GO:0007291	sperm individualization	ECO:0000270	IEP	PMID:9788872		7227	FlyBase		P
UniProtKB	O01352	dj	involved_in	GO:0007283	spermatogenesis	ECO:0000304	TAS	PMID:10066164		7227	FlyBase		P
UniProtKB	O01367	how	involved_in	GO:0007284	spermatogonial cell division	ECO:0000315	IMP	PMID:20362539		7227	FlyBase		P
UniProtKB	O01368	nej	involved_in	GO:0030707	follicle cell of egg chamber development	ECO:0000315	IMP	PMID:26205122		7227	FlyBase		P
UniProtKB	O01382	Drice	involved_in	GO:0045476	nurse cell apoptotic process	ECO:0000316	IGI	PMID:17464325	FB:FBgn0010501	7227	FlyBase		P
UniProtKB	O01382	Drice	involved_in	GO:0048515	spermatid differentiation	ECO:0000315	IMP	PMID:16887831		7227	FlyBase		P
UniProtKB	O02002	Dcp-1	involved_in	GO:0045476	nurse cell apoptotic process	ECO:0000316	IGI	PMID:17464325	FB:FBgn0019972	7227	FlyBase		P
UniProtKB	O02002	Dcp-1	involved_in	GO:0007300	ovarian nurse cell to oocyte transport	ECO:0000304	TAS	PMID:10511707		7227	FlyBase		P
UniProtKB	O02002	Dcp-1	involved_in	GO:0007303	cytoplasmic transport, nurse cell to oocyte	ECO:0000304	TAS	PMID:11139276		7227	FlyBase		P
UniProtKB	O02002	Dcp-1	involved_in	GO:0045476	nurse cell apoptotic process	ECO:0000315	IMP	PMID:9422696		7227	FlyBase		P
UniProtKB	O02002	Dcp-1	involved_in	GO:0048477	oogenesis	ECO:0000315	IMP	PMID:18794330		7227	FlyBase		P
UniProtKB	O02002	Dcp-1	involved_in	GO:0048477	oogenesis	ECO:0000315	IMP	PMID:24862573		7227	FlyBase		P
UniProtKB	O02374	bru1	involved_in	GO:0048477	oogenesis	ECO:0007001	HMP	PMID:1783295		7227	FlyBase		P
UniProtKB	O02374	bru1	involved_in	GO:0048477	oogenesis	ECO:0000315	IMP	PMID:11309853		7227	FlyBase		P
UniProtKB	O02374	bru1	involved_in	GO:0048477	oogenesis	ECO:0000315	IMP	PMID:12591598		7227	FlyBase		P
UniProtKB	O02374	bru1	involved_in	GO:0007281	germ cell development	ECO:0000315	IMP	PMID:16399084		7227	FlyBase		P
UniProtKB	O15945	tgo	involved_in	GO:0048477	oogenesis	ECO:0000315	IMP	PMID:19966858		7227	FlyBase		P
UniProtKB	O15971	Rab10	involved_in	GO:0007295	growth of a germarium-derived egg chamber	ECO:0000315	IMP	PMID:23369713		7227	FlyBase		P
UniProtKB	O16114	apt	involved_in	GO:0007298	border follicle cell migration	ECO:0000315	IMP	PMID:18477455		7227	FlyBase		P
UniProtKB	O16844	cos	involved_in	GO:0030707	follicle cell of egg chamber development	ECO:0000315	IMP	PMID:29093440		7227	FlyBase		P
UniProtKB	O16866	neb	involved_in	GO:0048477	oogenesis	ECO:0000304	TAS	PMID:10656772		7227	FlyBase		P
UniProtKB	O16866	neb	involved_in	GO:0030707	follicle cell of egg chamber development	ECO:0000315	IMP	PMID:9230081		7227	FlyBase		P
UniProtKB	O17430	apt	involved_in	GO:0007298	border follicle cell migration	ECO:0000315	IMP	PMID:18477455		7227	FlyBase		P
UniProtKB	O18332	Rab1	involved_in	GO:0007112	male meiosis cytokinesis	ECO:0000315	IMP	PMID:28100664		7227	FlyBase		P
UniProtKB	O18334	Rab6	involved_in	GO:0045451	pole plasm oskar mRNA localization	ECO:0000315	IMP	PMID:17329360		7227	FlyBase		P
UniProtKB	O18334	Rab6	involved_in	GO:0008103	oocyte microtubule cytoskeleton polarization	ECO:0000315	IMP	PMID:17329360		7227	FlyBase		P
UniProtKB	O18334	Rab6	involved_in	GO:0007293	germarium-derived egg chamber formation	ECO:0000315	IMP	PMID:17329360		7227	FlyBase		P
UniProtKB	O18335	Rab11	involved_in	GO:0048137	spermatocyte division	ECO:0000315	IMP	PMID:17914057		7227	FlyBase		P
UniProtKB	O18335	Rab11	involved_in	GO:0048599	oocyte development	ECO:0000315	IMP	PMID:17715175		7227	FlyBase		P
UniProtKB	O18335	Rab11	involved_in	GO:0030707	follicle cell of egg chamber development	ECO:0000315	IMP	PMID:26205122		7227	FlyBase		P
UniProtKB	O18335	Rab11	involved_in	GO:0030723	ovarian fusome organization	ECO:0000315	IMP	PMID:17715175		7227	FlyBase		P
UniProtKB	O18335	Rab11	involved_in	GO:0008103	oocyte microtubule cytoskeleton polarization	ECO:0000315	IMP	PMID:11807042		7227	FlyBase		P
UniProtKB	O18335	Rab11	involved_in	GO:0042078	germ-line stem cell division	ECO:0000315	IMP	PMID:18355804		7227	FlyBase		P
UniProtKB	O18335	Rab11	involved_in	GO:0007112	male meiosis cytokinesis	ECO:0000315	IMP	PMID:17914057		7227	FlyBase		P
UniProtKB	O18335	Rab11	involved_in	GO:0007298	border follicle cell migration	ECO:0000315	IMP	PMID:22825871		7227	FlyBase		P
UniProtKB	O18335	Rab11	involved_in	GO:0007298	border follicle cell migration	ECO:0000315	IMP	PMID:21149700		7227	FlyBase		P
UniProtKB	O18388	Fs(2)Ket	involved_in	GO:0007304	chorion-containing eggshell formation	ECO:0007001	HMP	PMID:1783295		7227	FlyBase		P
UniProtKB	O18390	neb	involved_in	GO:0048477	oogenesis	ECO:0000304	TAS	PMID:10656772		7227	FlyBase		P
UniProtKB	O18390	neb	involved_in	GO:0030707	follicle cell of egg chamber development	ECO:0000315	IMP	PMID:9230081		7227	FlyBase		P
UniProtKB	O18397	Osbp	involved_in	GO:0007291	sperm individualization	ECO:0000315	IMP	PMID:20943709		7227	FlyBase		P
UniProtKB	O18409	bru1	involved_in	GO:0048477	oogenesis	ECO:0007001	HMP	PMID:1783295		7227	FlyBase		P
UniProtKB	O18409	bru1	involved_in	GO:0048477	oogenesis	ECO:0000315	IMP	PMID:11309853		7227	FlyBase		P
UniProtKB	O18409	bru1	involved_in	GO:0048477	oogenesis	ECO:0000315	IMP	PMID:12591598		7227	FlyBase		P
UniProtKB	O18409	bru1	involved_in	GO:0007281	germ cell development	ECO:0000315	IMP	PMID:16399084		7227	FlyBase		P
UniProtKB	O18412	fzo	involved_in	GO:0007283	spermatogenesis	ECO:0007322	IEA	GO_REF:0000043	UniProtKB-KW:KW-0744	7227	UniProt		P
UniProtKB	O18412	fzo	involved_in	GO:0007283	spermatogenesis	ECO:0000304	TAS	PMID:12778126		7227	FlyBase		P
UniProtKB	O18412	fzo	involved_in	GO:0007287	Nebenkern assembly	ECO:0000304	TAS	PMID:9813190		7227	FlyBase		P
UniProtKB	O18412	fzo	involved_in	GO:0007287	Nebenkern assembly	ECO:0000315	IMP	PMID:9230308		7227	FlyBase		P
UniProtKB	O18640	Rack1	involved_in	GO:0048477	oogenesis	ECO:0000315	IMP	PMID:17584887		7227	FlyBase		P
UniProtKB	O44081	Nop60B	involved_in	GO:0007281	germ cell development	ECO:0000315	IMP	PMID:12645924		7227	FlyBase		P
UniProtKB	O44113	RhoGEF2	involved_in	GO:0007277	pole cell development	ECO:0000315	IMP	PMID:15699213		7227	FlyBase		P
UniProtKB	O44203	apt	involved_in	GO:0007298	border follicle cell migration	ECO:0000315	IMP	PMID:18477455		7227	FlyBase		P
UniProtKB	O44224	mira	involved_in	GO:0048477	oogenesis	ECO:0000316	IGI	PMID:18930123	FB:FBgn0000392	7227	FlyBase		P
UniProtKB	O44342	wbl	involved_in	GO:0007313	maternal specification of dorsal/ventral axis, oocyte, soma encoded	ECO:0000304	TAS	PMID:1425342		7227	FlyBase		P
UniProtKB	O44381	RhoGEF2	involved_in	GO:0007277	pole cell development	ECO:0000315	IMP	PMID:15699213		7227	FlyBase		P
UniProtKB	O44382	slmb	involved_in	GO:0030707	follicle cell of egg chamber development	ECO:0000315	IMP	PMID:15857915		7227	FlyBase		P
UniProtKB	O44382	slmb	involved_in	GO:0030708	germarium-derived female germ-line cyst encapsulation	ECO:0000315	IMP	PMID:15857915		7227	FlyBase		P
UniProtKB	O44382	slmb	involved_in	GO:0030713	follicle cell of egg chamber stalk formation	ECO:0000315	IMP	PMID:15857915		7227	FlyBase		P
UniProtKB	O44382	slmb	involved_in	GO:0030720	oocyte localization involved in germarium-derived egg chamber formation	ECO:0000315	IMP	PMID:15857915		7227	FlyBase		P
UniProtKB	O44382	slmb	involved_in	GO:0030727	germarium-derived female germ-line cyst formation	ECO:0000315	IMP	PMID:15857915		7227	FlyBase		P
UniProtKB	O44382	slmb	involved_in	GO:0007293	germarium-derived egg chamber formation	ECO:0000315	IMP	PMID:15857915		7227	FlyBase		P
UniProtKB	O44382	slmb	involved_in	GO:0007304	chorion-containing eggshell formation	ECO:0000315	IMP	PMID:15857915		7227	FlyBase		P
UniProtKB	O44382	slmb	involved_in	GO:0007309	oocyte axis specification	ECO:0000315	IMP	PMID:25053432		7227	FlyBase		P
UniProtKB	O44386	scb	involved_in	GO:0048477	oogenesis	ECO:0007322	IEA	GO_REF:0000043	UniProtKB-KW:KW-0896	7227	UniProt		P
UniProtKB	O44386	scb	involved_in	GO:0001555	oocyte growth	ECO:0000315	IMP	PMID:19035354		7227	UniProt		P
UniProtKB	O44437	SmD3	involved_in	GO:0045451	pole plasm oskar mRNA localization	ECO:0000315	IMP	PMID:20570937		7227	FlyBase		P
UniProtKB	O44437	SmD3	involved_in	GO:0048477	oogenesis	ECO:0000315	IMP	PMID:24244416		7227	FlyBase		P
UniProtKB	O44783	sty	involved_in	GO:0008069	dorsal/ventral axis specification, ovarian follicular epithelium	ECO:0000315	IMP	PMID:10226010		7227	FlyBase		P
UniProtKB	O45030	Vang	involved_in	GO:0007298	border follicle cell migration	ECO:0000315	IMP	PMID:17652348		7227	FlyBase		P
UniProtKB	O45116	mira	involved_in	GO:0048477	oogenesis	ECO:0000316	IGI	PMID:18930123	FB:FBgn0000392	7227	FlyBase		P
UniProtKB	O46034	Cbl	involved_in	GO:0048134	germ-line cyst formation	ECO:0000316	IGI	PMID:19306863	FB:FBgn0028734	7227	FlyBase		P
UniProtKB	O46048	east	involved_in	GO:0016321	female meiosis chromosome segregation	ECO:0000315	IMP	PMID:12665554		7227	FlyBase		P
UniProtKB	O46111	Uba1	involved_in	GO:0030707	follicle cell of egg chamber development	ECO:0000315	IMP	PMID:26205122		7227	FlyBase		P
UniProtKB	O46122	puc	involved_in	GO:0030707	follicle cell of egg chamber development	ECO:0000315	IMP	PMID:16542414		7227	FlyBase		P
UniProtKB	O46173	yps	involved_in	GO:0048477	oogenesis	ECO:0000303	NAS	PMID:11700288		7227	FlyBase		P
UniProtKB	O61267	lok	involved_in	GO:0030717	oocyte karyosome formation	ECO:0000316	IGI	PMID:19501158	FB:FBgn0026417	7227	FlyBase		P
UniProtKB	O61267	lok	involved_in	GO:0007281	germ cell development	ECO:0000270	IEP	PMID:9507063		7227	UniProt		P
UniProtKB	O61458	Med	involved_in	GO:0030707	follicle cell of egg chamber development	ECO:0000315	IMP	PMID:16256740		7227	FlyBase		P
UniProtKB	O61458	Med	involved_in	GO:0042078	germ-line stem cell division	ECO:0000315	IMP	PMID:9695953		7227	FlyBase		P
UniProtKB	O61464	Drep1	involved_in	GO:0045476	nurse cell apoptotic process	ECO:0000315	IMP	PMID:19557011		7227	FlyBase		P
UniProtKB	O61538	qm	involved_in	GO:0048477	oogenesis	ECO:0000315	IMP	PMID:24531791		7227	FlyBase		P
UniProtKB	O61538	qm	involved_in	GO:0008354	germ cell migration	ECO:0000315	IMP	PMID:14960281		7227	FlyBase		P
UniProtKB	O61539	qm	involved_in	GO:0048477	oogenesis	ECO:0000315	IMP	PMID:24531791		7227	FlyBase		P
UniProtKB	O61539	qm	involved_in	GO:0008354	germ cell migration	ECO:0000315	IMP	PMID:14960281		7227	FlyBase		P
UniProtKB	O61602	apt	involved_in	GO:0007298	border follicle cell migration	ECO:0000315	IMP	PMID:18477455		7227	FlyBase		P
UniProtKB	O62602	lic	involved_in	GO:0007314	oocyte anterior/posterior axis specification	ECO:0000303	NAS	PMID:10878576		7227	FlyBase		P
UniProtKB	O62602	lic	involved_in	GO:0007309	oocyte axis specification	ECO:0000315	IMP	PMID:10364162		7227	FlyBase		P
UniProtKB	O62609	Med	involved_in	GO:0030707	follicle cell of egg chamber development	ECO:0000315	IMP	PMID:16256740		7227	FlyBase		P
UniProtKB	O62609	Med	involved_in	GO:0042078	germ-line stem cell division	ECO:0000315	IMP	PMID:9695953		7227	FlyBase		P
UniProtKB	O76259	Med	involved_in	GO:0030707	follicle cell of egg chamber development	ECO:0000315	IMP	PMID:16256740		7227	FlyBase		P
UniProtKB	O76259	Med	involved_in	GO:0042078	germ-line stem cell division	ECO:0000315	IMP	PMID:9695953		7227	FlyBase		P
UniProtKB	O76460	okr	involved_in	GO:0048477	oogenesis	ECO:0007001	HMP	PMID:1783295		7227	FlyBase		P
UniProtKB	O76460	okr	involved_in	GO:0048477	oogenesis	ECO:0000316	IGI	PMID:20522776	FB:FBgn0039044	7227	FlyBase		P
UniProtKB	O76521	Kap-alpha1	involved_in	GO:0007283	spermatogenesis	ECO:0000315	IMP	PMID:23409089		7227	FlyBase		P
UniProtKB	O76742	Rab7	involved_in	GO:0061883	clathrin-dependent endocytosis involved in vitellogenesis	ECO:0000314	IDA	PMID:26265702		7227	FlyBase		P
UniProtKB	O76742	Rab7	involved_in	GO:0007298	border follicle cell migration	ECO:0000315	IMP	PMID:22825871		7227	FlyBase		P
UniProtKB	O76904	fs(1)N	involved_in	GO:0007304	chorion-containing eggshell formation	ECO:0000270	IEP	PMID:11959840		7227	FlyBase		P
UniProtKB	O76904	fs(1)N	involved_in	GO:0007304	chorion-containing eggshell formation	ECO:0000315	IMP	PMID:2123163		7227	FlyBase		P
UniProtKB	O76904	fs(1)N	involved_in	GO:0007305	vitelline membrane formation involved in chorion-containing eggshell formation	ECO:0000315	IMP	PMID:11819114		7227	FlyBase		P
UniProtKB	O76908	vilya	involved_in	GO:0007143	female meiotic nuclear division	ECO:0000315	IMP	PMID:23173088		7227	FlyBase		P
UniProtKB	O76922	aub	involved_in	GO:0048477	oogenesis	ECO:0007322	IEA	GO_REF:0000043	UniProtKB-KW:KW-0896	7227	UniProt		P
UniProtKB	O76922	aub	involved_in	GO:0048477	oogenesis	ECO:0007001	HMP	PMID:1783295		7227	FlyBase		P
UniProtKB	O76922	aub	involved_in	GO:0046594	maintenance of pole plasm mRNA location	ECO:0000304	TAS	PMID:11700288		7227	FlyBase		P
UniProtKB	O76922	aub	involved_in	GO:0048477	oogenesis	ECO:0000304	TAS	PMID:10449356		7227	FlyBase		P
UniProtKB	O76922	aub	involved_in	GO:0030717	oocyte karyosome formation	ECO:0000304	TAS	PMID:11700288		7227	FlyBase		P
UniProtKB	O76922	aub	involved_in	GO:0007279	pole cell formation	ECO:0000316	IGI	PMID:11526087	FB:FBgn0003015	7227	FlyBase		P
UniProtKB	O76922	aub	involved_in	GO:0007279	pole cell formation	ECO:0000316	IGI	PMID:18590813	FB:FBgn0003891	7227	FlyBase		P
UniProtKB	O76922	aub	involved_in	GO:0007279	pole cell formation	ECO:0000316	IGI	PMID:18590813	FB:FBgn0283442	7227	FlyBase		P
UniProtKB	O76922	aub	involved_in	GO:0007318	pole plasm protein localization	ECO:0000315	IMP	PMID:17199040		7227	FlyBase		P
UniProtKB	O76922	aub	involved_in	GO:0001556	oocyte maturation	ECO:0000315	IMP	PMID:12154120		7227	FlyBase		P
UniProtKB	O76922	aub	involved_in	GO:1903863	P granule assembly	ECO:0000314	IDA	PMID:20713507		7227	ComplexPortal		P
UniProtKB	O76922	aub	involved_in	GO:0048477	oogenesis	ECO:0000314	IDA	PMID:21179512		7227	ComplexPortal		P
UniProtKB	O76922	aub	involved_in	GO:0007277	pole cell development	ECO:0000314	IDA	PMID:20713507		7227	ComplexPortal		P
UniProtKB	O76922	aub	involved_in	GO:0007279	pole cell formation	ECO:0000314	IDA	PMID:20713507		7227	ComplexPortal		P
UniProtKB	O77051	E2f2	involved_in	GO:0048477	oogenesis	ECO:0000304	TAS	PMID:14616073		7227	FlyBase		P
UniProtKB	O77069	Med	involved_in	GO:0030707	follicle cell of egg chamber development	ECO:0000315	IMP	PMID:16256740		7227	FlyBase		P
UniProtKB	O77069	Med	involved_in	GO:0042078	germ-line stem cell division	ECO:0000315	IMP	PMID:9695953		7227	FlyBase		P
UniProtKB	O77135	spn-B	involved_in	GO:0048477	oogenesis	ECO:0000304	TAS	PMID:10449356		7227	FlyBase		P
UniProtKB	O77135	spn-B	involved_in	GO:0048477	oogenesis	ECO:0000316	IGI	PMID:9362456	FB:FBgn0000810	7227	FlyBase		P
UniProtKB	O77135	spn-B	involved_in	GO:0007294	germarium-derived oocyte fate determination	ECO:0000316	IGI	PMID:9362456	FB:FBgn0002899	7227	FlyBase		P
UniProtKB	O77135	spn-B	involved_in	GO:0030717	oocyte karyosome formation	ECO:0000315	IMP	PMID:9362456		7227	FlyBase		P
UniProtKB	O96046	Cortactin	involved_in	GO:0007298	border follicle cell migration	ECO:0000315	IMP	PMID:14706700		7227	FlyBase		P
UniProtKB	O96046	Cortactin	involved_in	GO:0007298	border follicle cell migration	ECO:0000315	IMP	PMID:20385776		7227	FlyBase		P
UniProtKB	O96046	Cortactin	involved_in	GO:0007301	female germline ring canal formation	ECO:0000315	IMP	PMID:14706700		7227	FlyBase		P
UniProtKB	O96525	upd1	involved_in	GO:0030707	follicle cell of egg chamber development	ECO:0000315	IMP	PMID:12586061		7227	FlyBase		P
UniProtKB	O96525	upd1	involved_in	GO:0030707	follicle cell of egg chamber development	ECO:0000315	IMP	PMID:15944190		7227	FlyBase		P
UniProtKB	O96525	upd1	involved_in	GO:0007298	border follicle cell migration	ECO:0000315	IMP	PMID:12586061		7227	FlyBase		P
UniProtKB	O96782	baz	involved_in	GO:0030709	border follicle cell delamination	ECO:0000315	IMP	PMID:18976916		7227	FlyBase		P
UniProtKB	O96782	baz	involved_in	GO:0016325	oocyte microtubule cytoskeleton organization	ECO:0000315	IMP	PMID:20152826		7227	FlyBase		P
UniProtKB	O96782	baz	involved_in	GO:0007294	germarium-derived oocyte fate determination	ECO:0000315	IMP	PMID:11734648		7227	FlyBase		P
UniProtKB	O96782	baz	involved_in	GO:0007298	border follicle cell migration	ECO:0000315	IMP	PMID:23173089		7227	FlyBase		P
UniProtKB	O96782	baz	involved_in	GO:0007298	border follicle cell migration	ECO:0000315	IMP	PMID:15456726		7227	FlyBase		P
UniProtKB	O96782	baz	involved_in	GO:0007299	follicle cell of egg chamber-cell adhesion	ECO:0000315	IMP	PMID:12642496		7227	FlyBase		P
UniProtKB	O96782	baz	involved_in	GO:0007314	oocyte anterior/posterior axis specification	ECO:0000315	IMP	PMID:20430751		7227	FlyBase		P
UniProtKB	O96828	Psi	involved_in	GO:0007283	spermatogenesis	ECO:0000315	IMP	PMID:11782446		7227	FlyBase		P
UniProtKB	O97111	par-6	involved_in	GO:0007298	border follicle cell migration	ECO:0000315	IMP	PMID:15456726		7227	FlyBase		P
UniProtKB	O97132	Axs	involved_in	GO:0016321	female meiosis chromosome segregation	ECO:0000315	IMP	PMID:2503421		7227	FlyBase		P
UniProtKB	O97132	Axs	involved_in	GO:0016321	female meiosis chromosome segregation	ECO:0000315	IMP	PMID:8349113		7227	FlyBase		P
UniProtKB	O97132	Axs	involved_in	GO:0016321	female meiosis chromosome segregation	ECO:0000315	IMP	PMID:12646877		7227	FlyBase		P
UniProtKB	O97143	SAK	involved_in	GO:0007140	male meiotic nuclear division	ECO:0000315	IMP	PMID:18196975		7227	FlyBase		P
UniProtKB	O97143	SAK	involved_in	GO:0007288	sperm axoneme assembly	ECO:0000315	IMP	PMID:16326102		7227	FlyBase		P
UniProtKB	O97159	Mi-2	involved_in	GO:0007283	spermatogenesis	ECO:0000315	IMP	PMID:23409089		7227	FlyBase		P
UniProtKB	O97417	didum	NOT|involved_in	GO:0048477	oogenesis	ECO:0000315	IMP	PMID:16126191		7227	FlyBase		P
UniProtKB	O97417	didum	involved_in	GO:0007291	sperm individualization	ECO:0000315	IMP	PMID:16126191		7227	FlyBase		P
UniProtKB	P00522	Abl	involved_in	GO:0007303	cytoplasmic transport, nurse cell to oocyte	ECO:0000315	IMP	PMID:19576200		7227	FlyBase		P
UniProtKB	P00528	Src64B	involved_in	GO:0048477	oogenesis	ECO:0000315	IMP	PMID:15979065		7227	FlyBase		P
UniProtKB	P00528	Src64B	involved_in	GO:0030708	germarium-derived female germ-line cyst encapsulation	ECO:0000315	IMP	PMID:16775001		7227	FlyBase		P
UniProtKB	P00528	Src64B	involved_in	GO:0030717	oocyte karyosome formation	ECO:0000315	IMP	PMID:15979065		7227	FlyBase		P
UniProtKB	P00528	Src64B	involved_in	GO:0030723	ovarian fusome organization	ECO:0000315	IMP	PMID:15979065		7227	FlyBase		P
UniProtKB	P00528	Src64B	involved_in	GO:0008302	female germline ring canal formation, actin assembly	ECO:0000315	IMP	PMID:11854310		7227	FlyBase		P
UniProtKB	P00528	Src64B	involved_in	GO:0008335	female germline ring canal stabilization	ECO:0000315	IMP	PMID:9655810		7227	FlyBase		P
UniProtKB	P00528	Src64B	involved_in	GO:0007293	germarium-derived egg chamber formation	ECO:0000315	IMP	PMID:16775001		7227	FlyBase		P
UniProtKB	P00528	Src64B	involved_in	GO:0007300	ovarian nurse cell to oocyte transport	ECO:0000315	IMP	PMID:15979065		7227	FlyBase		P
UniProtKB	P00528	Src64B	involved_in	GO:0007301	female germline ring canal formation	ECO:0000315	IMP	PMID:9655810		7227	FlyBase		P
UniProtKB	P00528	Src64B	involved_in	GO:0007301	female germline ring canal formation	ECO:0000315	IMP	PMID:16775001		7227	FlyBase		P
UniProtKB	P02828	Hsp83	involved_in	GO:0048477	oogenesis	ECO:0000316	IGI	PMID:19101615	FB:FBgn0000392	7227	FlyBase		P
UniProtKB	P02828	Hsp83	involved_in	GO:0019094	pole plasm mRNA localization	ECO:0000315	IMP	PMID:17565952		7227	FlyBase		P
UniProtKB	P02835	ftz	involved_in	GO:0008354	germ cell migration	ECO:0000315	IMP	PMID:9435287		7227	FlyBase		P
UniProtKB	P04412	Egfr	involved_in	GO:0030381	chorion-containing eggshell pattern formation	ECO:0000316	IGI	PMID:11606538	FB:FBgn0003205	7227	FlyBase		P
UniProtKB	P04412	Egfr	involved_in	GO:0007298	border follicle cell migration	ECO:0000316	IGI	PMID:23525006	FB:FBgn0040068	7227	FlyBase		P
UniProtKB	P04412	Egfr	involved_in	GO:0008071	maternal determination of dorsal/ventral axis, ovarian follicular epithelium, soma encoded	ECO:0000315	IMP	PMID:3107840		7227	FlyBase		P
UniProtKB	P04412	Egfr	involved_in	GO:0007298	border follicle cell migration	ECO:0000315	IMP	PMID:11141565		7227	FlyBase		P
UniProtKB	P04412	Egfr	involved_in	GO:0007309	oocyte axis specification	ECO:0000315	IMP	PMID:16908845		7227	FlyBase		P
UniProtKB	P04657	Cyt-c-d	involved_in	GO:0007291	sperm individualization	ECO:0000315	IMP	PMID:12737804		7227	FlyBase		P
UniProtKB	P04657	Cyt-c-d	involved_in	GO:0007291	sperm individualization	ECO:0000315	IMP	PMID:16362035		7227	FlyBase		P
UniProtKB	P05661	Mhc	involved_in	GO:0007298	border follicle cell migration	ECO:0000315	IMP	PMID:16580994		7227	FlyBase		P
UniProtKB	P06605	alphaTub84D	involved_in	GO:0007283	spermatogenesis	ECO:0000315	IMP	PMID:9188100		7227	FlyBase		P
UniProtKB	P06605	alphaTub84D	involved_in	GO:0007288	sperm axoneme assembly	ECO:0000315	IMP	PMID:9188100		7227	FlyBase		P
UniProtKB	P06754	Tm1	involved_in	GO:0007315	pole plasm assembly	ECO:0000303	NAS	PMID:8970731		7227	FlyBase		P
UniProtKB	P06754	Tm1	involved_in	GO:0045451	pole plasm oskar mRNA localization	ECO:0000304	TAS	PMID:11700288		7227	FlyBase		P
UniProtKB	P06754	Tm1	involved_in	GO:0045451	pole plasm oskar mRNA localization	ECO:0000304	TAS	PMID:12446149		7227	FlyBase		P
UniProtKB	P06754	Tm1	involved_in	GO:0048477	oogenesis	ECO:0000304	TAS	PMID:9988212		7227	FlyBase		P
UniProtKB	P06754	Tm1	involved_in	GO:0045451	pole plasm oskar mRNA localization	ECO:0000315	IMP	PMID:7566149		7227	FlyBase		P
UniProtKB	P07182	Cp36	involved_in	GO:0007305	vitelline membrane formation involved in chorion-containing eggshell formation	ECO:0000315	IMP	PMID:11819114		7227	FlyBase		P
UniProtKB	P07207	N	involved_in	GO:0048477	oogenesis	ECO:0007322	IEA	GO_REF:0000043	UniProtKB-KW:KW-0896	7227	UniProt		P
UniProtKB	P07207	N	involved_in	GO:0048477	oogenesis	ECO:0000315	IMP	PMID:14536057		7227	FlyBase		P
UniProtKB	P07207	N	involved_in	GO:0030707	follicle cell of egg chamber development	ECO:0000315	IMP	PMID:26205122		7227	FlyBase		P
UniProtKB	P07207	N	involved_in	GO:0030707	follicle cell of egg chamber development	ECO:0000315	IMP	PMID:16223477		7227	FlyBase		P
UniProtKB	P07207	N	involved_in	GO:0030707	follicle cell of egg chamber development	ECO:0000315	IMP	PMID:29093440		7227	FlyBase		P
UniProtKB	P07207	N	involved_in	GO:0030713	follicle cell of egg chamber stalk formation	ECO:0000315	IMP	PMID:9012507		7227	FlyBase		P
UniProtKB	P07207	N	involved_in	GO:0030713	follicle cell of egg chamber stalk formation	ECO:0000315	IMP	PMID:14536057		7227	FlyBase		P
UniProtKB	P07207	N	involved_in	GO:0030720	oocyte localization involved in germarium-derived egg chamber formation	ECO:0000315	IMP	PMID:14536057		7227	FlyBase		P
UniProtKB	P07207	N	involved_in	GO:0007293	germarium-derived egg chamber formation	ECO:0000315	IMP	PMID:11493544		7227	FlyBase		P
UniProtKB	P07207	N	involved_in	GO:0007297	follicle cell of egg chamber migration	ECO:0000315	IMP	PMID:16223477		7227	FlyBase		P
UniProtKB	P07207	N	involved_in	GO:0007298	border follicle cell migration	ECO:0000315	IMP	PMID:16014514		7227	FlyBase		P
UniProtKB	P07207	N	involved_in	GO:0007298	border follicle cell migration	ECO:0000315	IMP	PMID:17010965		7227	FlyBase		P
UniProtKB	P07664	Sry-delta	involved_in	GO:0048477	oogenesis	ECO:0000316	IGI	PMID:7958928	FB:FBgn0000166	7227	FlyBase		P
UniProtKB	P07664	Sry-delta	involved_in	GO:0045450	bicoid mRNA localization	ECO:0000315	IMP	PMID:17268469		7227	UniProt		P
UniProtKB	P07713	dpp	involved_in	GO:0030707	follicle cell of egg chamber development	ECO:0000315	IMP	PMID:8625842		7227	FlyBase		P
UniProtKB	P07713	dpp	involved_in	GO:0008354	germ cell migration	ECO:0000315	IMP	PMID:24551179		7227	FlyBase		P
UniProtKB	P07713	dpp	involved_in	GO:0042078	germ-line stem cell division	ECO:0000315	IMP	PMID:9695953		7227	FlyBase		P
UniProtKB	P07713	dpp	involved_in	GO:0042078	germ-line stem cell division	ECO:0000315	IMP	PMID:15927177		7227	FlyBase		P
UniProtKB	P07713	dpp	involved_in	GO:0007281	germ cell development	ECO:0000315	IMP	PMID:16280348		7227	FlyBase		P
UniProtKB	P07713	dpp	involved_in	GO:0007304	chorion-containing eggshell formation	ECO:0000315	IMP	PMID:15857915		7227	FlyBase		P
UniProtKB	P07713	dpp	involved_in	GO:0007313	maternal specification of dorsal/ventral axis, oocyte, soma encoded	ECO:0000315	IMP	PMID:16781701		7227	FlyBase		P
UniProtKB	P07909	Hrb98DE	involved_in	GO:0048477	oogenesis	ECO:0000315	IMP	PMID:22453833		7227	FlyBase		P
UniProtKB	P08111	l(2)gl	involved_in	GO:0016325	oocyte microtubule cytoskeleton organization	ECO:0000315	IMP	PMID:18094021		7227	FlyBase		P
UniProtKB	P08111	l(2)gl	involved_in	GO:0007314	oocyte anterior/posterior axis specification	ECO:0000315	IMP	PMID:18094021		7227	FlyBase		P
UniProtKB	P08171	Est-6	involved_in	GO:0030728	ovulation	ECO:0000304	TAS	PMID:12679097		7227	FlyBase		P
UniProtKB	P08175	Mst87F	involved_in	GO:0007283	spermatogenesis	ECO:0007322	IEA	GO_REF:0000043	UniProtKB-KW:KW-0744	7227	UniProt		P
UniProtKB	P08175	Mst87F	involved_in	GO:0007283	spermatogenesis	ECO:0000270	IEP	PMID:2835228		7227	FlyBase		P
UniProtKB	P08181	CkIIalpha	involved_in	GO:0007310	oocyte dorsal/ventral axis specification	ECO:0000316	IGI	PMID:21949709	FB:FBgn0004882	7227	FlyBase		P
UniProtKB	P08181	CkIIalpha	involved_in	GO:0007310	oocyte dorsal/ventral axis specification	ECO:0000315	IMP	PMID:21949709		7227	FlyBase		P
UniProtKB	P08182	CkIIbeta	involved_in	GO:0007310	oocyte dorsal/ventral axis specification	ECO:0000316	IGI	PMID:21949709	FB:FBgn0004882	7227	FlyBase		P
UniProtKB	P08182	CkIIbeta	involved_in	GO:0007310	oocyte dorsal/ventral axis specification	ECO:0000315	IMP	PMID:21949709		7227	FlyBase		P
UniProtKB	P08630	Btk29A	involved_in	GO:0048477	oogenesis	ECO:0000315	IMP	PMID:15979065		7227	FlyBase		P
UniProtKB	P08630	Btk29A	involved_in	GO:0030717	oocyte karyosome formation	ECO:0000315	IMP	PMID:15979065		7227	FlyBase		P
UniProtKB	P08630	Btk29A	involved_in	GO:0030723	ovarian fusome organization	ECO:0000315	IMP	PMID:15979065		7227	FlyBase		P
UniProtKB	P08630	Btk29A	involved_in	GO:0007300	ovarian nurse cell to oocyte transport	ECO:0000315	IMP	PMID:15979065		7227	FlyBase		P
UniProtKB	P08630	Btk29A	involved_in	GO:0007301	female germline ring canal formation	ECO:0000315	IMP	PMID:9660965		7227	FlyBase		P
UniProtKB	P08630	Btk29A	involved_in	GO:0007301	female germline ring canal formation	ECO:0000315	IMP	PMID:25803041		7227	FlyBase		P
UniProtKB	P08630	Btk29A	involved_in	GO:0007301	female germline ring canal formation	ECO:0000314	IDA	PMID:9660966		7227	UniProt		P
UniProtKB	P08630	Btk29A	involved_in	GO:0007301	female germline ring canal formation	ECO:0000314	IDA	PMID:9655810		7227	UniProt		P
UniProtKB	P08645	Rap1	involved_in	GO:0007298	border follicle cell migration	ECO:0000315	IMP	PMID:29466741		7227	FlyBase		P
UniProtKB	P08646	Ras85D	involved_in	GO:0030381	chorion-containing eggshell pattern formation	ECO:0000315	IMP	PMID:11606538		7227	FlyBase		P
UniProtKB	P08646	Ras85D	involved_in	GO:0030381	chorion-containing eggshell pattern formation	ECO:0000315	IMP	PMID:11959829		7227	FlyBase		P
UniProtKB	P08646	Ras85D	involved_in	GO:0007298	border follicle cell migration	ECO:0000315	IMP	PMID:11141565		7227	FlyBase		P
UniProtKB	P08646	Ras85D	involved_in	GO:0007309	oocyte axis specification	ECO:0000315	IMP	PMID:16908845		7227	FlyBase		P
UniProtKB	P08928	Lam	involved_in	GO:0007283	spermatogenesis	ECO:0000315	IMP	PMID:23827710		7227	FlyBase		P
UniProtKB	P08928	Lam	involved_in	GO:0048137	spermatocyte division	ECO:0000315	IMP	PMID:27402967		7227	UniProt		P
UniProtKB	P08928	Lam	involved_in	GO:0007112	male meiosis cytokinesis	ECO:0000315	IMP	PMID:27402967		7227	UniProt		P
UniProtKB	P09052	vas	involved_in	GO:0007276	gamete generation	ECO:0000318	IBA	PMID:21873635	FB:FBgn0263231|FB:FBgn0283442|MGI:MGI:102670|MGI:MGI:91842|PANTHER:PTN002774652|RGD:1308793|WB:WBGene00001598|WB:WBGene00001599|WB:WBGene00006888|ZFIN:ZDB-GENE-990415-272	7227	GO_Central		P
UniProtKB	P09052	vas	involved_in	GO:0048477	oogenesis	ECO:0007322	IEA	GO_REF:0000043	UniProtKB-KW:KW-0896	7227	UniProt		P
UniProtKB	P09081	bcd	involved_in	GO:0048477	oogenesis	ECO:0000315	IMP	PMID:15649476		7227	FlyBase		P
UniProtKB	P09087	Abd-B	involved_in	GO:0007280	pole cell migration	ECO:0000304	TAS	PMID:9637912		7227	FlyBase		P
UniProtKB	P09087	Abd-B	involved_in	GO:0008354	germ cell migration	ECO:0000315	IMP	PMID:9435287		7227	FlyBase		P
UniProtKB	P09208	InR	involved_in	GO:0048132	female germ-line stem cell asymmetric division	ECO:0000315	IMP	PMID:19336466		7227	FlyBase		P
UniProtKB	P09208	InR	involved_in	GO:0048133	male germ-line stem cell asymmetric division	ECO:0000315	IMP	PMID:19384053		7227	FlyBase		P
UniProtKB	P09208	InR	involved_in	GO:0030707	follicle cell of egg chamber development	ECO:0000315	IMP	PMID:26205122		7227	FlyBase		P
UniProtKB	P09208	InR	involved_in	GO:0042078	germ-line stem cell division	ECO:0000315	IMP	PMID:29549109		7227	FlyBase		P
UniProtKB	P09208	InR	involved_in	GO:0007285	primary spermatocyte growth	ECO:0000315	IMP	PMID:19384053		7227	FlyBase		P
UniProtKB	P09615	wg	involved_in	GO:0030707	follicle cell of egg chamber development	ECO:0000315	IMP	PMID:12783796		7227	FlyBase		P
UniProtKB	P10041	Dl	involved_in	GO:0048477	oogenesis	ECO:0000315	IMP	PMID:14536057		7227	FlyBase		P
UniProtKB	P10041	Dl	involved_in	GO:0030707	follicle cell of egg chamber development	ECO:0000315	IMP	PMID:16542414		7227	FlyBase		P
UniProtKB	P10041	Dl	involved_in	GO:0030713	follicle cell of egg chamber stalk formation	ECO:0000315	IMP	PMID:14536057		7227	FlyBase		P
UniProtKB	P10041	Dl	involved_in	GO:0030713	follicle cell of egg chamber stalk formation	ECO:0000315	IMP	PMID:17332535		7227	FlyBase		P
UniProtKB	P10041	Dl	involved_in	GO:0030720	oocyte localization involved in germarium-derived egg chamber formation	ECO:0000315	IMP	PMID:14536057		7227	FlyBase		P
UniProtKB	P10041	Dl	involved_in	GO:0007298	border follicle cell migration	ECO:0000315	IMP	PMID:17010965		7227	FlyBase		P
UniProtKB	P10180	ct	involved_in	GO:0048477	oogenesis	ECO:0000315	IMP	PMID:10471713		7227	FlyBase		P
UniProtKB	P10383	otu	involved_in	GO:0048477	oogenesis	ECO:0000304	TAS	PMID:11131516		7227	FlyBase		P
UniProtKB	P10383	otu	involved_in	GO:0007281	germ cell development	ECO:0000304	TAS	PMID:9813190		7227	FlyBase		P
UniProtKB	P10987	Act5C	involved_in	GO:0007291	sperm individualization	ECO:0000270	IEP	PMID:12642486		7227	FlyBase		P
UniProtKB	P11147	Hsc70-4	involved_in	GO:0030707	follicle cell of egg chamber development	ECO:0000315	IMP	PMID:26205122		7227	FlyBase		P
UniProtKB	P11346	Raf	involved_in	GO:0007298	border follicle cell migration	ECO:0000316	IGI	PMID:17637670	FB:FBgn0003416	7227	FlyBase		P
UniProtKB	P11346	Raf	involved_in	GO:0008069	dorsal/ventral axis specification, ovarian follicular epithelium	ECO:0000315	IMP	PMID:7926754		7227	FlyBase		P
UniProtKB	P11346	Raf	involved_in	GO:0007283	spermatogenesis	ECO:0000315	IMP	PMID:11048723		7227	FlyBase		P
UniProtKB	P11420	da	involved_in	GO:0048477	oogenesis	ECO:0000315	IMP	PMID:12070099		7227	FlyBase		P
UniProtKB	P11420	da	involved_in	GO:0030707	follicle cell of egg chamber development	ECO:0000315	IMP	PMID:8149916		7227	FlyBase		P
UniProtKB	P11449	Vm26Aa	involved_in	GO:0048477	oogenesis	ECO:0007001	HMP	PMID:1783295		7227	FlyBase		P
UniProtKB	P11449	Vm26Aa	involved_in	GO:0007305	vitelline membrane formation involved in chorion-containing eggshell formation	ECO:0000270	IEP	PMID:3119397		7227	FlyBase		P
UniProtKB	P11536	Eip74EF	involved_in	GO:0048477	oogenesis	ECO:0000303	NAS	PMID:10920384		7227	FlyBase		P
UniProtKB	P11536	Eip74EF	involved_in	GO:0007283	spermatogenesis	ECO:0000315	IMP	PMID:32725718		7227	FlyBase		P
UniProtKB	P11584	mys	involved_in	GO:0007298	border follicle cell migration	ECO:0000315	IMP	PMID:22827336		7227	FlyBase		P
UniProtKB	P12080	if	involved_in	GO:0007298	border follicle cell migration	ECO:0000315	IMP	PMID:22827336		7227	FlyBase		P
UniProtKB	P12370	Pka-C1	involved_in	GO:0048477	oogenesis	ECO:0000315	IMP	PMID:7734392		7227	FlyBase		P
UniProtKB	P12370	Pka-C1	involved_in	GO:0008103	oocyte microtubule cytoskeleton polarization	ECO:0000315	IMP	PMID:7528157		7227	FlyBase		P
UniProtKB	P12370	Pka-C1	involved_in	GO:0007314	oocyte anterior/posterior axis specification	ECO:0000315	IMP	PMID:7528157		7227	FlyBase		P
UniProtKB	P12370	Pka-C1	involved_in	GO:0007314	oocyte anterior/posterior axis specification	ECO:0000315	IMP	PMID:16291786		7227	FlyBase		P
UniProtKB	P12613	CCT1	involved_in	GO:0030707	follicle cell of egg chamber development	ECO:0000315	IMP	PMID:26205122		7227	FlyBase		P
UniProtKB	P12982	Pp1-87B	involved_in	GO:0048477	oogenesis	ECO:0000315	IMP	PMID:8224813		7227	FlyBase		P
UniProtKB	P13055	Eip75B	involved_in	GO:0048477	oogenesis	ECO:0000303	NAS	PMID:10920384		7227	FlyBase		P
UniProtKB	P13238	Vm26Ab	involved_in	GO:0007304	chorion-containing eggshell formation	ECO:0007001	HMP	PMID:1783295		7227	FlyBase		P
UniProtKB	P13238	Vm26Ab	involved_in	GO:0007305	vitelline membrane formation involved in chorion-containing eggshell formation	ECO:0000315	IMP	PMID:20832396		7227	FlyBase		P
UniProtKB	P13395	alpha-Spec	involved_in	GO:0030727	germarium-derived female germ-line cyst formation	ECO:0000315	IMP	PMID:9012516		7227	FlyBase		P
UniProtKB	P13395	alpha-Spec	involved_in	GO:0007294	germarium-derived oocyte fate determination	ECO:0000315	IMP	PMID:9012516		7227	FlyBase		P
UniProtKB	P13395	alpha-Spec	involved_in	GO:0007308	oocyte construction	ECO:0000315	IMP	PMID:9012516		7227	FlyBase		P
UniProtKB	P13468	fs(1)K10	involved_in	GO:0048477	oogenesis	ECO:0000315	IMP	DOI:10.1007/BF00848670		7227	FlyBase		P
UniProtKB	P13468	fs(1)K10	involved_in	GO:0030707	follicle cell of egg chamber development	ECO:0000315	IMP	PMID:26205122		7227	FlyBase		P
UniProtKB	P13468	fs(1)K10	involved_in	GO:0019094	pole plasm mRNA localization	ECO:0000315	IMP	PMID:15385627		7227	FlyBase		P
UniProtKB	P13582	ea	involved_in	GO:0007311	maternal specification of dorsal/ventral axis, oocyte, germ-line encoded	ECO:0000304	TAS	PMID:10449356		7227	FlyBase		P
UniProtKB	P14083	lov	involved_in	GO:0048477	oogenesis	ECO:0000315	IMP	PMID:23620738		7227	FlyBase		P
UniProtKB	P14773	Hmgcr	involved_in	GO:0035232	germ cell attraction	ECO:0000314	IDA	PMID:19389345		7227	FlyBase		P
UniProtKB	P14773	Hmgcr	involved_in	GO:0008354	germ cell migration	ECO:0000304	TAS	PMID:9988212		7227	FlyBase		P
UniProtKB	P14773	Hmgcr	involved_in	GO:0008354	germ cell migration	ECO:0000304	TAS	PMID:12372264		7227	FlyBase		P
UniProtKB	P14773	Hmgcr	involved_in	GO:0035232	germ cell attraction	ECO:0000304	TAS	PMID:9637912		7227	FlyBase		P
UniProtKB	P14773	Hmgcr	involved_in	GO:0035232	germ cell attraction	ECO:0000304	TAS	PMID:12814944		7227	FlyBase		P
UniProtKB	P14773	Hmgcr	involved_in	GO:0035232	germ cell attraction	ECO:0000304	TAS	PMID:15196560		7227	FlyBase		P
UniProtKB	P14773	Hmgcr	involved_in	GO:0007280	pole cell migration	ECO:0000316	IGI	PMID:16256738	FB:FBgn0004644	7227	FlyBase		P
UniProtKB	P14773	Hmgcr	involved_in	GO:0007280	pole cell migration	ECO:0000316	IGI	PMID:16256738	FB:FBgn0029088	7227	FlyBase		P
UniProtKB	P14773	Hmgcr	involved_in	GO:0008354	germ cell migration	ECO:0000315	IMP	PMID:9435287		7227	FlyBase		P
UniProtKB	P14773	Hmgcr	involved_in	GO:0008354	germ cell migration	ECO:0000315	IMP	PMID:14960281		7227	FlyBase		P
UniProtKB	P14773	Hmgcr	involved_in	GO:0007280	pole cell migration	ECO:0000315	IMP	PMID:16256738		7227	FlyBase		P
UniProtKB	P14773	Hmgcr	involved_in	GO:0007280	pole cell migration	ECO:0000315	IMP	PMID:9853754		7227	UniProt		P
UniProtKB	P15348	Top2	involved_in	GO:0007060	male meiosis chromosome segregation	ECO:0000315	IMP	PMID:12654903		7227	FlyBase		P
UniProtKB	P16568	BicD	involved_in	GO:0048477	oogenesis	ECO:0007001	HMP	PMID:1783295		7227	FlyBase		P
UniProtKB	P16568	BicD	involved_in	GO:0007309	oocyte axis specification	ECO:0000304	TAS	PMID:11784091		7227	FlyBase		P
UniProtKB	P16568	BicD	involved_in	GO:0007312	oocyte nucleus migration involved in oocyte dorsal/ventral axis specification	ECO:0000304	TAS	PMID:9642168		7227	FlyBase		P
UniProtKB	P16568	BicD	involved_in	GO:0048477	oogenesis	ECO:0000315	IMP	PMID:23450845		7227	FlyBase		P
UniProtKB	P16568	BicD	involved_in	GO:0008103	oocyte microtubule cytoskeleton polarization	ECO:0000315	IMP	PMID:11254350		7227	FlyBase		P
UniProtKB	P16568	BicD	involved_in	GO:0007293	germarium-derived egg chamber formation	ECO:0000315	IMP	PMID:11254350		7227	FlyBase		P
UniProtKB	P16568	BicD	involved_in	GO:0007294	germarium-derived oocyte fate determination	ECO:0000315	IMP	PMID:1959135		7227	FlyBase		P
UniProtKB	P16621	Lar	involved_in	GO:0048477	oogenesis	ECO:0000315	IMP	PMID:12972609		7227	FlyBase		P
UniProtKB	P16621	Lar	involved_in	GO:0060269	centripetally migrating follicle cell migration	ECO:0000315	IMP	PMID:28292425		7227	FlyBase		P
UniProtKB	P16621	Lar	involved_in	GO:0007283	spermatogenesis	ECO:0000315	IMP	PMID:25361961		7227	FlyBase		P
UniProtKB	P16905	Pka-R1	involved_in	GO:0008103	oocyte microtubule cytoskeleton polarization	ECO:0000315	IMP	PMID:10985383		7227	FlyBase		P
UniProtKB	P16905	Pka-R1	involved_in	GO:0007283	spermatogenesis	ECO:0000315	IMP	PMID:31391193		7227	FlyBase		P
UniProtKB	P16909	Mst77F	involved_in	GO:0035092	sperm DNA condensation	ECO:0000316	IGI	PMID:27810970	FB:FBgn0013300,FB:FBgn0013301	7227	FlyBase		P
UniProtKB	P16914	elav	involved_in	GO:0007281	germ cell development	ECO:0000303	NAS	PMID:10893231		7227	UniProt		P
UniProtKB	P17133	snRNP-U1-70K	involved_in	GO:0048477	oogenesis	ECO:0000315	IMP	PMID:24244416		7227	FlyBase		P
UniProtKB	P17133	snRNP-U1-70K	involved_in	GO:0007283	spermatogenesis	ECO:0000315	IMP	PMID:27035939		7227	FlyBase		P
UniProtKB	P17210	Khc	involved_in	GO:0045451	pole plasm oskar mRNA localization	ECO:0000303	NAS	PMID:12477402		7227	FlyBase		P
UniProtKB	P17210	Khc	involved_in	GO:0007303	cytoplasmic transport, nurse cell to oocyte	ECO:0000304	TAS	PMID:12477402		7227	FlyBase		P
UniProtKB	P17210	Khc	involved_in	GO:0045451	pole plasm oskar mRNA localization	ECO:0000315	IMP	PMID:27802167		7227	FlyBase		P
UniProtKB	P17210	Khc	involved_in	GO:0008103	oocyte microtubule cytoskeleton polarization	ECO:0000315	IMP	PMID:17275299		7227	FlyBase		P
UniProtKB	P17210	Khc	involved_in	GO:0007310	oocyte dorsal/ventral axis specification	ECO:0000315	IMP	PMID:12225672		7227	FlyBase		P
UniProtKB	P17210	Khc	involved_in	GO:0007315	pole plasm assembly	ECO:0000315	IMP	PMID:12134163		7227	FlyBase		P
UniProtKB	P17671	Eip75B	involved_in	GO:0048477	oogenesis	ECO:0000303	NAS	PMID:10920384		7227	FlyBase		P
UniProtKB	P17672	Eip75B	involved_in	GO:0048477	oogenesis	ECO:0000303	NAS	PMID:10920384		7227	FlyBase		P
UniProtKB	P17789	ttk	involved_in	GO:0030707	follicle cell of egg chamber development	ECO:0000315	IMP	PMID:16542414		7227	FlyBase		P
UniProtKB	P18105	nod	involved_in	GO:0007057	spindle assembly involved in female meiosis I	ECO:0000315	IMP	PMID:1740471		7227	FlyBase		P
UniProtKB	P18105	nod	involved_in	GO:0007143	female meiotic nuclear division	ECO:0000315	IMP	PMID:23173088		7227	FlyBase		P
UniProtKB	P18169	dec	involved_in	GO:0007304	chorion-containing eggshell formation	ECO:0000256	IEA	GO_REF:0000002	InterPro:IPR006718|InterPro:IPR006719|InterPro:IPR006720	7227	InterPro		P
UniProtKB	P18169	dec	involved_in	GO:0007304	chorion-containing eggshell formation	ECO:0000304	TAS	PMID:7589807		7227	FlyBase		P
UniProtKB	P18169	dec	involved_in	GO:0007304	chorion-containing eggshell formation	ECO:0000315	IMP	PMID:12648483		7227	FlyBase		P
UniProtKB	P18170	dec	involved_in	GO:0007304	chorion-containing eggshell formation	ECO:0000256	IEA	GO_REF:0000002	InterPro:IPR006718|InterPro:IPR006719|InterPro:IPR006720	7227	InterPro		P
UniProtKB	P18170	dec	involved_in	GO:0007304	chorion-containing eggshell formation	ECO:0000304	TAS	PMID:7589807		7227	FlyBase		P
UniProtKB	P18170	dec	involved_in	GO:0007304	chorion-containing eggshell formation	ECO:0000315	IMP	PMID:12648483		7227	FlyBase		P
UniProtKB	P18171	dec	involved_in	GO:0007304	chorion-containing eggshell formation	ECO:0000256	IEA	GO_REF:0000002	InterPro:IPR006718|InterPro:IPR006719|InterPro:IPR006720	7227	InterPro		P
UniProtKB	P18171	dec	involved_in	GO:0007304	chorion-containing eggshell formation	ECO:0000304	TAS	PMID:7589807		7227	FlyBase		P
UniProtKB	P18171	dec	involved_in	GO:0007304	chorion-containing eggshell formation	ECO:0000315	IMP	PMID:12648483		7227	FlyBase		P
UniProtKB	P18431	sgg	involved_in	GO:0048477	oogenesis	ECO:0000315	IMP	PMID:12783796		7227	FlyBase		P
UniProtKB	P18431	sgg	involved_in	GO:0030707	follicle cell of egg chamber development	ECO:0000315	IMP	PMID:16542414		7227	FlyBase		P
UniProtKB	P18431	sgg	involved_in	GO:0007143	female meiotic nuclear division	ECO:0000315	IMP	PMID:22421435		7227	FlyBase		P
UniProtKB	P18475	tor	involved_in	GO:0030381	chorion-containing eggshell pattern formation	ECO:0007001	HMP	PMID:1783295		7227	FlyBase		P
UniProtKB	P18475	tor	involved_in	GO:0007278	pole cell fate determination	ECO:0000316	IGI	PMID:28743001	FB:FBgn0005695	7227	FlyBase		P
UniProtKB	P18475	tor	involved_in	GO:0007278	pole cell fate determination	ECO:0000316	IGI	PMID:28743001	FB:FBgn0261268	7227	FlyBase		P
UniProtKB	P18475	tor	involved_in	GO:0007280	pole cell migration	ECO:0000315	IMP	PMID:14602078		7227	FlyBase		P
UniProtKB	P18491	emc	involved_in	GO:0030381	chorion-containing eggshell pattern formation	ECO:0000315	IMP	PMID:16026970		7227	FlyBase		P
UniProtKB	P18502	ptc	involved_in	GO:0030707	follicle cell of egg chamber development	ECO:0000315	IMP	PMID:29093440		7227	FlyBase		P
UniProtKB	P18537	fz	involved_in	GO:0007298	border follicle cell migration	ECO:0000315	IMP	PMID:17652348		7227	FlyBase		P
UniProtKB	P18824	arm	involved_in	GO:0048477	oogenesis	ECO:0000315	IMP	PMID:12783796		7227	FlyBase		P
UniProtKB	P18935	mt:Cyt-b	involved_in	GO:0007283	spermatogenesis	ECO:0000315	IMP	PMID:21407254		7227	FlyBase		P
UniProtKB	P19018	tra2	involved_in	GO:0007283	spermatogenesis	ECO:0007322	IEA	GO_REF:0000043	UniProtKB-KW:KW-0744	7227	UniProt		P
UniProtKB	P19018	tra2	involved_in	GO:0007283	spermatogenesis	ECO:0000303	NAS	PMID:8970731		7227	FlyBase		P
UniProtKB	P19339	Sxl	involved_in	GO:0009994	oocyte differentiation	ECO:0000314	IDA	PMID:17067567		7227	FlyBase		P
UniProtKB	P19339	Sxl	involved_in	GO:0048477	oogenesis	ECO:0000304	TAS	PMID:10648226		7227	FlyBase		P
UniProtKB	P19339	Sxl	involved_in	GO:0048142	germarium-derived cystoblast division	ECO:0000315	IMP	PMID:29845608		7227	FlyBase		P
UniProtKB	P20105	Eip74EF	involved_in	GO:0048477	oogenesis	ECO:0000303	NAS	PMID:10920384		7227	FlyBase		P
UniProtKB	P20153	usp	involved_in	GO:0007281	germ cell development	ECO:0000315	IMP	PMID:21423150		7227	FlyBase		P
UniProtKB	P20153	usp	involved_in	GO:0007298	border follicle cell migration	ECO:0000315	IMP	PMID:11163181		7227	FlyBase		P
UniProtKB	P20240	Ote	involved_in	GO:0048477	oogenesis	ECO:0007001	HMP	PMID:1783295		7227	FlyBase		P
UniProtKB	P20439	CycB	involved_in	GO:0048134	germ-line cyst formation	ECO:0000316	IGI	PMID:29198563	FB:FBgn0016053	7227	FlyBase		P
UniProtKB	P20439	CycB	involved_in	GO:0048134	germ-line cyst formation	ECO:0000315	IMP	PMID:29198563		7227	FlyBase		P
UniProtKB	P20480	ncd	involved_in	GO:0007056	spindle assembly involved in female meiosis	ECO:0000303	NAS	PMID:14635256		7227	FlyBase		P
UniProtKB	P20482	cnc	involved_in	GO:0051663	oocyte nucleus localization involved in oocyte dorsal/ventral axis specification	ECO:0000315	IMP	PMID:11518508		7227	FlyBase		P
UniProtKB	P20482	cnc	involved_in	GO:0008103	oocyte microtubule cytoskeleton polarization	ECO:0000315	IMP	PMID:11518508		7227	FlyBase		P
UniProtKB	P20482	cnc	involved_in	GO:0007310	oocyte dorsal/ventral axis specification	ECO:0000315	IMP	PMID:11518508		7227	FlyBase		P
UniProtKB	P20659	trx	involved_in	GO:0008354	germ cell migration	ECO:0000304	TAS	PMID:9988212		7227	FlyBase		P
UniProtKB	P20659	trx	involved_in	GO:0008354	germ cell migration	ECO:0000315	IMP	PMID:9435287		7227	FlyBase		P
UniProtKB	P21187	pAbp	involved_in	GO:0048477	oogenesis	ECO:0000315	IMP	PMID:18082158		7227	FlyBase		P
UniProtKB	P21187	pAbp	involved_in	GO:0048599	oocyte development	ECO:0000315	IMP	PMID:21782810		7227	FlyBase		P
UniProtKB	P21187	pAbp	involved_in	GO:0007112	male meiosis cytokinesis	ECO:0000315	IMP	PMID:20604743		7227	FlyBase		P
UniProtKB	P21187	pAbp	involved_in	GO:0007140	male meiotic nuclear division	ECO:0000315	IMP	PMID:19631203		7227	FlyBase		P
UniProtKB	P21187	pAbp	involved_in	GO:0007283	spermatogenesis	ECO:0000315	IMP	PMID:20604743		7227	FlyBase		P
UniProtKB	P21187	pAbp	involved_in	GO:0007289	spermatid nucleus differentiation	ECO:0000315	IMP	PMID:20604743		7227	FlyBase		P
UniProtKB	P21519	mam	involved_in	GO:0030707	follicle cell of egg chamber development	ECO:0000315	IMP	PMID:26205122		7227	FlyBase		P
UniProtKB	P21525	kay	involved_in	GO:0007281	germ cell development	ECO:0000315	IMP	PMID:22575490		7227	FlyBase		P
UniProtKB	P21525	kay	involved_in	GO:0007297	follicle cell of egg chamber migration	ECO:0000315	IMP	PMID:11472834		7227	FlyBase		P
UniProtKB	P22700	SERCA	involved_in	GO:0030707	follicle cell of egg chamber development	ECO:0000315	IMP	PMID:26205122		7227	FlyBase		P
UniProtKB	P22711	tin	involved_in	GO:0007280	pole cell migration	ECO:0000304	TAS	PMID:9637912		7227	FlyBase		P
UniProtKB	P22711	tin	involved_in	GO:0008354	germ cell migration	ECO:0000315	IMP	PMID:9435287		7227	FlyBase		P
UniProtKB	P22745	bam	involved_in	GO:0048477	oogenesis	ECO:0007322	IEA	GO_REF:0000043	UniProtKB-KW:KW-0896	7227	UniProt		P
UniProtKB	P22745	bam	involved_in	GO:0007283	spermatogenesis	ECO:0007322	IEA	GO_REF:0000043	UniProtKB-KW:KW-0744	7227	UniProt		P
UniProtKB	P22745	bam	involved_in	GO:0098730	male germline stem cell symmetric division	ECO:0000315	IMP	PMID:18371420		7227	FlyBase		P
UniProtKB	P22745	bam	involved_in	GO:0048132	female germ-line stem cell asymmetric division	ECO:0000315	IMP	PMID:19556547		7227	FlyBase		P
UniProtKB	P22745	bam	involved_in	GO:0048477	oogenesis	ECO:0000315	IMP	PMID:7555720		7227	FlyBase		P
UniProtKB	P22745	bam	involved_in	GO:0048477	oogenesis	ECO:0000315	IMP	PMID:19556547		7227	FlyBase		P
UniProtKB	P22745	bam	involved_in	GO:0030727	germarium-derived female germ-line cyst formation	ECO:0000315	IMP	PMID:16280348		7227	FlyBase		P
UniProtKB	P22745	bam	involved_in	GO:0042078	germ-line stem cell division	ECO:0000315	IMP	PMID:15927177		7227	FlyBase		P
UniProtKB	P22745	bam	involved_in	GO:0007276	gamete generation	ECO:0000315	IMP	PMID:2279698		7227	FlyBase		P
UniProtKB	P22745	bam	involved_in	GO:0007282	cystoblast division	ECO:0000315	IMP	PMID:7555720		7227	FlyBase		P
UniProtKB	P22745	bam	involved_in	GO:0007283	spermatogenesis	ECO:0000315	IMP	PMID:28588035		7227	FlyBase		P
UniProtKB	P22745	bam	involved_in	GO:0007284	spermatogonial cell division	ECO:0000315	IMP	PMID:23154414		7227	FlyBase		P
UniProtKB	P22745	bam	involved_in	GO:0007284	spermatogonial cell division	ECO:0000315	IMP	PMID:20018708		7227	FlyBase		P
UniProtKB	P23128	me31B	involved_in	GO:0007279	pole cell formation	ECO:0000316	IGI	PMID:18590813	FB:FBgn0003891	7227	FlyBase		P
UniProtKB	P23128	me31B	involved_in	GO:0007279	pole cell formation	ECO:0000316	IGI	PMID:18590813	FB:FBgn0283442	7227	FlyBase		P
UniProtKB	P23128	me31B	involved_in	GO:0030707	follicle cell of egg chamber development	ECO:0000315	IMP	PMID:26205122		7227	FlyBase		P
UniProtKB	P23572	Cdk1	involved_in	GO:0048142	germarium-derived cystoblast division	ECO:0000315	IMP	PMID:16107480		7227	FlyBase		P
UniProtKB	P23572	Cdk1	involved_in	GO:0030707	follicle cell of egg chamber development	ECO:0000315	IMP	PMID:26205122		7227	FlyBase		P
UniProtKB	P23572	Cdk1	involved_in	GO:0007140	male meiotic nuclear division	ECO:0000315	IMP	PMID:16107480		7227	FlyBase		P
UniProtKB	P23572	Cdk1	involved_in	GO:0007284	spermatogonial cell division	ECO:0000315	IMP	PMID:16107480		7227	FlyBase		P
UniProtKB	P23647	fu	involved_in	GO:0007293	germarium-derived egg chamber formation	ECO:0000315	IMP	PMID:12163413		7227	FlyBase		P
UniProtKB	P23696	mts	involved_in	GO:0048477	oogenesis	ECO:0000315	IMP	PMID:8595878		7227	FlyBase		P
UniProtKB	P25158	osk	involved_in	GO:0019094	pole plasm mRNA localization	ECO:0000304	TAS	PMID:12655640		7227	FlyBase		P
UniProtKB	P25158	osk	involved_in	GO:0007279	pole cell formation	ECO:0000304	TAS	PMID:8970731		7227	FlyBase		P
UniProtKB	P25158	osk	involved_in	GO:0007279	pole cell formation	ECO:0000304	TAS	PMID:11700288		7227	FlyBase		P
UniProtKB	P25158	osk	involved_in	GO:0007315	pole plasm assembly	ECO:0000304	TAS	PMID:2151612		7227	FlyBase		P
UniProtKB	P25158	osk	involved_in	GO:0007315	pole plasm assembly	ECO:0000304	TAS	PMID:8970731		7227	FlyBase		P
UniProtKB	P25158	osk	involved_in	GO:0007315	pole plasm assembly	ECO:0000304	TAS	PMID:10449356		7227	FlyBase		P
UniProtKB	P25158	osk	involved_in	GO:0007315	pole plasm assembly	ECO:0000304	TAS	PMID:11131516		7227	FlyBase		P
UniProtKB	P25158	osk	involved_in	GO:0007315	pole plasm assembly	ECO:0000304	TAS	PMID:11784091		7227	FlyBase		P
UniProtKB	P25158	osk	involved_in	GO:0007318	pole plasm protein localization	ECO:0000304	TAS	PMID:8804312		7227	FlyBase		P
UniProtKB	P25158	osk	involved_in	GO:1903863	P granule assembly	ECO:0000315	IMP	PMID:30260314		7227	FlyBase		P
UniProtKB	P25158	osk	involved_in	GO:0048477	oogenesis	ECO:0000315	IMP	PMID:16835436		7227	FlyBase		P
UniProtKB	P25158	osk	involved_in	GO:0030719	P granule organization	ECO:0000315	IMP	PMID:15090597		7227	FlyBase		P
UniProtKB	P25158	osk	involved_in	GO:0008103	oocyte microtubule cytoskeleton polarization	ECO:0000315	IMP	PMID:17275299		7227	FlyBase		P
UniProtKB	P25158	osk	involved_in	GO:0007279	pole cell formation	ECO:0000315	IMP	PMID:3093084		7227	FlyBase		P
UniProtKB	P25158	osk	involved_in	GO:0007281	germ cell development	ECO:0000315	IMP	PMID:16835436		7227	FlyBase		P
UniProtKB	P25159	stau	involved_in	GO:0045450	bicoid mRNA localization	ECO:0000304	TAS	PMID:7681599		7227	FlyBase		P
UniProtKB	P25159	stau	involved_in	GO:0045450	bicoid mRNA localization	ECO:0000304	TAS	PMID:11700288		7227	FlyBase		P
UniProtKB	P25159	stau	involved_in	GO:0048477	oogenesis	ECO:0000304	TAS	PMID:9988212		7227	FlyBase		P
UniProtKB	P25159	stau	involved_in	GO:0007315	pole plasm assembly	ECO:0000315	IMP	PMID:2151612		7227	FlyBase		P
UniProtKB	P25159	stau	involved_in	GO:0007316	pole plasm RNA localization	ECO:0000315	IMP	PMID:2151612		7227	FlyBase		P
UniProtKB	P25159	stau	involved_in	GO:0007318	pole plasm protein localization	ECO:0000315	IMP	PMID:16905128		7227	FlyBase		P
UniProtKB	P25723	tld	involved_in	GO:0007313	maternal specification of dorsal/ventral axis, oocyte, soma encoded	ECO:0000315	IMP	PMID:16781701		7227	FlyBase		P
UniProtKB	P25724	nos	involved_in	GO:0048477	oogenesis	ECO:0000318	IBA	PMID:21873635	FB:FBgn0002962|MGI:MGI:2675387|PANTHER:PTN000984469|WB:WBGene00003784|ZFIN:ZDB-GENE-011221-1	7227	GO_Central		P
UniProtKB	P25724	nos	involved_in	GO:0048477	oogenesis	ECO:0007322	IEA	GO_REF:0000043	UniProtKB-KW:KW-0896	7227	UniProt		P
UniProtKB	P25724	nos	involved_in	GO:0007283	spermatogenesis	ECO:0007322	IEA	GO_REF:0000043	UniProtKB-KW:KW-0744	7227	UniProt		P
UniProtKB	P25724	nos	involved_in	GO:0007314	oocyte anterior/posterior axis specification	ECO:0000303	NAS	PMID:10878576		7227	FlyBase		P
UniProtKB	P25724	nos	involved_in	GO:0008354	germ cell migration	ECO:0000304	TAS	PMID:9988212		7227	FlyBase		P
UniProtKB	P25724	nos	involved_in	GO:0008354	germ cell migration	ECO:0000304	TAS	PMID:12814944		7227	FlyBase		P
UniProtKB	P25724	nos	involved_in	GO:0007280	pole cell migration	ECO:0000304	TAS	PMID:12655640		7227	FlyBase		P
UniProtKB	P25724	nos	involved_in	GO:0048477	oogenesis	ECO:0000315	IMP	PMID:10101171		7227	FlyBase		P
UniProtKB	P25724	nos	involved_in	GO:0007281	germ cell development	ECO:0000315	IMP	PMID:14976263		7227	FlyBase		P
UniProtKB	P25724	nos	involved_in	GO:0007283	spermatogenesis	ECO:0000315	IMP	PMID:10101171		7227	FlyBase		P
UniProtKB	P25822	pum	involved_in	GO:0048477	oogenesis	ECO:0000304	TAS	PMID:9988212		7227	FlyBase		P
UniProtKB	P25822	pum	involved_in	GO:0007280	pole cell migration	ECO:0000304	TAS	PMID:12655640		7227	FlyBase		P
UniProtKB	P25822	pum	involved_in	GO:0007281	germ cell development	ECO:0000304	TAS	PMID:11858839		7227	FlyBase		P
UniProtKB	P25822	pum	involved_in	GO:0007280	pole cell migration	ECO:0000315	IMP	PMID:10559987		7227	FlyBase		P
UniProtKB	P25823	tud	involved_in	GO:0030719	P granule organization	ECO:0000318	IBA	PMID:21873635	FB:FBgn0003891|PANTHER:PTN002741809	7227	GO_Central		P
UniProtKB	P25823	tud	involved_in	GO:0007283	spermatogenesis	ECO:0000318	IBA	PMID:21873635	MGI:MGI:1919884|MGI:MGI:1933218|MGI:MGI:2140279|MGI:MGI:2679727|MGI:MGI:2684949|PANTHER:PTN002741755|ZFIN:ZDB-GENE-041001-210	7227	GO_Central		P
UniProtKB	P25823	tud	involved_in	GO:0048477	oogenesis	ECO:0007322	IEA	GO_REF:0000043	UniProtKB-KW:KW-0896	7227	UniProt		P
UniProtKB	P25823	tud	involved_in	GO:0007281	germ cell development	ECO:0000304	TAS	PMID:11131516		7227	FlyBase		P
UniProtKB	P25823	tud	involved_in	GO:0007315	pole plasm assembly	ECO:0000304	TAS	PMID:8804312		7227	FlyBase		P
UniProtKB	P25823	tud	involved_in	GO:0007315	pole plasm assembly	ECO:0000304	TAS	PMID:8970731		7227	FlyBase		P
UniProtKB	P25823	tud	involved_in	GO:0007315	pole plasm assembly	ECO:0000304	TAS	PMID:11131516		7227	FlyBase		P
UniProtKB	P25823	tud	involved_in	GO:0030719	P granule organization	ECO:0000315	IMP	PMID:15495201		7227	FlyBase		P
UniProtKB	P25823	tud	involved_in	GO:0007277	pole cell development	ECO:0000315	IMP	PMID:15495201		7227	FlyBase		P
UniProtKB	P25823	tud	involved_in	GO:0007281	germ cell development	ECO:0000315	IMP	PMID:16971472		7227	FlyBase		P
UniProtKB	P25823	tud	involved_in	GO:0007315	pole plasm assembly	ECO:0000315	IMP	PMID:2151612		7227	FlyBase		P
UniProtKB	P25823	tud	involved_in	GO:1903863	P granule assembly	ECO:0000314	IDA	PMID:20713507		7227	ComplexPortal		P
UniProtKB	P25823	tud	involved_in	GO:0048477	oogenesis	ECO:0000314	IDA	PMID:21179512		7227	ComplexPortal		P
UniProtKB	P25823	tud	involved_in	GO:0007277	pole cell development	ECO:0000314	IDA	PMID:20713507		7227	ComplexPortal		P
UniProtKB	P25823	tud	involved_in	GO:0007279	pole cell formation	ECO:0000314	IDA	PMID:20713507		7227	ComplexPortal		P
UniProtKB	P25843	chic	involved_in	GO:0007300	ovarian nurse cell to oocyte transport	ECO:0007001	HMP	PMID:1783295		7227	FlyBase		P
UniProtKB	P25843	chic	involved_in	GO:0045451	pole plasm oskar mRNA localization	ECO:0000304	TAS	PMID:11700288		7227	FlyBase		P
UniProtKB	P25843	chic	involved_in	GO:0030717	oocyte karyosome formation	ECO:0000315	IMP	PMID:15979065		7227	FlyBase		P
UniProtKB	P25867	eff	involved_in	GO:0048132	female germ-line stem cell asymmetric division	ECO:0000315	IMP	PMID:19906849		7227	FlyBase		P
UniProtKB	P25867	eff	involved_in	GO:0007140	male meiotic nuclear division	ECO:0000315	IMP	PMID:9106658		7227	FlyBase		P
UniProtKB	P25992	yem	involved_in	GO:0007143	female meiotic nuclear division	ECO:0000315	IMP	PMID:21080953		7227	FlyBase		P
UniProtKB	P27091	gbb	involved_in	GO:0030707	follicle cell of egg chamber development	ECO:0000315	IMP	PMID:16256740		7227	FlyBase		P
UniProtKB	P27619	shi	involved_in	GO:0007291	sperm individualization	ECO:0000316	IGI	PMID:12432073	FB:FBgn0011225	7227	FlyBase		P
UniProtKB	P27619	shi	involved_in	GO:0030707	follicle cell of egg chamber development	ECO:0000315	IMP	PMID:26205122		7227	FlyBase		P
UniProtKB	P27619	shi	involved_in	GO:0061883	clathrin-dependent endocytosis involved in vitellogenesis	ECO:0000315	IMP	PMID:26265702		7227	FlyBase		P
UniProtKB	P27619	shi	involved_in	GO:0007291	sperm individualization	ECO:0000315	IMP	PMID:15829565		7227	FlyBase		P
UniProtKB	P27619	shi	involved_in	GO:0007298	border follicle cell migration	ECO:0000315	IMP	PMID:15944190		7227	FlyBase		P
UniProtKB	P28166	zfh1	involved_in	GO:0008354	germ cell migration	ECO:0000315	IMP	PMID:9435287		7227	FlyBase		P
UniProtKB	P28750	exu	involved_in	GO:0045450	bicoid mRNA localization	ECO:0000256	IEA	GO_REF:0000002	InterPro:IPR037998	7227	InterPro		P
UniProtKB	P28750	exu	involved_in	GO:0045450	bicoid mRNA localization	ECO:0000270	IEP	PMID:1756733		7227	FlyBase		P
UniProtKB	P28750	exu	involved_in	GO:0045450	bicoid mRNA localization	ECO:0000270	IEP	PMID:1752438		7227	FlyBase		P
UniProtKB	P28750	exu	involved_in	GO:0045450	bicoid mRNA localization	ECO:0000304	TAS	PMID:1716553		7227	FlyBase		P
UniProtKB	P28750	exu	involved_in	GO:0045450	bicoid mRNA localization	ECO:0000304	TAS	PMID:7681599		7227	FlyBase		P
UniProtKB	P28750	exu	involved_in	GO:0045450	bicoid mRNA localization	ECO:0000304	TAS	PMID:10449356		7227	FlyBase		P
UniProtKB	P28750	exu	involved_in	GO:0045450	bicoid mRNA localization	ECO:0000304	TAS	PMID:11700288		7227	FlyBase		P
UniProtKB	P28750	exu	involved_in	GO:0045451	pole plasm oskar mRNA localization	ECO:0000304	TAS	PMID:11700288		7227	FlyBase		P
UniProtKB	P28750	exu	involved_in	GO:0007283	spermatogenesis	ECO:0000304	TAS	PMID:1752438		7227	FlyBase		P
UniProtKB	P28750	exu	involved_in	GO:0007300	ovarian nurse cell to oocyte transport	ECO:0000304	TAS	PMID:10449356		7227	FlyBase		P
UniProtKB	P28750	exu	involved_in	GO:0045450	bicoid mRNA localization	ECO:0000315	IMP	PMID:1684934		7227	FlyBase		P
UniProtKB	P28750	exu	involved_in	GO:0045450	bicoid mRNA localization	ECO:0000315	IMP	PMID:17268469		7227	UniProt		P
UniProtKB	P29310	14-3-3zeta	involved_in	GO:0008103	oocyte microtubule cytoskeleton polarization	ECO:0000316	IGI	PMID:12431373	FB:FBgn0020238	7227	FlyBase		P
UniProtKB	P29310	14-3-3zeta	involved_in	GO:0007294	germarium-derived oocyte fate determination	ECO:0000316	IGI	PMID:12431373	FB:FBgn0020238	7227	FlyBase		P
UniProtKB	P29349	csw	involved_in	GO:0008069	dorsal/ventral axis specification, ovarian follicular epithelium	ECO:0000315	IMP	PMID:8948575		7227	FlyBase		P
UniProtKB	P29555	abd-A	involved_in	GO:0008354	germ cell migration	ECO:0000304	TAS	PMID:9988212		7227	FlyBase		P
UniProtKB	P29555	abd-A	involved_in	GO:0007280	pole cell migration	ECO:0000304	TAS	PMID:9637912		7227	FlyBase		P
UniProtKB	P29555	abd-A	involved_in	GO:0008354	germ cell migration	ECO:0000315	IMP	PMID:9435287		7227	FlyBase		P
UniProtKB	P29742	Chc	involved_in	GO:0045451	pole plasm oskar mRNA localization	ECO:0000315	IMP	PMID:24718986		7227	FlyBase		P
UniProtKB	P29742	Chc	involved_in	GO:0008103	oocyte microtubule cytoskeleton polarization	ECO:0000315	IMP	PMID:24718986		7227	FlyBase		P
UniProtKB	P29742	Chc	involved_in	GO:0007291	sperm individualization	ECO:0000315	IMP	PMID:9550716		7227	FlyBase		P
UniProtKB	P30189	Top1	involved_in	GO:0048477	oogenesis	ECO:0000315	IMP	PMID:10885744		7227	FlyBase		P
UniProtKB	P31007	dlg1	involved_in	GO:0030707	follicle cell of egg chamber development	ECO:0000315	IMP	PMID:19948068		7227	BHF-UCL		P
UniProtKB	P31007	dlg1	involved_in	GO:0030714	anterior/posterior axis specification, follicular epithelium	ECO:0000315	IMP	PMID:19948068		7227	BHF-UCL		P
UniProtKB	P31007	dlg1	involved_in	GO:0007318	pole plasm protein localization	ECO:0000315	IMP	PMID:19948068		7227	BHF-UCL		P
UniProtKB	P31009	RpS2	involved_in	GO:0048477	oogenesis	ECO:0007322	IEA	GO_REF:0000043	UniProtKB-KW:KW-0896	7227	UniProt		P
UniProtKB	P32866	Gprk2	involved_in	GO:0048477	oogenesis	ECO:0007322	IEA	GO_REF:0000043	UniProtKB-KW:KW-0896	7227	UniProt		P
UniProtKB	P32866	Gprk2	involved_in	GO:0048601	oocyte morphogenesis	ECO:0000315	IMP	PMID:9217001		7227	FlyBase		P
UniProtKB	P34021	EcR	involved_in	GO:0048477	oogenesis	ECO:0000303	NAS	PMID:10920384		7227	FlyBase		P
UniProtKB	P34021	EcR	involved_in	GO:0048477	oogenesis	ECO:0000315	IMP	PMID:10757764		7227	FlyBase		P
UniProtKB	P34021	EcR	involved_in	GO:0007281	germ cell development	ECO:0000315	IMP	PMID:21423150		7227	FlyBase		P
UniProtKB	P34021	EcR	involved_in	GO:0007291	sperm individualization	ECO:0000315	IMP	PMID:9550716		7227	FlyBase		P
UniProtKB	P34021	EcR	involved_in	GO:0007298	border follicle cell migration	ECO:0000315	IMP	PMID:11163181		7227	FlyBase		P
UniProtKB	P34021	EcR	involved_in	GO:0007298	border follicle cell migration	ECO:0000315	IMP	PMID:15944190		7227	FlyBase		P
UniProtKB	P34021	EcR	involved_in	GO:0007298	border follicle cell migration	ECO:0000315	IMP	PMID:19350016		7227	FlyBase		P
UniProtKB	P34739	lds	involved_in	GO:0007143	female meiotic nuclear division	ECO:0000315	IMP	PMID:19047413		7227	FlyBase		P
UniProtKB	P34739	lds	involved_in	GO:0007283	spermatogenesis	ECO:0000315	IMP	PMID:19047413		7227	FlyBase		P
UniProtKB	P35875	Parp	involved_in	GO:0008069	dorsal/ventral axis specification, ovarian follicular epithelium	ECO:0000316	IGI	PMID:24069162	FB:FBgn0004882	7227	FlyBase		P
UniProtKB	P37276	Dhc64C	involved_in	GO:0048134	germ-line cyst formation	ECO:0000304	TAS	PMID:10370240		7227	FlyBase		P
UniProtKB	P37276	Dhc64C	involved_in	GO:0007312	oocyte nucleus migration involved in oocyte dorsal/ventral axis specification	ECO:0000304	TAS	PMID:12517704		7227	FlyBase		P
UniProtKB	P37276	Dhc64C	involved_in	GO:0048477	oogenesis	ECO:0000315	IMP	PMID:9199367		7227	FlyBase		P
UniProtKB	P37276	Dhc64C	involved_in	GO:0030723	ovarian fusome organization	ECO:0000315	IMP	PMID:15292454		7227	FlyBase		P
UniProtKB	P37276	Dhc64C	involved_in	GO:0007279	pole cell formation	ECO:0000315	IMP	PMID:21376599		7227	FlyBase		P
UniProtKB	P37276	Dhc64C	involved_in	GO:0007282	cystoblast division	ECO:0000315	IMP	PMID:15292454		7227	FlyBase		P
UniProtKB	P37276	Dhc64C	involved_in	GO:0007294	germarium-derived oocyte fate determination	ECO:0000315	IMP	PMID:9199367		7227	FlyBase		P
UniProtKB	P37276	Dhc64C	involved_in	GO:0007298	border follicle cell migration	ECO:0000315	IMP	PMID:22808215		7227	FlyBase		P
UniProtKB	P39768	opa	involved_in	GO:0008354	germ cell migration	ECO:0000315	IMP	PMID:9435287		7227	FlyBase		P
UniProtKB	P39769	ph-p	involved_in	GO:0030708	germarium-derived female germ-line cyst encapsulation	ECO:0000315	IMP	PMID:14993188		7227	FlyBase		P
UniProtKB	P39769	ph-p	involved_in	GO:0030713	follicle cell of egg chamber stalk formation	ECO:0000315	IMP	PMID:14993188		7227	FlyBase		P
UniProtKB	P40423	sqh	involved_in	GO:0019749	cytoskeleton-dependent cytoplasmic transport, nurse cell to oocyte	ECO:0000315	IMP	PMID:19005218		7227	FlyBase		P
UniProtKB	P40423	sqh	involved_in	GO:0007298	border follicle cell migration	ECO:0000315	IMP	PMID:12198500		7227	FlyBase		P
UniProtKB	P40423	sqh	involved_in	GO:0007314	oocyte anterior/posterior axis specification	ECO:0000315	IMP	PMID:34856125		7227	FlyBase		P
UniProtKB	P40688	swa	involved_in	GO:0045450	bicoid mRNA localization	ECO:0000303	NAS	PMID:10449356		7227	FlyBase		P
UniProtKB	P40688	swa	involved_in	GO:0045450	bicoid mRNA localization	ECO:0000303	NAS	PMID:12446149		7227	FlyBase		P
UniProtKB	P40688	swa	involved_in	GO:0045450	bicoid mRNA localization	ECO:0000304	TAS	PMID:1684934		7227	FlyBase		P
UniProtKB	P40688	swa	involved_in	GO:0045450	bicoid mRNA localization	ECO:0000304	TAS	PMID:7681599		7227	FlyBase		P
UniProtKB	P40688	swa	involved_in	GO:0045450	bicoid mRNA localization	ECO:0000304	TAS	PMID:8952067		7227	FlyBase		P
UniProtKB	P40688	swa	involved_in	GO:0045450	bicoid mRNA localization	ECO:0000304	TAS	PMID:11700288		7227	FlyBase		P
UniProtKB	P40688	swa	involved_in	GO:0019094	pole plasm mRNA localization	ECO:0000315	IMP	PMID:7681599		7227	FlyBase		P
UniProtKB	P40689	tsl	involved_in	GO:0007278	pole cell fate determination	ECO:0000316	IGI	PMID:28743001	FB:FBgn0005695	7227	FlyBase		P
UniProtKB	P40689	tsl	involved_in	GO:0007281	germ cell development	ECO:0000316	IGI	PMID:28743001	FB:FBgn0005695	7227	FlyBase		P
UniProtKB	P40792	Rac1	involved_in	GO:0007298	border follicle cell migration	ECO:0000315	IMP	PMID:23525006		7227	FlyBase		P
UniProtKB	P40792	Rac1	involved_in	GO:0007298	border follicle cell migration	ECO:0000315	IMP	PMID:15944190		7227	FlyBase		P
UniProtKB	P40792	Rac1	involved_in	GO:0007298	border follicle cell migration	ECO:0000315	IMP	PMID:21149700		7227	FlyBase		P
UniProtKB	P40793	Cdc42	involved_in	GO:0048477	oogenesis	ECO:0000304	TAS	PMID:12147138		7227	FlyBase		P
UniProtKB	P40793	Cdc42	involved_in	GO:0007286	spermatid development	ECO:0000315	IMP	PMID:21652648		7227	FlyBase		P
UniProtKB	P40809	RacGAP84C	involved_in	GO:0007283	spermatogenesis	ECO:0007322	IEA	GO_REF:0000043	UniProtKB-KW:KW-0744	7227	UniProt		P
UniProtKB	P40809	RacGAP84C	involved_in	GO:0007283	spermatogenesis	ECO:0000315	IMP	PMID:11509670		7227	FlyBase		P
UniProtKB	P40946	Arf51F	involved_in	GO:0007112	male meiosis cytokinesis	ECO:0000315	IMP	PMID:18039970		7227	FlyBase		P
UniProtKB	P40946	Arf51F	involved_in	GO:0007283	spermatogenesis	ECO:0000315	IMP	PMID:18039970		7227	FlyBase		P
UniProtKB	P42003	Mad	involved_in	GO:0030707	follicle cell of egg chamber development	ECO:0000315	IMP	PMID:16256740		7227	FlyBase		P
UniProtKB	P42003	Mad	involved_in	GO:0042078	germ-line stem cell division	ECO:0000315	IMP	PMID:9695953		7227	FlyBase		P
UniProtKB	P42271	gammaTub37C	involved_in	GO:0007057	spindle assembly involved in female meiosis I	ECO:0000315	IMP	PMID:21852952		7227	FlyBase		P
UniProtKB	P42271	gammaTub37C	involved_in	GO:0007312	oocyte nucleus migration involved in oocyte dorsal/ventral axis specification	ECO:0000315	IMP	PMID:21852952		7227	FlyBase		P
UniProtKB	P42282	ttk	involved_in	GO:0030707	follicle cell of egg chamber development	ECO:0000315	IMP	PMID:16542414		7227	FlyBase		P
UniProtKB	P42283	lola	involved_in	GO:0045476	nurse cell apoptotic process	ECO:0000315	IMP	PMID:17336958		7227	FlyBase		P
UniProtKB	P42284	lola	involved_in	GO:0045476	nurse cell apoptotic process	ECO:0000315	IMP	PMID:17336958		7227	FlyBase		P
UniProtKB	P42287	grk	involved_in	GO:0048477	oogenesis	ECO:0007322	IEA	GO_REF:0000043	UniProtKB-KW:KW-0896	7227	UniProt		P
UniProtKB	P42287	grk	involved_in	GO:0030381	chorion-containing eggshell pattern formation	ECO:0007001	HMP	PMID:1783295		7227	FlyBase		P
UniProtKB	P42287	grk	involved_in	GO:0030714	anterior/posterior axis specification, follicular epithelium	ECO:0000304	TAS	PMID:12747848		7227	FlyBase		P
UniProtKB	P42287	grk	involved_in	GO:0008069	dorsal/ventral axis specification, ovarian follicular epithelium	ECO:0000304	TAS	PMID:10449356		7227	FlyBase		P
UniProtKB	P42287	grk	involved_in	GO:0007310	oocyte dorsal/ventral axis specification	ECO:0000304	TAS	PMID:10878576		7227	FlyBase		P
UniProtKB	P42287	grk	involved_in	GO:0007310	oocyte dorsal/ventral axis specification	ECO:0000304	TAS	PMID:12441250		7227	FlyBase		P
UniProtKB	P42287	grk	involved_in	GO:0007314	oocyte anterior/posterior axis specification	ECO:0000304	TAS	PMID:10449356		7227	FlyBase		P
UniProtKB	P42287	grk	involved_in	GO:0007314	oocyte anterior/posterior axis specification	ECO:0000304	TAS	PMID:11131516		7227	FlyBase		P
UniProtKB	P42287	grk	involved_in	GO:0007314	oocyte anterior/posterior axis specification	ECO:0000304	TAS	PMID:12441250		7227	FlyBase		P
UniProtKB	P42287	grk	involved_in	GO:0016325	oocyte microtubule cytoskeleton organization	ECO:0000315	IMP	PMID:16319114		7227	FlyBase		P
UniProtKB	P42287	grk	involved_in	GO:0008070	maternal determination of dorsal/ventral axis, ovarian follicular epithelium, germ-line encoded	ECO:0000315	IMP	PMID:3107840		7227	FlyBase		P
UniProtKB	P42287	grk	involved_in	GO:0007310	oocyte dorsal/ventral axis specification	ECO:0000315	IMP	PMID:15829517		7227	FlyBase		P
UniProtKB	P43332	snf	involved_in	GO:0048477	oogenesis	ECO:0000315	IMP	PMID:11156616		7227	FlyBase		P
UniProtKB	P45594	tsr	involved_in	GO:0007298	border follicle cell migration	ECO:0000315	IMP	PMID:11175754		7227	FlyBase		P
UniProtKB	P45594	tsr	involved_in	GO:0007298	border follicle cell migration	ECO:0000315	IMP	PMID:21205790		7227	UniProt		P
UniProtKB	P45891	Arp53D	acts_upstream_of_or_within_negative_effect	GO:0007286	spermatid development	ECO:0000315	IMP	PMID:34282725		7227	UniProt		P
UniProtKB	P45975	Su(var)3-9	involved_in	GO:0048132	female germ-line stem cell asymmetric division	ECO:0000314	IDA	PMID:18493619		7227	FlyBase		P
UniProtKB	P45975	Su(var)3-9	involved_in	GO:0048477	oogenesis	ECO:0000314	IDA	PMID:18493619		7227	FlyBase		P
UniProtKB	P45975	Su(var)3-9	involved_in	GO:0048477	oogenesis	ECO:0000315	IMP	PMID:11238407		7227	FlyBase		P
UniProtKB	P46150	Moe	involved_in	GO:0007315	pole plasm assembly	ECO:0000304	TAS	PMID:15183186		7227	FlyBase		P
UniProtKB	P46150	Moe	involved_in	GO:0007318	pole plasm protein localization	ECO:0000304	TAS	PMID:15183186		7227	FlyBase		P
UniProtKB	P46150	Moe	involved_in	GO:0007314	oocyte anterior/posterior axis specification	ECO:0000315	IMP	PMID:12360288		7227	FlyBase		P
UniProtKB	P47938	dhd	involved_in	GO:0007143	female meiotic nuclear division	ECO:0000315	IMP	PMID:7516301		7227	FlyBase		P
UniProtKB	P48148	Rho1	involved_in	GO:0007298	border follicle cell migration	ECO:0000315	IMP	PMID:17652348		7227	FlyBase		P
UniProtKB	P48462	flw	involved_in	GO:0007300	ovarian nurse cell to oocyte transport	ECO:0000315	IMP	PMID:15269282		7227	FlyBase		P
UniProtKB	P48462	flw	involved_in	GO:0007301	female germline ring canal formation	ECO:0000315	IMP	PMID:15269282		7227	FlyBase		P
UniProtKB	P48462	flw	involved_in	GO:0007301	female germline ring canal formation	ECO:0000315	IMP	PMID:23936219		7227	FlyBase		P
UniProtKB	P48462	flw	involved_in	GO:0007312	oocyte nucleus migration involved in oocyte dorsal/ventral axis specification	ECO:0000315	IMP	PMID:21490061		7227	FlyBase		P
UniProtKB	P48555	Rala	involved_in	GO:0007298	border follicle cell migration	ECO:0000315	IMP	PMID:18552769		7227	FlyBase		P
UniProtKB	P48603	cpb	involved_in	GO:0007298	border follicle cell migration	ECO:0000315	IMP	PMID:19576200		7227	FlyBase		P
UniProtKB	P48603	cpb	involved_in	GO:0007298	border follicle cell migration	ECO:0000315	IMP	PMID:23733343		7227	FlyBase		P
UniProtKB	P48603	cpb	involved_in	GO:0007303	cytoplasmic transport, nurse cell to oocyte	ECO:0000315	IMP	PMID:19576200		7227	FlyBase		P
UniProtKB	P48607	spz	involved_in	GO:0007310	oocyte dorsal/ventral axis specification	ECO:0000270	IEP	PMID:8124709		7227	UniProt		P
UniProtKB	P48608	dia	involved_in	GO:0007279	pole cell formation	ECO:0000315	IMP	PMID:10751177		7227	FlyBase		P
UniProtKB	P48612	pelo	involved_in	GO:0007141	male meiosis I	ECO:0000304	TAS	PMID:9813190		7227	FlyBase		P
UniProtKB	P48612	pelo	involved_in	GO:0048132	female germ-line stem cell asymmetric division	ECO:0000315	IMP	PMID:16280348		7227	FlyBase		P
UniProtKB	P48612	pelo	involved_in	GO:0048137	spermatocyte division	ECO:0000315	IMP	PMID:7588080		7227	FlyBase		P
UniProtKB	P48612	pelo	involved_in	GO:0048137	spermatocyte division	ECO:0000316	IGI	PMID:30824860	UniProtKB:Q9W074	7227	UniProt		P
UniProtKB	P48612	pelo	involved_in	GO:0007291	sperm individualization	ECO:0000316	IGI	PMID:30824860	UniProtKB:Q9W074	7227	UniProt		P
UniProtKB	P48809	Hrb27C	involved_in	GO:0007283	spermatogenesis	ECO:0000318	IBA	PMID:21873635	MGI:MGI:1916394|MGI:MGI:1917498|PANTHER:PTN001924359	7227	GO_Central		P
UniProtKB	P48809	Hrb27C	involved_in	GO:0045451	pole plasm oskar mRNA localization	ECO:0000315	IMP	PMID:15130488		7227	FlyBase		P
UniProtKB	P49028	mago	involved_in	GO:0045451	pole plasm oskar mRNA localization	ECO:0000304	TAS	PMID:12441250		7227	FlyBase		P
UniProtKB	P49028	mago	involved_in	GO:0045451	pole plasm oskar mRNA localization	ECO:0000304	TAS	PMID:12446149		7227	FlyBase		P
UniProtKB	P49028	mago	involved_in	GO:0046594	maintenance of pole plasm mRNA location	ECO:0000304	TAS	PMID:12441250		7227	FlyBase		P
UniProtKB	P49028	mago	involved_in	GO:0016325	oocyte microtubule cytoskeleton organization	ECO:0000304	TAS	PMID:11700288		7227	FlyBase		P
UniProtKB	P49028	mago	involved_in	GO:0007315	pole plasm assembly	ECO:0000304	TAS	PMID:9988212		7227	FlyBase		P
UniProtKB	P49028	mago	involved_in	GO:0007315	pole plasm assembly	ECO:0000304	TAS	PMID:11131516		7227	FlyBase		P
UniProtKB	P49028	mago	involved_in	GO:0048477	oogenesis	ECO:0000315	IMP	PMID:17628520		7227	FlyBase		P
UniProtKB	P49028	mago	involved_in	GO:0008103	oocyte microtubule cytoskeleton polarization	ECO:0000315	IMP	PMID:9210377		7227	FlyBase		P
UniProtKB	P49455	Tm1	involved_in	GO:0007315	pole plasm assembly	ECO:0000303	NAS	PMID:8970731		7227	FlyBase		P
UniProtKB	P49455	Tm1	involved_in	GO:0045451	pole plasm oskar mRNA localization	ECO:0000304	TAS	PMID:11700288		7227	FlyBase		P
UniProtKB	P49455	Tm1	involved_in	GO:0045451	pole plasm oskar mRNA localization	ECO:0000304	TAS	PMID:12446149		7227	FlyBase		P
UniProtKB	P49455	Tm1	involved_in	GO:0048477	oogenesis	ECO:0000304	TAS	PMID:9988212		7227	FlyBase		P
UniProtKB	P49455	Tm1	involved_in	GO:0045451	pole plasm oskar mRNA localization	ECO:0000315	IMP	PMID:27802167		7227	FlyBase		P
UniProtKB	P49455	Tm1	involved_in	GO:0045451	pole plasm oskar mRNA localization	ECO:0000315	IMP	PMID:7566149		7227	FlyBase		P
UniProtKB	P49858	cni	involved_in	GO:0007310	oocyte dorsal/ventral axis specification	ECO:0000315	IMP	PMID:7540118		7227	FlyBase		P
UniProtKB	P51140	dsh	involved_in	GO:0030707	follicle cell of egg chamber development	ECO:0000316	IGI	PMID:29093440	FB:FBgn0003444	7227	FlyBase		P
UniProtKB	P51140	dsh	involved_in	GO:0048477	oogenesis	ECO:0000315	IMP	PMID:12783796		7227	FlyBase		P
UniProtKB	P51140	dsh	involved_in	GO:0030707	follicle cell of egg chamber development	ECO:0000315	IMP	PMID:16542414		7227	FlyBase		P
UniProtKB	P51140	dsh	involved_in	GO:0030707	follicle cell of egg chamber development	ECO:0000315	IMP	PMID:16256740		7227	FlyBase		P
UniProtKB	P51140	dsh	involved_in	GO:0007298	border follicle cell migration	ECO:0000315	IMP	PMID:17652348		7227	FlyBase		P
UniProtKB	P51521	ovo	involved_in	GO:0048477	oogenesis	ECO:0007322	IEA	GO_REF:0000043	UniProtKB-KW:KW-0896	7227	UniProt		P
UniProtKB	P51521	ovo	involved_in	GO:0048477	oogenesis	ECO:0000304	TAS	PMID:11131516		7227	FlyBase		P
UniProtKB	P51592	hyd	involved_in	GO:0007112	male meiosis cytokinesis	ECO:0000315	IMP	PMID:20604743		7227	FlyBase		P
UniProtKB	P51592	hyd	involved_in	GO:0007283	spermatogenesis	ECO:0000315	IMP	PMID:20604743		7227	FlyBase		P
UniProtKB	P51592	hyd	involved_in	GO:0007283	spermatogenesis	ECO:0000315	IMP	PMID:7958417		7227	FlyBase		P
UniProtKB	P51592	hyd	involved_in	GO:0007289	spermatid nucleus differentiation	ECO:0000315	IMP	PMID:20604743		7227	FlyBase		P
UniProtKB	P52172	srp	involved_in	GO:0008354	germ cell migration	ECO:0000315	IMP	PMID:9435287		7227	FlyBase		P
UniProtKB	P52295	Pen	involved_in	GO:0007291	sperm individualization	ECO:0000315	IMP	PMID:12019231		7227	FlyBase		P
UniProtKB	P52295	Pen	involved_in	GO:0007301	female germline ring canal formation	ECO:0000315	IMP	PMID:12435357		7227	FlyBase		P
UniProtKB	P52304	polo	involved_in	GO:0048600	oocyte fate commitment	ECO:0000315	IMP	PMID:23136393		7227	FlyBase		P
UniProtKB	P52304	polo	involved_in	GO:0030726	male germline ring canal formation	ECO:0000315	IMP	PMID:9813088		7227	FlyBase		P
UniProtKB	P52304	polo	involved_in	GO:0007058	spindle assembly involved in female meiosis II	ECO:0000315	IMP	PMID:10954431		7227	FlyBase		P
UniProtKB	P52304	polo	involved_in	GO:0007112	male meiosis cytokinesis	ECO:0000315	IMP	PMID:9813088		7227	FlyBase		P
UniProtKB	P52304	polo	involved_in	GO:0007140	male meiotic nuclear division	ECO:0000315	IMP	PMID:3417791		7227	FlyBase		P
UniProtKB	P52304	polo	involved_in	GO:0007143	female meiotic nuclear division	ECO:0000315	IMP	PMID:16971474		7227	FlyBase		P
UniProtKB	P52304	polo	involved_in	GO:0007147	female meiosis II	ECO:0000315	IMP	PMID:10954431		7227	FlyBase		P
UniProtKB	P54359	Septin2	involved_in	GO:0007295	growth of a germarium-derived egg chamber	ECO:0000315	IMP	PMID:24433211		7227	FlyBase		P
UniProtKB	P54623	cnn	involved_in	GO:0007279	pole cell formation	ECO:0000315	IMP	PMID:21376599		7227	FlyBase		P
UniProtKB	P54733	CycE	involved_in	GO:0007277	pole cell development	ECO:0000270	IEP	PMID:8187637		7227	UniProt		P
UniProtKB	P55824	faf	involved_in	GO:0048477	oogenesis	ECO:0007322	IEA	GO_REF:0000043	UniProtKB-KW:KW-0896	7227	UniProt		P
UniProtKB	P55824	faf	involved_in	GO:0008354	germ cell migration	ECO:0000304	TAS	PMID:12814944		7227	FlyBase		P
UniProtKB	P55830	RpS3A	involved_in	GO:0048477	oogenesis	ECO:0007322	IEA	GO_REF:0000043	UniProtKB-KW:KW-0896	7227	UniProt		P
UniProtKB	P55965	byn	involved_in	GO:0007280	pole cell migration	ECO:0000304	TAS	PMID:9637912		7227	FlyBase		P
UniProtKB	P56079	Cds	involved_in	GO:0007291	sperm individualization	ECO:0000315	IMP	PMID:26791243		7227	FlyBase		P
UniProtKB	P61209	Arf79F	involved_in	GO:0007112	male meiosis cytokinesis	ECO:0000315	IMP	PMID:22553212		7227	FlyBase		P
UniProtKB	P83101	gskt	involved_in	GO:0048232	male gamete generation	ECO:0000315	IMP	PMID:17179138		7227	FlyBase		P
UniProtKB	P91634	Pi3K92E	involved_in	GO:0048477	oogenesis	ECO:0000315	IMP	PMID:17041587		7227	FlyBase		P
UniProtKB	P91634	Pi3K92E	involved_in	GO:0030707	follicle cell of egg chamber development	ECO:0000315	IMP	PMID:26205122		7227	FlyBase		P
UniProtKB	P91654	dap	involved_in	GO:0048477	oogenesis	ECO:0000304	TAS	PMID:14616073		7227	FlyBase		P
UniProtKB	P91654	dap	involved_in	GO:0007294	germarium-derived oocyte fate determination	ECO:0000315	IMP	PMID:12588841		7227	FlyBase		P
UniProtKB	P91667	Apc	involved_in	GO:0030720	oocyte localization involved in germarium-derived egg chamber formation	ECO:0000316	IGI	PMID:11862214	FB:FBgn0026598	7227	FlyBase		P
UniProtKB	P91668	dap	involved_in	GO:0048477	oogenesis	ECO:0000304	TAS	PMID:14616073		7227	FlyBase		P
UniProtKB	P91668	dap	involved_in	GO:0007294	germarium-derived oocyte fate determination	ECO:0000315	IMP	PMID:12588841		7227	FlyBase		P
UniProtKB	P91682	smo	involved_in	GO:0030707	follicle cell of egg chamber development	ECO:0000316	IGI	PMID:29093440	FB:FBgn0000499	7227	FlyBase		P
UniProtKB	P91682	smo	involved_in	GO:0030707	follicle cell of egg chamber development	ECO:0000315	IMP	PMID:16256740		7227	FlyBase		P
UniProtKB	P91683	Cbl	involved_in	GO:0048134	germ-line cyst formation	ECO:0000316	IGI	PMID:19306863	FB:FBgn0028734	7227	FlyBase		P
UniProtKB	P91926	AP-2alpha	involved_in	GO:0030707	follicle cell of egg chamber development	ECO:0000315	IMP	PMID:26205122		7227	FlyBase		P
UniProtKB	P91945	Klp67A	involved_in	GO:0016346	male meiotic chromosome movement towards spindle pole	ECO:0000315	IMP	PMID:15252134		7227	FlyBase		P
UniProtKB	P91945	Klp67A	involved_in	GO:0055047	generative cell mitosis	ECO:0000315	IMP	PMID:13679514		7227	FlyBase		P
UniProtKB	P91945	Klp67A	involved_in	GO:0007054	spindle assembly involved in male meiosis I	ECO:0000315	IMP	PMID:13679514		7227	FlyBase		P
UniProtKB	P91945	Klp67A	involved_in	GO:0007060	male meiosis chromosome segregation	ECO:0000315	IMP	PMID:15252134		7227	FlyBase		P
UniProtKB	P91945	Klp67A	involved_in	GO:0007141	male meiosis I	ECO:0000315	IMP	PMID:13679514		7227	FlyBase		P
UniProtKB	P92029	DnaJ-60	involved_in	GO:0007283	spermatogenesis	ECO:0007322	IEA	GO_REF:0000043	UniProtKB-KW:KW-0744	7227	UniProt		P
UniProtKB	P92029	DnaJ-60	involved_in	GO:0007283	spermatogenesis	ECO:0000270	IEP	PMID:9372188		7227	FlyBase		P
UniProtKB	P92030	egl	involved_in	GO:0048477	oogenesis	ECO:0000314	IDA	PMID:9042857		7227	FlyBase		P
UniProtKB	P92030	egl	involved_in	GO:0048477	oogenesis	ECO:0007001	HMP	PMID:1783295		7227	FlyBase		P
UniProtKB	P92030	egl	involved_in	GO:0007294	germarium-derived oocyte fate determination	ECO:0000303	NAS	PMID:12446149		7227	FlyBase		P
UniProtKB	P92030	egl	involved_in	GO:0048477	oogenesis	ECO:0000304	TAS	PMID:11809824		7227	FlyBase		P
UniProtKB	P92030	egl	involved_in	GO:0016325	oocyte microtubule cytoskeleton organization	ECO:0000304	TAS	PMID:11700288		7227	FlyBase		P
UniProtKB	P92030	egl	involved_in	GO:0007294	germarium-derived oocyte fate determination	ECO:0000304	TAS	PMID:11131516		7227	FlyBase		P
UniProtKB	P92030	egl	involved_in	GO:0007312	oocyte nucleus migration involved in oocyte dorsal/ventral axis specification	ECO:0000304	TAS	PMID:9642168		7227	FlyBase		P
UniProtKB	P92030	egl	involved_in	GO:0045450	bicoid mRNA localization	ECO:0000315	IMP	PMID:27017624		7227	FlyBase		P
UniProtKB	P92030	egl	involved_in	GO:0045451	pole plasm oskar mRNA localization	ECO:0000315	IMP	PMID:27017624		7227	FlyBase		P
UniProtKB	P92030	egl	involved_in	GO:0048477	oogenesis	ECO:0000315	IMP	PMID:7835153		7227	FlyBase		P
UniProtKB	P92030	egl	involved_in	GO:0016325	oocyte microtubule cytoskeleton organization	ECO:0000315	IMP	PMID:27017624		7227	FlyBase		P
UniProtKB	P92030	egl	involved_in	GO:0007294	germarium-derived oocyte fate determination	ECO:0000315	IMP	PMID:15077115		7227	FlyBase		P
UniProtKB	P92177	14-3-3epsilon	involved_in	GO:0008103	oocyte microtubule cytoskeleton polarization	ECO:0000315	IMP	PMID:12431373		7227	FlyBase		P
UniProtKB	P92177	14-3-3epsilon	involved_in	GO:0007280	pole cell migration	ECO:0000315	IMP	PMID:22666326		7227	FlyBase		P
UniProtKB	P92177	14-3-3epsilon	involved_in	GO:0007294	germarium-derived oocyte fate determination	ECO:0000315	IMP	PMID:12431373		7227	FlyBase		P
UniProtKB	P92189	stil	involved_in	GO:0048477	oogenesis	ECO:0007001	HMP	PMID:1783295		7227	FlyBase		P
UniProtKB	P92208	bsk	involved_in	GO:0030707	follicle cell of egg chamber development	ECO:0000315	IMP	PMID:16542414		7227	FlyBase		P
UniProtKB	P98163	yl	involved_in	GO:0048477	oogenesis	ECO:0000304	TAS	PMID:11131516		7227	FlyBase		P
UniProtKB	Q00084	Klp67A	involved_in	GO:0016346	male meiotic chromosome movement towards spindle pole	ECO:0000315	IMP	PMID:15252134		7227	FlyBase		P
UniProtKB	Q00084	Klp67A	involved_in	GO:0055047	generative cell mitosis	ECO:0000315	IMP	PMID:13679514		7227	FlyBase		P
UniProtKB	Q00084	Klp67A	involved_in	GO:0007054	spindle assembly involved in male meiosis I	ECO:0000315	IMP	PMID:13679514		7227	FlyBase		P
UniProtKB	Q00084	Klp67A	involved_in	GO:0007060	male meiosis chromosome segregation	ECO:0000315	IMP	PMID:15252134		7227	FlyBase		P
UniProtKB	Q00084	Klp67A	involved_in	GO:0007141	male meiosis I	ECO:0000315	IMP	PMID:13679514		7227	FlyBase		P
UniProtKB	Q00085	Klp64D	NOT|involved_in	GO:0007288	sperm axoneme assembly	ECO:0000315	IMP	PMID:14521834		7227	FlyBase		P
UniProtKB	Q00449	Mdr49	involved_in	GO:0008354	germ cell migration	ECO:0000315	IMP	PMID:19213920		7227	FlyBase		P
UniProtKB	Q01083	spi	involved_in	GO:0007298	border follicle cell migration	ECO:0000315	IMP	PMID:11141565		7227	FlyBase		P
UniProtKB	Q01295	br	involved_in	GO:0048477	oogenesis	ECO:0000315	IMP	PMID:16204218		7227	FlyBase		P
UniProtKB	Q01295	br	involved_in	GO:0030707	follicle cell of egg chamber development	ECO:0000315	IMP	PMID:26205122		7227	FlyBase		P
UniProtKB	Q01642	Mst84Da	involved_in	GO:0007283	spermatogenesis	ECO:0007322	IEA	GO_REF:0000043	UniProtKB-KW:KW-0744	7227	UniProt		P
UniProtKB	Q01642	Mst84Da	involved_in	GO:0007283	spermatogenesis	ECO:0000316	IGI	PMID:1684716	FB:FBgn0004173,FB:FBgn0004174,FB:FBgn0004175	7227	FlyBase		P
UniProtKB	Q01642	Mst84Da	involved_in	GO:0007288	sperm axoneme assembly	ECO:0000316	IGI	PMID:1684716	FB:FBgn0004173,FB:FBgn0004174,FB:FBgn0004175	7227	FlyBase		P
UniProtKB	Q01643	Mst84Db	involved_in	GO:0007283	spermatogenesis	ECO:0007322	IEA	GO_REF:0000043	UniProtKB-KW:KW-0744	7227	UniProt		P
UniProtKB	Q01643	Mst84Db	involved_in	GO:0007283	spermatogenesis	ECO:0000316	IGI	PMID:1684716	FB:FBgn0004172,FB:FBgn0004174,FB:FBgn0004175	7227	FlyBase		P
UniProtKB	Q01643	Mst84Db	involved_in	GO:0007288	sperm axoneme assembly	ECO:0000316	IGI	PMID:1684716	FB:FBgn0004172,FB:FBgn0004174,FB:FBgn0004175	7227	FlyBase		P
UniProtKB	Q01644	Mst84Dc	involved_in	GO:0007283	spermatogenesis	ECO:0007322	IEA	GO_REF:0000043	UniProtKB-KW:KW-0744	7227	UniProt		P
UniProtKB	Q01644	Mst84Dc	involved_in	GO:0007283	spermatogenesis	ECO:0000316	IGI	PMID:1684716	FB:FBgn0004172,FB:FBgn0004173,FB:FBgn0004175	7227	FlyBase		P
UniProtKB	Q01644	Mst84Dc	involved_in	GO:0007288	sperm axoneme assembly	ECO:0000316	IGI	PMID:1684716	FB:FBgn0004172,FB:FBgn0004173,FB:FBgn0004175	7227	FlyBase		P
UniProtKB	Q01645	Mst84Dd	involved_in	GO:0007283	spermatogenesis	ECO:0007322	IEA	GO_REF:0000043	UniProtKB-KW:KW-0744	7227	UniProt		P
UniProtKB	Q01645	Mst84Dd	involved_in	GO:0007283	spermatogenesis	ECO:0000316	IGI	PMID:1684716	FB:FBgn0004172,FB:FBgn0004173,FB:FBgn0004174	7227	FlyBase		P
UniProtKB	Q01645	Mst84Dd	involved_in	GO:0007288	sperm axoneme assembly	ECO:0000316	IGI	PMID:1684716	FB:FBgn0004172,FB:FBgn0004173,FB:FBgn0004174	7227	FlyBase		P
UniProtKB	Q01820	gcl	involved_in	GO:0007281	germ cell development	ECO:0000256	IEA	GO_REF:0000002	InterPro:IPR043380	7227	InterPro		P
UniProtKB	Q01820	gcl	involved_in	GO:0007278	pole cell fate determination	ECO:0000314	IDA	PMID:7958883		7227	FlyBase		P
UniProtKB	Q01820	gcl	involved_in	GO:0007278	pole cell fate determination	ECO:0000316	IGI	PMID:28743001	FB:FBgn0003867	7227	FlyBase		P
UniProtKB	Q01820	gcl	involved_in	GO:0007278	pole cell fate determination	ECO:0000316	IGI	PMID:28743001	FB:FBgn0003733	7227	FlyBase		P
UniProtKB	Q01820	gcl	involved_in	GO:0007278	pole cell fate determination	ECO:0000316	IGI	PMID:28743001	FB:FBgn0261268	7227	FlyBase		P
UniProtKB	Q01820	gcl	involved_in	GO:0007279	pole cell formation	ECO:0000304	TAS	PMID:8970731		7227	FlyBase		P
UniProtKB	Q01820	gcl	involved_in	GO:0007279	pole cell formation	ECO:0000304	TAS	PMID:11131516		7227	FlyBase		P
UniProtKB	Q01820	gcl	involved_in	GO:0007279	pole cell formation	ECO:0000304	TAS	PMID:12655640		7227	FlyBase		P
UniProtKB	Q01820	gcl	involved_in	GO:0007281	germ cell development	ECO:0000316	IGI	PMID:28743001	FB:FBgn0003867	7227	FlyBase		P
UniProtKB	Q01842	aop	involved_in	GO:0007298	border follicle cell migration	ECO:0000315	IMP	PMID:16014514		7227	FlyBase		P
UniProtKB	Q01842	aop	involved_in	GO:0007298	border follicle cell migration	ECO:0000315	IMP	PMID:16580994		7227	FlyBase		P
UniProtKB	Q01989	jar	involved_in	GO:0019749	cytoskeleton-dependent cytoplasmic transport, nurse cell to oocyte	ECO:0000314	IDA	PMID:9351468		7227	FlyBase		P
UniProtKB	Q01989	jar	involved_in	GO:0007291	sperm individualization	ECO:0000316	IGI	PMID:12432073	FB:FBgn0003392	7227	FlyBase		P
UniProtKB	Q01989	jar	involved_in	GO:0019749	cytoskeleton-dependent cytoplasmic transport, nurse cell to oocyte	ECO:0000315	IMP	PMID:9351468		7227	FlyBase		P
UniProtKB	Q01989	jar	involved_in	GO:0007283	spermatogenesis	ECO:0000315	IMP	PMID:10588662		7227	FlyBase		P
UniProtKB	Q01989	jar	involved_in	GO:0007291	sperm individualization	ECO:0000315	IMP	PMID:10588662		7227	FlyBase		P
UniProtKB	Q01989	jar	involved_in	GO:0007291	sperm individualization	ECO:0000315	IMP	PMID:16126191		7227	FlyBase		P
UniProtKB	Q01989	jar	involved_in	GO:0007291	sperm individualization	ECO:0000315	IMP	PMID:16571671		7227	FlyBase		P
UniProtKB	Q01989	jar	involved_in	GO:0007297	follicle cell of egg chamber migration	ECO:0000315	IMP	PMID:10523504		7227	FlyBase		P
UniProtKB	Q01989	jar	involved_in	GO:0007298	border follicle cell migration	ECO:0000315	IMP	PMID:12134162		7227	FlyBase		P
UniProtKB	Q02637	slbo	involved_in	GO:0007298	border follicle cell migration	ECO:0000315	IMP	PMID:7671793		7227	FlyBase		P
UniProtKB	Q02637	slbo	involved_in	GO:0007298	border follicle cell migration	ECO:0000315	IMP	PMID:10949024		7227	FlyBase		P
UniProtKB	Q02637	slbo	involved_in	GO:0007298	border follicle cell migration	ECO:0000315	IMP	PMID:16014514		7227	FlyBase		P
UniProtKB	Q02637	slbo	involved_in	GO:0007298	border follicle cell migration	ECO:0000315	IMP	PMID:16580994		7227	FlyBase		P
UniProtKB	Q02637	slbo	involved_in	GO:0007298	border follicle cell migration	ECO:0000315	IMP	PMID:18477455		7227	FlyBase		P
UniProtKB	Q02645	hts	involved_in	GO:0048477	oogenesis	ECO:0007322	IEA	GO_REF:0000043	UniProtKB-KW:KW-0896	7227	UniProt		P
UniProtKB	Q02645	hts	involved_in	GO:0048134	germ-line cyst formation	ECO:0000304	TAS	PMID:10370240		7227	FlyBase		P
UniProtKB	Q02645	hts	involved_in	GO:0048135	female germ-line cyst formation	ECO:0000304	TAS	PMID:9012516		7227	FlyBase		P
UniProtKB	Q02645	hts	involved_in	GO:0008302	female germline ring canal formation, actin assembly	ECO:0000304	TAS	PMID:9012516		7227	FlyBase		P
UniProtKB	Q02645	hts	involved_in	GO:0007294	germarium-derived oocyte fate determination	ECO:0000304	TAS	PMID:9012516		7227	FlyBase		P
UniProtKB	Q02645	hts	involved_in	GO:0048477	oogenesis	ECO:0000315	IMP	PMID:24677508		7227	FlyBase		P
UniProtKB	Q02645	hts	involved_in	GO:0030723	ovarian fusome organization	ECO:0000315	IMP	PMID:15292454		7227	FlyBase		P
UniProtKB	Q02645	hts	involved_in	GO:0030724	testicular fusome organization	ECO:0000315	IMP	PMID:15993631		7227	FlyBase		P
UniProtKB	Q02645	hts	involved_in	GO:0008302	female germline ring canal formation, actin assembly	ECO:0000315	IMP	PMID:1340461		7227	FlyBase		P
UniProtKB	Q02645	hts	involved_in	GO:0007282	cystoblast division	ECO:0000315	IMP	PMID:15292454		7227	FlyBase		P
UniProtKB	Q02748	eIF4A	involved_in	GO:0048132	female germ-line stem cell asymmetric division	ECO:0000316	IGI	PMID:19556547	FB:FBgn0000158	7227	FlyBase		P
UniProtKB	Q02748	eIF4A	involved_in	GO:0048477	oogenesis	ECO:0000316	IGI	PMID:19556547	FB:FBgn0000158	7227	FlyBase		P
UniProtKB	Q02748	eIF4A	involved_in	GO:0007279	pole cell formation	ECO:0000316	IGI	PMID:18590813	FB:FBgn0283442	7227	FlyBase		P
UniProtKB	Q02748	eIF4A	involved_in	GO:0007279	pole cell formation	ECO:0000316	IGI	PMID:18590813	FB:FBgn0003891	7227	FlyBase		P
UniProtKB	Q02748	eIF4A	involved_in	GO:0048132	female germ-line stem cell asymmetric division	ECO:0000315	IMP	PMID:19556547		7227	FlyBase		P
UniProtKB	Q02748	eIF4A	involved_in	GO:0048477	oogenesis	ECO:0000315	IMP	PMID:23450845		7227	FlyBase		P
UniProtKB	Q02926	Rb97D	involved_in	GO:0007283	spermatogenesis	ECO:0007322	IEA	GO_REF:0000043	UniProtKB-KW:KW-0744	7227	UniProt		P
UniProtKB	Q02936	hh	NOT|involved_in	GO:0008354	germ cell migration	ECO:0000314	IDA	PMID:19389345		7227	FlyBase		P
UniProtKB	Q02936	hh	involved_in	GO:0035232	germ cell attraction	ECO:0000304	TAS	PMID:12814944		7227	FlyBase		P
UniProtKB	Q02936	hh	involved_in	GO:0007280	pole cell migration	ECO:0000316	IGI	PMID:16256738	FB:FBgn0029088	7227	FlyBase		P
UniProtKB	Q02936	hh	involved_in	GO:0007280	pole cell migration	ECO:0000316	IGI	PMID:16256738	FB:FBgn0263782	7227	FlyBase		P
UniProtKB	Q02936	hh	involved_in	GO:0008354	germ cell migration	ECO:0000315	IMP	PMID:9435287		7227	FlyBase		P
UniProtKB	Q03017	cact	involved_in	GO:0048477	oogenesis	ECO:0007001	HMP	PMID:1783295		7227	FlyBase		P
UniProtKB	Q03019	twe	involved_in	GO:0007283	spermatogenesis	ECO:0000304	TAS	PMID:9813190		7227	FlyBase		P
UniProtKB	Q03019	twe	involved_in	GO:0007140	male meiotic nuclear division	ECO:0000315	IMP	PMID:1606618		7227	FlyBase		P
UniProtKB	Q03019	twe	involved_in	GO:0007283	spermatogenesis	ECO:0000315	IMP	PMID:10559904		7227	FlyBase		P
UniProtKB	Q03019	twe	involved_in	GO:0007283	spermatogenesis	ECO:0000315	IMP	PMID:23409089		7227	FlyBase		P
UniProtKB	Q03427	LamC	involved_in	GO:0007112	male meiosis cytokinesis	ECO:0000315	IMP	PMID:27402967		7227	UniProt		P
UniProtKB	Q04652	kel	involved_in	GO:0048477	oogenesis	ECO:0007322	IEA	GO_REF:0000043	UniProtKB-KW:KW-0896	7227	UniProt		P
UniProtKB	Q04652	kel	involved_in	GO:0048477	oogenesis	ECO:0007001	HMP	PMID:1783295		7227	FlyBase		P
UniProtKB	Q04652	kel	involved_in	GO:0007297	follicle cell of egg chamber migration	ECO:0007001	HMP	PMID:1783295		7227	FlyBase		P
UniProtKB	Q04652	kel	involved_in	GO:0007301	female germline ring canal formation	ECO:0000314	IDA	PMID:7925006		7227	FlyBase		P
UniProtKB	Q04652	kel	involved_in	GO:0048477	oogenesis	ECO:0000315	IMP	PMID:15979065		7227	FlyBase		P
UniProtKB	Q04652	kel	involved_in	GO:0030717	oocyte karyosome formation	ECO:0000315	IMP	PMID:15979065		7227	FlyBase		P
UniProtKB	Q04652	kel	involved_in	GO:0030723	ovarian fusome organization	ECO:0000315	IMP	PMID:15979065		7227	FlyBase		P
UniProtKB	Q04652	kel	involved_in	GO:0007300	ovarian nurse cell to oocyte transport	ECO:0000315	IMP	PMID:9118811		7227	FlyBase		P
UniProtKB	Q04652	kel	involved_in	GO:0007300	ovarian nurse cell to oocyte transport	ECO:0000315	IMP	PMID:15979065		7227	FlyBase		P
UniProtKB	Q04652	kel	involved_in	GO:0007301	female germline ring canal formation	ECO:0000315	IMP	PMID:9265647		7227	FlyBase		P
UniProtKB	Q05201	eya	involved_in	GO:0030707	follicle cell of egg chamber development	ECO:0000315	IMP	PMID:29093440		7227	FlyBase		P
UniProtKB	Q05201	eya	involved_in	GO:0030707	follicle cell of egg chamber development	ECO:0000315	IMP	PMID:15944190		7227	FlyBase		P
UniProtKB	Q05201	eya	involved_in	GO:0007283	spermatogenesis	ECO:0000315	IMP	PMID:12781687		7227	FlyBase		P
UniProtKB	Q05344	Ssrp	involved_in	GO:0030707	follicle cell of egg chamber development	ECO:0000315	IMP	PMID:26205122		7227	FlyBase		P
UniProtKB	Q05856	SmB	involved_in	GO:0007281	germ cell development	ECO:0000315	IMP	PMID:20659974		7227	FlyBase		P
UniProtKB	Q05856	SmB	involved_in	GO:0007283	spermatogenesis	ECO:0000315	IMP	PMID:27035939		7227	FlyBase		P
UniProtKB	Q058X8	Cp7Fb	involved_in	GO:0007304	chorion-containing eggshell formation	ECO:0000270	IEP	PMID:3091430		7227	FlyBase		P
UniProtKB	Q058X8	Cp7Fb	involved_in	GO:0007304	chorion-containing eggshell formation	ECO:0000317	IGC	PMID:3091430		7227	FlyBase		P
UniProtKB	Q07327	Rop	involved_in	GO:0030707	follicle cell of egg chamber development	ECO:0000315	IMP	PMID:26205122		7227	FlyBase		P
UniProtKB	Q07407	htl	involved_in	GO:0007280	pole cell migration	ECO:0000304	TAS	PMID:9637912		7227	FlyBase		P
UniProtKB	Q07407	htl	involved_in	GO:0008354	germ cell migration	ECO:0000315	IMP	PMID:9435287		7227	FlyBase		P
UniProtKB	Q07436	ex	involved_in	GO:0030707	follicle cell of egg chamber development	ECO:0000315	IMP	PMID:26205122		7227	FlyBase		P
UniProtKB	Q07436	ex	involved_in	GO:0007298	border follicle cell migration	ECO:0000315	IMP	PMID:23733343		7227	FlyBase		P
UniProtKB	Q08012	drk	involved_in	GO:0030707	follicle cell of egg chamber development	ECO:0000315	IMP	PMID:26205122		7227	FlyBase		P
UniProtKB	Q08473	sqd	involved_in	GO:0045451	pole plasm oskar mRNA localization	ECO:0000270	IEP	PMID:15791421		7227	FlyBase		P
UniProtKB	Q08473	sqd	involved_in	GO:0048477	oogenesis	ECO:0000304	TAS	PMID:12441250		7227	FlyBase		P
UniProtKB	Q08473	sqd	involved_in	GO:0048477	oogenesis	ECO:0000315	IMP	PMID:16291786		7227	FlyBase		P
UniProtKB	Q08473	sqd	involved_in	GO:0030720	oocyte localization involved in germarium-derived egg chamber formation	ECO:0000315	IMP	PMID:16291786		7227	FlyBase		P
UniProtKB	Q08473	sqd	involved_in	GO:0016325	oocyte microtubule cytoskeleton organization	ECO:0000315	IMP	PMID:16291786		7227	FlyBase		P
UniProtKB	Q08473	sqd	involved_in	GO:0019094	pole plasm mRNA localization	ECO:0000315	IMP	PMID:15385627		7227	FlyBase		P
UniProtKB	Q08473	sqd	involved_in	GO:0008069	dorsal/ventral axis specification, ovarian follicular epithelium	ECO:0000315	IMP	PMID:7684991		7227	FlyBase		P
UniProtKB	Q08473	sqd	involved_in	GO:0007293	germarium-derived egg chamber formation	ECO:0000315	IMP	PMID:16291786		7227	FlyBase		P
UniProtKB	Q08473	sqd	involved_in	GO:0007297	follicle cell of egg chamber migration	ECO:0000315	IMP	PMID:7684991		7227	FlyBase		P
UniProtKB	Q08473	sqd	involved_in	GO:0007314	oocyte anterior/posterior axis specification	ECO:0000315	IMP	PMID:16291786		7227	FlyBase		P
UniProtKB	Q08605	Trl	involved_in	GO:0048477	oogenesis	ECO:0007322	IEA	GO_REF:0000043	UniProtKB-KW:KW-0896	7227	UniProt		P
UniProtKB	Q08605	Trl	involved_in	GO:0048477	oogenesis	ECO:0000315	IMP	DOI:10.1134/S1062360408020070		7227	FlyBase		P
UniProtKB	Q08605	Trl	involved_in	GO:0007283	spermatogenesis	ECO:0000315	IMP	PMID:24817547		7227	FlyBase		P
UniProtKB	Q09147	btl	involved_in	GO:0007298	border follicle cell migration	ECO:0000315	IMP	PMID:7671793		7227	FlyBase		P
UniProtKB	Q0E8D8	Adgf-A2	involved_in	GO:0007286	spermatid development	ECO:0000270	IEP	PMID:10967093		7227	FlyBase		P
UniProtKB	Q0E8Y8	Vrp1	involved_in	GO:0007286	spermatid development	ECO:0000315	IMP	PMID:21652648		7227	FlyBase		P
UniProtKB	Q0E940	eIF3b	involved_in	GO:0030707	follicle cell of egg chamber development	ECO:0000315	IMP	PMID:26205122		7227	FlyBase		P
UniProtKB	Q0E965	SRPK	involved_in	GO:0030717	oocyte karyosome formation	ECO:0000315	IMP	PMID:22854045		7227	FlyBase		P
UniProtKB	Q0E965	SRPK	involved_in	GO:0007056	spindle assembly involved in female meiosis	ECO:0000315	IMP	PMID:22854045		7227	FlyBase		P
UniProtKB	Q0E9A5	muskelin	involved_in	GO:0001556	oocyte maturation	ECO:0000315	IMP	PMID:25349405		7227	FlyBase		P
UniProtKB	Q0E9C8	psq	involved_in	GO:0007315	pole plasm assembly	ECO:0000303	NAS	PMID:8970731		7227	FlyBase		P
UniProtKB	Q0E9F2	sns	involved_in	GO:0007286	spermatid development	ECO:0000315	IMP	PMID:21652648		7227	FlyBase		P
UniProtKB	Q0EEE4	mamo	involved_in	GO:0007143	female meiotic nuclear division	ECO:0000315	IMP	PMID:17600690		7227	FlyBase		P
UniProtKB	Q0EEE4	mamo	involved_in	GO:0007276	gamete generation	ECO:0000315	IMP	PMID:17600690		7227	FlyBase		P
UniProtKB	Q0GYU3	Mst36Fa	involved_in	GO:0007283	spermatogenesis	ECO:0000315	IMP	PMID:20726908		7227	FlyBase		P
UniProtKB	Q0KHQ5	Tao	involved_in	GO:0030707	follicle cell of egg chamber development	ECO:0000315	IMP	PMID:23266957		7227	FlyBase		P
UniProtKB	Q0KHR3	baz	involved_in	GO:0030709	border follicle cell delamination	ECO:0000315	IMP	PMID:18976916		7227	FlyBase		P
UniProtKB	Q0KHR3	baz	involved_in	GO:0016325	oocyte microtubule cytoskeleton organization	ECO:0000315	IMP	PMID:20152826		7227	FlyBase		P
UniProtKB	Q0KHR3	baz	involved_in	GO:0007294	germarium-derived oocyte fate determination	ECO:0000315	IMP	PMID:11734648		7227	FlyBase		P
UniProtKB	Q0KHR3	baz	involved_in	GO:0007298	border follicle cell migration	ECO:0000315	IMP	PMID:23173089		7227	FlyBase		P
UniProtKB	Q0KHR3	baz	involved_in	GO:0007298	border follicle cell migration	ECO:0000315	IMP	PMID:15456726		7227	FlyBase		P
UniProtKB	Q0KHR3	baz	involved_in	GO:0007299	follicle cell of egg chamber-cell adhesion	ECO:0000315	IMP	PMID:12642496		7227	FlyBase		P
UniProtKB	Q0KHR3	baz	involved_in	GO:0007314	oocyte anterior/posterior axis specification	ECO:0000315	IMP	PMID:20430751		7227	FlyBase		P
UniProtKB	Q0KHR4	mei-218	involved_in	GO:0016321	female meiosis chromosome segregation	ECO:0000315	IMP	PMID:4625747		7227	FlyBase		P
UniProtKB	Q0KHR4	mei-218	involved_in	GO:0007143	female meiotic nuclear division	ECO:0000315	IMP	PMID:23173088		7227	FlyBase		P
UniProtKB	Q0KHU2	Imp	involved_in	GO:0007283	spermatogenesis	ECO:0000270	IEP	PMID:18820448		7227	FlyBase		P
UniProtKB	Q0KI68	nsl1	involved_in	GO:0048477	oogenesis	ECO:0000316	IGI	PMID:20095054	FB:FBgn0002962	7227	FlyBase		P
UniProtKB	Q0KI68	nsl1	involved_in	GO:0030727	germarium-derived female germ-line cyst formation	ECO:0000316	IGI	PMID:20095054	FB:FBgn0002962	7227	FlyBase		P
UniProtKB	Q15K23	bbg	involved_in	GO:0007298	border follicle cell migration	ECO:0000315	IMP	PMID:23173089		7227	FlyBase		P
UniProtKB	Q15K24	bbg	involved_in	GO:0007298	border follicle cell migration	ECO:0000315	IMP	PMID:23173089		7227	FlyBase		P
UniProtKB	Q15K25	bbg	involved_in	GO:0007298	border follicle cell migration	ECO:0000315	IMP	PMID:23173089		7227	FlyBase		P
UniProtKB	Q15K26	bbg	involved_in	GO:0007298	border follicle cell migration	ECO:0000315	IMP	PMID:23173089		7227	FlyBase		P
UniProtKB	Q15K27	bbg	involved_in	GO:0007298	border follicle cell migration	ECO:0000315	IMP	PMID:23173089		7227	FlyBase		P
UniProtKB	Q15K28	bbg	involved_in	GO:0007298	border follicle cell migration	ECO:0000315	IMP	PMID:23173089		7227	FlyBase		P
UniProtKB	Q15K29	bbg	involved_in	GO:0007298	border follicle cell migration	ECO:0000315	IMP	PMID:23173089		7227	FlyBase		P
UniProtKB	Q15K30	bbg	involved_in	GO:0007298	border follicle cell migration	ECO:0000315	IMP	PMID:23173089		7227	FlyBase		P
UniProtKB	Q15K31	bbg	involved_in	GO:0007298	border follicle cell migration	ECO:0000315	IMP	PMID:23173089		7227	FlyBase		P
UniProtKB	Q15K32	bbg	involved_in	GO:0007298	border follicle cell migration	ECO:0000315	IMP	PMID:23173089		7227	FlyBase		P
UniProtKB	Q15K33	bbg	involved_in	GO:0007298	border follicle cell migration	ECO:0000315	IMP	PMID:23173089		7227	FlyBase		P
UniProtKB	Q15K34	bbg	involved_in	GO:0007298	border follicle cell migration	ECO:0000315	IMP	PMID:23173089		7227	FlyBase		P
UniProtKB	Q15K35	bbg	involved_in	GO:0007298	border follicle cell migration	ECO:0000315	IMP	PMID:23173089		7227	FlyBase		P
UniProtKB	Q17Q80	bbg	involved_in	GO:0007298	border follicle cell migration	ECO:0000315	IMP	PMID:23173089		7227	FlyBase		P
UniProtKB	Q17Q84	bbg	involved_in	GO:0007298	border follicle cell migration	ECO:0000315	IMP	PMID:23173089		7227	FlyBase		P
UniProtKB	Q1EC11	Mos	involved_in	GO:0048599	oocyte development	ECO:0000315	IMP	PMID:14711418		7227	FlyBase		P
UniProtKB	Q1KN24	mud	involved_in	GO:0007058	spindle assembly involved in female meiosis II	ECO:0000315	IMP	PMID:16510791		7227	FlyBase		P
UniProtKB	Q23973	mtrm	involved_in	GO:0016321	female meiosis chromosome segregation	ECO:0000315	IMP	PMID:14573476		7227	FlyBase		P
UniProtKB	Q23977	hep	involved_in	GO:0030381	chorion-containing eggshell pattern formation	ECO:0000315	IMP	PMID:11543614		7227	FlyBase		P
UniProtKB	Q23977	hep	involved_in	GO:0030707	follicle cell of egg chamber development	ECO:0000315	IMP	PMID:16542414		7227	FlyBase		P
UniProtKB	Q23989	qua	involved_in	GO:0048477	oogenesis	ECO:0007322	IEA	GO_REF:0000043	UniProtKB-KW:KW-0896	7227	UniProt		P
UniProtKB	Q23989	qua	involved_in	GO:0007300	ovarian nurse cell to oocyte transport	ECO:0007001	HMP	PMID:1783295		7227	FlyBase		P
UniProtKB	Q24009	BicC	involved_in	GO:0048477	oogenesis	ECO:0007322	IEA	GO_REF:0000043	UniProtKB-KW:KW-0896	7227	UniProt		P
UniProtKB	Q24009	BicC	involved_in	GO:0048477	oogenesis	ECO:0007001	HMP	PMID:1783295		7227	FlyBase		P
UniProtKB	Q24009	BicC	involved_in	GO:0007297	follicle cell of egg chamber migration	ECO:0007001	HMP	PMID:1783295		7227	FlyBase		P
UniProtKB	Q24025	sog	involved_in	GO:0007313	maternal specification of dorsal/ventral axis, oocyte, soma encoded	ECO:0000315	IMP	PMID:16781701		7227	FlyBase		P
UniProtKB	Q24044	fzy	involved_in	GO:0007144	female meiosis I	ECO:0000316	IGI	PMID:17251266	FB:FBgn0000351	7227	FlyBase		P
UniProtKB	Q24044	fzy	involved_in	GO:0007147	female meiosis II	ECO:0000315	IMP	PMID:17251266		7227	FlyBase		P
UniProtKB	Q24087	mei-9	involved_in	GO:0016321	female meiosis chromosome segregation	ECO:0000315	IMP	PMID:4625747		7227	FlyBase		P
UniProtKB	Q24087	mei-9	involved_in	GO:0007143	female meiotic nuclear division	ECO:0000315	IMP	PMID:23173088		7227	FlyBase		P
UniProtKB	Q24093	Hydr2	involved_in	GO:0048240	sperm capacitation	ECO:0000318	IBA	PMID:21873635	PANTHER:PTN000846580|UniProtKB:P08910	7227	GO_Central		P
UniProtKB	Q24106	hid	NOT|involved_in	GO:0045476	nurse cell apoptotic process	ECO:0000304	TAS	PMID:12072176		7227	FlyBase		P
UniProtKB	Q24114	dally	involved_in	GO:0048132	female germ-line stem cell asymmetric division	ECO:0000315	IMP	PMID:19793889		7227	FlyBase		P
UniProtKB	Q24117	ctp	involved_in	GO:0007283	spermatogenesis	ECO:0000315	IMP	PMID:15020714		7227	FlyBase		P
UniProtKB	Q24117	ctp	involved_in	GO:0007290	spermatid nucleus elongation	ECO:0000315	IMP	PMID:15829565		7227	FlyBase		P
UniProtKB	Q24117	ctp	involved_in	GO:0007291	sperm individualization	ECO:0000315	IMP	PMID:15829565		7227	FlyBase		P
UniProtKB	Q24117	ctp	involved_in	GO:0048477	oogenesis	ECO:0000315	IMP	PMID:8628263		7227	UniProt		P
UniProtKB	Q24120	capu	involved_in	GO:0007304	chorion-containing eggshell formation	ECO:0007001	HMP	PMID:1783295		7227	FlyBase		P
UniProtKB	Q24120	capu	involved_in	GO:0007315	pole plasm assembly	ECO:0000303	NAS	PMID:8970731		7227	FlyBase		P
UniProtKB	Q24120	capu	involved_in	GO:0007315	pole plasm assembly	ECO:0007001	HMP	PMID:1783295		7227	FlyBase		P
UniProtKB	Q24120	capu	involved_in	GO:0045451	pole plasm oskar mRNA localization	ECO:0000304	TAS	PMID:11700288		7227	FlyBase		P
UniProtKB	Q24120	capu	involved_in	GO:0048477	oogenesis	ECO:0000304	TAS	PMID:9988212		7227	FlyBase		P
UniProtKB	Q24120	capu	involved_in	GO:0007315	pole plasm assembly	ECO:0000304	TAS	PMID:9348297		7227	FlyBase		P
UniProtKB	Q24120	capu	involved_in	GO:0007315	pole plasm assembly	ECO:0000304	TAS	PMID:11131516		7227	FlyBase		P
UniProtKB	Q24120	capu	involved_in	GO:0048477	oogenesis	ECO:0000315	IMP	PMID:24089467		7227	FlyBase		P
UniProtKB	Q24120	capu	involved_in	GO:0007315	pole plasm assembly	ECO:0000315	IMP	PMID:2151612		7227	FlyBase		P
UniProtKB	Q24120	capu	involved_in	GO:0007316	pole plasm RNA localization	ECO:0000315	IMP	PMID:2151612		7227	FlyBase		P
UniProtKB	Q24137	mei-218	involved_in	GO:0016321	female meiosis chromosome segregation	ECO:0000315	IMP	PMID:4625747		7227	FlyBase		P
UniProtKB	Q24137	mei-218	involved_in	GO:0007143	female meiotic nuclear division	ECO:0000315	IMP	PMID:23173088		7227	FlyBase		P
UniProtKB	Q24141	mei-S332	involved_in	GO:0007140	male meiotic nuclear division	ECO:0000315	IMP	PMID:5728740		7227	FlyBase		P
UniProtKB	Q24141	mei-S332	involved_in	GO:0007143	female meiotic nuclear division	ECO:0000315	IMP	PMID:5728740		7227	FlyBase		P
UniProtKB	Q24150	Nap1	involved_in	GO:0035092	sperm DNA condensation	ECO:0000315	IMP	PMID:26549447		7227	FlyBase		P
UniProtKB	Q24151	Stat92E	involved_in	GO:0048477	oogenesis	ECO:0000315	IMP	PMID:11846485		7227	FlyBase		P
UniProtKB	Q24151	Stat92E	involved_in	GO:0048477	oogenesis	ECO:0000315	IMP	PMID:14536057		7227	FlyBase		P
UniProtKB	Q24151	Stat92E	involved_in	GO:0030713	follicle cell of egg chamber stalk formation	ECO:0000315	IMP	PMID:14536057		7227	FlyBase		P
UniProtKB	Q24151	Stat92E	involved_in	GO:0030720	oocyte localization involved in germarium-derived egg chamber formation	ECO:0000315	IMP	PMID:14536057		7227	FlyBase		P
UniProtKB	Q24151	Stat92E	involved_in	GO:0007298	border follicle cell migration	ECO:0000315	IMP	PMID:11779460		7227	FlyBase		P
UniProtKB	Q24151	Stat92E	involved_in	GO:0007298	border follicle cell migration	ECO:0000315	IMP	PMID:19350016		7227	FlyBase		P
UniProtKB	Q24152	Cks30A	involved_in	GO:0007057	spindle assembly involved in female meiosis I	ECO:0000315	IMP	PMID:16170306		7227	FlyBase		P
UniProtKB	Q24152	Cks30A	involved_in	GO:0007143	female meiotic nuclear division	ECO:0000315	IMP	PMID:17251266		7227	FlyBase		P
UniProtKB	Q24152	Cks30A	involved_in	GO:0007144	female meiosis I	ECO:0000315	IMP	PMID:16170306		7227	FlyBase		P
UniProtKB	Q24156	stwl	involved_in	GO:0042078	germ-line stem cell division	ECO:0000315	IMP	PMID:11940096		7227	FlyBase		P
UniProtKB	Q24157	brn	involved_in	GO:0030707	follicle cell of egg chamber development	ECO:0000315	IMP	PMID:9012507		7227	FlyBase		P
UniProtKB	Q24157	brn	involved_in	GO:0007293	germarium-derived egg chamber formation	ECO:0000315	IMP	PMID:9012507		7227	FlyBase		P
UniProtKB	Q24157	brn	involved_in	GO:0007298	border follicle cell migration	ECO:0000315	IMP	PMID:9012507		7227	FlyBase		P
UniProtKB	Q24157	brn	involved_in	GO:0007299	follicle cell of egg chamber-cell adhesion	ECO:0000315	IMP	PMID:9012507		7227	FlyBase		P
UniProtKB	Q24167	sima	involved_in	GO:0048477	oogenesis	ECO:0000315	IMP	PMID:19966858		7227	FlyBase		P
UniProtKB	Q24174	ab	involved_in	GO:0007298	border follicle cell migration	ECO:0000315	IMP	PMID:19350016		7227	FlyBase		P
UniProtKB	Q24182	Mst89B	involved_in	GO:0007283	spermatogenesis	ECO:0000270	IEP	PMID:9799434		7227	FlyBase		P
UniProtKB	Q24192	RhoL	involved_in	GO:0007298	border follicle cell migration	ECO:0000315	IMP	PMID:15944190		7227	FlyBase		P
UniProtKB	Q24206	br	involved_in	GO:0048477	oogenesis	ECO:0000315	IMP	PMID:16204218		7227	FlyBase		P
UniProtKB	Q24206	br	involved_in	GO:0030707	follicle cell of egg chamber development	ECO:0000315	IMP	PMID:26205122		7227	FlyBase		P
UniProtKB	Q24207	bol	involved_in	GO:0007283	spermatogenesis	ECO:0007322	IEA	GO_REF:0000043	UniProtKB-KW:KW-0744	7227	UniProt		P
UniProtKB	Q24207	bol	involved_in	GO:0007283	spermatogenesis	ECO:0000304	TAS	PMID:9813190		7227	FlyBase		P
UniProtKB	Q24207	bol	involved_in	GO:0048137	spermatocyte division	ECO:0000315	IMP	PMID:8657280		7227	UniProt		P
UniProtKB	Q24210	CASK	involved_in	GO:0007298	border follicle cell migration	ECO:0000315	IMP	PMID:23173089		7227	FlyBase		P
UniProtKB	Q24229	put	involved_in	GO:0042078	germ-line stem cell division	ECO:0000315	IMP	PMID:9695953		7227	FlyBase		P
UniProtKB	Q24246	sw	involved_in	GO:0007291	sperm individualization	ECO:0000315	IMP	PMID:15829565		7227	FlyBase		P
UniProtKB	Q24259	Msp300	involved_in	GO:0008335	female germline ring canal stabilization	ECO:0000315	IMP	PMID:16337624		7227	FlyBase		P
UniProtKB	Q24259	Msp300	involved_in	GO:0007303	cytoplasmic transport, nurse cell to oocyte	ECO:0000315	IMP	PMID:16337624		7227	FlyBase		P
UniProtKB	Q24298	shg	involved_in	GO:0030720	oocyte localization involved in germarium-derived egg chamber formation	ECO:0000304	TAS	PMID:11253649		7227	FlyBase		P
UniProtKB	Q24298	shg	involved_in	GO:0030720	oocyte localization involved in germarium-derived egg chamber formation	ECO:0000304	TAS	PMID:12956974		7227	FlyBase		P
UniProtKB	Q24298	shg	involved_in	GO:0098730	male germline stem cell symmetric division	ECO:0000315	IMP	PMID:18371420		7227	FlyBase		P
UniProtKB	Q24298	shg	involved_in	GO:0048477	oogenesis	ECO:0000315	IMP	PMID:12393817		7227	FlyBase		P
UniProtKB	Q24298	shg	involved_in	GO:0008354	germ cell migration	ECO:0000315	IMP	PMID:21316590		7227	FlyBase		P
UniProtKB	Q24298	shg	involved_in	GO:0007281	germ cell development	ECO:0000315	IMP	PMID:21316590		7227	FlyBase		P
UniProtKB	Q24298	shg	involved_in	GO:0007298	border follicle cell migration	ECO:0000315	IMP	PMID:24855950		7227	FlyBase		P
UniProtKB	Q24298	shg	involved_in	GO:0007298	border follicle cell migration	ECO:0000315	IMP	PMID:12198500		7227	FlyBase		P
UniProtKB	Q24298	shg	involved_in	GO:0007298	border follicle cell migration	ECO:0000315	IMP	PMID:16014514		7227	FlyBase		P
UniProtKB	Q24306	Diap1	involved_in	GO:0007298	border follicle cell migration	ECO:0000316	IGI	PMID:15242648	FB:FBgn0010333	7227	FlyBase		P
UniProtKB	Q24306	Diap1	involved_in	GO:0007283	spermatogenesis	ECO:0000315	IMP	PMID:23409089		7227	FlyBase		P
UniProtKB	Q24306	Diap1	involved_in	GO:0007289	spermatid nucleus differentiation	ECO:0000315	IMP	PMID:14737191		7227	FlyBase		P
UniProtKB	Q24306	Diap1	involved_in	GO:0007298	border follicle cell migration	ECO:0000315	IMP	PMID:15242648		7227	FlyBase		P
UniProtKB	Q24314	dor	involved_in	GO:0007298	border follicle cell migration	ECO:0000315	IMP	PMID:15944190		7227	FlyBase		P
UniProtKB	Q24318	Dp	involved_in	GO:0045476	nurse cell apoptotic process	ECO:0000304	TAS	PMID:14616073		7227	FlyBase		P
UniProtKB	Q24318	Dp	involved_in	GO:0048477	oogenesis	ECO:0000315	IMP	PMID:10887081		7227	FlyBase		P
UniProtKB	Q24318	Dp	involved_in	GO:0008069	dorsal/ventral axis specification, ovarian follicular epithelium	ECO:0000315	IMP	PMID:10887081		7227	FlyBase		P
UniProtKB	Q24324	Dsor1	involved_in	GO:0007298	border follicle cell migration	ECO:0000316	IGI	PMID:17637670	FB:FBgn0003416	7227	FlyBase		P
UniProtKB	Q24326	tkv	involved_in	GO:0008354	germ cell migration	ECO:0000315	IMP	PMID:24551179		7227	FlyBase		P
UniProtKB	Q24326	tkv	involved_in	GO:0042078	germ-line stem cell division	ECO:0000315	IMP	PMID:9695953		7227	FlyBase		P
UniProtKB	Q24342	fng	involved_in	GO:0030707	follicle cell of egg chamber development	ECO:0000315	IMP	PMID:29093440		7227	FlyBase		P
UniProtKB	Q24342	fng	involved_in	GO:0007293	germarium-derived egg chamber formation	ECO:0000315	IMP	PMID:11034906		7227	FlyBase		P
UniProtKB	Q24342	fng	involved_in	GO:0007293	germarium-derived egg chamber formation	ECO:0000315	IMP	PMID:11493544		7227	FlyBase		P
UniProtKB	Q24368	Iswi	involved_in	GO:0035092	sperm DNA condensation	ECO:0000315	IMP	PMID:26549447		7227	FlyBase		P
UniProtKB	Q24368	Iswi	involved_in	GO:0007283	spermatogenesis	ECO:0000315	IMP	PMID:26549447		7227	FlyBase		P
UniProtKB	Q24401	ProtA	involved_in	GO:0035092	sperm DNA condensation	ECO:0000256	IEA	GO_REF:0000002	InterPro:IPR024460	7227	InterPro		P
UniProtKB	Q24401	ProtA	involved_in	GO:0007283	spermatogenesis	ECO:0000256	IEA	GO_REF:0000002	InterPro:IPR024460	7227	InterPro		P
UniProtKB	Q24401	ProtA	involved_in	GO:0007286	spermatid development	ECO:0000316	IGI	PMID:25236732	FB:FBgn0013301	7227	FlyBase		P
UniProtKB	Q24401	ProtA	involved_in	GO:0035092	sperm DNA condensation	ECO:0000315	IMP	PMID:20138392		7227	FlyBase		P
UniProtKB	Q24401	ProtA	involved_in	GO:0007286	spermatid development	ECO:0000315	IMP	PMID:25236732		7227	FlyBase		P
UniProtKB	Q24402	ProtB	involved_in	GO:0035092	sperm DNA condensation	ECO:0000256	IEA	GO_REF:0000002	InterPro:IPR024460	7227	InterPro		P
UniProtKB	Q24402	ProtB	involved_in	GO:0007283	spermatogenesis	ECO:0000256	IEA	GO_REF:0000002	InterPro:IPR024460	7227	InterPro		P
UniProtKB	Q24402	ProtB	involved_in	GO:0007286	spermatid development	ECO:0000316	IGI	PMID:25236732	FB:FBgn0013300	7227	FlyBase		P
UniProtKB	Q24402	ProtB	involved_in	GO:0035092	sperm DNA condensation	ECO:0000315	IMP	PMID:20138392		7227	FlyBase		P
UniProtKB	Q24403	Mst98Ca	involved_in	GO:0007286	spermatid development	ECO:0000270	IEP	PMID:8441407		7227	FlyBase		P
UniProtKB	Q24404	Mst98Cb	involved_in	GO:0007286	spermatid development	ECO:0000270	IEP	PMID:8441407		7227	FlyBase		P
UniProtKB	Q24405	ProtA	involved_in	GO:0035092	sperm DNA condensation	ECO:0000256	IEA	GO_REF:0000002	InterPro:IPR024460	7227	InterPro		P
[truncated: 6,701 more rows]

## Sheet: GO0007281-germ cell development
GENE PRODUCT DB	GENE PRODUCT ID	SYMBOL	QUALIFIER	GO TERM	GO NAME	ECO ID	GO EVIDENCE CODE	REFERENCE	WITH/FROM	TAXON ID	ASSIGNED BY	ANNOTATION EXTENSION	GO ASPECT
UniProtKB	A7DTF0	mrg-1	involved_in	GO:0007281	germ cell development	ECO:0000315	IMP	PMID:17215300	WB:WBVar00241218|WB:WBVar00250235	6239	WB		P
UniProtKB	A7DTF0	mrg-1	involved_in	GO:0007281	germ cell development	ECO:0000315	IMP	PMID:12175490		6239	UniProt		P
UniProtKB	A9UJN4	pptr-2	involved_in	GO:1903863	P granule assembly	ECO:0000316	IGI	PMID:25535836	WB:WBGene00012348	6239	WB	happens_during(GO:0030010),occurs_in(WBbt:0004422)	P
UniProtKB	B7WN80	ddx-19	involved_in	GO:0007281	germ cell development	ECO:0000316	IGI	PMID:19264959	WB:WBGene00003401	6239	WB		P
UniProtKB	B7WN81	ddx-19	involved_in	GO:0007281	germ cell development	ECO:0000316	IGI	PMID:19264959	WB:WBGene00003401	6239	WB		P
UniProtKB	C1P636	uba-1	involved_in	GO:0048477	oogenesis	ECO:0000315	IMP	PMID:18636104	WB:WBVar00088042|WB:WBVar00092593	6239	WB		P
UniProtKB	D1MN85	ife-1	involved_in	GO:0001556	oocyte maturation	ECO:0000315	IMP	PMID:19383718	WB:WBVar00000503	6239	WB		P
UniProtKB	D1MN85	ife-1	involved_in	GO:0007286	spermatid development	ECO:0000315	IMP	PMID:19383718	WB:WBVar00000503	6239	WB		P
UniProtKB	D3YT16	elli-1	involved_in	GO:1903863	P granule assembly	ECO:0000315	IMP	PMID:28182654		6239	WB		P
UniProtKB	D5MCN2	larp-1	involved_in	GO:0048477	oogenesis	ECO:0007322	IEA	GO_REF:0000043	UniProtKB-KW:KW-0896	6239	UniProt		P
UniProtKB	G5EBE3	cir-1	involved_in	GO:0048477	oogenesis	ECO:0000315	IMP	PMID:20478293		6239	WB		P
UniProtKB	G5EBE3	cir-1	involved_in	GO:0007281	germ cell development	ECO:0000315	IMP	PMID:20478293		6239	WB		P
UniProtKB	G5EBQ3	ego-1	involved_in	GO:0007281	germ cell development	ECO:0000316	IGI	PMID:8647392	WB:WBGene00001609	6239	WB		P
UniProtKB	G5EBQ3	ego-1	involved_in	GO:1903863	P granule assembly	ECO:0000315	IMP	PMID:28182654		6239	WB		P
UniProtKB	G5EBQ3	ego-1	involved_in	GO:0048477	oogenesis	ECO:0000315	IMP	PMID:10704412	WB:WBVar00094610|WB:WBVar00094616|WB:WBVar00094622	6239	WB		P
UniProtKB	G5EC16	smn-1	involved_in	GO:0007281	germ cell development	ECO:0000315	IMP	PMID:10545592		6239	WB		P
UniProtKB	G5EC24	ptp-2	involved_in	GO:0048477	oogenesis	ECO:0007322	IEA	GO_REF:0000043	UniProtKB-KW:KW-0896	6239	UniProt		P
UniProtKB	G5EC24	ptp-2	involved_in	GO:0048477	oogenesis	ECO:0000315	IMP	PMID:9472025	WB:WBVar00094629	6239	WB		P
UniProtKB	G5EC27	gna-2	involved_in	GO:0030703	eggshell formation	ECO:0000315	IMP	PMID:20971008		6239	UniProt		P
UniProtKB	G5EC86	oma-1	involved_in	GO:0001556	oocyte maturation	ECO:0000316	IGI	PMID:11702779	WB:WBGene00003865	6239	WB		P
UniProtKB	G5EC86	oma-1	involved_in	GO:0048601	oocyte morphogenesis	ECO:0000316	IGI	PMID:11702779	UniProtKB:Q23359	6239	UniProt		P
UniProtKB	G5EC86	oma-1	involved_in	GO:0048601	oocyte morphogenesis	ECO:0000316	IGI	PMID:11702779	UniProtKB:G8JY28,UniProtKB:Q23359	6239	UniProt		P
UniProtKB	G5EC86	oma-1	involved_in	GO:0001555	oocyte growth	ECO:0000316	IGI	PMID:11702779	UniProtKB:Q23359	6239	UniProt		P
UniProtKB	G5ECD6	chs-1	involved_in	GO:0030703	eggshell formation	ECO:0000315	IMP	PMID:22908315		6239	WB		P
UniProtKB	G5ECD6	chs-1	involved_in	GO:0030703	eggshell formation	ECO:0000315	IMP	PMID:16098962		6239	UniProt		P
UniProtKB	G5ECD6	chs-1	involved_in	GO:0030703	eggshell formation	ECO:0000315	IMP	PMID:20971008		6239	UniProt		P
UniProtKB	G5ED29	atx-2	involved_in	GO:0048599	oocyte development	ECO:0000316	IGI	PMID:15342467	UniProtKB:G8JY28	6239	UniProt		P
UniProtKB	G5ED71	spe-29	involved_in	GO:0007286	spermatid development	ECO:0000315	IMP	PMID:11102362	WB:WBVar00088041	6239	WB		P
UniProtKB	G5EDE2	hpl-2	involved_in	GO:0007281	germ cell development	ECO:0000316	IGI	PMID:16905130	WB:WBGene00001995	6239	WB		P
UniProtKB	G5EDE2	hpl-2	involved_in	GO:0007281	germ cell development	ECO:0000315	IMP	PMID:16905130	WB:WBVar00250481	6239	WB		P
UniProtKB	G5EEF3	spe-12	involved_in	GO:0007286	spermatid development	ECO:0000315	IMP	PMID:10224255	WB:WBVar00087777|WB:WBVar00087808	6239	WB		P
UniProtKB	G5EEH9	npp-10	involved_in	GO:0030719	P granule organization	ECO:0000315	IMP	PMID:20335358		6239	UniProt		P
UniProtKB	G5EEK3	noca-1	involved_in	GO:0007281	germ cell development	ECO:0000315	IMP	PMID:26371552	WB:WBVar00296645	6239	WB		P
UniProtKB	G5EET5	hpl-1	involved_in	GO:0007281	germ cell development	ECO:0000316	IGI	PMID:16905130	WB:WBGene00001996	6239	WB		P
UniProtKB	G5EF72	G5EF72	involved_in	GO:0001556	oocyte maturation	ECO:0000315	IMP	PMID:16824915		6239	WB		P
UniProtKB	G5EF72	G5EF72	acts_upstream_of_or_within_positive_effect	GO:0001556	oocyte maturation	ECO:0000315	IMP	PMID:19502483		6239	WB		P
UniProtKB	G5EFK4	arf-3	involved_in	GO:0007281	germ cell development	ECO:0000315	IMP	PMID:14565969		6239	WB		P
UniProtKB	G5EFQ8	smn-1	involved_in	GO:0007281	germ cell development	ECO:0000315	IMP	PMID:10545592		6239	WB		P
UniProtKB	G5EG38	emb-27	involved_in	GO:0030703	eggshell formation	ECO:0000315	IMP	PMID:18765566		6239	WB		P
UniProtKB	G5EGT6	cyp-31a2	involved_in	GO:0030703	eggshell formation	ECO:0000316	IGI	PMID:19368796	WB:WBGene00021200	6239	WB		P
UniProtKB	G8JY28	tra-2	involved_in	GO:0048599	oocyte development	ECO:0000316	IGI	PMID:15342467	UniProtKB:G5ED29	6239	UniProt		P
UniProtKB	G8JY28	tra-2	involved_in	GO:0048601	oocyte morphogenesis	ECO:0000316	IGI	PMID:11702779	UniProtKB:G5EC86,UniProtKB:Q23359	6239	UniProt		P
UniProtKB	G8JY28	tra-2	involved_in	GO:0048601	oocyte morphogenesis	ECO:0000315	IMP	PMID:11702779		6239	UniProt		P
UniProtKB	G8JYD7	spe-39	involved_in	GO:0007286	spermatid development	ECO:0000315	IMP	PMID:14504223	WB:WBVar00145064	6239	WB		P
UniProtKB	H2KZD5	csr-1	involved_in	GO:1903863	P granule assembly	ECO:0000315	IMP	PMID:28182654		6239	WB		P
UniProtKB	H2L099	gck-1	involved_in	GO:0048477	oogenesis	ECO:0007322	IEA	GO_REF:0000043	UniProtKB-KW:KW-0896	6239	UniProt		P
UniProtKB	O01322	puf-6	involved_in	GO:0048477	oogenesis	ECO:0007322	IEA	GO_REF:0000043	UniProtKB-KW:KW-0896	6239	UniProt		P
UniProtKB	O01322	puf-6	involved_in	GO:0007281	germ cell development	ECO:0000315	IMP	PMID:10518502		6239	WB		P
UniProtKB	O01422	csn-2	involved_in	GO:0048477	oogenesis	ECO:0007322	IEA	GO_REF:0000043	UniProtKB-KW:KW-0896	6239	UniProt		P
UniProtKB	O01501	cye-1	involved_in	GO:0007281	germ cell development	ECO:0000315	IMP	PMID:10952902		6239	WB		P
UniProtKB	O01767	egg-4	involved_in	GO:0001556	oocyte maturation	ECO:0005547	NAS	PMID:19879842		6239	ComplexPortal		P
UniProtKB	O01767	egg-4	involved_in	GO:0030703	eggshell formation	ECO:0000316	IGI	PMID:19879147	UniProtKB:O61789	6239	UniProt		P
UniProtKB	O01798	spe-8	involved_in	GO:0007286	spermatid development	ECO:0000315	IMP	PMID:2744235	WB:WBVar00087754|WB:WBVar00087759|WB:WBVar00087761	6239	WB		P
UniProtKB	O01803	rab-11.1	involved_in	GO:0030703	eggshell formation	ECO:0000315	IMP	PMID:18765566		6239	WB		P
UniProtKB	O01887	try-5	involved_in	GO:0007286	spermatid development	ECO:0000315	IMP	PMID:22125495		6239	UniProt		P
UniProtKB	O16466	atg-18	involved_in	GO:0042078	germ-line stem cell division	ECO:0000315	IMP	PMID:28285998		6239	UniProt		P
UniProtKB	O17514	mes-2	involved_in	GO:0042078	germ-line stem cell division	ECO:0000315	IMP	PMID:1783292	WB:WBVar00000462|WB:WBVar00000467	6239	WB		P
UniProtKB	O17514	mes-2	involved_in	GO:0007281	germ cell development	ECO:0000315	IMP	PMID:1783292	WB:WBVar00000462|WB:WBVar00000467	6239	WB		P
UniProtKB	O17901	copz-1	involved_in	GO:0048599	oocyte development	ECO:0000315	IMP	PMID:10588660		6239	WB		P
UniProtKB	O17915	ran-1	involved_in	GO:0048477	oogenesis	ECO:0000315	IMP	PMID:12475958		6239	WB		P
UniProtKB	O18056	ddx-19	involved_in	GO:0007281	germ cell development	ECO:0000316	IGI	PMID:19264959	WB:WBGene00003401	6239	WB		P
UniProtKB	O18178	pptr-1	involved_in	GO:1903863	P granule assembly	ECO:0000316	IGI	PMID:25535836	WB:WBGene00001569	6239	WB		P
UniProtKB	O18178	pptr-1	involved_in	GO:1903863	P granule assembly	ECO:0000316	IGI	PMID:25535836	WB:WBGene00010492	6239	WB		P
UniProtKB	O18178	pptr-1	involved_in	GO:1903863	P granule assembly	ECO:0000316	IGI	PMID:25535836	WB:WBGene00007554	6239	WB	happens_during(GO:0030010),occurs_in(WBbt:0004422)	P
UniProtKB	O18178	pptr-1	involved_in	GO:1903863	P granule assembly	ECO:0000315	IMP	PMID:25535836		6239	WB	happens_during(GO:0030010),occurs_in(WBbt:0004422)	P
UniProtKB	O18209	wee-1.3	involved_in	GO:0048477	oogenesis	ECO:0007322	IEA	GO_REF:0000043	UniProtKB-KW:KW-0896	6239	UniProt		P
UniProtKB	O18209	wee-1.3	involved_in	GO:0001556	oocyte maturation	ECO:0000315	IMP	PMID:16421191		6239	WB		P
UniProtKB	O18209	wee-1.3	involved_in	GO:0048477	oogenesis	ECO:0000315	IMP	PMID:16421191		6239	UniProt		P
UniProtKB	O44169	puf-7	involved_in	GO:0048477	oogenesis	ECO:0007322	IEA	GO_REF:0000043	UniProtKB-KW:KW-0896	6239	UniProt		P
UniProtKB	O44169	puf-7	involved_in	GO:0007281	germ cell development	ECO:0000316	IGI	PMID:10518502	WB:WBGene00001401|WB:WBGene00001402|WB:WBGene00004242|WB:WBGene00004244	6239	WB		P
UniProtKB	O44191	rme-2	involved_in	GO:0048599	oocyte development	ECO:0000315	IMP	PMID:10588660	WB:WBVar00000413	6239	WB		P
UniProtKB	O44406	eri-1	involved_in	GO:0007281	germ cell development	ECO:0000316	IGI	PMID:23195953	WB:WBGene00018857	6239	WB		P
UniProtKB	O44406	eri-1	involved_in	GO:0007281	germ cell development	ECO:0000315	IMP	PMID:23195953	WB:WBVar00088949	6239	WB		P
UniProtKB	O44408	kgb-1	involved_in	GO:0048477	oogenesis	ECO:0007322	IEA	GO_REF:0000043	UniProtKB-KW:KW-0896	6239	UniProt		P
UniProtKB	O44408	kgb-1	involved_in	GO:0048599	oocyte development	ECO:0000315	IMP	PMID:12435362	WB:WBVar00274912	6239	WB		P
UniProtKB	O44476	hoe-1	involved_in	GO:0007281	germ cell development	ECO:0000315	IMP	PMID:14729485		6239	WB		P
UniProtKB	O44959	riok-1	involved_in	GO:0048477	oogenesis	ECO:0000315	IMP	PMID:25688864		6239	WB		P
UniProtKB	O44959	riok-1	involved_in	GO:0007281	germ cell development	ECO:0000315	IMP	PMID:24929033		6239	WB		P
UniProtKB	O45244	mog-4	involved_in	GO:0007281	germ cell development	ECO:0000315	IMP	PMID:18729217		6239	WB		P
UniProtKB	O45551	ife-1	involved_in	GO:0001556	oocyte maturation	ECO:0000315	IMP	PMID:19383718	WB:WBVar00000503	6239	WB		P
UniProtKB	O45551	ife-1	involved_in	GO:0007286	spermatid development	ECO:0000315	IMP	PMID:19383718	WB:WBVar00000503	6239	WB		P
UniProtKB	O45599	cbd-1	involved_in	GO:0030703	eggshell formation	ECO:0000315	IMP	PMID:20971008		6239	UniProt		P
UniProtKB	O45876	aph-1	involved_in	GO:0048599	oocyte development	ECO:0000315	IMP	PMID:11792846	WB:WBVar00094660	6239	WB		P
UniProtKB	O45926	cyb-2.1	involved_in	GO:0001556	oocyte maturation	ECO:0000316	IGI	PMID:16421191	WB:WBGene00000865|WB:WBGene00000867|WB:WBGene00000868	6239	WB		P
UniProtKB	O61460	vab-1	involved_in	GO:0001556	oocyte maturation	ECO:0000315	IMP	PMID:12533508		6239	WB		P
UniProtKB	O61789	egg-5	involved_in	GO:0001556	oocyte maturation	ECO:0005547	NAS	PMID:19879842		6239	ComplexPortal		P
UniProtKB	O61789	egg-5	involved_in	GO:0030703	eggshell formation	ECO:0000316	IGI	PMID:19879147	UniProtKB:O01767	6239	UniProt		P
UniProtKB	O62136	inx-14	acts_upstream_of_or_within_negative_effect	GO:0001556	oocyte maturation	ECO:0000315	IMP	PMID:19502483		6239	WB		P
UniProtKB	O62372	ddx-19	involved_in	GO:0007281	germ cell development	ECO:0000316	IGI	PMID:19264959	WB:WBGene00003401	6239	WB		P
UniProtKB	O76365	tut-1	involved_in	GO:0048599	oocyte development	ECO:0000316	IGI	PMID:19593383	WB:WBGene00013738	6239	WB		P
UniProtKB	O76365	tut-1	involved_in	GO:0048599	oocyte development	ECO:0000316	IGI	PMID:19593383	WB:WBGene00022463	6239	WB		P
UniProtKB	P13508	glp-1	involved_in	GO:0001555	oocyte growth	ECO:0000316	IGI	PMID:19502484	UniProtKB:Q2YS43	6239	UniProt		P
UniProtKB	P13508	glp-1	involved_in	GO:0001555	oocyte growth	ECO:0000315	IMP	PMID:19502484		6239	UniProt		P
UniProtKB	P22981	let-60	involved_in	GO:0048477	oogenesis	ECO:0000316	IGI	PMID:9472025	WB:WBGene00004214	6239	WB		P
UniProtKB	P28515	elt-1	involved_in	GO:0007286	spermatid development	ECO:0000315	IMP	PMID:19591818		6239	WB		P
UniProtKB	P34183	hars-1	involved_in	GO:0007281	germ cell development	ECO:0000315	IMP	PMID:21464306		6239	WB		P
UniProtKB	P34266	pgl-2	involved_in	GO:0048477	oogenesis	ECO:0007322	IEA	GO_REF:0000043	UniProtKB-KW:KW-0896	6239	UniProt		P
UniProtKB	P34344	tag-250	involved_in	GO:0030719	P granule organization	ECO:0000318	IBA	PMID:21873635	FB:FBgn0003891|PANTHER:PTN002741809	6239	GO_Central		P
UniProtKB	P34556	cdk-1	involved_in	GO:0001556	oocyte maturation	ECO:0000315	IMP	PMID:16421191		6239	WB		P
UniProtKB	P34689	glh-1	involved_in	GO:0007281	germ cell development	ECO:0000315	IMP	PMID:8943022		6239	WB		P
UniProtKB	P34890	spe-17	involved_in	GO:0007286	spermatid development	ECO:0000315	IMP	PMID:8349108		6239	WB		P
UniProtKB	P39745	mpk-1	involved_in	GO:0048477	oogenesis	ECO:0007322	IEA	GO_REF:0000043	UniProtKB-KW:KW-0896	6239	UniProt		P
UniProtKB	P39745	mpk-1	involved_in	GO:0001556	oocyte maturation	ECO:0000315	IMP	PMID:18073423		6239	WB		P
UniProtKB	P41934	ceh-18	involved_in	GO:0001556	oocyte maturation	ECO:0000315	IMP	PMID:9405097		6239	WB		P
UniProtKB	P41934	ceh-18	acts_upstream_of_or_within_positive_effect	GO:0001556	oocyte maturation	ECO:0000315	IMP	PMID:19502483		6239	WB		P
UniProtKB	P41996	cpg-2	involved_in	GO:0030703	eggshell formation	ECO:0000316	IGI	PMID:22908315	WB:WBGene00000465	6239	WB		P
UniProtKB	P41996	cpg-2	involved_in	GO:0030703	eggshell formation	ECO:0000303	NAS	PMID:17913784		6239	UniProt		P
UniProtKB	P49029	mag-1	involved_in	GO:0048477	oogenesis	ECO:0007322	IEA	GO_REF:0000043	UniProtKB-KW:KW-0896	6239	UniProt		P
UniProtKB	P50093	phb-2	involved_in	GO:0048477	oogenesis	ECO:0000315	IMP	PMID:12794069		6239	WB		P
UniProtKB	P53020	msp-38	involved_in	GO:0001556	oocyte maturation	ECO:0000314	IDA	PMID:11251118		6239	WB		P
UniProtKB	P54217	spe-11	involved_in	GO:0030703	eggshell formation	ECO:0000315	IMP	PMID:20971008		6239	WB		P
UniProtKB	P54218	spe-27	involved_in	GO:0007286	spermatid development	ECO:0000315	IMP	PMID:8722776	WB:WBVar00087809|WB:WBVar00088036	6239	WB		P
UniProtKB	P90786	prg-1	involved_in	GO:0042078	germ-line stem cell division	ECO:0000315	IMP	PMID:9851978		6239	WB		P
UniProtKB	P90786	prg-1	involved_in	GO:0042078	germ-line stem cell division	ECO:0000315	IMP	PMID:18571452	WB:WBVar00239439|WB:WBVar00249897	6239	WB		P
UniProtKB	P90838	rtcb-1	acts_upstream_of_or_within_positive_effect	GO:0007281	germ cell development	ECO:0000315	IMP	PMID:25366321		6239	WB		P
UniProtKB	P90978	uaf-1	involved_in	GO:0007281	germ cell development	ECO:0000315	IMP	PMID:18729217		6239	WB		P
UniProtKB	P91001	csn-5	involved_in	GO:0048477	oogenesis	ECO:0007322	IEA	GO_REF:0000043	UniProtKB-KW:KW-0896	6239	UniProt		P
UniProtKB	P91001	csn-5	involved_in	GO:0048477	oogenesis	ECO:0000315	IMP	PMID:12435362		6239	WB		P
UniProtKB	P92199	let-502	involved_in	GO:0048477	oogenesis	ECO:0007322	IEA	GO_REF:0000043	UniProtKB-KW:KW-0896	6239	UniProt		P
UniProtKB	Q01608	spe-4	involved_in	GO:0007286	spermatid development	ECO:0000315	IMP	PMID:9819355		6239	WB		P
UniProtKB	Q07292	lin-45	involved_in	GO:0048477	oogenesis	ECO:0007322	IEA	GO_REF:0000043	UniProtKB-KW:KW-0896	6239	UniProt		P
UniProtKB	Q09249	C16C10.3	involved_in	GO:0007281	germ cell development	ECO:0000315	IMP	PMID:22810588		6239	WB		P
UniProtKB	Q09309	rbbp-5	involved_in	GO:0007281	germ cell development	ECO:0000315	IMP	PMID:21455483		6239	UniProt		P
UniProtKB	Q09363	sqv-8	involved_in	GO:0007286	spermatid development	ECO:0000315	IMP	PMID:6500256	WB:WBVar00089014	6239	WB		P
UniProtKB	Q09406	atg-16.2	involved_in	GO:0042078	germ-line stem cell division	ECO:0000315	IMP	PMID:28285998		6239	UniProt		P
UniProtKB	Q09530	mog-5	involved_in	GO:0007281	germ cell development	ECO:0000315	IMP	PMID:18729217		6239	WB		P
UniProtKB	Q09590	emb-8	involved_in	GO:0030703	eggshell formation	ECO:0000315	IMP	PMID:19368796	WB:WBVar00087774	6239	WB		P
UniProtKB	Q09597	nos-1	involved_in	GO:0048477	oogenesis	ECO:0000318	IBA	PMID:21873635	FB:FBgn0002962|MGI:MGI:2675387|PANTHER:PTN000984469|WB:WBGene00003784|ZFIN:ZDB-GENE-011221-1	6239	GO_Central		P
UniProtKB	Q09967	egg-1	involved_in	GO:0030703	eggshell formation	ECO:0000316	IGI	PMID:20971008	UniProtKB:Q21629	6239	UniProt		P
UniProtKB	Q09994	ani-2	involved_in	GO:0048477	oogenesis	ECO:0007322	IEA	GO_REF:0000043	UniProtKB-KW:KW-0896	6239	UniProt		P
UniProtKB	Q09994	ani-2	involved_in	GO:0048477	oogenesis	ECO:0000315	IMP	PMID:15930113		6239	WB		P
UniProtKB	Q10653	cyb-1	involved_in	GO:0001556	oocyte maturation	ECO:0000316	IGI	PMID:16421191	WB:WBGene00000866|WB:WBGene00000867|WB:WBGene00000868	6239	WB		P
UniProtKB	Q10654	cyb-3	involved_in	GO:0001556	oocyte maturation	ECO:0000316	IGI	PMID:16421191	WB:WBGene00000865|WB:WBGene00000866|WB:WBGene00000867	6239	WB		P
UniProtKB	Q10664	mek-2	involved_in	GO:0048477	oogenesis	ECO:0007322	IEA	GO_REF:0000043	UniProtKB-KW:KW-0896	6239	UniProt		P
UniProtKB	Q10667	rnp-1	involved_in	GO:0048600	oocyte fate commitment	ECO:0000315	IMP	PMID:25261697		6239	UniProt		P
UniProtKB	Q10943	arf-1.2	involved_in	GO:0048599	oocyte development	ECO:0000315	IMP	PMID:10588660		6239	WB		P
UniProtKB	Q17336	let-858	involved_in	GO:0042078	germ-line stem cell division	ECO:0000315	IMP	PMID:9136012		6239	WB		P
UniProtKB	Q17339	gld-1	involved_in	GO:0048477	oogenesis	ECO:0007322	IEA	GO_REF:0000043	UniProtKB-KW:KW-0896	6239	UniProt		P
UniProtKB	Q17345	ccf-1	involved_in	GO:0048477	oogenesis	ECO:0000315	IMP	PMID:23843623		6239	WB		P
UniProtKB	Q17390	cul-2	involved_in	GO:0042078	germ-line stem cell division	ECO:0000315	IMP	PMID:15215209	WB:WBVar00145130	6239	WB		P
UniProtKB	Q17603	asfl-1	involved_in	GO:0048477	oogenesis	ECO:0000315	IMP	PMID:19233156		6239	UniProt		P
UniProtKB	Q17802	cpg-1	involved_in	GO:0030703	eggshell formation	ECO:0000316	IGI	PMID:22908315	WB:WBGene00015102	6239	WB		P
UniProtKB	Q17802	cpg-1	involved_in	GO:0030703	eggshell formation	ECO:0000303	NAS	PMID:17913784		6239	UniProt		P
UniProtKB	Q18158	swm-1	involved_in	GO:0007286	spermatid development	ECO:0000315	IMP	PMID:16461278		6239	UniProt		P
UniProtKB	Q18158	swm-1	involved_in	GO:0007286	spermatid development	ECO:0000315	IMP	PMID:22125495		6239	UniProt		P
UniProtKB	Q18158	swm-1	involved_in	GO:0007286	spermatid development	ECO:0000315	IMP	PMID:30470702		6239	UniProt		P
UniProtKB	Q19491	rsd-6	involved_in	GO:0030719	P granule organization	ECO:0000318	IBA	PMID:21873635	FB:FBgn0003891|PANTHER:PTN002741809	6239	GO_Central		P
UniProtKB	Q19731	ekl-1	involved_in	GO:1903863	P granule assembly	ECO:0000315	IMP	PMID:28182654		6239	WB		P
UniProtKB	Q19872	atz-1	involved_in	GO:0048601	oocyte morphogenesis	ECO:0000315	IMP	PMID:28696027		6239	UniProt		P
UniProtKB	Q19967	sec-61.G	involved_in	GO:0048477	oogenesis	ECO:0007322	IEA	GO_REF:0000043	UniProtKB-KW:KW-0896	6239	UniProt		P
UniProtKB	Q19967	sec-61.G	involved_in	GO:0001555	oocyte growth	ECO:0000315	IMP	PMID:8707849		6239	WB		P
UniProtKB	Q19969	ima-3	involved_in	GO:0048477	oogenesis	ECO:0000315	IMP	PMID:11311162		6239	WB		P
UniProtKB	Q20168	copb-2	involved_in	GO:0048599	oocyte development	ECO:0000315	IMP	PMID:10588660		6239	WB		P
UniProtKB	Q20402	egg-3	involved_in	GO:0001556	oocyte maturation	ECO:0005547	NAS	PMID:19879842		6239	ComplexPortal		P
UniProtKB	Q20402	egg-3	involved_in	GO:0030703	eggshell formation	ECO:0000315	IMP	PMID:20971008		6239	UniProt		P
UniProtKB	Q20757	puf-5	involved_in	GO:0048477	oogenesis	ECO:0007322	IEA	GO_REF:0000043	UniProtKB-KW:KW-0896	6239	UniProt		P
UniProtKB	Q20870	daz-1	involved_in	GO:0048477	oogenesis	ECO:0007322	IEA	GO_REF:0000043	UniProtKB-KW:KW-0896	6239	UniProt		P
UniProtKB	Q20937	let-711	involved_in	GO:0048477	oogenesis	ECO:0000315	IMP	PMID:23843623		6239	WB		P
UniProtKB	Q21086	nst-1	involved_in	GO:0007281	germ cell development	ECO:0000315	IMP	PMID:18725931		6239	WB		P
UniProtKB	Q21126	meg-1	involved_in	GO:1903864	P granule disassembly	ECO:0000316	IGI	PMID:25535836	WB:WBGene00010493	6239	WB		P
UniProtKB	Q21126	meg-1	involved_in	GO:1903864	P granule disassembly	ECO:0000316	IGI	PMID:25535836	WB:WBGene00012348	6239	WB	happens_during(GO:0030010),occurs_in(WBbt:0004422)	P
UniProtKB	Q21127	meg-2	involved_in	GO:1903864	P granule disassembly	ECO:0000316	IGI	PMID:25535836	WB:WBGene00010492	6239	WB		P
UniProtKB	Q21295	npp-1	involved_in	GO:0048477	oogenesis	ECO:0000315	IMP	PMID:16325795		6239	WB		P
UniProtKB	Q21307	mek-1	involved_in	GO:0048599	oocyte development	ECO:0000315	IMP	PMID:15116070		6239	WB		P
UniProtKB	Q21443	lmn-1	involved_in	GO:0007281	germ cell development	ECO:0000315	IMP	PMID:11071918		6239	WB		P
UniProtKB	Q21502	mep-1	involved_in	GO:0048599	oocyte development	ECO:0000315	IMP	PMID:12088146		6239	WB		P
UniProtKB	Q21629	egg-2	involved_in	GO:0030703	eggshell formation	ECO:0000316	IGI	PMID:20971008	UniProtKB:Q09967	6239	UniProt		P
UniProtKB	Q22006	pro-1	involved_in	GO:0007281	germ cell development	ECO:0000315	IMP	PMID:14973273	WB:WBVar00090923	6239	WB		P
UniProtKB	Q22006	pro-1	involved_in	GO:0007281	germ cell development	ECO:0000315	IMP	PMID:16876152	WB:WBVar00090923	6239	WB		P
UniProtKB	Q22307	rha-1	involved_in	GO:0007281	germ cell development	ECO:0000315	IMP	PMID:15817227		6239	WB		P
UniProtKB	Q22308	ddx-19	involved_in	GO:0007281	germ cell development	ECO:0000316	IGI	PMID:19264959	WB:WBGene00003401	6239	WB		P
UniProtKB	Q22531	T16G12.1	involved_in	GO:0048477	oogenesis	ECO:0007322	IEA	GO_REF:0000043	UniProtKB-KW:KW-0896	6239	UniProt		P
UniProtKB	Q22592	bec-1	involved_in	GO:0042078	germ-line stem cell division	ECO:0000315	IMP	PMID:28285998		6239	UniProt		P
UniProtKB	Q22836	T27F2.1	involved_in	GO:0007281	germ cell development	ECO:0000315	IMP	PMID:12084813		6239	WB		P
UniProtKB	Q23146	rab-7	involved_in	GO:0001555	oocyte growth	ECO:0000315	IMP	PMID:10588660		6239	WB		P
UniProtKB	Q23256	wdr-5.3	involved_in	GO:0007281	germ cell development	ECO:0000318	IBA	PMID:21873635	FB:FBgn0015754|MGI:MGI:109520|PANTHER:PTN000522053	6239	GO_Central		P
UniProtKB	Q23288	spe-39	involved_in	GO:0048477	oogenesis	ECO:0000315	IMP	PMID:14504223	WB:WBVar00145064	6239	WB		P
UniProtKB	Q23288	spe-39	involved_in	GO:0007286	spermatid development	ECO:0000315	IMP	PMID:14504223	WB:WBVar00145064	6239	WB		P
UniProtKB	Q23359	oma-2	involved_in	GO:0001556	oocyte maturation	ECO:0000316	IGI	PMID:11702779	WB:WBGene00003864	6239	WB		P
UniProtKB	Q23359	oma-2	involved_in	GO:0048601	oocyte morphogenesis	ECO:0000316	IGI	PMID:11702779	UniProtKB:G5EC86	6239	UniProt		P
UniProtKB	Q23359	oma-2	involved_in	GO:0048601	oocyte morphogenesis	ECO:0000316	IGI	PMID:11702779	UniProtKB:G5EC86,UniProtKB:G8JY28	6239	UniProt		P
UniProtKB	Q23359	oma-2	involved_in	GO:0001555	oocyte growth	ECO:0000316	IGI	PMID:11702779	UniProtKB:G5EC86	6239	UniProt		P
UniProtKB	Q23406	nos-2	involved_in	GO:0048477	oogenesis	ECO:0000318	IBA	PMID:21873635	FB:FBgn0002962|MGI:MGI:2675387|PANTHER:PTN000984469|WB:WBGene00003784|ZFIN:ZDB-GENE-011221-1	6239	GO_Central		P
UniProtKB	Q23406	nos-2	involved_in	GO:0048477	oogenesis	ECO:0000316	IGI	PMID:10508609	WB:WBGene00003784|WB:WBGene00003785	6239	WB		P
UniProtKB	Q23406	nos-2	involved_in	GO:0007281	germ cell development	ECO:0000316	IGI	PMID:10518502	WB:WBGene00003784	6239	WB		P
UniProtKB	Q23651	elpc-3	involved_in	GO:0048599	oocyte development	ECO:0000316	IGI	PMID:19593383	WB:WBGene00017928	6239	WB		P
UniProtKB	Q27481	uba-1	involved_in	GO:0048477	oogenesis	ECO:0000315	IMP	PMID:18636104	WB:WBVar00088042|WB:WBVar00092593	6239	WB		P
UniProtKB	Q304E5	pgl-1	involved_in	GO:0048477	oogenesis	ECO:0000315	IMP	PMID:9741628	WB:WBVar00000493	6239	WB		P
UniProtKB	Q304E5	pgl-1	involved_in	GO:0030719	P granule organization	ECO:0000315	IMP	PMID:9741628	WB:WBVar00000493	6239	WB		P
UniProtKB	Q304E5	pgl-1	involved_in	GO:0042078	germ-line stem cell division	ECO:0000315	IMP	PMID:9741628	WB:WBVar00000493	6239	WB		P
UniProtKB	Q3S1J5	uba-1	involved_in	GO:0048477	oogenesis	ECO:0000315	IMP	PMID:18636104	WB:WBVar00088042|WB:WBVar00092593	6239	WB		P
UniProtKB	Q4TT88	pam-1	involved_in	GO:0048477	oogenesis	ECO:0007322	IEA	GO_REF:0000043	UniProtKB-KW:KW-0896	6239	UniProt		P
UniProtKB	Q5FC64	spe-10	involved_in	GO:0007286	spermatid development	ECO:0000315	IMP	PMID:2744235	WB:WBVar00087793	6239	WB		P
UniProtKB	Q65XX1	vbh-1	involved_in	GO:0007281	germ cell development	ECO:0000315	IMP	PMID:17868112		6239	WB		P
UniProtKB	Q7KPV0	gsa-1	involved_in	GO:0001555	oocyte growth	ECO:0000316	IGI	PMID:19502484	UniProtKB:P13508	6239	UniProt		P
UniProtKB	Q8MNV0	spas-1	involved_in	GO:0048477	oogenesis	ECO:0000315	IMP	PMID:17531954	WB:WBVar00249713	6239	WB		P
UniProtKB	Q93413	drh-3	involved_in	GO:1903863	P granule assembly	ECO:0000315	IMP	PMID:28182654		6239	WB		P
UniProtKB	Q93847	wdr-5.2	involved_in	GO:0007281	germ cell development	ECO:0000318	IBA	PMID:21873635	FB:FBgn0015754|MGI:MGI:109520|PANTHER:PTN000522053	6239	GO_Central		P
UniProtKB	Q94230	plp-1	involved_in	GO:0007281	germ cell development	ECO:0000315	IMP	PMID:25439098		6239	WB		P
UniProtKB	Q94239	stau-1	involved_in	GO:0007281	germ cell development	ECO:0000316	IGI	PMID:23195953	WB:WBGene00001332	6239	WB		P
UniProtKB	Q94261	cif-1	involved_in	GO:0048477	oogenesis	ECO:0007322	IEA	GO_REF:0000043	UniProtKB-KW:KW-0896	6239	UniProt		P
UniProtKB	Q95PZ0	csn-6	involved_in	GO:0048477	oogenesis	ECO:0007322	IEA	GO_REF:0000043	UniProtKB-KW:KW-0896	6239	UniProt		P
UniProtKB	Q95Q89	sir-2.4	involved_in	GO:1903863	P granule assembly	ECO:0000315	IMP	PMID:24013546		6239	WB	happens_during(GO:0009408)	P
UniProtKB	Q95QG8	fcp-1	involved_in	GO:0048477	oogenesis	ECO:0007322	IEA	GO_REF:0000043	UniProtKB-KW:KW-0896	6239	UniProt		P
UniProtKB	Q95QN2	ddx-23	involved_in	GO:0007281	germ cell development	ECO:0000315	IMP	PMID:18729217		6239	WB		P
UniProtKB	Q95Y72	dss-1	involved_in	GO:0048477	oogenesis	ECO:0000315	IMP	PMID:18471277	WB:WBRNAi00077512|WB:WBVar00249418	6239	WB		P
UniProtKB	Q95YF3	cgh-1	involved_in	GO:0048477	oogenesis	ECO:0007322	IEA	GO_REF:0000043	UniProtKB-KW:KW-0896	6239	UniProt		P
UniProtKB	Q95ZK7	gld-3	involved_in	GO:0042078	germ-line stem cell division	ECO:0000315	IMP	PMID:12431376	WB:WBRNAi00022760|WB:WBVar00241177	6239	WB		P
UniProtKB	Q966F9	acy-4	acts_upstream_of_or_within_positive_effect	GO:0001556	oocyte maturation	ECO:0000315	IMP	PMID:19502483		6239	WB		P
UniProtKB	Q966F9	acy-4	involved_in	GO:0001555	oocyte growth	ECO:0000316	IGI	PMID:19502484	UniProtKB:P13508	6239	UniProt		P
UniProtKB	Q966L9	glh-2	involved_in	GO:0007281	germ cell development	ECO:0000315	IMP	PMID:8943022		6239	WB		P
UniProtKB	Q966M4	uri-1	involved_in	GO:0042078	germ-line stem cell division	ECO:0000315	IMP	PMID:16436622	WB:WBVar00249961	6239	WB		P
UniProtKB	Q9BKU4	phb-1	involved_in	GO:0048477	oogenesis	ECO:0000315	IMP	PMID:12794069		6239	WB		P
UniProtKB	Q9BLB5	cyb-2.2	involved_in	GO:0001556	oocyte maturation	ECO:0000316	IGI	PMID:16421191	WB:WBGene00000865|WB:WBGene00000866|WB:WBGene00000868	6239	WB		P
UniProtKB	Q9GS00	csn-1	involved_in	GO:0048477	oogenesis	ECO:0007322	IEA	GO_REF:0000043	UniProtKB-KW:KW-0896	6239	UniProt		P
UniProtKB	Q9N359	csn-4	involved_in	GO:0048477	oogenesis	ECO:0007322	IEA	GO_REF:0000043	UniProtKB-KW:KW-0896	6239	UniProt		P
UniProtKB	Q9N3R5	inx-22	acts_upstream_of_or_within_negative_effect	GO:0001556	oocyte maturation	ECO:0000315	IMP	PMID:19502483		6239	WB		P
UniProtKB	Q9N425	csn-3	involved_in	GO:0048477	oogenesis	ECO:0007322	IEA	GO_REF:0000043	UniProtKB-KW:KW-0896	6239	UniProt		P
UniProtKB	Q9N574	cyp-31a3	involved_in	GO:0030703	eggshell formation	ECO:0000316	IGI	PMID:19368796	WB:WBGene00010354	6239	WB		P
UniProtKB	Q9N595	elpc-1	involved_in	GO:0048599	oocyte development	ECO:0000316	IGI	PMID:19593383	WB:WBGene00017928	6239	WB		P
UniProtKB	Q9N5M6	fbf-1	involved_in	GO:0001555	oocyte growth	ECO:0000316	IGI	PMID:19502484	UniProtKB:Q09312	6239	UniProt		P
UniProtKB	Q9NDC9	lis-1	involved_in	GO:0007281	germ cell development	ECO:0000318	IBA	PMID:21873635	FB:FBgn0015754|MGI:MGI:109520|PANTHER:PTN000522053	6239	GO_Central		P
UniProtKB	Q9NDC9	lis-1	involved_in	GO:0048477	oogenesis	ECO:0007322	IEA	GO_REF:0000043	UniProtKB-KW:KW-0896	6239	UniProt		P
UniProtKB	Q9TVL3	cdk-9	involved_in	GO:0007281	germ cell development	ECO:0000315	IMP	PMID:23903194		6239	UniProt		P
UniProtKB	Q9TVW5	msp-77	involved_in	GO:0001556	oocyte maturation	ECO:0000314	IDA	PMID:11251118		6239	WB		P
UniProtKB	Q9TXM1	meg-3	involved_in	GO:1903863	P granule assembly	ECO:0000316	IGI	PMID:25535836	WB:WBGene00012348	6239	WB	happens_during(GO:0030010),occurs_in(WBbt:0004422)	P
UniProtKB	Q9TXM1	meg-3	involved_in	GO:1903863	P granule assembly	ECO:0000316	IGI	PMID:25535836	WB:WBGene00016485	6239	WB	occurs_in(WBbt:0006874)|occurs_in(WBbt:0006873)|occurs_in(WBbt:0006875)|occurs_in(WBbt:0004421)	P
UniProtKB	Q9TXM1	meg-3	involved_in	GO:1903863	P granule assembly	ECO:0000316	IGI	PMID:25535836	WB:WBGene00003150|WB:WBGene00016485	6239	WB		P
UniProtKB	Q9TZI9	spe-15	involved_in	GO:0007286	spermatid development	ECO:0000315	IMP	PMID:3197956	WB:WBVar00087776	6239	WB		P
UniProtKB	Q9TZK8	meg-4	involved_in	GO:1903863	P granule assembly	ECO:0000316	IGI	PMID:25535836	WB:WBGene00001569	6239	WB	occurs_in(WBbt:0006874)|occurs_in(WBbt:0006873)|occurs_in(WBbt:0006875)|occurs_in(WBbt:0004421)	P
UniProtKB	Q9TZK8	meg-4	involved_in	GO:1903863	P granule assembly	ECO:0000316	IGI	PMID:25535836	WB:WBGene00001569|WB:WBGene00003150	6239	WB		P
UniProtKB	Q9TZQ3	pgl-1	involved_in	GO:0048477	oogenesis	ECO:0007322	IEA	GO_REF:0000043	UniProtKB-KW:KW-0896	6239	UniProt		P
UniProtKB	Q9TZQ3	pgl-1	involved_in	GO:0048477	oogenesis	ECO:0000315	IMP	PMID:9741628	WB:WBVar00000493	6239	WB		P
UniProtKB	Q9TZQ3	pgl-1	involved_in	GO:0030719	P granule organization	ECO:0000315	IMP	PMID:9741628	WB:WBVar00000493	6239	WB		P
UniProtKB	Q9TZQ3	pgl-1	involved_in	GO:0042078	germ-line stem cell division	ECO:0000315	IMP	PMID:9741628	WB:WBVar00000493	6239	WB		P
UniProtKB	Q9U1W5	gcl-1	involved_in	GO:0007281	germ cell development	ECO:0000256	IEA	GO_REF:0000002	InterPro:IPR043380	6239	InterPro		P
UniProtKB	Q9U2Q9	gsk-3	involved_in	GO:0007281	germ cell development	ECO:0000316	IGI	PMID:19264959	WB:WBGene00002335	6239	WB		P
UniProtKB	Q9U2Y6	spe-19	involved_in	GO:0007286	spermatid development	ECO:0000315	IMP	PMID:15939418	WB:WBVar00087755|WB:WBVar00145070	6239	WB		P
UniProtKB	Q9U302	pab-1	involved_in	GO:0007281	germ cell development	ECO:0000315	IMP	PMID:24367695		6239	WB		P
UniProtKB	Q9U357	pen-2	involved_in	GO:0007281	germ cell development	ECO:0000316	IGI	PMID:12110170	WB:WBGene00004769	6239	WB		P
UniProtKB	Q9U3A0	pan-1	involved_in	GO:0007281	germ cell development	ECO:0000315	IMP	PMID:22342905		6239	WB		P
UniProtKB	Q9U3B9	npp-1	involved_in	GO:0048477	oogenesis	ECO:0000315	IMP	PMID:16325795		6239	WB		P
UniProtKB	Q9U3C1	npp-1	involved_in	GO:0048477	oogenesis	ECO:0000315	IMP	PMID:16325795		6239	WB		P
UniProtKB	Q9XTF3	mbk-2	involved_in	GO:1903864	P granule disassembly	ECO:0000316	IGI	PMID:25535836	WB:WBGene00007554|WB:WBGene00012348	6239	WB	happens_during(GO:0030010),occurs_in(WBbt:0004422)	P
UniProtKB	Q9XTF3	mbk-2	involved_in	GO:1903864	P granule disassembly	ECO:0000315	IMP	PMID:25535836		6239	WB	happens_during(GO:0030010),occurs_in(WBbt:0004422)	P
UniProtKB	Q9XTF3	mbk-2	involved_in	GO:0001556	oocyte maturation	ECO:0005547	NAS	PMID:19879842		6239	ComplexPortal		P
UniProtKB	Q9Y0A1	itr-1	involved_in	GO:0001556	oocyte maturation	ECO:0000316	IGI	PMID:16267094	WB:WBGene00001482	6239	WB		P
UniProtKB	V6CIV8	lip-1	involved_in	GO:0048477	oogenesis	ECO:0007322	IEA	GO_REF:0000043	UniProtKB-KW:KW-0896	6239	UniProt		P
UniProtKB	V6CIV8	lip-1	involved_in	GO:0048599	oocyte development	ECO:0000316	IGI	PMID:12169634	WB:WBGene00002335	6239	WB		P
UniProtKB	V6CIV8	lip-1	involved_in	GO:0048599	oocyte development	ECO:0000316	IGI	PMID:12169634	WB:WBGene00003401	6239	WB		P
UniProtKB	V6CIV8	lip-1	involved_in	GO:0048599	oocyte development	ECO:0000315	IMP	PMID:12169634	WB:WBVar00275475|WB:WBVar00275476	6239	WB		P
UniProtKB	V6CIV8	lip-1	involved_in	GO:0007281	germ cell development	ECO:0000315	IMP	PMID:16319922		6239	WB		P
UniProtKB	V6CLJ5	lag-1	involved_in	GO:0042078	germ-line stem cell division	ECO:0000315	IMP	PMID:1769331	WB:WBVar00241112	6239	WB		P
UniProtKB	V6CLJ5	lag-1	involved_in	GO:0001555	oocyte growth	ECO:0000315	IMP	PMID:19502484		6239	UniProt		P
ComplexPortal	CPX-3381	egg_caeel	involved_in	GO:0001556	oocyte maturation	ECO:0005547	NAS	PMID:19879842		6239	ComplexPortal		P
UniProtKB	A0A0B4JCQ4	mim	involved_in	GO:0007298	border follicle cell migration	ECO:0000315	IMP	PMID:20385776		7227	FlyBase		P
UniProtKB	A0A0B4JCW4	ScsbetaA	involved_in	GO:0007291	sperm individualization	ECO:0000315	IMP	PMID:27052834		7227	FlyBase		P
UniProtKB	A0A0B4JCZ8	mim	involved_in	GO:0007298	border follicle cell migration	ECO:0000315	IMP	PMID:20385776		7227	FlyBase		P
UniProtKB	A0A0B4JD47	mim	involved_in	GO:0007298	border follicle cell migration	ECO:0000315	IMP	PMID:20385776		7227	FlyBase		P
UniProtKB	A0A0B4JDD0	Pif1A	involved_in	GO:0007291	sperm individualization	ECO:0000315	IMP	PMID:30741974		7227	FlyBase		P
UniProtKB	A0A0B4JDD0	Pif1A	involved_in	GO:0007291	sperm individualization	ECO:0000315	IMP	PMID:35328431		7227	FlyBase		P
UniProtKB	A0A0B4K663	nsl1	involved_in	GO:0048477	oogenesis	ECO:0000316	IGI	PMID:20095054	FB:FBgn0002962	7227	FlyBase		P
UniProtKB	A0A0B4K663	nsl1	involved_in	GO:0030727	germarium-derived female germ-line cyst formation	ECO:0000316	IGI	PMID:20095054	FB:FBgn0002962	7227	FlyBase		P
UniProtKB	A0A0B4K682	jvl	involved_in	GO:0030720	oocyte localization involved in germarium-derived egg chamber formation	ECO:0000315	IMP	PMID:21989913		7227	FlyBase		P
UniProtKB	A0A0B4K682	jvl	involved_in	GO:0016325	oocyte microtubule cytoskeleton organization	ECO:0000315	IMP	PMID:21989913		7227	FlyBase		P
UniProtKB	A0A0B4K682	jvl	involved_in	GO:0007312	oocyte nucleus migration involved in oocyte dorsal/ventral axis specification	ECO:0000315	IMP	PMID:21989913		7227	FlyBase		P
UniProtKB	A0A0B4K690	nsl1	involved_in	GO:0048477	oogenesis	ECO:0000316	IGI	PMID:20095054	FB:FBgn0002962	7227	FlyBase		P
UniProtKB	A0A0B4K690	nsl1	involved_in	GO:0030727	germarium-derived female germ-line cyst formation	ECO:0000316	IGI	PMID:20095054	FB:FBgn0002962	7227	FlyBase		P
UniProtKB	A0A0B4K697	gish	involved_in	GO:0007291	sperm individualization	ECO:0000314	IDA	PMID:19269340		7227	FlyBase		P
UniProtKB	A0A0B4K6H8	jvl	involved_in	GO:0016325	oocyte microtubule cytoskeleton organization	ECO:0000315	IMP	PMID:21989913		7227	FlyBase		P
UniProtKB	A0A0B4K6I8	nsl1	involved_in	GO:0048477	oogenesis	ECO:0000316	IGI	PMID:20095054	FB:FBgn0002962	7227	FlyBase		P
UniProtKB	A0A0B4K6I8	nsl1	involved_in	GO:0030727	germarium-derived female germ-line cyst formation	ECO:0000316	IGI	PMID:20095054	FB:FBgn0002962	7227	FlyBase		P
UniProtKB	A0A0B4K6K8	msi	involved_in	GO:0042078	germ-line stem cell division	ECO:0000315	IMP	PMID:16717192		7227	FlyBase		P
UniProtKB	A0A0B4K6P4	heph	involved_in	GO:0008103	oocyte microtubule cytoskeleton polarization	ECO:0000315	IMP	PMID:19131435		7227	FlyBase		P
UniProtKB	A0A0B4K6P4	heph	involved_in	GO:0007286	spermatid development	ECO:0000315	IMP	PMID:12805208		7227	FlyBase		P
UniProtKB	A0A0B4K6P4	heph	involved_in	GO:0007291	sperm individualization	ECO:0000315	IMP	PMID:20616016		7227	FlyBase		P
UniProtKB	A0A0B4K6W9	heph	involved_in	GO:0008103	oocyte microtubule cytoskeleton polarization	ECO:0000315	IMP	PMID:19131435		7227	FlyBase		P
UniProtKB	A0A0B4K6W9	heph	involved_in	GO:0007286	spermatid development	ECO:0000315	IMP	PMID:12805208		7227	FlyBase		P
UniProtKB	A0A0B4K6W9	heph	involved_in	GO:0007291	sperm individualization	ECO:0000315	IMP	PMID:20616016		7227	FlyBase		P
UniProtKB	A0A0B4K6X6	jvl	involved_in	GO:0016325	oocyte microtubule cytoskeleton organization	ECO:0000315	IMP	PMID:21989913		7227	FlyBase		P
UniProtKB	A0A0B4K6Z1	rump	involved_in	GO:0045451	pole plasm oskar mRNA localization	ECO:0000316	IGI	PMID:21752933	FB:FBgn0263594	7227	FlyBase		P
UniProtKB	A0A0B4K6Z4	nsl1	involved_in	GO:0048477	oogenesis	ECO:0000316	IGI	PMID:20095054	FB:FBgn0002962	7227	FlyBase		P
UniProtKB	A0A0B4K6Z4	nsl1	involved_in	GO:0030727	germarium-derived female germ-line cyst formation	ECO:0000316	IGI	PMID:20095054	FB:FBgn0002962	7227	FlyBase		P
UniProtKB	A0A0B4K774	Abi	involved_in	GO:0048477	oogenesis	ECO:0000315	IMP	PMID:25203209		7227	FlyBase		P
UniProtKB	A0A0B4K774	Abi	involved_in	GO:0048477	oogenesis	ECO:0000315	IMP	PMID:24439376		7227	FlyBase		P
UniProtKB	A0A0B4K774	Abi	involved_in	GO:0060269	centripetally migrating follicle cell migration	ECO:0000315	IMP	PMID:26903538		7227	FlyBase		P
UniProtKB	A0A0B4K7C4	gish	involved_in	GO:0007291	sperm individualization	ECO:0000314	IDA	PMID:19269340		7227	FlyBase		P
UniProtKB	A0A0B4K7H4	mim	involved_in	GO:0007298	border follicle cell migration	ECO:0000315	IMP	PMID:20385776		7227	FlyBase		P
UniProtKB	A0A0B4K7J2	Nup358	involved_in	GO:0007281	germ cell development	ECO:0000315	IMP	PMID:29735528		7227	UniProt		P
UniProtKB	A0A0B4K7J3	sax	involved_in	GO:0030707	follicle cell of egg chamber development	ECO:0000315	IMP	PMID:8625842		7227	FlyBase		P
UniProtKB	A0A0B4K7J3	sax	involved_in	GO:0042078	germ-line stem cell division	ECO:0000315	IMP	PMID:9695953		7227	FlyBase		P
UniProtKB	A0A0B4K7P1	p53	involved_in	GO:0048477	oogenesis	ECO:0000316	IGI	PMID:20522776	FB:FBgn0002989	7227	FlyBase		P
UniProtKB	A0A0B4K7Q6	mbc	involved_in	GO:0007298	border follicle cell migration	ECO:0000315	IMP	PMID:18163987		7227	FlyBase		P
UniProtKB	A0A0B4K7T1	mim	involved_in	GO:0007298	border follicle cell migration	ECO:0000315	IMP	PMID:20385776		7227	FlyBase		P
UniProtKB	A0A0B4K822	mim	involved_in	GO:0007298	border follicle cell migration	ECO:0000315	IMP	PMID:20385776		7227	FlyBase		P
UniProtKB	A0A0B4KED3	mim	involved_in	GO:0007298	border follicle cell migration	ECO:0000315	IMP	PMID:20385776		7227	FlyBase		P
UniProtKB	A0A0B4KEE8	mim	involved_in	GO:0007298	border follicle cell migration	ECO:0000315	IMP	PMID:20385776		7227	FlyBase		P
UniProtKB	A0A0B4KEK0	mim	involved_in	GO:0007298	border follicle cell migration	ECO:0000315	IMP	PMID:20385776		7227	FlyBase		P
UniProtKB	A0A0B4KEN4	Vang	involved_in	GO:0007298	border follicle cell migration	ECO:0000315	IMP	PMID:17652348		7227	FlyBase		P
UniProtKB	A0A0B4KEU9	mim	involved_in	GO:0007298	border follicle cell migration	ECO:0000315	IMP	PMID:20385776		7227	FlyBase		P
UniProtKB	A0A0B4KF46	Uba1	involved_in	GO:0030707	follicle cell of egg chamber development	ECO:0000315	IMP	PMID:26205122		7227	FlyBase		P
UniProtKB	A0A0B4KF57	aux	involved_in	GO:0007291	sperm individualization	ECO:0000315	IMP	PMID:21343365		7227	FlyBase		P
UniProtKB	A0A0B4KF69	SRPK	involved_in	GO:0030717	oocyte karyosome formation	ECO:0000315	IMP	PMID:22854045		7227	FlyBase		P
UniProtKB	A0A0B4KFH1	muskelin	involved_in	GO:0001556	oocyte maturation	ECO:0000315	IMP	PMID:25349405		7227	FlyBase		P
UniProtKB	A0A0B4KFQ0	Bruce	involved_in	GO:0048477	oogenesis	ECO:0000315	IMP	PMID:18794330		7227	FlyBase		P
UniProtKB	A0A0B4KFQ0	Bruce	involved_in	GO:0007286	spermatid development	ECO:0000315	IMP	PMID:12737804		7227	FlyBase		P
UniProtKB	A0A0B4KFQ3	Drep1	involved_in	GO:0045476	nurse cell apoptotic process	ECO:0000315	IMP	PMID:19557011		7227	FlyBase		P
UniProtKB	A0A0B4KG14	aux	involved_in	GO:0007291	sperm individualization	ECO:0000315	IMP	PMID:21343365		7227	FlyBase		P
UniProtKB	A0A0B4KG50	Bruce	involved_in	GO:0048477	oogenesis	ECO:0000315	IMP	PMID:18794330		7227	FlyBase		P
UniProtKB	A0A0B4KG50	Bruce	involved_in	GO:0007286	spermatid development	ECO:0000315	IMP	PMID:12737804		7227	FlyBase		P
UniProtKB	A0A0B4KG59	put	involved_in	GO:0042078	germ-line stem cell division	ECO:0000315	IMP	PMID:9695953		7227	FlyBase		P
UniProtKB	A0A0B4KG66	Mps1	involved_in	GO:0048133	male germ-line stem cell asymmetric division	ECO:0000316	IGI	PMID:26714316	FB:FBgn0013756	7227	FlyBase		P
UniProtKB	A0A0B4KGD0	apt	involved_in	GO:0007298	border follicle cell migration	ECO:0000315	IMP	PMID:18477455		7227	FlyBase		P
UniProtKB	A0A0B4KGF9	Syp	involved_in	GO:0007310	oocyte dorsal/ventral axis specification	ECO:0000315	IMP	PMID:23213441		7227	FlyBase		P
UniProtKB	A0A0B4KGK5	Syp	involved_in	GO:0007310	oocyte dorsal/ventral axis specification	ECO:0000315	IMP	PMID:23213441		7227	FlyBase		P
UniProtKB	A0A0B4KGK8	Syp	involved_in	GO:0007310	oocyte dorsal/ventral axis specification	ECO:0000315	IMP	PMID:23213441		7227	FlyBase		P
UniProtKB	A0A0B4KGR9	Bruce	involved_in	GO:0048477	oogenesis	ECO:0000315	IMP	PMID:18794330		7227	FlyBase		P
UniProtKB	A0A0B4KGR9	Bruce	involved_in	GO:0007286	spermatid development	ECO:0000315	IMP	PMID:12737804		7227	FlyBase		P
UniProtKB	A0A0B4KGY9	msi	involved_in	GO:0042078	germ-line stem cell division	ECO:0000315	IMP	PMID:16717192		7227	FlyBase		P
UniProtKB	A0A0B4KH21	Syp	involved_in	GO:0007310	oocyte dorsal/ventral axis specification	ECO:0000315	IMP	PMID:23213441		7227	FlyBase		P
UniProtKB	A0A0B4KH24	Syp	involved_in	GO:0007310	oocyte dorsal/ventral axis specification	ECO:0000315	IMP	PMID:23213441		7227	FlyBase		P
UniProtKB	A0A0B4KH36	Bruce	involved_in	GO:0048477	oogenesis	ECO:0000315	IMP	PMID:18794330		7227	FlyBase		P
UniProtKB	A0A0B4KH36	Bruce	involved_in	GO:0007286	spermatid development	ECO:0000315	IMP	PMID:12737804		7227	FlyBase		P
UniProtKB	A0A0B4KH51	Abi	involved_in	GO:0048477	oogenesis	ECO:0000315	IMP	PMID:25203209		7227	FlyBase		P
UniProtKB	A0A0B4KH51	Abi	involved_in	GO:0048477	oogenesis	ECO:0000315	IMP	PMID:24439376		7227	FlyBase		P
UniProtKB	A0A0B4KH64	btz	involved_in	GO:0045451	pole plasm oskar mRNA localization	ECO:0000304	TAS	PMID:12446149		7227	FlyBase		P
UniProtKB	A0A0B4KH64	btz	NOT|involved_in	GO:0045450	bicoid mRNA localization	ECO:0000315	IMP	PMID:11481346		7227	FlyBase		P
UniProtKB	A0A0B4KH64	btz	involved_in	GO:0045451	pole plasm oskar mRNA localization	ECO:0000315	IMP	PMID:11481346		7227	FlyBase		P
UniProtKB	A0A0B4KH64	btz	NOT|involved_in	GO:0008103	oocyte microtubule cytoskeleton polarization	ECO:0000315	IMP	PMID:11481346		7227	FlyBase		P
UniProtKB	A0A0B4KH64	btz	involved_in	GO:0008103	oocyte microtubule cytoskeleton polarization	ECO:0000315	IMP	PMID:17275299		7227	FlyBase		P
UniProtKB	A0A0B4KH64	btz	involved_in	GO:0007318	pole plasm protein localization	ECO:0000315	IMP	PMID:11481346		7227	FlyBase		P
UniProtKB	A0A0B4KH64	btz	involved_in	GO:0045451	pole plasm oskar mRNA localization	ECO:0000353	IPI	PMID:14973490	FB:FBgn0037573	7227	FlyBase		P
UniProtKB	A0A0B4KHG1	cindr	involved_in	GO:0007298	border follicle cell migration	ECO:0000315	IMP	PMID:20385776		7227	FlyBase		P
UniProtKB	A0A0B4KHH8	Syp	involved_in	GO:0007310	oocyte dorsal/ventral axis specification	ECO:0000315	IMP	PMID:23213441		7227	FlyBase		P
UniProtKB	A0A0B4KHI4	Syp	involved_in	GO:0007310	oocyte dorsal/ventral axis specification	ECO:0000315	IMP	PMID:23213441		7227	FlyBase		P
UniProtKB	A0A0B4KHJ8	cindr	involved_in	GO:0007298	border follicle cell migration	ECO:0000315	IMP	PMID:20385776		7227	FlyBase		P
UniProtKB	A0A0B4KHK1	slmb	involved_in	GO:0030707	follicle cell of egg chamber development	ECO:0000315	IMP	PMID:15857915		7227	FlyBase		P
UniProtKB	A0A0B4KHK1	slmb	involved_in	GO:0030708	germarium-derived female germ-line cyst encapsulation	ECO:0000315	IMP	PMID:15857915		7227	FlyBase		P
UniProtKB	A0A0B4KHK1	slmb	involved_in	GO:0030713	follicle cell of egg chamber stalk formation	ECO:0000315	IMP	PMID:15857915		7227	FlyBase		P
UniProtKB	A0A0B4KHK1	slmb	involved_in	GO:0030720	oocyte localization involved in germarium-derived egg chamber formation	ECO:0000315	IMP	PMID:15857915		7227	FlyBase		P
UniProtKB	A0A0B4KHK1	slmb	involved_in	GO:0030727	germarium-derived female germ-line cyst formation	ECO:0000315	IMP	PMID:15857915		7227	FlyBase		P
UniProtKB	A0A0B4KHK1	slmb	involved_in	GO:0007293	germarium-derived egg chamber formation	ECO:0000315	IMP	PMID:15857915		7227	FlyBase		P
UniProtKB	A0A0B4KHK1	slmb	involved_in	GO:0007304	chorion-containing eggshell formation	ECO:0000315	IMP	PMID:15857915		7227	FlyBase		P
UniProtKB	A0A0B4KHK1	slmb	involved_in	GO:0007309	oocyte axis specification	ECO:0000315	IMP	PMID:25053432		7227	FlyBase		P
UniProtKB	A0A0B4KHL3	Cby	involved_in	GO:0007288	sperm axoneme assembly	ECO:0000316	IGI	PMID:27646273	FB:FBgn0033447	7227	FlyBase		P
UniProtKB	A0A0B4KHL4	gish	involved_in	GO:0007291	sperm individualization	ECO:0000314	IDA	PMID:19269340		7227	FlyBase		P
UniProtKB	A0A0B4KHN9	Tpl94D	involved_in	GO:0035092	sperm DNA condensation	ECO:0000256	IEA	GO_REF:0000002	InterPro:IPR024460	7227	InterPro		P
UniProtKB	A0A0B4KHN9	Tpl94D	involved_in	GO:0035092	sperm DNA condensation	ECO:0000270	IEP	PMID:17452629		7227	FlyBase		P
UniProtKB	A0A0B4KHS3	mira	involved_in	GO:0048477	oogenesis	ECO:0000316	IGI	PMID:18930123	FB:FBgn0000392	7227	FlyBase		P
UniProtKB	A0A0B4KHT5	Syp	involved_in	GO:0007310	oocyte dorsal/ventral axis specification	ECO:0000315	IMP	PMID:23213441		7227	FlyBase		P
UniProtKB	A0A0B4KHV4	msi	involved_in	GO:0042078	germ-line stem cell division	ECO:0000315	IMP	PMID:16717192		7227	FlyBase		P
UniProtKB	A0A0B4KI32	cindr	involved_in	GO:0007298	border follicle cell migration	ECO:0000315	IMP	PMID:20385776		7227	FlyBase		P
UniProtKB	A0A0B4KI34	cindr	involved_in	GO:0007298	border follicle cell migration	ECO:0000315	IMP	PMID:20385776		7227	FlyBase		P
UniProtKB	A0A0B4KI70	pasha	involved_in	GO:0030727	germarium-derived female germ-line cyst formation	ECO:0000315	IMP	PMID:22445511		7227	FlyBase		P
UniProtKB	A0A0B4KI70	pasha	involved_in	GO:0007294	germarium-derived oocyte fate determination	ECO:0000315	IMP	PMID:22445511		7227	FlyBase		P
UniProtKB	A0A0B4LEH1	sns	involved_in	GO:0007286	spermatid development	ECO:0000315	IMP	PMID:21652648		7227	FlyBase		P
UniProtKB	A0A0B4LEJ6	wun2	involved_in	GO:0007281	germ cell development	ECO:0000315	IMP	PMID:15331773		7227	FlyBase		P
UniProtKB	A0A0B4LEY8	gcl	involved_in	GO:0007281	germ cell development	ECO:0000256	IEA	GO_REF:0000002	InterPro:IPR043380	7227	InterPro		P
UniProtKB	A0A0B4LEZ3	Not1	involved_in	GO:0030707	follicle cell of egg chamber development	ECO:0000315	IMP	PMID:26205122		7227	FlyBase		P
UniProtKB	A0A0B4LFV9	MESR4	involved_in	GO:0030706	germarium-derived oocyte differentiation	ECO:0000315	IMP	PMID:27280787		7227	FlyBase		P
UniProtKB	A0A0B4LGV3	MESR4	involved_in	GO:0030706	germarium-derived oocyte differentiation	ECO:0000315	IMP	PMID:27280787		7227	FlyBase		P
UniProtKB	A0A0B4LH48	Vrp1	involved_in	GO:0007286	spermatid development	ECO:0000315	IMP	PMID:21652648		7227	FlyBase		P
UniProtKB	A0A0B4LHX7	puc	involved_in	GO:0030707	follicle cell of egg chamber development	ECO:0000315	IMP	PMID:16542414		7227	FlyBase		P
UniProtKB	A0A0B4LHY1	heph	involved_in	GO:0008103	oocyte microtubule cytoskeleton polarization	ECO:0000315	IMP	PMID:19131435		7227	FlyBase		P
UniProtKB	A0A0B4LHY1	heph	involved_in	GO:0007286	spermatid development	ECO:0000315	IMP	PMID:12805208		7227	FlyBase		P
UniProtKB	A0A0B4LHY1	heph	involved_in	GO:0007291	sperm individualization	ECO:0000315	IMP	PMID:20616016		7227	FlyBase		P
UniProtKB	A0A0C4DHF6	Dg	involved_in	GO:0007293	germarium-derived egg chamber formation	ECO:0000315	IMP	PMID:19250553		7227	FlyBase		P
UniProtKB	A0A0C4DHF6	Dg	involved_in	GO:0007295	growth of a germarium-derived egg chamber	ECO:0000315	IMP	PMID:17355978		7227	FlyBase		P
UniProtKB	A0A0C4DHF6	Dg	involved_in	GO:0007309	oocyte axis specification	ECO:0000315	IMP	PMID:16908845		7227	FlyBase		P
UniProtKB	A0A0C4DHF6	Dg	involved_in	GO:0007314	oocyte anterior/posterior axis specification	ECO:0000315	IMP	PMID:12441301		7227	FlyBase		P
UniProtKB	A0A0S0WNT6	mael	involved_in	GO:0048477	oogenesis	ECO:0007322	IEA	GO_REF:0000043	UniProtKB-KW:KW-0896	7227	UniProt		P
UniProtKB	A0A0S0X2Z1	Dmel\CG46192	involved_in	GO:0035092	sperm DNA condensation	ECO:0000256	IEA	GO_REF:0000002	InterPro:IPR024460	7227	InterPro		P
UniProtKB	A0A0S0X8W6	Dmel\CG46191	involved_in	GO:0035092	sperm DNA condensation	ECO:0000256	IEA	GO_REF:0000002	InterPro:IPR024460	7227	InterPro		P
UniProtKB	A0A0S0X9R6	Dmel\CG46193	involved_in	GO:0035092	sperm DNA condensation	ECO:0000256	IEA	GO_REF:0000002	InterPro:IPR024460	7227	InterPro		P
UniProtKB	A0A0U1QT60	yuri	involved_in	GO:0007291	sperm individualization	ECO:0000315	IMP	PMID:18477609		7227	FlyBase		P
UniProtKB	A0A126GUM1	psq	involved_in	GO:0007315	pole plasm assembly	ECO:0000303	NAS	PMID:8970731		7227	FlyBase		P
UniProtKB	A0A126GUR6	ScsbetaA	involved_in	GO:0007291	sperm individualization	ECO:0000315	IMP	PMID:27052834		7227	FlyBase		P
UniProtKB	A0A126GV30	Apc	involved_in	GO:0030720	oocyte localization involved in germarium-derived egg chamber formation	ECO:0000316	IGI	PMID:11862214	FB:FBgn0026598	7227	FlyBase		P
UniProtKB	A0A1B2AIW4	A0A1B2AIW4	involved_in	GO:0007291	sperm individualization	ECO:0000256	IEA	GO_REF:0000002	InterPro:IPR031397	7227	InterPro		P
UniProtKB	A1Z6E0	gus	involved_in	GO:0007281	germ cell development	ECO:0000315	IMP	PMID:20123973		7227	FlyBase		P
UniProtKB	A1Z6E0	gus	involved_in	GO:0007314	oocyte anterior/posterior axis specification	ECO:0000315	IMP	PMID:12479811		7227	FlyBase		P
UniProtKB	A1Z6E0	gus	involved_in	GO:0007281	germ cell development	ECO:0000315	IMP	PMID:20123973		7227	UniProt		P
UniProtKB	A1Z6E0	gus	involved_in	GO:0007315	pole plasm assembly	ECO:0000315	IMP	PMID:12479811		7227	UniProt		P
UniProtKB	A1Z6S0	mim	involved_in	GO:0007298	border follicle cell migration	ECO:0000315	IMP	PMID:20385776		7227	FlyBase		P
UniProtKB	A1Z6Z8	didum	NOT|involved_in	GO:0048477	oogenesis	ECO:0000315	IMP	PMID:16126191		7227	FlyBase		P
UniProtKB	A1Z6Z8	didum	involved_in	GO:0007291	sperm individualization	ECO:0000315	IMP	PMID:16126191		7227	FlyBase		P
UniProtKB	A1Z6Z9	didum	NOT|involved_in	GO:0048477	oogenesis	ECO:0000315	IMP	PMID:16126191		7227	FlyBase		P
UniProtKB	A1Z6Z9	didum	involved_in	GO:0007291	sperm individualization	ECO:0000315	IMP	PMID:16126191		7227	FlyBase		P
UniProtKB	A1Z700	didum	NOT|involved_in	GO:0048477	oogenesis	ECO:0000315	IMP	PMID:16126191		7227	FlyBase		P
UniProtKB	A1Z700	didum	involved_in	GO:0007291	sperm individualization	ECO:0000315	IMP	PMID:16126191		7227	FlyBase		P
UniProtKB	A1Z7J1	sns	involved_in	GO:0007286	spermatid development	ECO:0000315	IMP	PMID:21652648		7227	FlyBase		P
UniProtKB	A1Z7N9	Vang	involved_in	GO:0007298	border follicle cell migration	ECO:0000315	IMP	PMID:17652348		7227	FlyBase		P
UniProtKB	A1Z7Z9	dila	involved_in	GO:0007288	sperm axoneme assembly	ECO:0000316	IGI	PMID:27646273	FB:FBgn0067317	7227	FlyBase		P
UniProtKB	A1Z8A4	psq	involved_in	GO:0007315	pole plasm assembly	ECO:0000303	NAS	PMID:8970731		7227	FlyBase		P
UniProtKB	A1Z8A6	psq	involved_in	GO:0007315	pole plasm assembly	ECO:0000303	NAS	PMID:8970731		7227	FlyBase		P
UniProtKB	A1Z8D0	nclb	involved_in	GO:0030707	follicle cell of egg chamber development	ECO:0000315	IMP	PMID:21752937		7227	FlyBase		P
UniProtKB	A1Z8D0	nclb	involved_in	GO:0030723	ovarian fusome organization	ECO:0000315	IMP	PMID:21752937		7227	FlyBase		P
UniProtKB	A1Z8D0	nclb	involved_in	GO:0007281	germ cell development	ECO:0000315	IMP	PMID:21752937		7227	FlyBase		P
UniProtKB	A1Z8P9	Mtor	involved_in	GO:0048133	male germ-line stem cell asymmetric division	ECO:0000315	IMP	PMID:26714316		7227	FlyBase		P
UniProtKB	A1Z8S6	pds5	involved_in	GO:0030717	oocyte karyosome formation	ECO:0000315	IMP	PMID:17507684		7227	FlyBase		P
UniProtKB	A1Z9E2	mip120	involved_in	GO:0048477	oogenesis	ECO:0000315	IMP	PMID:17403774		7227	FlyBase		P
UniProtKB	A1Z9L3	pea	involved_in	GO:0048477	oogenesis	ECO:0000315	IMP	PMID:24244416		7227	FlyBase		P
UniProtKB	A1Z9P1	tej	involved_in	GO:0030719	P granule organization	ECO:0000318	IBA	PMID:21873635	FB:FBgn0003891|PANTHER:PTN002741809	7227	GO_Central		P
UniProtKB	A1Z9P1	tej	involved_in	GO:0030717	oocyte karyosome formation	ECO:0000315	IMP	PMID:20362446		7227	FlyBase		P
UniProtKB	A1Z9X0	aPKC	involved_in	GO:0007314	oocyte anterior/posterior axis specification	ECO:0000316	IGI	PMID:18094021	FB:FBgn0002121	7227	FlyBase		P
UniProtKB	A1Z9X0	aPKC	involved_in	GO:0007294	germarium-derived oocyte fate determination	ECO:0000315	IMP	PMID:11734648		7227	FlyBase		P
UniProtKB	A1ZA05	SRPK	involved_in	GO:0030717	oocyte karyosome formation	ECO:0000315	IMP	PMID:22854045		7227	FlyBase		P
UniProtKB	A1ZA89	Dg	involved_in	GO:0007293	germarium-derived egg chamber formation	ECO:0000315	IMP	PMID:19250553		7227	FlyBase		P
UniProtKB	A1ZA89	Dg	involved_in	GO:0007295	growth of a germarium-derived egg chamber	ECO:0000315	IMP	PMID:17355978		7227	FlyBase		P
UniProtKB	A1ZA89	Dg	involved_in	GO:0007309	oocyte axis specification	ECO:0000315	IMP	PMID:16908845		7227	FlyBase		P
UniProtKB	A1ZA89	Dg	involved_in	GO:0007314	oocyte anterior/posterior axis specification	ECO:0000315	IMP	PMID:12441301		7227	FlyBase		P
UniProtKB	A1ZAC4	krimp	involved_in	GO:0030717	oocyte karyosome formation	ECO:0000315	IMP	PMID:17428915		7227	FlyBase		P
UniProtKB	A1ZAC4	krimp	involved_in	GO:0030717	oocyte karyosome formation	ECO:0000315	IMP	PMID:17507684		7227	FlyBase		P
UniProtKB	A1ZAC4	krimp	involved_in	GO:0007310	oocyte dorsal/ventral axis specification	ECO:0000315	IMP	PMID:17428915		7227	FlyBase		P
UniProtKB	A1ZAH1	knon	involved_in	GO:0007287	Nebenkern assembly	ECO:0000314	IDA	PMID:28335714		7227	FlyBase		P
UniProtKB	A1ZAS8	EDTP	involved_in	GO:0048477	oogenesis	ECO:0000315	IMP	PMID:16428301		7227	FlyBase		P
UniProtKB	A1ZAV3	MESR4	involved_in	GO:0030706	germarium-derived oocyte differentiation	ECO:0000315	IMP	PMID:27280787		7227	FlyBase		P
UniProtKB	A1ZB91	Dnaaf3	acts_upstream_of	GO:0120316	sperm flagellum assembly	ECO:0000315	IMP	PMID:34553759		7227	FlyBase		P
UniProtKB	A1ZBA9	Atg7	involved_in	GO:0048477	oogenesis	ECO:0000315	IMP	PMID:18794330		7227	FlyBase		P
UniProtKB	A1ZBL5	par-1	involved_in	GO:0045451	pole plasm oskar mRNA localization	ECO:0000304	TAS	PMID:11700288		7227	FlyBase		P
UniProtKB	A1ZBL5	par-1	involved_in	GO:0030707	follicle cell of egg chamber development	ECO:0000315	IMP	PMID:15694310		7227	FlyBase		P
UniProtKB	A1ZBL5	par-1	involved_in	GO:0030709	border follicle cell delamination	ECO:0000315	IMP	PMID:18976916		7227	FlyBase		P
UniProtKB	A1ZBL5	par-1	involved_in	GO:0016325	oocyte microtubule cytoskeleton organization	ECO:0000315	IMP	PMID:10830165		7227	FlyBase		P
UniProtKB	A1ZBL5	par-1	involved_in	GO:0007294	germarium-derived oocyte fate determination	ECO:0000315	IMP	PMID:11231123		7227	FlyBase		P
UniProtKB	A1ZBL5	par-1	involved_in	GO:0007294	germarium-derived oocyte fate determination	ECO:0000315	IMP	PMID:11245586		7227	FlyBase		P
UniProtKB	A1ZBL5	par-1	involved_in	GO:0007298	border follicle cell migration	ECO:0000315	IMP	PMID:10101121		7227	FlyBase		P
UniProtKB	A1ZBL5	par-1	involved_in	GO:0007318	pole plasm protein localization	ECO:0000315	IMP	PMID:10830165		7227	FlyBase		P
UniProtKB	A1ZBL7	par-1	involved_in	GO:0045451	pole plasm oskar mRNA localization	ECO:0000304	TAS	PMID:11700288		7227	FlyBase		P
UniProtKB	A1ZBL7	par-1	involved_in	GO:0030707	follicle cell of egg chamber development	ECO:0000315	IMP	PMID:15694310		7227	FlyBase		P
UniProtKB	A1ZBL7	par-1	involved_in	GO:0030709	border follicle cell delamination	ECO:0000315	IMP	PMID:18976916		7227	FlyBase		P
UniProtKB	A1ZBL7	par-1	involved_in	GO:0016325	oocyte microtubule cytoskeleton organization	ECO:0000315	IMP	PMID:10830165		7227	FlyBase		P
UniProtKB	A1ZBL7	par-1	involved_in	GO:0007294	germarium-derived oocyte fate determination	ECO:0000315	IMP	PMID:11231123		7227	FlyBase		P
UniProtKB	A1ZBL7	par-1	involved_in	GO:0007294	germarium-derived oocyte fate determination	ECO:0000315	IMP	PMID:11245586		7227	FlyBase		P
UniProtKB	A1ZBL7	par-1	involved_in	GO:0007298	border follicle cell migration	ECO:0000315	IMP	PMID:10101121		7227	FlyBase		P
UniProtKB	A1ZBL7	par-1	involved_in	GO:0007318	pole plasm protein localization	ECO:0000315	IMP	PMID:10830165		7227	FlyBase		P
UniProtKB	A1ZBL9	par-1	involved_in	GO:0045451	pole plasm oskar mRNA localization	ECO:0000304	TAS	PMID:11700288		7227	FlyBase		P
UniProtKB	A1ZBL9	par-1	involved_in	GO:0030707	follicle cell of egg chamber development	ECO:0000315	IMP	PMID:15694310		7227	FlyBase		P
UniProtKB	A1ZBL9	par-1	involved_in	GO:0030709	border follicle cell delamination	ECO:0000315	IMP	PMID:18976916		7227	FlyBase		P
UniProtKB	A1ZBL9	par-1	involved_in	GO:0016325	oocyte microtubule cytoskeleton organization	ECO:0000315	IMP	PMID:10830165		7227	FlyBase		P
UniProtKB	A1ZBL9	par-1	involved_in	GO:0007294	germarium-derived oocyte fate determination	ECO:0000315	IMP	PMID:11231123		7227	FlyBase		P
UniProtKB	A1ZBL9	par-1	involved_in	GO:0007294	germarium-derived oocyte fate determination	ECO:0000315	IMP	PMID:11245586		7227	FlyBase		P
UniProtKB	A1ZBL9	par-1	involved_in	GO:0007298	border follicle cell migration	ECO:0000315	IMP	PMID:10101121		7227	FlyBase		P
UniProtKB	A1ZBL9	par-1	involved_in	GO:0007314	oocyte anterior/posterior axis specification	ECO:0000315	IMP	PMID:16753562		7227	FlyBase		P
UniProtKB	A1ZBL9	par-1	involved_in	GO:0007314	oocyte anterior/posterior axis specification	ECO:0000315	IMP	PMID:34856125		7227	FlyBase		P
UniProtKB	A1ZBL9	par-1	involved_in	GO:0007318	pole plasm protein localization	ECO:0000315	IMP	PMID:10830165		7227	FlyBase		P
UniProtKB	A1ZBM2	TBCB	involved_in	GO:0007309	oocyte axis specification	ECO:0000315	IMP	PMID:22855530		7227	FlyBase		P
UniProtKB	A1ZBR2	18w	involved_in	GO:0030703	eggshell formation	ECO:0000315	IMP	PMID:16607637		7227	FlyBase		P
UniProtKB	A1ZBR2	18w	involved_in	GO:0007297	follicle cell of egg chamber migration	ECO:0000315	IMP	PMID:16607637		7227	FlyBase		P
UniProtKB	A2VEQ2	Dmel\CG34274	involved_in	GO:0007288	sperm axoneme assembly	ECO:0000318	IBA	PMID:21873635	PANTHER:PTN005309934|UniProtKB:Q9H892	7227	GO_Central		P
UniProtKB	A4UZC9	psq	involved_in	GO:0007315	pole plasm assembly	ECO:0000303	NAS	PMID:8970731		7227	FlyBase		P
UniProtKB	A4V2Z1	nsl1	involved_in	GO:0048477	oogenesis	ECO:0000316	IGI	PMID:20095054	FB:FBgn0002962	7227	FlyBase		P
UniProtKB	A4V2Z1	nsl1	involved_in	GO:0030727	germarium-derived female germ-line cyst formation	ECO:0000316	IGI	PMID:20095054	FB:FBgn0002962	7227	FlyBase		P
UniProtKB	A4V364	Syp	involved_in	GO:0007310	oocyte dorsal/ventral axis specification	ECO:0000315	IMP	PMID:23213441		7227	FlyBase		P
UniProtKB	A8DQW8	clos	involved_in	GO:0007305	vitelline membrane formation involved in chorion-containing eggshell formation	ECO:0000315	IMP	PMID:20457146		7227	FlyBase		P
UniProtKB	A8DY50	mim	involved_in	GO:0007298	border follicle cell migration	ECO:0000315	IMP	PMID:20385776		7227	FlyBase		P
UniProtKB	A8DY80	Not1	involved_in	GO:0030707	follicle cell of egg chamber development	ECO:0000315	IMP	PMID:26205122		7227	FlyBase		P
UniProtKB	A8DY81	Not1	involved_in	GO:0030707	follicle cell of egg chamber development	ECO:0000315	IMP	PMID:26205122		7227	FlyBase		P
UniProtKB	A8DY82	Not1	involved_in	GO:0030707	follicle cell of egg chamber development	ECO:0000315	IMP	PMID:26205122		7227	FlyBase		P
UniProtKB	A8DYL3	Vrp1	involved_in	GO:0007286	spermatid development	ECO:0000315	IMP	PMID:21652648		7227	FlyBase		P
UniProtKB	A8DYL7	pgc	involved_in	GO:0048134	germ-line cyst formation	ECO:0000316	IGI	PMID:29198563	FB:FBgn0000405	7227	FlyBase		P
UniProtKB	A8DYL7	pgc	involved_in	GO:0048134	germ-line cyst formation	ECO:0000315	IMP	PMID:29198563		7227	FlyBase		P
UniProtKB	A8DYL7	pgc	involved_in	GO:0007281	germ cell development	ECO:0000315	IMP	PMID:8953037		7227	FlyBase		P
UniProtKB	A8DZ02	kuz	involved_in	GO:0048477	oogenesis	ECO:0000315	IMP	PMID:23450845		7227	FlyBase		P
UniProtKB	A8DZ02	kuz	involved_in	GO:0007298	border follicle cell migration	ECO:0000315	IMP	PMID:17010965		7227	FlyBase		P
UniProtKB	A8DZ03	kuz	involved_in	GO:0048477	oogenesis	ECO:0000315	IMP	PMID:23450845		7227	FlyBase		P
UniProtKB	A8DZ03	kuz	involved_in	GO:0007298	border follicle cell migration	ECO:0000315	IMP	PMID:17010965		7227	FlyBase		P
UniProtKB	A8JNK4	Cip4	involved_in	GO:0030708	germarium-derived female germ-line cyst encapsulation	ECO:0000315	IMP	PMID:25413347		7227	FlyBase		P
UniProtKB	A8JNQ4	Rbfox1	involved_in	GO:0048477	oogenesis	ECO:0000315	IMP	PMID:20724451		7227	FlyBase		P
UniProtKB	A8JNQ4	Rbfox1	involved_in	GO:0030706	germarium-derived oocyte differentiation	ECO:0000315	IMP	PMID:26954550		7227	FlyBase		P
UniProtKB	A8JNQ5	Rbfox1	involved_in	GO:0048477	oogenesis	ECO:0000315	IMP	PMID:20724451		7227	FlyBase		P
UniProtKB	A8JNQ5	Rbfox1	involved_in	GO:0030706	germarium-derived oocyte differentiation	ECO:0000315	IMP	PMID:26954550		7227	FlyBase		P
UniProtKB	A8JQU5	Dmel\CG34297	involved_in	GO:0007288	sperm axoneme assembly	ECO:0000318	IBA	PMID:21873635	PANTHER:PTN005309934|UniProtKB:Q9H892	7227	GO_Central		P
UniProtKB	A8JR54	Syp	involved_in	GO:0007310	oocyte dorsal/ventral axis specification	ECO:0000315	IMP	PMID:23213441		7227	FlyBase		P
UniProtKB	A8JRI1	heph	involved_in	GO:0008103	oocyte microtubule cytoskeleton polarization	ECO:0000315	IMP	PMID:19131435		7227	FlyBase		P
UniProtKB	A8JRI1	heph	involved_in	GO:0007286	spermatid development	ECO:0000315	IMP	PMID:12805208		7227	FlyBase		P
UniProtKB	A8JRI1	heph	involved_in	GO:0007291	sperm individualization	ECO:0000315	IMP	PMID:20616016		7227	FlyBase		P
UniProtKB	A8JUR4	Kap3	NOT|involved_in	GO:0007288	sperm axoneme assembly	ECO:0000315	IMP	PMID:14521834		7227	FlyBase		P
UniProtKB	A8JUR5	Kap3	NOT|involved_in	GO:0007288	sperm axoneme assembly	ECO:0000315	IMP	PMID:14521834		7227	FlyBase		P
UniProtKB	A8JUV4	Vml	involved_in	GO:0007305	vitelline membrane formation involved in chorion-containing eggshell formation	ECO:0000255	ISM	PMID:16637280		7227	FlyBase		P
UniProtKB	A8MPH9	kay	involved_in	GO:0007281	germ cell development	ECO:0000315	IMP	PMID:22575490		7227	FlyBase		P
UniProtKB	A8MPH9	kay	involved_in	GO:0007297	follicle cell of egg chamber migration	ECO:0000315	IMP	PMID:11472834		7227	FlyBase		P
UniProtKB	B5RJS0	Nost	involved_in	GO:0030708	germarium-derived female germ-line cyst encapsulation	ECO:0000316	IGI	PMID:25413347	FB:FBgn0035533	7227	FlyBase		P
UniProtKB	B7Z025	PDZ-GEF	involved_in	GO:0048477	oogenesis	ECO:0000315	IMP	PMID:12370312		7227	FlyBase		P
UniProtKB	B7Z025	PDZ-GEF	involved_in	GO:0048477	oogenesis	ECO:0000315	IMP	PMID:16399083		7227	FlyBase		P
UniProtKB	B7Z026	PDZ-GEF	involved_in	GO:0048477	oogenesis	ECO:0000315	IMP	PMID:12370312		7227	FlyBase		P
UniProtKB	B7Z026	PDZ-GEF	involved_in	GO:0048477	oogenesis	ECO:0000315	IMP	PMID:16399083		7227	FlyBase		P
UniProtKB	B7Z043	Mrtf	involved_in	GO:0007298	border follicle cell migration	ECO:0000315	IMP	PMID:15239956		7227	FlyBase		P
UniProtKB	B7Z0E5	mfr	involved_in	GO:0048240	sperm capacitation	ECO:0000315	IMP	PMID:17386097		7227	FlyBase		P
UniProtKB	B7Z0E5	mfr	involved_in	GO:0030381	chorion-containing eggshell pattern formation	ECO:0000315	IMP	PMID:17386097		7227	FlyBase		P
UniProtKB	B7Z0E6	mfr	involved_in	GO:0048240	sperm capacitation	ECO:0000315	IMP	PMID:17386097		7227	FlyBase		P
UniProtKB	B7Z0E6	mfr	involved_in	GO:0030381	chorion-containing eggshell pattern formation	ECO:0000315	IMP	PMID:17386097		7227	FlyBase		P
UniProtKB	B7Z0E7	mfr	involved_in	GO:0048240	sperm capacitation	ECO:0000315	IMP	PMID:17386097		7227	FlyBase		P
UniProtKB	B7Z0E7	mfr	involved_in	GO:0030381	chorion-containing eggshell pattern formation	ECO:0000315	IMP	PMID:17386097		7227	FlyBase		P
UniProtKB	B7Z0E8	mfr	involved_in	GO:0048240	sperm capacitation	ECO:0000315	IMP	PMID:17386097		7227	FlyBase		P
UniProtKB	B7Z0E8	mfr	involved_in	GO:0030381	chorion-containing eggshell pattern formation	ECO:0000315	IMP	PMID:17386097		7227	FlyBase		P
UniProtKB	B7Z0E9	mfr	involved_in	GO:0048240	sperm capacitation	ECO:0000315	IMP	PMID:17386097		7227	FlyBase		P
UniProtKB	B7Z0E9	mfr	involved_in	GO:0030381	chorion-containing eggshell pattern formation	ECO:0000315	IMP	PMID:17386097		7227	FlyBase		P
UniProtKB	B7Z0F0	mfr	involved_in	GO:0048240	sperm capacitation	ECO:0000315	IMP	PMID:17386097		7227	FlyBase		P
UniProtKB	B7Z0F0	mfr	involved_in	GO:0030381	chorion-containing eggshell pattern formation	ECO:0000315	IMP	PMID:17386097		7227	FlyBase		P
UniProtKB	B7Z0F1	mfr	involved_in	GO:0048240	sperm capacitation	ECO:0000315	IMP	PMID:17386097		7227	FlyBase		P
UniProtKB	B7Z0F1	mfr	involved_in	GO:0030381	chorion-containing eggshell pattern formation	ECO:0000315	IMP	PMID:17386097		7227	FlyBase		P
UniProtKB	B7Z139	Kap3	NOT|involved_in	GO:0007288	sperm axoneme assembly	ECO:0000315	IMP	PMID:14521834		7227	FlyBase		P
UniProtKB	B9A0M4	Dmel\CG42355	involved_in	GO:0035092	sperm DNA condensation	ECO:0000256	IEA	GO_REF:0000002	InterPro:IPR024460	7227	InterPro		P
UniProtKB	B9A0M5	Cby	involved_in	GO:0007288	sperm axoneme assembly	ECO:0000316	IGI	PMID:27646273	FB:FBgn0033447	7227	FlyBase		P
UniProtKB	B9A0M5	Cby	involved_in	GO:0007286	spermatid development	ECO:0000315	IMP	PMID:22508513		7227	FlyBase		P
UniProtKB	D0EP91	Mst77Y-4	involved_in	GO:0035092	sperm DNA condensation	ECO:0000250	ISS	PMID:19897751	FB:FBgn0086915	7227	FlyBase		P
UniProtKB	D0EP92	Mst77Y-7	involved_in	GO:0035092	sperm DNA condensation	ECO:0000250	ISS	PMID:19897751	FB:FBgn0086915	7227	FlyBase		P
UniProtKB	D0EP94	Mst77Y-9	involved_in	GO:0035092	sperm DNA condensation	ECO:0000250	ISS	PMID:19897751	FB:FBgn0086915	7227	FlyBase		P
UniProtKB	D0EP96	Mst77Y-13	involved_in	GO:0035092	sperm DNA condensation	ECO:0000250	ISS	PMID:19897751	FB:FBgn0086915	7227	FlyBase		P
UniProtKB	D3PFE0	dec-1-RC	involved_in	GO:0007304	chorion-containing eggshell formation	ECO:0000256	IEA	GO_REF:0000002	InterPro:IPR006718|InterPro:IPR006719|InterPro:IPR006720	7227	InterPro		P
UniProtKB	D5SHR1	Nost	involved_in	GO:0030708	germarium-derived female germ-line cyst encapsulation	ECO:0000316	IGI	PMID:25413347	FB:FBgn0035533	7227	FlyBase		P
UniProtKB	D8FT20	fbl	involved_in	GO:0048477	oogenesis	ECO:0000315	IMP	PMID:18759961		7227	FlyBase		P
UniProtKB	E1JGM9	par-1	involved_in	GO:0045451	pole plasm oskar mRNA localization	ECO:0000304	TAS	PMID:11700288		7227	FlyBase		P
UniProtKB	E1JGM9	par-1	involved_in	GO:0030707	follicle cell of egg chamber development	ECO:0000315	IMP	PMID:15694310		7227	FlyBase		P
UniProtKB	E1JGM9	par-1	involved_in	GO:0030709	border follicle cell delamination	ECO:0000315	IMP	PMID:18976916		7227	FlyBase		P
UniProtKB	E1JGM9	par-1	involved_in	GO:0016325	oocyte microtubule cytoskeleton organization	ECO:0000315	IMP	PMID:10830165		7227	FlyBase		P
UniProtKB	E1JGM9	par-1	involved_in	GO:0007294	germarium-derived oocyte fate determination	ECO:0000315	IMP	PMID:11231123		7227	FlyBase		P
UniProtKB	E1JGM9	par-1	involved_in	GO:0007294	germarium-derived oocyte fate determination	ECO:0000315	IMP	PMID:11245586		7227	FlyBase		P
UniProtKB	E1JGM9	par-1	involved_in	GO:0007298	border follicle cell migration	ECO:0000315	IMP	PMID:10101121		7227	FlyBase		P
UniProtKB	E1JGM9	par-1	involved_in	GO:0007318	pole plasm protein localization	ECO:0000315	IMP	PMID:10830165		7227	FlyBase		P
UniProtKB	E1JGN0	par-1	involved_in	GO:0045451	pole plasm oskar mRNA localization	ECO:0000304	TAS	PMID:11700288		7227	FlyBase		P
UniProtKB	E1JGN0	par-1	involved_in	GO:0030707	follicle cell of egg chamber development	ECO:0000315	IMP	PMID:15694310		7227	FlyBase		P
UniProtKB	E1JGN0	par-1	involved_in	GO:0030709	border follicle cell delamination	ECO:0000315	IMP	PMID:18976916		7227	FlyBase		P
UniProtKB	E1JGN0	par-1	involved_in	GO:0016325	oocyte microtubule cytoskeleton organization	ECO:0000315	IMP	PMID:10830165		7227	FlyBase		P
UniProtKB	E1JGN0	par-1	involved_in	GO:0007294	germarium-derived oocyte fate determination	ECO:0000315	IMP	PMID:11231123		7227	FlyBase		P
UniProtKB	E1JGN0	par-1	involved_in	GO:0007294	germarium-derived oocyte fate determination	ECO:0000315	IMP	PMID:11245586		7227	FlyBase		P
UniProtKB	E1JGN0	par-1	involved_in	GO:0007298	border follicle cell migration	ECO:0000315	IMP	PMID:10101121		7227	FlyBase		P
UniProtKB	E1JGN0	par-1	involved_in	GO:0007318	pole plasm protein localization	ECO:0000315	IMP	PMID:10830165		7227	FlyBase		P
UniProtKB	E1JGN9	exu	involved_in	GO:0045450	bicoid mRNA localization	ECO:0000256	IEA	GO_REF:0000002	InterPro:IPR037998	7227	InterPro		P
UniProtKB	E1JGR7	Vrp1	involved_in	GO:0007286	spermatid development	ECO:0000315	IMP	PMID:21652648		7227	FlyBase		P
UniProtKB	E1JGR9	Vrp1	involved_in	GO:0007286	spermatid development	ECO:0000315	IMP	PMID:21652648		7227	FlyBase		P
UniProtKB	E1JGY9	mim	involved_in	GO:0007298	border follicle cell migration	ECO:0000315	IMP	PMID:20385776		7227	FlyBase		P
UniProtKB	E1JHB7	Pvr	involved_in	GO:0007298	border follicle cell migration	ECO:0000315	IMP	PMID:23525006		7227	FlyBase		P
UniProtKB	E1JHB7	Pvr	involved_in	GO:0007298	border follicle cell migration	ECO:0000315	IMP	PMID:17637670		7227	FlyBase		P
UniProtKB	E1JIE7	Duba	involved_in	GO:0007291	sperm individualization	ECO:0000315	IMP	PMID:27518434		7227	FlyBase		P
UniProtKB	E1JIM0	nsl1	involved_in	GO:0048477	oogenesis	ECO:0000316	IGI	PMID:20095054	FB:FBgn0002962	7227	FlyBase		P
UniProtKB	E1JIM0	nsl1	involved_in	GO:0030727	germarium-derived female germ-line cyst formation	ECO:0000316	IGI	PMID:20095054	FB:FBgn0002962	7227	FlyBase		P
UniProtKB	E1JIM1	nsl1	involved_in	GO:0048477	oogenesis	ECO:0000316	IGI	PMID:20095054	FB:FBgn0002962	7227	FlyBase		P
UniProtKB	E1JIM1	nsl1	involved_in	GO:0030727	germarium-derived female germ-line cyst formation	ECO:0000316	IGI	PMID:20095054	FB:FBgn0002962	7227	FlyBase		P
UniProtKB	E1JJ45	heph	involved_in	GO:0008103	oocyte microtubule cytoskeleton polarization	ECO:0000315	IMP	PMID:19131435		7227	FlyBase		P
UniProtKB	E1JJ45	heph	involved_in	GO:0007286	spermatid development	ECO:0000315	IMP	PMID:12805208		7227	FlyBase		P
UniProtKB	E1JJ45	heph	involved_in	GO:0007291	sperm individualization	ECO:0000315	IMP	PMID:20616016		7227	FlyBase		P
UniProtKB	E1JJM7	LIMK1	involved_in	GO:0048477	oogenesis	ECO:0000316	IGI	PMID:10471713	FB:FBgn0004198	7227	FlyBase		P
UniProtKB	E1JJM7	LIMK1	involved_in	GO:0048477	oogenesis	ECO:0000315	IMP	PMID:10471713		7227	FlyBase		P
UniProtKB	E1JJM8	LIMK1	involved_in	GO:0048477	oogenesis	ECO:0000316	IGI	PMID:10471713	FB:FBgn0004198	7227	FlyBase		P
UniProtKB	E1JJM8	LIMK1	involved_in	GO:0048477	oogenesis	ECO:0000315	IMP	PMID:10471713		7227	FlyBase		P
UniProtKB	E2QCN4	Not1	involved_in	GO:0030707	follicle cell of egg chamber development	ECO:0000315	IMP	PMID:26205122		7227	FlyBase		P
UniProtKB	E2QCS8	tho2	involved_in	GO:0048477	oogenesis	ECO:0000315	IMP	PMID:23450845		7227	FlyBase		P
UniProtKB	E2QD16	nsl1	involved_in	GO:0048477	oogenesis	ECO:0000316	IGI	PMID:20095054	FB:FBgn0002962	7227	FlyBase		P
UniProtKB	E2QD16	nsl1	involved_in	GO:0030727	germarium-derived female germ-line cyst formation	ECO:0000316	IGI	PMID:20095054	FB:FBgn0002962	7227	FlyBase		P
UniProtKB	E2QD26	Ppcs	involved_in	GO:0030708	germarium-derived female germ-line cyst encapsulation	ECO:0000315	IMP	PMID:18759961		7227	FlyBase		P
UniProtKB	E2QD26	Ppcs	involved_in	GO:0030713	follicle cell of egg chamber stalk formation	ECO:0000315	IMP	PMID:18759961		7227	FlyBase		P
UniProtKB	E2QD26	Ppcs	involved_in	GO:0007297	follicle cell of egg chamber migration	ECO:0000315	IMP	PMID:18759961		7227	FlyBase		P
UniProtKB	E2QD26	Ppcs	involved_in	GO:0007297	follicle cell of egg chamber migration	ECO:0000315	IMP	PMID:18759961		7227	FlyBase		P
UniProtKB	F2FB81	SCAR	involved_in	GO:0008335	female germline ring canal stabilization	ECO:0000315	IMP	PMID:11854309		7227	FlyBase		P
UniProtKB	G2J611	wuho-RA	involved_in	GO:0048477	oogenesis	ECO:0007322	IEA	GO_REF:0000043	UniProtKB-KW:KW-0896	7227	UniProt		P
UniProtKB	G2J611	wuho-RA	involved_in	GO:0048477	oogenesis	ECO:0000256	IEA	GO_REF:0000104	UniRule:UR000160976	7227	UniProt		P
UniProtKB	H1UUM2	Nost	involved_in	GO:0030708	germarium-derived female germ-line cyst encapsulation	ECO:0000316	IGI	PMID:25413347	FB:FBgn0035533	7227	FlyBase		P
UniProtKB	H1ZYH1	chico	involved_in	GO:0048477	oogenesis	ECO:0007322	IEA	GO_REF:0000043	UniProtKB-KW:KW-0896	7227	UniProt		P
UniProtKB	H1ZYH2	chico	involved_in	GO:0048477	oogenesis	ECO:0007322	IEA	GO_REF:0000043	UniProtKB-KW:KW-0896	7227	UniProt		P
UniProtKB	H1ZYH3	chico	involved_in	GO:0048477	oogenesis	ECO:0007322	IEA	GO_REF:0000043	UniProtKB-KW:KW-0896	7227	UniProt		P
UniProtKB	H1ZYH4	chico	involved_in	GO:0048477	oogenesis	ECO:0007322	IEA	GO_REF:0000043	UniProtKB-KW:KW-0896	7227	UniProt		P
UniProtKB	H1ZYH5	chico	involved_in	GO:0048477	oogenesis	ECO:0007322	IEA	GO_REF:0000043	UniProtKB-KW:KW-0896	7227	UniProt		P
UniProtKB	H1ZYH6	chico	involved_in	GO:0048477	oogenesis	ECO:0007322	IEA	GO_REF:0000043	UniProtKB-KW:KW-0896	7227	UniProt		P
UniProtKB	H1ZYH8	chico	involved_in	GO:0048477	oogenesis	ECO:0007322	IEA	GO_REF:0000043	UniProtKB-KW:KW-0896	7227	UniProt		P
UniProtKB	H1ZYH9	chico	involved_in	GO:0048477	oogenesis	ECO:0007322	IEA	GO_REF:0000043	UniProtKB-KW:KW-0896	7227	UniProt		P
UniProtKB	H1ZYI0	chico	involved_in	GO:0048477	oogenesis	ECO:0007322	IEA	GO_REF:0000043	UniProtKB-KW:KW-0896	7227	UniProt		P
UniProtKB	H1ZYI1	chico	involved_in	GO:0048477	oogenesis	ECO:0007322	IEA	GO_REF:0000043	UniProtKB-KW:KW-0896	7227	UniProt		P
UniProtKB	H1ZYI2	chico	involved_in	GO:0048477	oogenesis	ECO:0007322	IEA	GO_REF:0000043	UniProtKB-KW:KW-0896	7227	UniProt		P
UniProtKB	H1ZYJ5	chico	involved_in	GO:0048477	oogenesis	ECO:0007322	IEA	GO_REF:0000043	UniProtKB-KW:KW-0896	7227	UniProt		P
UniProtKB	H9A9K2	M6	involved_in	GO:0048477	oogenesis	ECO:0000315	IMP	PMID:21603606		7227	FlyBase		P
UniProtKB	K7WKT5	K7WKT5	involved_in	GO:0048477	oogenesis	ECO:0007322	IEA	GO_REF:0000043	UniProtKB-KW:KW-0896	7227	UniProt		P
UniProtKB	K7WQ43	K7WQ43	involved_in	GO:0048477	oogenesis	ECO:0007322	IEA	GO_REF:0000043	UniProtKB-KW:KW-0896	7227	UniProt		P
UniProtKB	K7WQ48	K7WQ48	involved_in	GO:0048477	oogenesis	ECO:0007322	IEA	GO_REF:0000043	UniProtKB-KW:KW-0896	7227	UniProt		P
UniProtKB	K7WS99	K7WS99	involved_in	GO:0048477	oogenesis	ECO:0007322	IEA	GO_REF:0000043	UniProtKB-KW:KW-0896	7227	UniProt		P
UniProtKB	K7WSA4	K7WSA4	involved_in	GO:0048477	oogenesis	ECO:0007322	IEA	GO_REF:0000043	UniProtKB-KW:KW-0896	7227	UniProt		P
UniProtKB	K7X549	K7X549	involved_in	GO:0048477	oogenesis	ECO:0007322	IEA	GO_REF:0000043	UniProtKB-KW:KW-0896	7227	UniProt		P
UniProtKB	K7X552	K7X552	involved_in	GO:0048477	oogenesis	ECO:0007322	IEA	GO_REF:0000043	UniProtKB-KW:KW-0896	7227	UniProt		P
UniProtKB	K7XHZ8	K7XHZ8	involved_in	GO:0048477	oogenesis	ECO:0007322	IEA	GO_REF:0000043	UniProtKB-KW:KW-0896	7227	UniProt		P
UniProtKB	K7XI02	K7XI02	involved_in	GO:0048477	oogenesis	ECO:0007322	IEA	GO_REF:0000043	UniProtKB-KW:KW-0896	7227	UniProt		P
UniProtKB	L0CPL8	SpnE	involved_in	GO:0048477	oogenesis	ECO:0007322	IEA	GO_REF:0000043	UniProtKB-KW:KW-0896	7227	UniProt		P
UniProtKB	L0CPM3	SpnE	involved_in	GO:0048477	oogenesis	ECO:0007322	IEA	GO_REF:0000043	UniProtKB-KW:KW-0896	7227	UniProt		P
UniProtKB	L0CPN2	SpnE	involved_in	GO:0048477	oogenesis	ECO:0007322	IEA	GO_REF:0000043	UniProtKB-KW:KW-0896	7227	UniProt		P
UniProtKB	L0CPN8	SpnE	involved_in	GO:0048477	oogenesis	ECO:0007322	IEA	GO_REF:0000043	UniProtKB-KW:KW-0896	7227	UniProt		P
UniProtKB	L0CPP6	SpnE	involved_in	GO:0048477	oogenesis	ECO:0007322	IEA	GO_REF:0000043	UniProtKB-KW:KW-0896	7227	UniProt		P
UniProtKB	L0CPP8	SpnE	involved_in	GO:0048477	oogenesis	ECO:0007322	IEA	GO_REF:0000043	UniProtKB-KW:KW-0896	7227	UniProt		P
UniProtKB	L0CPS9	mael	involved_in	GO:0048477	oogenesis	ECO:0007322	IEA	GO_REF:0000043	UniProtKB-KW:KW-0896	7227	UniProt		P
UniProtKB	L0CPU6	SpnE	involved_in	GO:0048477	oogenesis	ECO:0007322	IEA	GO_REF:0000043	UniProtKB-KW:KW-0896	7227	UniProt		P
UniProtKB	L0CPW3	SpnE	involved_in	GO:0048477	oogenesis	ECO:0007322	IEA	GO_REF:0000043	UniProtKB-KW:KW-0896	7227	UniProt		P
UniProtKB	L0CPW8	SpnE	involved_in	GO:0048477	oogenesis	ECO:0007322	IEA	GO_REF:0000043	UniProtKB-KW:KW-0896	7227	UniProt		P
UniProtKB	L0CPX3	SpnE	involved_in	GO:0048477	oogenesis	ECO:0007322	IEA	GO_REF:0000043	UniProtKB-KW:KW-0896	7227	UniProt		P
UniProtKB	L0CPX8	SpnE	involved_in	GO:0048477	oogenesis	ECO:0007322	IEA	GO_REF:0000043	UniProtKB-KW:KW-0896	7227	UniProt		P
UniProtKB	L0CQ09	mael	involved_in	GO:0048477	oogenesis	ECO:0007322	IEA	GO_REF:0000043	UniProtKB-KW:KW-0896	7227	UniProt		P
UniProtKB	L0CQ14	mael	involved_in	GO:0048477	oogenesis	ECO:0007322	IEA	GO_REF:0000043	UniProtKB-KW:KW-0896	7227	UniProt		P
UniProtKB	L0CQY0	SpnE	involved_in	GO:0048477	oogenesis	ECO:0007322	IEA	GO_REF:0000043	UniProtKB-KW:KW-0896	7227	UniProt		P
UniProtKB	L0CQY7	SpnE	involved_in	GO:0048477	oogenesis	ECO:0007322	IEA	GO_REF:0000043	UniProtKB-KW:KW-0896	7227	UniProt		P
UniProtKB	L0CQZ7	SpnE	involved_in	GO:0048477	oogenesis	ECO:0007322	IEA	GO_REF:0000043	UniProtKB-KW:KW-0896	7227	UniProt		P
UniProtKB	L0CR04	SpnE	involved_in	GO:0048477	oogenesis	ECO:0007322	IEA	GO_REF:0000043	UniProtKB-KW:KW-0896	7227	UniProt		P
UniProtKB	L0CR13	SpnE	involved_in	GO:0048477	oogenesis	ECO:0007322	IEA	GO_REF:0000043	UniProtKB-KW:KW-0896	7227	UniProt		P
UniProtKB	L0CR19	SpnE	involved_in	GO:0048477	oogenesis	ECO:0007322	IEA	GO_REF:0000043	UniProtKB-KW:KW-0896	7227	UniProt		P
UniProtKB	L0CR41	mael	involved_in	GO:0048477	oogenesis	ECO:0007322	IEA	GO_REF:0000043	UniProtKB-KW:KW-0896	7227	UniProt		P
UniProtKB	L0CR46	mael	involved_in	GO:0048477	oogenesis	ECO:0007322	IEA	GO_REF:0000043	UniProtKB-KW:KW-0896	7227	UniProt		P
UniProtKB	L0CRC8	SpnE	involved_in	GO:0048477	oogenesis	ECO:0007322	IEA	GO_REF:0000043	UniProtKB-KW:KW-0896	7227	UniProt		P
UniProtKB	L0CRD3	SpnE	involved_in	GO:0048477	oogenesis	ECO:0007322	IEA	GO_REF:0000043	UniProtKB-KW:KW-0896	7227	UniProt		P
UniProtKB	L0CRD9	SpnE	involved_in	GO:0048477	oogenesis	ECO:0007322	IEA	GO_REF:0000043	UniProtKB-KW:KW-0896	7227	UniProt		P
UniProtKB	L0CRE5	SpnE	involved_in	GO:0048477	oogenesis	ECO:0007322	IEA	GO_REF:0000043	UniProtKB-KW:KW-0896	7227	UniProt		P
UniProtKB	L0CRE9	SpnE	involved_in	GO:0048477	oogenesis	ECO:0007322	IEA	GO_REF:0000043	UniProtKB-KW:KW-0896	7227	UniProt		P
UniProtKB	L0CRF3	SpnE	involved_in	GO:0048477	oogenesis	ECO:0007322	IEA	GO_REF:0000043	UniProtKB-KW:KW-0896	7227	UniProt		P
UniProtKB	L0CRF9	SpnE	involved_in	GO:0048477	oogenesis	ECO:0007322	IEA	GO_REF:0000043	UniProtKB-KW:KW-0896	7227	UniProt		P
UniProtKB	L0CRI6	mael	involved_in	GO:0048477	oogenesis	ECO:0007322	IEA	GO_REF:0000043	UniProtKB-KW:KW-0896	7227	UniProt		P
UniProtKB	L0CRN7	SpnE	involved_in	GO:0048477	oogenesis	ECO:0007322	IEA	GO_REF:0000043	UniProtKB-KW:KW-0896	7227	UniProt		P
UniProtKB	L0CRP2	SpnE	involved_in	GO:0048477	oogenesis	ECO:0007322	IEA	GO_REF:0000043	UniProtKB-KW:KW-0896	7227	UniProt		P
UniProtKB	L0CRP9	SpnE	involved_in	GO:0048477	oogenesis	ECO:0007322	IEA	GO_REF:0000043	UniProtKB-KW:KW-0896	7227	UniProt		P
UniProtKB	L0CRQ3	SpnE	involved_in	GO:0048477	oogenesis	ECO:0007322	IEA	GO_REF:0000043	UniProtKB-KW:KW-0896	7227	UniProt		P
UniProtKB	L0CRQ9	SpnE	involved_in	GO:0048477	oogenesis	ECO:0007322	IEA	GO_REF:0000043	UniProtKB-KW:KW-0896	7227	UniProt		P
UniProtKB	L0CRR4	SpnE	involved_in	GO:0048477	oogenesis	ECO:0007322	IEA	GO_REF:0000043	UniProtKB-KW:KW-0896	7227	UniProt		P
UniProtKB	L0CRR9	SpnE	involved_in	GO:0048477	oogenesis	ECO:0007322	IEA	GO_REF:0000043	UniProtKB-KW:KW-0896	7227	UniProt		P
UniProtKB	L0CRU3	mael	involved_in	GO:0048477	oogenesis	ECO:0007322	IEA	GO_REF:0000043	UniProtKB-KW:KW-0896	7227	UniProt		P
UniProtKB	L0CRU8	mael	involved_in	GO:0048477	oogenesis	ECO:0007322	IEA	GO_REF:0000043	UniProtKB-KW:KW-0896	7227	UniProt		P
UniProtKB	M9MQH0	Nost	involved_in	GO:0030708	germarium-derived female germ-line cyst encapsulation	ECO:0000316	IGI	PMID:25413347	FB:FBgn0035533	7227	FlyBase		P
UniProtKB	M9MRD1	Msp300	involved_in	GO:0008335	female germline ring canal stabilization	ECO:0000315	IMP	PMID:16337624		7227	FlyBase		P
UniProtKB	M9MRD1	Msp300	involved_in	GO:0007303	cytoplasmic transport, nurse cell to oocyte	ECO:0000315	IMP	PMID:16337624		7227	FlyBase		P
UniProtKB	M9MRD4	Msp300	involved_in	GO:0008335	female germline ring canal stabilization	ECO:0000315	IMP	PMID:16337624		7227	FlyBase		P
UniProtKB	M9MRD4	Msp300	involved_in	GO:0007303	cytoplasmic transport, nurse cell to oocyte	ECO:0000315	IMP	PMID:16337624		7227	FlyBase		P
UniProtKB	M9MRD5	B9d2	involved_in	GO:0007288	sperm axoneme assembly	ECO:0000315	IMP	PMID:27646273		7227	FlyBase		P
UniProtKB	M9MRD6	Msp300	involved_in	GO:0008335	female germline ring canal stabilization	ECO:0000315	IMP	PMID:16337624		7227	FlyBase		P
UniProtKB	M9MRD6	Msp300	involved_in	GO:0007303	cytoplasmic transport, nurse cell to oocyte	ECO:0000315	IMP	PMID:16337624		7227	FlyBase		P
UniProtKB	M9MRF5	Msp300	involved_in	GO:0008335	female germline ring canal stabilization	ECO:0000315	IMP	PMID:16337624		7227	FlyBase		P
UniProtKB	M9MRF5	Msp300	involved_in	GO:0007303	cytoplasmic transport, nurse cell to oocyte	ECO:0000315	IMP	PMID:16337624		7227	FlyBase		P
UniProtKB	M9MRG5	tai	involved_in	GO:0007298	border follicle cell migration	ECO:0000315	IMP	PMID:11163181		7227	FlyBase		P
UniProtKB	M9MRG5	tai	involved_in	GO:0007298	border follicle cell migration	ECO:0000315	IMP	PMID:19350016		7227	FlyBase		P
UniProtKB	M9MRJ4	Msp300	involved_in	GO:0008335	female germline ring canal stabilization	ECO:0000315	IMP	PMID:16337624		7227	FlyBase		P
UniProtKB	M9MRJ4	Msp300	involved_in	GO:0007303	cytoplasmic transport, nurse cell to oocyte	ECO:0000315	IMP	PMID:16337624		7227	FlyBase		P
UniProtKB	M9MRJ8	tai	involved_in	GO:0007298	border follicle cell migration	ECO:0000315	IMP	PMID:11163181		7227	FlyBase		P
UniProtKB	M9MRJ8	tai	involved_in	GO:0007298	border follicle cell migration	ECO:0000315	IMP	PMID:19350016		7227	FlyBase		P
UniProtKB	M9MRT5	loqs	involved_in	GO:0048132	female germ-line stem cell asymmetric division	ECO:0000315	IMP	PMID:17320391		7227	FlyBase		P
UniProtKB	M9MS40	nej	involved_in	GO:0030707	follicle cell of egg chamber development	ECO:0000315	IMP	PMID:26205122		7227	FlyBase		P
UniProtKB	M9MS42	Ptpmeg2	involved_in	GO:0007298	border follicle cell migration	ECO:0000315	IMP	PMID:22825871		7227	FlyBase		P
UniProtKB	M9MSG3	Msp300	involved_in	GO:0008335	female germline ring canal stabilization	ECO:0000315	IMP	PMID:16337624		7227	FlyBase		P
UniProtKB	M9MSG3	Msp300	involved_in	GO:0007303	cytoplasmic transport, nurse cell to oocyte	ECO:0000315	IMP	PMID:16337624		7227	FlyBase		P
UniProtKB	M9MSL4	Cep135	involved_in	GO:0007288	sperm axoneme assembly	ECO:0000315	IMP	PMID:19321663		7227	FlyBase		P
UniProtKB	M9MSL4	Cep135	involved_in	GO:0007288	sperm axoneme assembly	ECO:0000315	IMP	PMID:22898782		7227	FlyBase		P
UniProtKB	M9MSL4	Cep135	involved_in	GO:0007288	sperm axoneme assembly	ECO:0000315	IMP	PMID:20392737		7227	FlyBase		P
UniProtKB	M9ND42	Cip4	involved_in	GO:0030708	germarium-derived female germ-line cyst encapsulation	ECO:0000315	IMP	PMID:25413347		7227	FlyBase		P
UniProtKB	M9ND44	Cip4	involved_in	GO:0030708	germarium-derived female germ-line cyst encapsulation	ECO:0000315	IMP	PMID:25413347		7227	FlyBase		P
UniProtKB	M9ND53	tai	involved_in	GO:0007298	border follicle cell migration	ECO:0000315	IMP	PMID:11163181		7227	FlyBase		P
UniProtKB	M9ND53	tai	involved_in	GO:0007298	border follicle cell migration	ECO:0000315	IMP	PMID:19350016		7227	FlyBase		P
UniProtKB	M9ND53	tai	involved_in	GO:0007298	border follicle cell migration	ECO:0000315	IMP	PMID:31402304		7227	FlyBase		P
UniProtKB	M9ND74	Rbfox1	involved_in	GO:0048477	oogenesis	ECO:0000315	IMP	PMID:20724451		7227	FlyBase		P
UniProtKB	M9ND74	Rbfox1	involved_in	GO:0030706	germarium-derived oocyte differentiation	ECO:0000315	IMP	PMID:26954550		7227	FlyBase		P
UniProtKB	M9NDE0	fbl	involved_in	GO:0048477	oogenesis	ECO:0000315	IMP	PMID:18759961		7227	FlyBase		P
UniProtKB	M9NDH6	Cip4	involved_in	GO:0030708	germarium-derived female germ-line cyst encapsulation	ECO:0000315	IMP	PMID:25413347		7227	FlyBase		P
UniProtKB	M9NDM3	rhea	involved_in	GO:0007298	border follicle cell migration	ECO:0000315	IMP	PMID:22827336		7227	FlyBase		P
UniProtKB	M9NE16	Cip4	involved_in	GO:0030708	germarium-derived female germ-line cyst encapsulation	ECO:0000315	IMP	PMID:25413347		7227	FlyBase		P
UniProtKB	M9NEA1	stai	involved_in	GO:0007298	border follicle cell migration	ECO:0000315	IMP	PMID:16580994		7227	FlyBase		P
UniProtKB	M9NEA1	stai	involved_in	GO:0007298	border follicle cell migration	ECO:0000315	IMP	PMID:22808215		7227	FlyBase		P
UniProtKB	M9NEA7	dec	involved_in	GO:0007304	chorion-containing eggshell formation	ECO:0000256	IEA	GO_REF:0000002	InterPro:IPR006718|InterPro:IPR006719|InterPro:IPR006720	7227	InterPro		P
UniProtKB	M9NEY8	Tet	involved_in	GO:0007281	germ cell development	ECO:0000315	IMP	PMID:25936838		7227	UniProt		P
UniProtKB	M9NEY9	dec	involved_in	GO:0007304	chorion-containing eggshell formation	ECO:0000256	IEA	GO_REF:0000002	InterPro:IPR006718|InterPro:IPR006719|InterPro:IPR006720	7227	InterPro		P
UniProtKB	M9NF07	Cip4	involved_in	GO:0030708	germarium-derived female germ-line cyst encapsulation	ECO:0000315	IMP	PMID:25413347		7227	FlyBase		P
UniProtKB	M9NF10	Cip4	involved_in	GO:0030708	germarium-derived female germ-line cyst encapsulation	ECO:0000315	IMP	PMID:25413347		7227	FlyBase		P
UniProtKB	M9NFQ7	Rbfox1	involved_in	GO:0048477	oogenesis	ECO:0000315	IMP	PMID:20724451		7227	FlyBase		P
UniProtKB	M9NFQ7	Rbfox1	involved_in	GO:0030706	germarium-derived oocyte differentiation	ECO:0000315	IMP	PMID:26954550		7227	FlyBase		P
UniProtKB	M9NFR5	yps	involved_in	GO:0048477	oogenesis	ECO:0000303	NAS	PMID:11700288		7227	FlyBase		P
UniProtKB	M9NG31	dec	involved_in	GO:0007304	chorion-containing eggshell formation	ECO:0000256	IEA	GO_REF:0000002	InterPro:IPR006718|InterPro:IPR006719|InterPro:IPR006720	7227	InterPro		P
UniProtKB	M9PBB5	vas	involved_in	GO:0048477	oogenesis	ECO:0007001	HMP	PMID:1783295		7227	FlyBase		P
UniProtKB	M9PBB5	vas	involved_in	GO:0030717	oocyte karyosome formation	ECO:0000303	NAS	PMID:11700288		7227	FlyBase		P
UniProtKB	M9PBB5	vas	involved_in	GO:0007314	oocyte anterior/posterior axis specification	ECO:0000303	NAS	PMID:10878576		7227	FlyBase		P
UniProtKB	M9PBB5	vas	involved_in	GO:0048477	oogenesis	ECO:0000304	TAS	PMID:10449356		7227	FlyBase		P
UniProtKB	M9PBB5	vas	involved_in	GO:0007315	pole plasm assembly	ECO:0000304	TAS	PMID:8804312		7227	FlyBase		P
UniProtKB	M9PBB5	vas	involved_in	GO:0007315	pole plasm assembly	ECO:0000304	TAS	PMID:8970731		7227	FlyBase		P
UniProtKB	M9PBB5	vas	involved_in	GO:0007315	pole plasm assembly	ECO:0000304	TAS	PMID:11131516		7227	FlyBase		P
UniProtKB	M9PBB5	vas	involved_in	GO:0007293	germarium-derived egg chamber formation	ECO:0000315	IMP	PMID:16630817		7227	FlyBase		P
UniProtKB	M9PBB5	vas	involved_in	GO:0007315	pole plasm assembly	ECO:0000315	IMP	PMID:2151612		7227	FlyBase		P
UniProtKB	M9PBB5	vas	involved_in	GO:0007316	pole plasm RNA localization	ECO:0000315	IMP	PMID:2151612		7227	FlyBase		P
UniProtKB	M9PBP3	Cip4	involved_in	GO:0030708	germarium-derived female germ-line cyst encapsulation	ECO:0000315	IMP	PMID:25413347		7227	FlyBase		P
UniProtKB	M9PBW9	rhea	involved_in	GO:0007298	border follicle cell migration	ECO:0000315	IMP	PMID:22827336		7227	FlyBase		P
UniProtKB	M9PBZ2	Rbp9	involved_in	GO:0048477	oogenesis	ECO:0000315	IMP	PMID:15529000		7227	FlyBase		P
UniProtKB	M9PC23	Msp300	involved_in	GO:0008335	female germline ring canal stabilization	ECO:0000315	IMP	PMID:16337624		7227	FlyBase		P
UniProtKB	M9PC23	Msp300	involved_in	GO:0007303	cytoplasmic transport, nurse cell to oocyte	ECO:0000315	IMP	PMID:16337624		7227	FlyBase		P
UniProtKB	M9PC84	Msp300	involved_in	GO:0008335	female germline ring canal stabilization	ECO:0000315	IMP	PMID:16337624		7227	FlyBase		P
UniProtKB	M9PC84	Msp300	involved_in	GO:0007303	cytoplasmic transport, nurse cell to oocyte	ECO:0000315	IMP	PMID:16337624		7227	FlyBase		P
UniProtKB	M9PC91	rols	involved_in	GO:0007298	border follicle cell migration	ECO:0000315	IMP	PMID:16580994		7227	FlyBase		P
UniProtKB	M9PCK8	Cep135	involved_in	GO:0007288	sperm axoneme assembly	ECO:0000315	IMP	PMID:19321663		7227	FlyBase		P
UniProtKB	M9PCK8	Cep135	involved_in	GO:0007288	sperm axoneme assembly	ECO:0000315	IMP	PMID:22898782		7227	FlyBase		P
UniProtKB	M9PCK8	Cep135	involved_in	GO:0007288	sperm axoneme assembly	ECO:0000315	IMP	PMID:20392737		7227	FlyBase		P
UniProtKB	M9PCM8	Msp300	involved_in	GO:0008335	female germline ring canal stabilization	ECO:0000315	IMP	PMID:16337624		7227	FlyBase		P
UniProtKB	M9PCM8	Msp300	involved_in	GO:0007303	cytoplasmic transport, nurse cell to oocyte	ECO:0000315	IMP	PMID:16337624		7227	FlyBase		P
UniProtKB	M9PCQ6	Dlg5	involved_in	GO:0007298	border follicle cell migration	ECO:0000315	IMP	PMID:23173089		7227	FlyBase		P
UniProtKB	M9PCQ8	chico	involved_in	GO:0048477	oogenesis	ECO:0007322	IEA	GO_REF:0000043	UniProtKB-KW:KW-0896	7227	UniProt		P
UniProtKB	M9PD17	gig	involved_in	GO:0048477	oogenesis	ECO:0000315	IMP	PMID:10052455		7227	FlyBase		P
UniProtKB	M9PD17	gig	involved_in	GO:0048477	oogenesis	ECO:0000315	IMP	PMID:24531791		7227	FlyBase		P
UniProtKB	M9PD90	Dlg5	involved_in	GO:0007298	border follicle cell migration	ECO:0000315	IMP	PMID:23173089		7227	FlyBase		P
UniProtKB	M9PDB0	bru1	involved_in	GO:0048477	oogenesis	ECO:0007001	HMP	PMID:1783295		7227	FlyBase		P
UniProtKB	M9PDB0	bru1	involved_in	GO:0048477	oogenesis	ECO:0000315	IMP	PMID:11309853		7227	FlyBase		P
UniProtKB	M9PDB0	bru1	involved_in	GO:0048477	oogenesis	ECO:0000315	IMP	PMID:12591598		7227	FlyBase		P
UniProtKB	M9PDB0	bru1	involved_in	GO:0007281	germ cell development	ECO:0000315	IMP	PMID:16399084		7227	FlyBase		P
UniProtKB	M9PDM4	Pi4KIIIalpha	involved_in	GO:0048477	oogenesis	ECO:0000315	IMP	PMID:24413170		7227	FlyBase		P
UniProtKB	M9PDM4	Pi4KIIIalpha	involved_in	GO:0007293	germarium-derived egg chamber formation	ECO:0000315	IMP	PMID:24413170		7227	FlyBase		P
UniProtKB	M9PE28	tho2	involved_in	GO:0048477	oogenesis	ECO:0000315	IMP	PMID:23450845		7227	FlyBase		P
UniProtKB	M9PE52	Cip4	involved_in	GO:0030708	germarium-derived female germ-line cyst encapsulation	ECO:0000315	IMP	PMID:25413347		7227	FlyBase		P
UniProtKB	M9PEJ8	rhea	involved_in	GO:0007298	border follicle cell migration	ECO:0000315	IMP	PMID:22827336		7227	FlyBase		P
UniProtKB	M9PEL3	qm	involved_in	GO:0048477	oogenesis	ECO:0000315	IMP	PMID:24531791		7227	FlyBase		P
UniProtKB	M9PEP8	Msp300	involved_in	GO:0008335	female germline ring canal stabilization	ECO:0000315	IMP	PMID:16337624		7227	FlyBase		P
UniProtKB	M9PEP8	Msp300	involved_in	GO:0007303	cytoplasmic transport, nurse cell to oocyte	ECO:0000315	IMP	PMID:16337624		7227	FlyBase		P
UniProtKB	M9PF06	rhea	involved_in	GO:0007298	border follicle cell migration	ECO:0000315	IMP	PMID:22827336		7227	FlyBase		P
UniProtKB	M9PF74	Rbfox1	involved_in	GO:0048477	oogenesis	ECO:0000315	IMP	PMID:20724451		7227	FlyBase		P
UniProtKB	M9PF74	Rbfox1	involved_in	GO:0030706	germarium-derived oocyte differentiation	ECO:0000315	IMP	PMID:26954550		7227	FlyBase		P
UniProtKB	M9PF75	rols	involved_in	GO:0007298	border follicle cell migration	ECO:0000315	IMP	PMID:16580994		7227	FlyBase		P
UniProtKB	M9PFC6	rols	involved_in	GO:0007298	border follicle cell migration	ECO:0000315	IMP	PMID:16580994		7227	FlyBase		P
UniProtKB	M9PFW7	M6	involved_in	GO:0048477	oogenesis	ECO:0000315	IMP	PMID:21603606		7227	FlyBase		P
UniProtKB	M9PFZ7	Dmel\CG14187	involved_in	GO:0007304	chorion-containing eggshell formation	ECO:0000270	IEP	PMID:21637834		7227	FlyBase		P
UniProtKB	M9PG80	tj	involved_in	GO:0007281	germ cell development	ECO:0000315	IMP	PMID:28542174		7227	FlyBase		P
UniProtKB	M9PG80	tj	involved_in	GO:0007298	border follicle cell migration	ECO:0000315	IMP	PMID:23720044		7227	FlyBase		P
UniProtKB	M9PG97	fs(2)ltoPP43	involved_in	GO:0007304	chorion-containing eggshell formation	ECO:0007001	HMP	PMID:1783295		7227	FlyBase		P
UniProtKB	M9PGC0	M6	involved_in	GO:0048477	oogenesis	ECO:0000315	IMP	PMID:21603606		7227	FlyBase		P
UniProtKB	M9PGT5	Pat1	involved_in	GO:0045451	pole plasm oskar mRNA localization	ECO:0000315	IMP	PMID:20630947		7227	FlyBase		P
UniProtKB	M9PGW1	Kap3	NOT|involved_in	GO:0007288	sperm axoneme assembly	ECO:0000315	IMP	PMID:14521834		7227	FlyBase		P
UniProtKB	M9PGZ8	Smr	involved_in	GO:0030707	follicle cell of egg chamber development	ECO:0000315	IMP	PMID:26205122		7227	FlyBase		P
UniProtKB	M9PGZ8	Smr	involved_in	GO:0030707	follicle cell of egg chamber development	ECO:0000315	IMP	PMID:23213409		7227	FlyBase		P
UniProtKB	M9PH32	mei-P26	involved_in	GO:0007281	germ cell development	ECO:0000316	IGI	PMID:10924472	FB:FBgn0000158	7227	FlyBase		P
UniProtKB	M9PH39	nej	involved_in	GO:0030707	follicle cell of egg chamber development	ECO:0000315	IMP	PMID:26205122		7227	FlyBase		P
UniProtKB	M9PI28	rols	involved_in	GO:0007298	border follicle cell migration	ECO:0000315	IMP	PMID:16580994		7227	FlyBase		P
UniProtKB	M9PI58	stwl	involved_in	GO:0042078	germ-line stem cell division	ECO:0000315	IMP	PMID:11940096		7227	FlyBase		P
UniProtKB	O01346	egh	involved_in	GO:0030707	follicle cell of egg chamber development	ECO:0000315	IMP	PMID:9012507		7227	FlyBase		P
UniProtKB	O01346	egh	involved_in	GO:0030707	follicle cell of egg chamber development	ECO:0000315	IMP	PMID:9533964		7227	FlyBase		P
UniProtKB	O01346	egh	involved_in	GO:0030720	oocyte localization involved in germarium-derived egg chamber formation	ECO:0000315	IMP	PMID:9533964		7227	FlyBase		P
UniProtKB	O01346	egh	involved_in	GO:0016325	oocyte microtubule cytoskeleton organization	ECO:0000315	IMP	PMID:9533964		7227	FlyBase		P
UniProtKB	O01346	egh	involved_in	GO:0007281	germ cell development	ECO:0000315	IMP	PMID:9533964		7227	FlyBase		P
UniProtKB	O01346	egh	involved_in	GO:0007293	germarium-derived egg chamber formation	ECO:0000315	IMP	PMID:9012507		7227	FlyBase		P
UniProtKB	O01346	egh	involved_in	GO:0007298	border follicle cell migration	ECO:0000315	IMP	PMID:9012507		7227	FlyBase		P
UniProtKB	O01346	egh	involved_in	GO:0007299	follicle cell of egg chamber-cell adhesion	ECO:0000315	IMP	PMID:9012507		7227	FlyBase		P
UniProtKB	O01346	egh	involved_in	GO:0007299	follicle cell of egg chamber-cell adhesion	ECO:0000315	IMP	PMID:9012507		7227	UniProt		P
UniProtKB	O01352	dj	involved_in	GO:0007291	sperm individualization	ECO:0000270	IEP	PMID:9788872		7227	FlyBase		P
UniProtKB	O01368	nej	involved_in	GO:0030707	follicle cell of egg chamber development	ECO:0000315	IMP	PMID:26205122		7227	FlyBase		P
UniProtKB	O01382	Drice	involved_in	GO:0045476	nurse cell apoptotic process	ECO:0000316	IGI	PMID:17464325	FB:FBgn0010501	7227	FlyBase		P
UniProtKB	O02002	Dcp-1	involved_in	GO:0045476	nurse cell apoptotic process	ECO:0000316	IGI	PMID:17464325	FB:FBgn0019972	7227	FlyBase		P
UniProtKB	O02002	Dcp-1	involved_in	GO:0007300	ovarian nurse cell to oocyte transport	ECO:0000304	TAS	PMID:10511707		7227	FlyBase		P
UniProtKB	O02002	Dcp-1	involved_in	GO:0007303	cytoplasmic transport, nurse cell to oocyte	ECO:0000304	TAS	PMID:11139276		7227	FlyBase		P
UniProtKB	O02002	Dcp-1	involved_in	GO:0045476	nurse cell apoptotic process	ECO:0000315	IMP	PMID:9422696		7227	FlyBase		P
UniProtKB	O02002	Dcp-1	involved_in	GO:0048477	oogenesis	ECO:0000315	IMP	PMID:18794330		7227	FlyBase		P
UniProtKB	O02002	Dcp-1	involved_in	GO:0048477	oogenesis	ECO:0000315	IMP	PMID:24862573		7227	FlyBase		P
UniProtKB	O02374	bru1	involved_in	GO:0048477	oogenesis	ECO:0007001	HMP	PMID:1783295		7227	FlyBase		P
UniProtKB	O02374	bru1	involved_in	GO:0048477	oogenesis	ECO:0000315	IMP	PMID:11309853		7227	FlyBase		P
UniProtKB	O02374	bru1	involved_in	GO:0048477	oogenesis	ECO:0000315	IMP	PMID:12591598		7227	FlyBase		P
UniProtKB	O02374	bru1	involved_in	GO:0007281	germ cell development	ECO:0000315	IMP	PMID:16399084		7227	FlyBase		P
UniProtKB	O15945	tgo	involved_in	GO:0048477	oogenesis	ECO:0000315	IMP	PMID:19966858		7227	FlyBase		P
UniProtKB	O15971	Rab10	involved_in	GO:0007295	growth of a germarium-derived egg chamber	ECO:0000315	IMP	PMID:23369713		7227	FlyBase		P
UniProtKB	O16114	apt	involved_in	GO:0007298	border follicle cell migration	ECO:0000315	IMP	PMID:18477455		7227	FlyBase		P
UniProtKB	O16844	cos	involved_in	GO:0030707	follicle cell of egg chamber development	ECO:0000315	IMP	PMID:29093440		7227	FlyBase		P
UniProtKB	O16866	neb	involved_in	GO:0048477	oogenesis	ECO:0000304	TAS	PMID:10656772		7227	FlyBase		P
UniProtKB	O16866	neb	involved_in	GO:0030707	follicle cell of egg chamber development	ECO:0000315	IMP	PMID:9230081		7227	FlyBase		P
UniProtKB	O17430	apt	involved_in	GO:0007298	border follicle cell migration	ECO:0000315	IMP	PMID:18477455		7227	FlyBase		P
UniProtKB	O18334	Rab6	involved_in	GO:0045451	pole plasm oskar mRNA localization	ECO:0000315	IMP	PMID:17329360		7227	FlyBase		P
UniProtKB	O18334	Rab6	involved_in	GO:0008103	oocyte microtubule cytoskeleton polarization	ECO:0000315	IMP	PMID:17329360		7227	FlyBase		P
UniProtKB	O18334	Rab6	involved_in	GO:0007293	germarium-derived egg chamber formation	ECO:0000315	IMP	PMID:17329360		7227	FlyBase		P
UniProtKB	O18335	Rab11	involved_in	GO:0048599	oocyte development	ECO:0000315	IMP	PMID:17715175		7227	FlyBase		P
UniProtKB	O18335	Rab11	involved_in	GO:0030707	follicle cell of egg chamber development	ECO:0000315	IMP	PMID:26205122		7227	FlyBase		P
UniProtKB	O18335	Rab11	involved_in	GO:0030723	ovarian fusome organization	ECO:0000315	IMP	PMID:17715175		7227	FlyBase		P
UniProtKB	O18335	Rab11	involved_in	GO:0008103	oocyte microtubule cytoskeleton polarization	ECO:0000315	IMP	PMID:11807042		7227	FlyBase		P
UniProtKB	O18335	Rab11	involved_in	GO:0042078	germ-line stem cell division	ECO:0000315	IMP	PMID:18355804		7227	FlyBase		P
UniProtKB	O18335	Rab11	involved_in	GO:0007298	border follicle cell migration	ECO:0000315	IMP	PMID:22825871		7227	FlyBase		P
UniProtKB	O18335	Rab11	involved_in	GO:0007298	border follicle cell migration	ECO:0000315	IMP	PMID:21149700		7227	FlyBase		P
UniProtKB	O18388	Fs(2)Ket	involved_in	GO:0007304	chorion-containing eggshell formation	ECO:0007001	HMP	PMID:1783295		7227	FlyBase		P
UniProtKB	O18390	neb	involved_in	GO:0048477	oogenesis	ECO:0000304	TAS	PMID:10656772		7227	FlyBase		P
UniProtKB	O18390	neb	involved_in	GO:0030707	follicle cell of egg chamber development	ECO:0000315	IMP	PMID:9230081		7227	FlyBase		P
UniProtKB	O18397	Osbp	involved_in	GO:0007291	sperm individualization	ECO:0000315	IMP	PMID:20943709		7227	FlyBase		P
UniProtKB	O18409	bru1	involved_in	GO:0048477	oogenesis	ECO:0007001	HMP	PMID:1783295		7227	FlyBase		P
UniProtKB	O18409	bru1	involved_in	GO:0048477	oogenesis	ECO:0000315	IMP	PMID:11309853		7227	FlyBase		P
UniProtKB	O18409	bru1	involved_in	GO:0048477	oogenesis	ECO:0000315	IMP	PMID:12591598		7227	FlyBase		P
UniProtKB	O18409	bru1	involved_in	GO:0007281	germ cell development	ECO:0000315	IMP	PMID:16399084		7227	FlyBase		P
UniProtKB	O18412	fzo	involved_in	GO:0007287	Nebenkern assembly	ECO:0000304	TAS	PMID:9813190		7227	FlyBase		P
UniProtKB	O18412	fzo	involved_in	GO:0007287	Nebenkern assembly	ECO:0000315	IMP	PMID:9230308		7227	FlyBase		P
UniProtKB	O18640	Rack1	involved_in	GO:0048477	oogenesis	ECO:0000315	IMP	PMID:17584887		7227	FlyBase		P
UniProtKB	O44081	Nop60B	involved_in	GO:0007281	germ cell development	ECO:0000315	IMP	PMID:12645924		7227	FlyBase		P
UniProtKB	O44203	apt	involved_in	GO:0007298	border follicle cell migration	ECO:0000315	IMP	PMID:18477455		7227	FlyBase		P
UniProtKB	O44224	mira	involved_in	GO:0048477	oogenesis	ECO:0000316	IGI	PMID:18930123	FB:FBgn0000392	7227	FlyBase		P
UniProtKB	O44342	wbl	involved_in	GO:0007313	maternal specification of dorsal/ventral axis, oocyte, soma encoded	ECO:0000304	TAS	PMID:1425342		7227	FlyBase		P
UniProtKB	O44382	slmb	involved_in	GO:0030707	follicle cell of egg chamber development	ECO:0000315	IMP	PMID:15857915		7227	FlyBase		P
UniProtKB	O44382	slmb	involved_in	GO:0030708	germarium-derived female germ-line cyst encapsulation	ECO:0000315	IMP	PMID:15857915		7227	FlyBase		P
UniProtKB	O44382	slmb	involved_in	GO:0030713	follicle cell of egg chamber stalk formation	ECO:0000315	IMP	PMID:15857915		7227	FlyBase		P
UniProtKB	O44382	slmb	involved_in	GO:0030720	oocyte localization involved in germarium-derived egg chamber formation	ECO:0000315	IMP	PMID:15857915		7227	FlyBase		P
UniProtKB	O44382	slmb	involved_in	GO:0030727	germarium-derived female germ-line cyst formation	ECO:0000315	IMP	PMID:15857915		7227	FlyBase		P
UniProtKB	O44382	slmb	involved_in	GO:0007293	germarium-derived egg chamber formation	ECO:0000315	IMP	PMID:15857915		7227	FlyBase		P
UniProtKB	O44382	slmb	involved_in	GO:0007304	chorion-containing eggshell formation	ECO:0000315	IMP	PMID:15857915		7227	FlyBase		P
UniProtKB	O44382	slmb	involved_in	GO:0007309	oocyte axis specification	ECO:0000315	IMP	PMID:25053432		7227	FlyBase		P
UniProtKB	O44386	scb	involved_in	GO:0048477	oogenesis	ECO:0007322	IEA	GO_REF:0000043	UniProtKB-KW:KW-0896	7227	UniProt		P
UniProtKB	O44386	scb	involved_in	GO:0001555	oocyte growth	ECO:0000315	IMP	PMID:19035354		7227	UniProt		P
UniProtKB	O44437	SmD3	involved_in	GO:0045451	pole plasm oskar mRNA localization	ECO:0000315	IMP	PMID:20570937		7227	FlyBase		P
UniProtKB	O44437	SmD3	involved_in	GO:0048477	oogenesis	ECO:0000315	IMP	PMID:24244416		7227	FlyBase		P
UniProtKB	O44783	sty	involved_in	GO:0008069	dorsal/ventral axis specification, ovarian follicular epithelium	ECO:0000315	IMP	PMID:10226010		7227	FlyBase		P
UniProtKB	O45030	Vang	involved_in	GO:0007298	border follicle cell migration	ECO:0000315	IMP	PMID:17652348		7227	FlyBase		P
UniProtKB	O45116	mira	involved_in	GO:0048477	oogenesis	ECO:0000316	IGI	PMID:18930123	FB:FBgn0000392	7227	FlyBase		P
UniProtKB	O46034	Cbl	involved_in	GO:0048134	germ-line cyst formation	ECO:0000316	IGI	PMID:19306863	FB:FBgn0028734	7227	FlyBase		P
UniProtKB	O46111	Uba1	involved_in	GO:0030707	follicle cell of egg chamber development	ECO:0000315	IMP	PMID:26205122		7227	FlyBase		P
UniProtKB	O46122	puc	involved_in	GO:0030707	follicle cell of egg chamber development	ECO:0000315	IMP	PMID:16542414		7227	FlyBase		P
UniProtKB	O46173	yps	involved_in	GO:0048477	oogenesis	ECO:0000303	NAS	PMID:11700288		7227	FlyBase		P
UniProtKB	O61267	lok	involved_in	GO:0030717	oocyte karyosome formation	ECO:0000316	IGI	PMID:19501158	FB:FBgn0026417	7227	FlyBase		P
UniProtKB	O61267	lok	involved_in	GO:0007281	germ cell development	ECO:0000270	IEP	PMID:9507063		7227	UniProt		P
UniProtKB	O61458	Med	involved_in	GO:0030707	follicle cell of egg chamber development	ECO:0000315	IMP	PMID:16256740		7227	FlyBase		P
UniProtKB	O61458	Med	involved_in	GO:0042078	germ-line stem cell division	ECO:0000315	IMP	PMID:9695953		7227	FlyBase		P
UniProtKB	O61464	Drep1	involved_in	GO:0045476	nurse cell apoptotic process	ECO:0000315	IMP	PMID:19557011		7227	FlyBase		P
UniProtKB	O61538	qm	involved_in	GO:0048477	oogenesis	ECO:0000315	IMP	PMID:24531791		7227	FlyBase		P
UniProtKB	O61539	qm	involved_in	GO:0048477	oogenesis	ECO:0000315	IMP	PMID:24531791		7227	FlyBase		P
UniProtKB	O61602	apt	involved_in	GO:0007298	border follicle cell migration	ECO:0000315	IMP	PMID:18477455		7227	FlyBase		P
UniProtKB	O62602	lic	involved_in	GO:0007314	oocyte anterior/posterior axis specification	ECO:0000303	NAS	PMID:10878576		7227	FlyBase		P
UniProtKB	O62602	lic	involved_in	GO:0007309	oocyte axis specification	ECO:0000315	IMP	PMID:10364162		7227	FlyBase		P
UniProtKB	O62609	Med	involved_in	GO:0030707	follicle cell of egg chamber development	ECO:0000315	IMP	PMID:16256740		7227	FlyBase		P
UniProtKB	O62609	Med	involved_in	GO:0042078	germ-line stem cell division	ECO:0000315	IMP	PMID:9695953		7227	FlyBase		P
UniProtKB	O76259	Med	involved_in	GO:0030707	follicle cell of egg chamber development	ECO:0000315	IMP	PMID:16256740		7227	FlyBase		P
UniProtKB	O76259	Med	involved_in	GO:0042078	germ-line stem cell division	ECO:0000315	IMP	PMID:9695953		7227	FlyBase		P
UniProtKB	O76460	okr	involved_in	GO:0048477	oogenesis	ECO:0007001	HMP	PMID:1783295		7227	FlyBase		P
UniProtKB	O76460	okr	involved_in	GO:0048477	oogenesis	ECO:0000316	IGI	PMID:20522776	FB:FBgn0039044	7227	FlyBase		P
UniProtKB	O76742	Rab7	involved_in	GO:0007298	border follicle cell migration	ECO:0000315	IMP	PMID:22825871		7227	FlyBase		P
UniProtKB	O76904	fs(1)N	involved_in	GO:0007304	chorion-containing eggshell formation	ECO:0000270	IEP	PMID:11959840		7227	FlyBase		P
UniProtKB	O76904	fs(1)N	involved_in	GO:0007304	chorion-containing eggshell formation	ECO:0000315	IMP	PMID:2123163		7227	FlyBase		P
UniProtKB	O76904	fs(1)N	involved_in	GO:0007305	vitelline membrane formation involved in chorion-containing eggshell formation	ECO:0000315	IMP	PMID:11819114		7227	FlyBase		P
UniProtKB	O76922	aub	involved_in	GO:0048477	oogenesis	ECO:0007322	IEA	GO_REF:0000043	UniProtKB-KW:KW-0896	7227	UniProt		P
UniProtKB	O76922	aub	involved_in	GO:0048477	oogenesis	ECO:0007001	HMP	PMID:1783295		7227	FlyBase		P
UniProtKB	O76922	aub	involved_in	GO:0046594	maintenance of pole plasm mRNA location	ECO:0000304	TAS	PMID:11700288		7227	FlyBase		P
UniProtKB	O76922	aub	involved_in	GO:0048477	oogenesis	ECO:0000304	TAS	PMID:10449356		7227	FlyBase		P
UniProtKB	O76922	aub	involved_in	GO:0030717	oocyte karyosome formation	ECO:0000304	TAS	PMID:11700288		7227	FlyBase		P
UniProtKB	O76922	aub	involved_in	GO:0007318	pole plasm protein localization	ECO:0000315	IMP	PMID:17199040		7227	FlyBase		P
UniProtKB	O76922	aub	involved_in	GO:0001556	oocyte maturation	ECO:0000315	IMP	PMID:12154120		7227	FlyBase		P
UniProtKB	O76922	aub	involved_in	GO:1903863	P granule assembly	ECO:0000314	IDA	PMID:20713507		7227	ComplexPortal		P
UniProtKB	O76922	aub	involved_in	GO:0048477	oogenesis	ECO:0000314	IDA	PMID:21179512		7227	ComplexPortal		P
UniProtKB	O77051	E2f2	involved_in	GO:0048477	oogenesis	ECO:0000304	TAS	PMID:14616073		7227	FlyBase		P
UniProtKB	O77069	Med	involved_in	GO:0030707	follicle cell of egg chamber development	ECO:0000315	IMP	PMID:16256740		7227	FlyBase		P
UniProtKB	O77069	Med	involved_in	GO:0042078	germ-line stem cell division	ECO:0000315	IMP	PMID:9695953		7227	FlyBase		P
UniProtKB	O77135	spn-B	involved_in	GO:0048477	oogenesis	ECO:0000304	TAS	PMID:10449356		7227	FlyBase		P
UniProtKB	O77135	spn-B	involved_in	GO:0048477	oogenesis	ECO:0000316	IGI	PMID:9362456	FB:FBgn0000810	7227	FlyBase		P
UniProtKB	O77135	spn-B	involved_in	GO:0007294	germarium-derived oocyte fate determination	ECO:0000316	IGI	PMID:9362456	FB:FBgn0002899	7227	FlyBase		P
UniProtKB	O77135	spn-B	involved_in	GO:0030717	oocyte karyosome formation	ECO:0000315	IMP	PMID:9362456		7227	FlyBase		P
UniProtKB	O96046	Cortactin	involved_in	GO:0007298	border follicle cell migration	ECO:0000315	IMP	PMID:14706700		7227	FlyBase		P
UniProtKB	O96046	Cortactin	involved_in	GO:0007298	border follicle cell migration	ECO:0000315	IMP	PMID:20385776		7227	FlyBase		P
UniProtKB	O96046	Cortactin	involved_in	GO:0007301	female germline ring canal formation	ECO:0000315	IMP	PMID:14706700		7227	FlyBase		P
UniProtKB	O96525	upd1	involved_in	GO:0030707	follicle cell of egg chamber development	ECO:0000315	IMP	PMID:12586061		7227	FlyBase		P
UniProtKB	O96525	upd1	involved_in	GO:0030707	follicle cell of egg chamber development	ECO:0000315	IMP	PMID:15944190		7227	FlyBase		P
UniProtKB	O96525	upd1	involved_in	GO:0007298	border follicle cell migration	ECO:0000315	IMP	PMID:12586061		7227	FlyBase		P
UniProtKB	O96782	baz	involved_in	GO:0030709	border follicle cell delamination	ECO:0000315	IMP	PMID:18976916		7227	FlyBase		P
UniProtKB	O96782	baz	involved_in	GO:0016325	oocyte microtubule cytoskeleton organization	ECO:0000315	IMP	PMID:20152826		7227	FlyBase		P
UniProtKB	O96782	baz	involved_in	GO:0007294	germarium-derived oocyte fate determination	ECO:0000315	IMP	PMID:11734648		7227	FlyBase		P
UniProtKB	O96782	baz	involved_in	GO:0007298	border follicle cell migration	ECO:0000315	IMP	PMID:23173089		7227	FlyBase		P
UniProtKB	O96782	baz	involved_in	GO:0007298	border follicle cell migration	ECO:0000315	IMP	PMID:15456726		7227	FlyBase		P
UniProtKB	O96782	baz	involved_in	GO:0007299	follicle cell of egg chamber-cell adhesion	ECO:0000315	IMP	PMID:12642496		7227	FlyBase		P
UniProtKB	O96782	baz	involved_in	GO:0007314	oocyte anterior/posterior axis specification	ECO:0000315	IMP	PMID:20430751		7227	FlyBase		P
UniProtKB	O97111	par-6	involved_in	GO:0007298	border follicle cell migration	ECO:0000315	IMP	PMID:15456726		7227	FlyBase		P
UniProtKB	O97143	SAK	involved_in	GO:0007288	sperm axoneme assembly	ECO:0000315	IMP	PMID:16326102		7227	FlyBase		P
UniProtKB	O97417	didum	NOT|involved_in	GO:0048477	oogenesis	ECO:0000315	IMP	PMID:16126191		7227	FlyBase		P
UniProtKB	O97417	didum	involved_in	GO:0007291	sperm individualization	ECO:0000315	IMP	PMID:16126191		7227	FlyBase		P
UniProtKB	P00522	Abl	involved_in	GO:0007303	cytoplasmic transport, nurse cell to oocyte	ECO:0000315	IMP	PMID:19576200		7227	FlyBase		P
UniProtKB	P00528	Src64B	involved_in	GO:0048477	oogenesis	ECO:0000315	IMP	PMID:15979065		7227	FlyBase		P
UniProtKB	P00528	Src64B	involved_in	GO:0030708	germarium-derived female germ-line cyst encapsulation	ECO:0000315	IMP	PMID:16775001		7227	FlyBase		P
UniProtKB	P00528	Src64B	involved_in	GO:0030717	oocyte karyosome formation	ECO:0000315	IMP	PMID:15979065		7227	FlyBase		P
UniProtKB	P00528	Src64B	involved_in	GO:0030723	ovarian fusome organization	ECO:0000315	IMP	PMID:15979065		7227	FlyBase		P
UniProtKB	P00528	Src64B	involved_in	GO:0008302	female germline ring canal formation, actin assembly	ECO:0000315	IMP	PMID:11854310		7227	FlyBase		P
UniProtKB	P00528	Src64B	involved_in	GO:0008335	female germline ring canal stabilization	ECO:0000315	IMP	PMID:9655810		7227	FlyBase		P
UniProtKB	P00528	Src64B	involved_in	GO:0007293	germarium-derived egg chamber formation	ECO:0000315	IMP	PMID:16775001		7227	FlyBase		P
UniProtKB	P00528	Src64B	involved_in	GO:0007300	ovarian nurse cell to oocyte transport	ECO:0000315	IMP	PMID:15979065		7227	FlyBase		P
UniProtKB	P00528	Src64B	involved_in	GO:0007301	female germline ring canal formation	ECO:0000315	IMP	PMID:9655810		7227	FlyBase		P
UniProtKB	P00528	Src64B	involved_in	GO:0007301	female germline ring canal formation	ECO:0000315	IMP	PMID:16775001		7227	FlyBase		P
UniProtKB	P02828	Hsp83	involved_in	GO:0048477	oogenesis	ECO:0000316	IGI	PMID:19101615	FB:FBgn0000392	7227	FlyBase		P
UniProtKB	P02828	Hsp83	involved_in	GO:0019094	pole plasm mRNA localization	ECO:0000315	IMP	PMID:17565952		7227	FlyBase		P
UniProtKB	P04412	Egfr	involved_in	GO:0030381	chorion-containing eggshell pattern formation	ECO:0000316	IGI	PMID:11606538	FB:FBgn0003205	7227	FlyBase		P
UniProtKB	P04412	Egfr	involved_in	GO:0007298	border follicle cell migration	ECO:0000316	IGI	PMID:23525006	FB:FBgn0040068	7227	FlyBase		P
UniProtKB	P04412	Egfr	involved_in	GO:0008071	maternal determination of dorsal/ventral axis, ovarian follicular epithelium, soma encoded	ECO:0000315	IMP	PMID:3107840		7227	FlyBase		P
UniProtKB	P04412	Egfr	involved_in	GO:0007298	border follicle cell migration	ECO:0000315	IMP	PMID:11141565		7227	FlyBase		P
UniProtKB	P04412	Egfr	involved_in	GO:0007309	oocyte axis specification	ECO:0000315	IMP	PMID:16908845		7227	FlyBase		P
UniProtKB	P04657	Cyt-c-d	involved_in	GO:0007291	sperm individualization	ECO:0000315	IMP	PMID:12737804		7227	FlyBase		P
UniProtKB	P04657	Cyt-c-d	involved_in	GO:0007291	sperm individualization	ECO:0000315	IMP	PMID:16362035		7227	FlyBase		P
UniProtKB	P05661	Mhc	involved_in	GO:0007298	border follicle cell migration	ECO:0000315	IMP	PMID:16580994		7227	FlyBase		P
UniProtKB	P06605	alphaTub84D	involved_in	GO:0007288	sperm axoneme assembly	ECO:0000315	IMP	PMID:9188100		7227	FlyBase		P
UniProtKB	P06754	Tm1	involved_in	GO:0007315	pole plasm assembly	ECO:0000303	NAS	PMID:8970731		7227	FlyBase		P
UniProtKB	P06754	Tm1	involved_in	GO:0045451	pole plasm oskar mRNA localization	ECO:0000304	TAS	PMID:11700288		7227	FlyBase		P
UniProtKB	P06754	Tm1	involved_in	GO:0045451	pole plasm oskar mRNA localization	ECO:0000304	TAS	PMID:12446149		7227	FlyBase		P
UniProtKB	P06754	Tm1	involved_in	GO:0048477	oogenesis	ECO:0000304	TAS	PMID:9988212		7227	FlyBase		P
UniProtKB	P06754	Tm1	involved_in	GO:0045451	pole plasm oskar mRNA localization	ECO:0000315	IMP	PMID:7566149		7227	FlyBase		P
UniProtKB	P07182	Cp36	involved_in	GO:0007305	vitelline membrane formation involved in chorion-containing eggshell formation	ECO:0000315	IMP	PMID:11819114		7227	FlyBase		P
UniProtKB	P07207	N	involved_in	GO:0048477	oogenesis	ECO:0007322	IEA	GO_REF:0000043	UniProtKB-KW:KW-0896	7227	UniProt		P
UniProtKB	P07207	N	involved_in	GO:0048477	oogenesis	ECO:0000315	IMP	PMID:14536057		7227	FlyBase		P
UniProtKB	P07207	N	involved_in	GO:0030707	follicle cell of egg chamber development	ECO:0000315	IMP	PMID:26205122		7227	FlyBase		P
UniProtKB	P07207	N	involved_in	GO:0030707	follicle cell of egg chamber development	ECO:0000315	IMP	PMID:16223477		7227	FlyBase		P
UniProtKB	P07207	N	involved_in	GO:0030707	follicle cell of egg chamber development	ECO:0000315	IMP	PMID:29093440		7227	FlyBase		P
UniProtKB	P07207	N	involved_in	GO:0030713	follicle cell of egg chamber stalk formation	ECO:0000315	IMP	PMID:9012507		7227	FlyBase		P
UniProtKB	P07207	N	involved_in	GO:0030713	follicle cell of egg chamber stalk formation	ECO:0000315	IMP	PMID:14536057		7227	FlyBase		P
UniProtKB	P07207	N	involved_in	GO:0030720	oocyte localization involved in germarium-derived egg chamber formation	ECO:0000315	IMP	PMID:14536057		7227	FlyBase		P
UniProtKB	P07207	N	involved_in	GO:0007293	germarium-derived egg chamber formation	ECO:0000315	IMP	PMID:11493544		7227	FlyBase		P
UniProtKB	P07207	N	involved_in	GO:0007297	follicle cell of egg chamber migration	ECO:0000315	IMP	PMID:16223477		7227	FlyBase		P
UniProtKB	P07207	N	involved_in	GO:0007298	border follicle cell migration	ECO:0000315	IMP	PMID:16014514		7227	FlyBase		P
UniProtKB	P07207	N	involved_in	GO:0007298	border follicle cell migration	ECO:0000315	IMP	PMID:17010965		7227	FlyBase		P
UniProtKB	P07664	Sry-delta	involved_in	GO:0048477	oogenesis	ECO:0000316	IGI	PMID:7958928	FB:FBgn0000166	7227	FlyBase		P
UniProtKB	P07664	Sry-delta	involved_in	GO:0045450	bicoid mRNA localization	ECO:0000315	IMP	PMID:17268469		7227	UniProt		P
UniProtKB	P07713	dpp	involved_in	GO:0030707	follicle cell of egg chamber development	ECO:0000315	IMP	PMID:8625842		7227	FlyBase		P
UniProtKB	P07713	dpp	involved_in	GO:0042078	germ-line stem cell division	ECO:0000315	IMP	PMID:9695953		7227	FlyBase		P
UniProtKB	P07713	dpp	involved_in	GO:0042078	germ-line stem cell division	ECO:0000315	IMP	PMID:15927177		7227	FlyBase		P
UniProtKB	P07713	dpp	involved_in	GO:0007281	germ cell development	ECO:0000315	IMP	PMID:16280348		7227	FlyBase		P
UniProtKB	P07713	dpp	involved_in	GO:0007304	chorion-containing eggshell formation	ECO:0000315	IMP	PMID:15857915		7227	FlyBase		P
UniProtKB	P07713	dpp	involved_in	GO:0007313	maternal specification of dorsal/ventral axis, oocyte, soma encoded	ECO:0000315	IMP	PMID:16781701		7227	FlyBase		P
UniProtKB	P07909	Hrb98DE	involved_in	GO:0048477	oogenesis	ECO:0000315	IMP	PMID:22453833		7227	FlyBase		P
UniProtKB	P08111	l(2)gl	involved_in	GO:0016325	oocyte microtubule cytoskeleton organization	ECO:0000315	IMP	PMID:18094021		7227	FlyBase		P
UniProtKB	P08111	l(2)gl	involved_in	GO:0007314	oocyte anterior/posterior axis specification	ECO:0000315	IMP	PMID:18094021		7227	FlyBase		P
UniProtKB	P08181	CkIIalpha	involved_in	GO:0007310	oocyte dorsal/ventral axis specification	ECO:0000316	IGI	PMID:21949709	FB:FBgn0004882	7227	FlyBase		P
UniProtKB	P08181	CkIIalpha	involved_in	GO:0007310	oocyte dorsal/ventral axis specification	ECO:0000315	IMP	PMID:21949709		7227	FlyBase		P
UniProtKB	P08182	CkIIbeta	involved_in	GO:0007310	oocyte dorsal/ventral axis specification	ECO:0000316	IGI	PMID:21949709	FB:FBgn0004882	7227	FlyBase		P
UniProtKB	P08182	CkIIbeta	involved_in	GO:0007310	oocyte dorsal/ventral axis specification	ECO:0000315	IMP	PMID:21949709		7227	FlyBase		P
UniProtKB	P08630	Btk29A	involved_in	GO:0048477	oogenesis	ECO:0000315	IMP	PMID:15979065		7227	FlyBase		P
UniProtKB	P08630	Btk29A	involved_in	GO:0030717	oocyte karyosome formation	ECO:0000315	IMP	PMID:15979065		7227	FlyBase		P
UniProtKB	P08630	Btk29A	involved_in	GO:0030723	ovarian fusome organization	ECO:0000315	IMP	PMID:15979065		7227	FlyBase		P
UniProtKB	P08630	Btk29A	involved_in	GO:0007300	ovarian nurse cell to oocyte transport	ECO:0000315	IMP	PMID:15979065		7227	FlyBase		P
UniProtKB	P08630	Btk29A	involved_in	GO:0007301	female germline ring canal formation	ECO:0000315	IMP	PMID:9660965		7227	FlyBase		P
UniProtKB	P08630	Btk29A	involved_in	GO:0007301	female germline ring canal formation	ECO:0000315	IMP	PMID:25803041		7227	FlyBase		P
UniProtKB	P08630	Btk29A	involved_in	GO:0007301	female germline ring canal formation	ECO:0000314	IDA	PMID:9660966		7227	UniProt		P
UniProtKB	P08630	Btk29A	involved_in	GO:0007301	female germline ring canal formation	ECO:0000314	IDA	PMID:9655810		7227	UniProt		P
UniProtKB	P08645	Rap1	involved_in	GO:0007298	border follicle cell migration	ECO:0000315	IMP	PMID:29466741		7227	FlyBase		P
UniProtKB	P08646	Ras85D	involved_in	GO:0030381	chorion-containing eggshell pattern formation	ECO:0000315	IMP	PMID:11606538		7227	FlyBase		P
UniProtKB	P08646	Ras85D	involved_in	GO:0030381	chorion-containing eggshell pattern formation	ECO:0000315	IMP	PMID:11959829		7227	FlyBase		P
UniProtKB	P08646	Ras85D	involved_in	GO:0007298	border follicle cell migration	ECO:0000315	IMP	PMID:11141565		7227	FlyBase		P
UniProtKB	P08646	Ras85D	involved_in	GO:0007309	oocyte axis specification	ECO:0000315	IMP	PMID:16908845		7227	FlyBase		P
UniProtKB	P09052	vas	involved_in	GO:0048477	oogenesis	ECO:0007322	IEA	GO_REF:0000043	UniProtKB-KW:KW-0896	7227	UniProt		P
UniProtKB	P09081	bcd	involved_in	GO:0048477	oogenesis	ECO:0000315	IMP	PMID:15649476		7227	FlyBase		P
UniProtKB	P09208	InR	involved_in	GO:0048132	female germ-line stem cell asymmetric division	ECO:0000315	IMP	PMID:19336466		7227	FlyBase		P
UniProtKB	P09208	InR	involved_in	GO:0048133	male germ-line stem cell asymmetric division	ECO:0000315	IMP	PMID:19384053		7227	FlyBase		P
UniProtKB	P09208	InR	involved_in	GO:0030707	follicle cell of egg chamber development	ECO:0000315	IMP	PMID:26205122		7227	FlyBase		P
UniProtKB	P09208	InR	involved_in	GO:0042078	germ-line stem cell division	ECO:0000315	IMP	PMID:29549109		7227	FlyBase		P
UniProtKB	P09615	wg	involved_in	GO:0030707	follicle cell of egg chamber development	ECO:0000315	IMP	PMID:12783796		7227	FlyBase		P
UniProtKB	P10041	Dl	involved_in	GO:0048477	oogenesis	ECO:0000315	IMP	PMID:14536057		7227	FlyBase		P
UniProtKB	P10041	Dl	involved_in	GO:0030707	follicle cell of egg chamber development	ECO:0000315	IMP	PMID:16542414		7227	FlyBase		P
UniProtKB	P10041	Dl	involved_in	GO:0030713	follicle cell of egg chamber stalk formation	ECO:0000315	IMP	PMID:14536057		7227	FlyBase		P
UniProtKB	P10041	Dl	involved_in	GO:0030713	follicle cell of egg chamber stalk formation	ECO:0000315	IMP	PMID:17332535		7227	FlyBase		P
UniProtKB	P10041	Dl	involved_in	GO:0030720	oocyte localization involved in germarium-derived egg chamber formation	ECO:0000315	IMP	PMID:14536057		7227	FlyBase		P
UniProtKB	P10041	Dl	involved_in	GO:0007298	border follicle cell migration	ECO:0000315	IMP	PMID:17010965		7227	FlyBase		P
UniProtKB	P10180	ct	involved_in	GO:0048477	oogenesis	ECO:0000315	IMP	PMID:10471713		7227	FlyBase		P
UniProtKB	P10383	otu	involved_in	GO:0048477	oogenesis	ECO:0000304	TAS	PMID:11131516		7227	FlyBase		P
UniProtKB	P10383	otu	involved_in	GO:0007281	germ cell development	ECO:0000304	TAS	PMID:9813190		7227	FlyBase		P
UniProtKB	P10987	Act5C	involved_in	GO:0007291	sperm individualization	ECO:0000270	IEP	PMID:12642486		7227	FlyBase		P
UniProtKB	P11147	Hsc70-4	involved_in	GO:0030707	follicle cell of egg chamber development	ECO:0000315	IMP	PMID:26205122		7227	FlyBase		P
UniProtKB	P11346	Raf	involved_in	GO:0007298	border follicle cell migration	ECO:0000316	IGI	PMID:17637670	FB:FBgn0003416	7227	FlyBase		P
UniProtKB	P11346	Raf	involved_in	GO:0008069	dorsal/ventral axis specification, ovarian follicular epithelium	ECO:0000315	IMP	PMID:7926754		7227	FlyBase		P
UniProtKB	P11420	da	involved_in	GO:0048477	oogenesis	ECO:0000315	IMP	PMID:12070099		7227	FlyBase		P
UniProtKB	P11420	da	involved_in	GO:0030707	follicle cell of egg chamber development	ECO:0000315	IMP	PMID:8149916		7227	FlyBase		P
UniProtKB	P11449	Vm26Aa	involved_in	GO:0048477	oogenesis	ECO:0007001	HMP	PMID:1783295		7227	FlyBase		P
UniProtKB	P11449	Vm26Aa	involved_in	GO:0007305	vitelline membrane formation involved in chorion-containing eggshell formation	ECO:0000270	IEP	PMID:3119397		7227	FlyBase		P
UniProtKB	P11536	Eip74EF	involved_in	GO:0048477	oogenesis	ECO:0000303	NAS	PMID:10920384		7227	FlyBase		P
UniProtKB	P11584	mys	involved_in	GO:0007298	border follicle cell migration	ECO:0000315	IMP	PMID:22827336		7227	FlyBase		P
UniProtKB	P12080	if	involved_in	GO:0007298	border follicle cell migration	ECO:0000315	IMP	PMID:22827336		7227	FlyBase		P
UniProtKB	P12370	Pka-C1	involved_in	GO:0048477	oogenesis	ECO:0000315	IMP	PMID:7734392		7227	FlyBase		P
UniProtKB	P12370	Pka-C1	involved_in	GO:0008103	oocyte microtubule cytoskeleton polarization	ECO:0000315	IMP	PMID:7528157		7227	FlyBase		P
UniProtKB	P12370	Pka-C1	involved_in	GO:0007314	oocyte anterior/posterior axis specification	ECO:0000315	IMP	PMID:7528157		7227	FlyBase		P
UniProtKB	P12370	Pka-C1	involved_in	GO:0007314	oocyte anterior/posterior axis specification	ECO:0000315	IMP	PMID:16291786		7227	FlyBase		P
UniProtKB	P12613	CCT1	involved_in	GO:0030707	follicle cell of egg chamber development	ECO:0000315	IMP	PMID:26205122		7227	FlyBase		P
UniProtKB	P12982	Pp1-87B	involved_in	GO:0048477	oogenesis	ECO:0000315	IMP	PMID:8224813		7227	FlyBase		P
UniProtKB	P13055	Eip75B	involved_in	GO:0048477	oogenesis	ECO:0000303	NAS	PMID:10920384		7227	FlyBase		P
UniProtKB	P13238	Vm26Ab	involved_in	GO:0007304	chorion-containing eggshell formation	ECO:0007001	HMP	PMID:1783295		7227	FlyBase		P
UniProtKB	P13238	Vm26Ab	involved_in	GO:0007305	vitelline membrane formation involved in chorion-containing eggshell formation	ECO:0000315	IMP	PMID:20832396		7227	FlyBase		P
UniProtKB	P13395	alpha-Spec	involved_in	GO:0030727	germarium-derived female germ-line cyst formation	ECO:0000315	IMP	PMID:9012516		7227	FlyBase		P
UniProtKB	P13395	alpha-Spec	involved_in	GO:0007294	germarium-derived oocyte fate determination	ECO:0000315	IMP	PMID:9012516		7227	FlyBase		P
UniProtKB	P13395	alpha-Spec	involved_in	GO:0007308	oocyte construction	ECO:0000315	IMP	PMID:9012516		7227	FlyBase		P
UniProtKB	P13468	fs(1)K10	involved_in	GO:0048477	oogenesis	ECO:0000315	IMP	DOI:10.1007/BF00848670		7227	FlyBase		P
UniProtKB	P13468	fs(1)K10	involved_in	GO:0030707	follicle cell of egg chamber development	ECO:0000315	IMP	PMID:26205122		7227	FlyBase		P
UniProtKB	P13468	fs(1)K10	involved_in	GO:0019094	pole plasm mRNA localization	ECO:0000315	IMP	PMID:15385627		7227	FlyBase		P
UniProtKB	P13582	ea	involved_in	GO:0007311	maternal specification of dorsal/ventral axis, oocyte, germ-line encoded	ECO:0000304	TAS	PMID:10449356		7227	FlyBase		P
UniProtKB	P14083	lov	involved_in	GO:0048477	oogenesis	ECO:0000315	IMP	PMID:23620738		7227	FlyBase		P
UniProtKB	P16568	BicD	involved_in	GO:0048477	oogenesis	ECO:0007001	HMP	PMID:1783295		7227	FlyBase		P
UniProtKB	P16568	BicD	involved_in	GO:0007309	oocyte axis specification	ECO:0000304	TAS	PMID:11784091		7227	FlyBase		P
UniProtKB	P16568	BicD	involved_in	GO:0007312	oocyte nucleus migration involved in oocyte dorsal/ventral axis specification	ECO:0000304	TAS	PMID:9642168		7227	FlyBase		P
UniProtKB	P16568	BicD	involved_in	GO:0048477	oogenesis	ECO:0000315	IMP	PMID:23450845		7227	FlyBase		P
UniProtKB	P16568	BicD	involved_in	GO:0008103	oocyte microtubule cytoskeleton polarization	ECO:0000315	IMP	PMID:11254350		7227	FlyBase		P
UniProtKB	P16568	BicD	involved_in	GO:0007293	germarium-derived egg chamber formation	ECO:0000315	IMP	PMID:11254350		7227	FlyBase		P
UniProtKB	P16568	BicD	involved_in	GO:0007294	germarium-derived oocyte fate determination	ECO:0000315	IMP	PMID:1959135		7227	FlyBase		P
UniProtKB	P16621	Lar	involved_in	GO:0048477	oogenesis	ECO:0000315	IMP	PMID:12972609		7227	FlyBase		P
UniProtKB	P16621	Lar	involved_in	GO:0060269	centripetally migrating follicle cell migration	ECO:0000315	IMP	PMID:28292425		7227	FlyBase		P
UniProtKB	P16905	Pka-R1	involved_in	GO:0008103	oocyte microtubule cytoskeleton polarization	ECO:0000315	IMP	PMID:10985383		7227	FlyBase		P
UniProtKB	P16909	Mst77F	involved_in	GO:0035092	sperm DNA condensation	ECO:0000316	IGI	PMID:27810970	FB:FBgn0013300,FB:FBgn0013301	7227	FlyBase		P
UniProtKB	P16914	elav	involved_in	GO:0007281	germ cell development	ECO:0000303	NAS	PMID:10893231		7227	UniProt		P
UniProtKB	P17133	snRNP-U1-70K	involved_in	GO:0048477	oogenesis	ECO:0000315	IMP	PMID:24244416		7227	FlyBase		P
UniProtKB	P17210	Khc	involved_in	GO:0045451	pole plasm oskar mRNA localization	ECO:0000303	NAS	PMID:12477402		7227	FlyBase		P
UniProtKB	P17210	Khc	involved_in	GO:0007303	cytoplasmic transport, nurse cell to oocyte	ECO:0000304	TAS	PMID:12477402		7227	FlyBase		P
UniProtKB	P17210	Khc	involved_in	GO:0045451	pole plasm oskar mRNA localization	ECO:0000315	IMP	PMID:27802167		7227	FlyBase		P
UniProtKB	P17210	Khc	involved_in	GO:0008103	oocyte microtubule cytoskeleton polarization	ECO:0000315	IMP	PMID:17275299		7227	FlyBase		P
UniProtKB	P17210	Khc	involved_in	GO:0007310	oocyte dorsal/ventral axis specification	ECO:0000315	IMP	PMID:12225672		7227	FlyBase		P
UniProtKB	P17210	Khc	involved_in	GO:0007315	pole plasm assembly	ECO:0000315	IMP	PMID:12134163		7227	FlyBase		P
UniProtKB	P17671	Eip75B	involved_in	GO:0048477	oogenesis	ECO:0000303	NAS	PMID:10920384		7227	FlyBase		P
UniProtKB	P17672	Eip75B	involved_in	GO:0048477	oogenesis	ECO:0000303	NAS	PMID:10920384		7227	FlyBase		P
UniProtKB	P17789	ttk	involved_in	GO:0030707	follicle cell of egg chamber development	ECO:0000315	IMP	PMID:16542414		7227	FlyBase		P
UniProtKB	P18169	dec	involved_in	GO:0007304	chorion-containing eggshell formation	ECO:0000256	IEA	GO_REF:0000002	InterPro:IPR006718|InterPro:IPR006719|InterPro:IPR006720	7227	InterPro		P
UniProtKB	P18169	dec	involved_in	GO:0007304	chorion-containing eggshell formation	ECO:0000304	TAS	PMID:7589807		7227	FlyBase		P
UniProtKB	P18169	dec	involved_in	GO:0007304	chorion-containing eggshell formation	ECO:0000315	IMP	PMID:12648483		7227	FlyBase		P
UniProtKB	P18170	dec	involved_in	GO:0007304	chorion-containing eggshell formation	ECO:0000256	IEA	GO_REF:0000002	InterPro:IPR006718|InterPro:IPR006719|InterPro:IPR006720	7227	InterPro		P
UniProtKB	P18170	dec	involved_in	GO:0007304	chorion-containing eggshell formation	ECO:0000304	TAS	PMID:7589807		7227	FlyBase		P
UniProtKB	P18170	dec	involved_in	GO:0007304	chorion-containing eggshell formation	ECO:0000315	IMP	PMID:12648483		7227	FlyBase		P
UniProtKB	P18171	dec	involved_in	GO:0007304	chorion-containing eggshell formation	ECO:0000256	IEA	GO_REF:0000002	InterPro:IPR006718|InterPro:IPR006719|InterPro:IPR006720	7227	InterPro		P
UniProtKB	P18171	dec	involved_in	GO:0007304	chorion-containing eggshell formation	ECO:0000304	TAS	PMID:7589807		7227	FlyBase		P
UniProtKB	P18171	dec	involved_in	GO:0007304	chorion-containing eggshell formation	ECO:0000315	IMP	PMID:12648483		7227	FlyBase		P
UniProtKB	P18431	sgg	involved_in	GO:0048477	oogenesis	ECO:0000315	IMP	PMID:12783796		7227	FlyBase		P
UniProtKB	P18431	sgg	involved_in	GO:0030707	follicle cell of egg chamber development	ECO:0000315	IMP	PMID:16542414		7227	FlyBase		P
UniProtKB	P18475	tor	involved_in	GO:0030381	chorion-containing eggshell pattern formation	ECO:0007001	HMP	PMID:1783295		7227	FlyBase		P
UniProtKB	P18491	emc	involved_in	GO:0030381	chorion-containing eggshell pattern formation	ECO:0000315	IMP	PMID:16026970		7227	FlyBase		P
UniProtKB	P18502	ptc	involved_in	GO:0030707	follicle cell of egg chamber development	ECO:0000315	IMP	PMID:29093440		7227	FlyBase		P
UniProtKB	P18537	fz	involved_in	GO:0007298	border follicle cell migration	ECO:0000315	IMP	PMID:17652348		7227	FlyBase		P
UniProtKB	P18824	arm	involved_in	GO:0048477	oogenesis	ECO:0000315	IMP	PMID:12783796		7227	FlyBase		P
UniProtKB	P19339	Sxl	involved_in	GO:0009994	oocyte differentiation	ECO:0000314	IDA	PMID:17067567		7227	FlyBase		P
UniProtKB	P19339	Sxl	involved_in	GO:0048477	oogenesis	ECO:0000304	TAS	PMID:10648226		7227	FlyBase		P
UniProtKB	P19339	Sxl	involved_in	GO:0048142	germarium-derived cystoblast division	ECO:0000315	IMP	PMID:29845608		7227	FlyBase		P
UniProtKB	P20105	Eip74EF	involved_in	GO:0048477	oogenesis	ECO:0000303	NAS	PMID:10920384		7227	FlyBase		P
UniProtKB	P20153	usp	involved_in	GO:0007281	germ cell development	ECO:0000315	IMP	PMID:21423150		7227	FlyBase		P
UniProtKB	P20153	usp	involved_in	GO:0007298	border follicle cell migration	ECO:0000315	IMP	PMID:11163181		7227	FlyBase		P
UniProtKB	P20240	Ote	involved_in	GO:0048477	oogenesis	ECO:0007001	HMP	PMID:1783295		7227	FlyBase		P
UniProtKB	P20439	CycB	involved_in	GO:0048134	germ-line cyst formation	ECO:0000316	IGI	PMID:29198563	FB:FBgn0016053	7227	FlyBase		P
UniProtKB	P20439	CycB	involved_in	GO:0048134	germ-line cyst formation	ECO:0000315	IMP	PMID:29198563		7227	FlyBase		P
UniProtKB	P20482	cnc	involved_in	GO:0051663	oocyte nucleus localization involved in oocyte dorsal/ventral axis specification	ECO:0000315	IMP	PMID:11518508		7227	FlyBase		P
UniProtKB	P20482	cnc	involved_in	GO:0008103	oocyte microtubule cytoskeleton polarization	ECO:0000315	IMP	PMID:11518508		7227	FlyBase		P
UniProtKB	P20482	cnc	involved_in	GO:0007310	oocyte dorsal/ventral axis specification	ECO:0000315	IMP	PMID:11518508		7227	FlyBase		P
UniProtKB	P21187	pAbp	involved_in	GO:0048477	oogenesis	ECO:0000315	IMP	PMID:18082158		7227	FlyBase		P
UniProtKB	P21187	pAbp	involved_in	GO:0048599	oocyte development	ECO:0000315	IMP	PMID:21782810		7227	FlyBase		P
UniProtKB	P21187	pAbp	involved_in	GO:0007289	spermatid nucleus differentiation	ECO:0000315	IMP	PMID:20604743		7227	FlyBase		P
UniProtKB	P21519	mam	involved_in	GO:0030707	follicle cell of egg chamber development	ECO:0000315	IMP	PMID:26205122		7227	FlyBase		P
UniProtKB	P21525	kay	involved_in	GO:0007281	germ cell development	ECO:0000315	IMP	PMID:22575490		7227	FlyBase		P
UniProtKB	P21525	kay	involved_in	GO:0007297	follicle cell of egg chamber migration	ECO:0000315	IMP	PMID:11472834		7227	FlyBase		P
UniProtKB	P22700	SERCA	involved_in	GO:0030707	follicle cell of egg chamber development	ECO:0000315	IMP	PMID:26205122		7227	FlyBase		P
UniProtKB	P22745	bam	involved_in	GO:0048477	oogenesis	ECO:0007322	IEA	GO_REF:0000043	UniProtKB-KW:KW-0896	7227	UniProt		P
UniProtKB	P22745	bam	involved_in	GO:0098730	male germline stem cell symmetric division	ECO:0000315	IMP	PMID:18371420		7227	FlyBase		P
UniProtKB	P22745	bam	involved_in	GO:0048132	female germ-line stem cell asymmetric division	ECO:0000315	IMP	PMID:19556547		7227	FlyBase		P
UniProtKB	P22745	bam	involved_in	GO:0048477	oogenesis	ECO:0000315	IMP	PMID:7555720		7227	FlyBase		P
UniProtKB	P22745	bam	involved_in	GO:0048477	oogenesis	ECO:0000315	IMP	PMID:19556547		7227	FlyBase		P
UniProtKB	P22745	bam	involved_in	GO:0030727	germarium-derived female germ-line cyst formation	ECO:0000315	IMP	PMID:16280348		7227	FlyBase		P
UniProtKB	P22745	bam	involved_in	GO:0042078	germ-line stem cell division	ECO:0000315	IMP	PMID:15927177		7227	FlyBase		P
UniProtKB	P22745	bam	involved_in	GO:0007282	cystoblast division	ECO:0000315	IMP	PMID:7555720		7227	FlyBase		P
UniProtKB	P23128	me31B	involved_in	GO:0030707	follicle cell of egg chamber development	ECO:0000315	IMP	PMID:26205122		7227	FlyBase		P
UniProtKB	P23572	Cdk1	involved_in	GO:0048142	germarium-derived cystoblast division	ECO:0000315	IMP	PMID:16107480		7227	FlyBase		P
UniProtKB	P23572	Cdk1	involved_in	GO:0030707	follicle cell of egg chamber development	ECO:0000315	IMP	PMID:26205122		7227	FlyBase		P
UniProtKB	P23647	fu	involved_in	GO:0007293	germarium-derived egg chamber formation	ECO:0000315	IMP	PMID:12163413		7227	FlyBase		P
UniProtKB	P23696	mts	involved_in	GO:0048477	oogenesis	ECO:0000315	IMP	PMID:8595878		7227	FlyBase		P
UniProtKB	P25158	osk	involved_in	GO:0019094	pole plasm mRNA localization	ECO:0000304	TAS	PMID:12655640		7227	FlyBase		P
UniProtKB	P25158	osk	involved_in	GO:0007315	pole plasm assembly	ECO:0000304	TAS	PMID:2151612		7227	FlyBase		P
UniProtKB	P25158	osk	involved_in	GO:0007315	pole plasm assembly	ECO:0000304	TAS	PMID:8970731		7227	FlyBase		P
UniProtKB	P25158	osk	involved_in	GO:0007315	pole plasm assembly	ECO:0000304	TAS	PMID:10449356		7227	FlyBase		P
UniProtKB	P25158	osk	involved_in	GO:0007315	pole plasm assembly	ECO:0000304	TAS	PMID:11131516		7227	FlyBase		P
UniProtKB	P25158	osk	involved_in	GO:0007315	pole plasm assembly	ECO:0000304	TAS	PMID:11784091		7227	FlyBase		P
UniProtKB	P25158	osk	involved_in	GO:0007318	pole plasm protein localization	ECO:0000304	TAS	PMID:8804312		7227	FlyBase		P
UniProtKB	P25158	osk	involved_in	GO:1903863	P granule assembly	ECO:0000315	IMP	PMID:30260314		7227	FlyBase		P
UniProtKB	P25158	osk	involved_in	GO:0048477	oogenesis	ECO:0000315	IMP	PMID:16835436		7227	FlyBase		P
UniProtKB	P25158	osk	involved_in	GO:0030719	P granule organization	ECO:0000315	IMP	PMID:15090597		7227	FlyBase		P
UniProtKB	P25158	osk	involved_in	GO:0008103	oocyte microtubule cytoskeleton polarization	ECO:0000315	IMP	PMID:17275299		7227	FlyBase		P
UniProtKB	P25158	osk	involved_in	GO:0007281	germ cell development	ECO:0000315	IMP	PMID:16835436		7227	FlyBase		P
UniProtKB	P25159	stau	involved_in	GO:0045450	bicoid mRNA localization	ECO:0000304	TAS	PMID:7681599		7227	FlyBase		P
UniProtKB	P25159	stau	involved_in	GO:0045450	bicoid mRNA localization	ECO:0000304	TAS	PMID:11700288		7227	FlyBase		P
UniProtKB	P25159	stau	involved_in	GO:0048477	oogenesis	ECO:0000304	TAS	PMID:9988212		7227	FlyBase		P
UniProtKB	P25159	stau	involved_in	GO:0007315	pole plasm assembly	ECO:0000315	IMP	PMID:2151612		7227	FlyBase		P
UniProtKB	P25159	stau	involved_in	GO:0007316	pole plasm RNA localization	ECO:0000315	IMP	PMID:2151612		7227	FlyBase		P
UniProtKB	P25159	stau	involved_in	GO:0007318	pole plasm protein localization	ECO:0000315	IMP	PMID:16905128		7227	FlyBase		P
UniProtKB	P25723	tld	involved_in	GO:0007313	maternal specification of dorsal/ventral axis, oocyte, soma encoded	ECO:0000315	IMP	PMID:16781701		7227	FlyBase		P
UniProtKB	P25724	nos	involved_in	GO:0048477	oogenesis	ECO:0000318	IBA	PMID:21873635	FB:FBgn0002962|MGI:MGI:2675387|PANTHER:PTN000984469|WB:WBGene00003784|ZFIN:ZDB-GENE-011221-1	7227	GO_Central		P
UniProtKB	P25724	nos	involved_in	GO:0048477	oogenesis	ECO:0007322	IEA	GO_REF:0000043	UniProtKB-KW:KW-0896	7227	UniProt		P
UniProtKB	P25724	nos	involved_in	GO:0007314	oocyte anterior/posterior axis specification	ECO:0000303	NAS	PMID:10878576		7227	FlyBase		P
UniProtKB	P25724	nos	involved_in	GO:0048477	oogenesis	ECO:0000315	IMP	PMID:10101171		7227	FlyBase		P
UniProtKB	P25724	nos	involved_in	GO:0007281	germ cell development	ECO:0000315	IMP	PMID:14976263		7227	FlyBase		P
UniProtKB	P25822	pum	involved_in	GO:0048477	oogenesis	ECO:0000304	TAS	PMID:9988212		7227	FlyBase		P
UniProtKB	P25822	pum	involved_in	GO:0007281	germ cell development	ECO:0000304	TAS	PMID:11858839		7227	FlyBase		P
UniProtKB	P25823	tud	involved_in	GO:0030719	P granule organization	ECO:0000318	IBA	PMID:21873635	FB:FBgn0003891|PANTHER:PTN002741809	7227	GO_Central		P
UniProtKB	P25823	tud	involved_in	GO:0048477	oogenesis	ECO:0007322	IEA	GO_REF:0000043	UniProtKB-KW:KW-0896	7227	UniProt		P
UniProtKB	P25823	tud	involved_in	GO:0007281	germ cell development	ECO:0000304	TAS	PMID:11131516		7227	FlyBase		P
UniProtKB	P25823	tud	involved_in	GO:0007315	pole plasm assembly	ECO:0000304	TAS	PMID:8804312		7227	FlyBase		P
UniProtKB	P25823	tud	involved_in	GO:0007315	pole plasm assembly	ECO:0000304	TAS	PMID:8970731		7227	FlyBase		P
UniProtKB	P25823	tud	involved_in	GO:0007315	pole plasm assembly	ECO:0000304	TAS	PMID:11131516		7227	FlyBase		P
UniProtKB	P25823	tud	involved_in	GO:0030719	P granule organization	ECO:0000315	IMP	PMID:15495201		7227	FlyBase		P
UniProtKB	P25823	tud	involved_in	GO:0007281	germ cell development	ECO:0000315	IMP	PMID:16971472		7227	FlyBase		P
UniProtKB	P25823	tud	involved_in	GO:0007315	pole plasm assembly	ECO:0000315	IMP	PMID:2151612		7227	FlyBase		P
UniProtKB	P25823	tud	involved_in	GO:1903863	P granule assembly	ECO:0000314	IDA	PMID:20713507		7227	ComplexPortal		P
UniProtKB	P25823	tud	involved_in	GO:0048477	oogenesis	ECO:0000314	IDA	PMID:21179512		7227	ComplexPortal		P
UniProtKB	P25843	chic	involved_in	GO:0007300	ovarian nurse cell to oocyte transport	ECO:0007001	HMP	PMID:1783295		7227	FlyBase		P
UniProtKB	P25843	chic	involved_in	GO:0045451	pole plasm oskar mRNA localization	ECO:0000304	TAS	PMID:11700288		7227	FlyBase		P
UniProtKB	P25843	chic	involved_in	GO:0030717	oocyte karyosome formation	ECO:0000315	IMP	PMID:15979065		7227	FlyBase		P
UniProtKB	P25867	eff	involved_in	GO:0048132	female germ-line stem cell asymmetric division	ECO:0000315	IMP	PMID:19906849		7227	FlyBase		P
UniProtKB	P27091	gbb	involved_in	GO:0030707	follicle cell of egg chamber development	ECO:0000315	IMP	PMID:16256740		7227	FlyBase		P
UniProtKB	P27619	shi	involved_in	GO:0007291	sperm individualization	ECO:0000316	IGI	PMID:12432073	FB:FBgn0011225	7227	FlyBase		P
UniProtKB	P27619	shi	involved_in	GO:0030707	follicle cell of egg chamber development	ECO:0000315	IMP	PMID:26205122		7227	FlyBase		P
UniProtKB	P27619	shi	involved_in	GO:0007291	sperm individualization	ECO:0000315	IMP	PMID:15829565		7227	FlyBase		P
UniProtKB	P27619	shi	involved_in	GO:0007298	border follicle cell migration	ECO:0000315	IMP	PMID:15944190		7227	FlyBase		P
UniProtKB	P28750	exu	involved_in	GO:0045450	bicoid mRNA localization	ECO:0000256	IEA	GO_REF:0000002	InterPro:IPR037998	7227	InterPro		P
UniProtKB	P28750	exu	involved_in	GO:0045450	bicoid mRNA localization	ECO:0000270	IEP	PMID:1756733		7227	FlyBase		P
UniProtKB	P28750	exu	involved_in	GO:0045450	bicoid mRNA localization	ECO:0000270	IEP	PMID:1752438		7227	FlyBase		P
UniProtKB	P28750	exu	involved_in	GO:0045450	bicoid mRNA localization	ECO:0000304	TAS	PMID:1716553		7227	FlyBase		P
UniProtKB	P28750	exu	involved_in	GO:0045450	bicoid mRNA localization	ECO:0000304	TAS	PMID:7681599		7227	FlyBase		P
UniProtKB	P28750	exu	involved_in	GO:0045450	bicoid mRNA localization	ECO:0000304	TAS	PMID:10449356		7227	FlyBase		P
UniProtKB	P28750	exu	involved_in	GO:0045450	bicoid mRNA localization	ECO:0000304	TAS	PMID:11700288		7227	FlyBase		P
UniProtKB	P28750	exu	involved_in	GO:0045451	pole plasm oskar mRNA localization	ECO:0000304	TAS	PMID:11700288		7227	FlyBase		P
UniProtKB	P28750	exu	involved_in	GO:0007300	ovarian nurse cell to oocyte transport	ECO:0000304	TAS	PMID:10449356		7227	FlyBase		P
UniProtKB	P28750	exu	involved_in	GO:0045450	bicoid mRNA localization	ECO:0000315	IMP	PMID:1684934		7227	FlyBase		P
UniProtKB	P28750	exu	involved_in	GO:0045450	bicoid mRNA localization	ECO:0000315	IMP	PMID:17268469		7227	UniProt		P
UniProtKB	P29310	14-3-3zeta	involved_in	GO:0008103	oocyte microtubule cytoskeleton polarization	ECO:0000316	IGI	PMID:12431373	FB:FBgn0020238	7227	FlyBase		P
UniProtKB	P29310	14-3-3zeta	involved_in	GO:0007294	germarium-derived oocyte fate determination	ECO:0000316	IGI	PMID:12431373	FB:FBgn0020238	7227	FlyBase		P
UniProtKB	P29349	csw	involved_in	GO:0008069	dorsal/ventral axis specification, ovarian follicular epithelium	ECO:0000315	IMP	PMID:8948575		7227	FlyBase		P
UniProtKB	P29742	Chc	involved_in	GO:0045451	pole plasm oskar mRNA localization	ECO:0000315	IMP	PMID:24718986		7227	FlyBase		P
UniProtKB	P29742	Chc	involved_in	GO:0008103	oocyte microtubule cytoskeleton polarization	ECO:0000315	IMP	PMID:24718986		7227	FlyBase		P
UniProtKB	P29742	Chc	involved_in	GO:0007291	sperm individualization	ECO:0000315	IMP	PMID:9550716		7227	FlyBase		P
UniProtKB	P30189	Top1	involved_in	GO:0048477	oogenesis	ECO:0000315	IMP	PMID:10885744		7227	FlyBase		P
UniProtKB	P31007	dlg1	involved_in	GO:0030707	follicle cell of egg chamber development	ECO:0000315	IMP	PMID:19948068		7227	BHF-UCL		P
UniProtKB	P31007	dlg1	involved_in	GO:0030714	anterior/posterior axis specification, follicular epithelium	ECO:0000315	IMP	PMID:19948068		7227	BHF-UCL		P
UniProtKB	P31007	dlg1	involved_in	GO:0007318	pole plasm protein localization	ECO:0000315	IMP	PMID:19948068		7227	BHF-UCL		P
UniProtKB	P31009	RpS2	involved_in	GO:0048477	oogenesis	ECO:0007322	IEA	GO_REF:0000043	UniProtKB-KW:KW-0896	7227	UniProt		P
UniProtKB	P32866	Gprk2	involved_in	GO:0048477	oogenesis	ECO:0007322	IEA	GO_REF:0000043	UniProtKB-KW:KW-0896	7227	UniProt		P
UniProtKB	P32866	Gprk2	involved_in	GO:0048601	oocyte morphogenesis	ECO:0000315	IMP	PMID:9217001		7227	FlyBase		P
UniProtKB	P34021	EcR	involved_in	GO:0048477	oogenesis	ECO:0000303	NAS	PMID:10920384		7227	FlyBase		P
UniProtKB	P34021	EcR	involved_in	GO:0048477	oogenesis	ECO:0000315	IMP	PMID:10757764		7227	FlyBase		P
UniProtKB	P34021	EcR	involved_in	GO:0007281	germ cell development	ECO:0000315	IMP	PMID:21423150		7227	FlyBase		P
UniProtKB	P34021	EcR	involved_in	GO:0007291	sperm individualization	ECO:0000315	IMP	PMID:9550716		7227	FlyBase		P
UniProtKB	P34021	EcR	involved_in	GO:0007298	border follicle cell migration	ECO:0000315	IMP	PMID:11163181		7227	FlyBase		P
UniProtKB	P34021	EcR	involved_in	GO:0007298	border follicle cell migration	ECO:0000315	IMP	PMID:15944190		7227	FlyBase		P
UniProtKB	P34021	EcR	involved_in	GO:0007298	border follicle cell migration	ECO:0000315	IMP	PMID:19350016		7227	FlyBase		P
UniProtKB	P35875	Parp	involved_in	GO:0008069	dorsal/ventral axis specification, ovarian follicular epithelium	ECO:0000316	IGI	PMID:24069162	FB:FBgn0004882	7227	FlyBase		P
UniProtKB	P37276	Dhc64C	involved_in	GO:0048134	germ-line cyst formation	ECO:0000304	TAS	PMID:10370240		7227	FlyBase		P
UniProtKB	P37276	Dhc64C	involved_in	GO:0007312	oocyte nucleus migration involved in oocyte dorsal/ventral axis specification	ECO:0000304	TAS	PMID:12517704		7227	FlyBase		P
UniProtKB	P37276	Dhc64C	involved_in	GO:0048477	oogenesis	ECO:0000315	IMP	PMID:9199367		7227	FlyBase		P
UniProtKB	P37276	Dhc64C	involved_in	GO:0030723	ovarian fusome organization	ECO:0000315	IMP	PMID:15292454		7227	FlyBase		P
UniProtKB	P37276	Dhc64C	involved_in	GO:0007282	cystoblast division	ECO:0000315	IMP	PMID:15292454		7227	FlyBase		P
UniProtKB	P37276	Dhc64C	involved_in	GO:0007294	germarium-derived oocyte fate determination	ECO:0000315	IMP	PMID:9199367		7227	FlyBase		P
UniProtKB	P37276	Dhc64C	involved_in	GO:0007298	border follicle cell migration	ECO:0000315	IMP	PMID:22808215		7227	FlyBase		P
UniProtKB	P39769	ph-p	involved_in	GO:0030708	germarium-derived female germ-line cyst encapsulation	ECO:0000315	IMP	PMID:14993188		7227	FlyBase		P
UniProtKB	P39769	ph-p	involved_in	GO:0030713	follicle cell of egg chamber stalk formation	ECO:0000315	IMP	PMID:14993188		7227	FlyBase		P
UniProtKB	P40423	sqh	involved_in	GO:0019749	cytoskeleton-dependent cytoplasmic transport, nurse cell to oocyte	ECO:0000315	IMP	PMID:19005218		7227	FlyBase		P
UniProtKB	P40423	sqh	involved_in	GO:0007298	border follicle cell migration	ECO:0000315	IMP	PMID:12198500		7227	FlyBase		P
UniProtKB	P40423	sqh	involved_in	GO:0007314	oocyte anterior/posterior axis specification	ECO:0000315	IMP	PMID:34856125		7227	FlyBase		P
UniProtKB	P40688	swa	involved_in	GO:0045450	bicoid mRNA localization	ECO:0000303	NAS	PMID:10449356		7227	FlyBase		P
UniProtKB	P40688	swa	involved_in	GO:0045450	bicoid mRNA localization	ECO:0000303	NAS	PMID:12446149		7227	FlyBase		P
UniProtKB	P40688	swa	involved_in	GO:0045450	bicoid mRNA localization	ECO:0000304	TAS	PMID:1684934		7227	FlyBase		P
UniProtKB	P40688	swa	involved_in	GO:0045450	bicoid mRNA localization	ECO:0000304	TAS	PMID:7681599		7227	FlyBase		P
UniProtKB	P40688	swa	involved_in	GO:0045450	bicoid mRNA localization	ECO:0000304	TAS	PMID:8952067		7227	FlyBase		P
UniProtKB	P40688	swa	involved_in	GO:0045450	bicoid mRNA localization	ECO:0000304	TAS	PMID:11700288		7227	FlyBase		P
UniProtKB	P40688	swa	involved_in	GO:0019094	pole plasm mRNA localization	ECO:0000315	IMP	PMID:7681599		7227	FlyBase		P
UniProtKB	P40689	tsl	involved_in	GO:0007281	germ cell development	ECO:0000316	IGI	PMID:28743001	FB:FBgn0005695	7227	FlyBase		P
UniProtKB	P40792	Rac1	involved_in	GO:0007298	border follicle cell migration	ECO:0000315	IMP	PMID:23525006		7227	FlyBase		P
UniProtKB	P40792	Rac1	involved_in	GO:0007298	border follicle cell migration	ECO:0000315	IMP	PMID:15944190		7227	FlyBase		P
UniProtKB	P40792	Rac1	involved_in	GO:0007298	border follicle cell migration	ECO:0000315	IMP	PMID:21149700		7227	FlyBase		P
UniProtKB	P40793	Cdc42	involved_in	GO:0048477	oogenesis	ECO:0000304	TAS	PMID:12147138		7227	FlyBase		P
UniProtKB	P40793	Cdc42	involved_in	GO:0007286	spermatid development	ECO:0000315	IMP	PMID:21652648		7227	FlyBase		P
UniProtKB	P42003	Mad	involved_in	GO:0030707	follicle cell of egg chamber development	ECO:0000315	IMP	PMID:16256740		7227	FlyBase		P
UniProtKB	P42003	Mad	involved_in	GO:0042078	germ-line stem cell division	ECO:0000315	IMP	PMID:9695953		7227	FlyBase		P
UniProtKB	P42271	gammaTub37C	involved_in	GO:0007312	oocyte nucleus migration involved in oocyte dorsal/ventral axis specification	ECO:0000315	IMP	PMID:21852952		7227	FlyBase		P
UniProtKB	P42282	ttk	involved_in	GO:0030707	follicle cell of egg chamber development	ECO:0000315	IMP	PMID:16542414		7227	FlyBase		P
UniProtKB	P42283	lola	involved_in	GO:0045476	nurse cell apoptotic process	ECO:0000315	IMP	PMID:17336958		7227	FlyBase		P
UniProtKB	P42284	lola	involved_in	GO:0045476	nurse cell apoptotic process	ECO:0000315	IMP	PMID:17336958		7227	FlyBase		P
UniProtKB	P42287	grk	involved_in	GO:0048477	oogenesis	ECO:0007322	IEA	GO_REF:0000043	UniProtKB-KW:KW-0896	7227	UniProt		P
UniProtKB	P42287	grk	involved_in	GO:0030381	chorion-containing eggshell pattern formation	ECO:0007001	HMP	PMID:1783295		7227	FlyBase		P
UniProtKB	P42287	grk	involved_in	GO:0030714	anterior/posterior axis specification, follicular epithelium	ECO:0000304	TAS	PMID:12747848		7227	FlyBase		P
[truncated: 3,474 more rows]

## Sheet: Matrisome genes in GO0007276
Matrisome genes in GO0007276-gamete generation
[truncated: 16 more rows]

## Sheet: Matrisome genes in GO0007281
Matrisome genes in GO0007281-germ cell development
[truncated: 11 more rows]
