# Supplementary material for: The matrisome landscape controlling in vivo germ cell fates
Source: Nat Commun. 2024 May 17;15:4200. doi: 10.1038/s41467-024-48283-4 (PMC11101451; doi:10.1038/s41467-024-48283-4)
Supplement: Supplementary file 8 — Supplementary Data 5 [file 41467_2024_48283_MOESM8_ESM.xlsx]

## Sheet: Progenitor cell number
Significant gene knockdowns							All gene knockdowns - Individual runs
Gene	Mean	Std. Err.	Significance	p-value	n		Gene	Mean	Std. Err.	Significance	p-value	n
agr-1	176.1	14.87	****	<0.0001	9		Control	232	4.88438			7
apl-1	183.9	9.292	****	<0.0001	10		smoc-1	260.429	10.9759	n.s.	0.4538	7
C03H12.1	173.4	10.48	****	<0.0001	13		lron-8	237.364	9.08473	n.s.	0.9991	11
clec-108	204	4.882	****	<0.0001	21		mua-3	224.2	17.6004	n.s.	0.994	10
clec-139	191.1	9.557	****	<0.0001	14		nid-1	210.1	12.7858	n.s.	0.624	10
clec-157	181	5.918	****	<0.0001	10		T01D3.6	230	10.395	n.s.	>0.9999	9
clec-187	181.5	7.953	****	<0.0001	10		unc-52	272.111	9.21569	n.s.	0.1219	9
clec-189	227.3	4.599	****	<0.0001	15
clec-245	183	4.953	****	<0.0001	12		Control	225.667	4.50127			18
clec-246	179.9	10.61	****	<0.0001	11		acn-1	194.308	19.093	n.s.	0.1978	13
clec-25	142.6	7.594	****	<0.0001	8		him-4	198.5	22.9347	n.s.	0.4286	8
clec-3	195.8	7.025	****	<0.0001	12		scl-19	213.231	10.5339	n.s.	0.8339	13
clec-33	167.3	7.301	****	<0.0001	9
clec-41	177.3	8.022	****	<0.0001	12		Control	232.8	29			29
clec-55	179.6	16.07	****	<0.0001	7		mig-6	258	10.792	*	0.0124	19
clec-57	195.4	9.394	****	<0.0001	18
clec-9	187.3	9.582	****	<0.0001	10		Control	231.8	7.64897			10
clec-91	185.9	3.093	****	<0.0001	9		adm-2	219	20.7235	n.s.	0.9217	8
clec-95	193.5	6.397	****	<0.0001	11		adm-4	265.8	14.3657	n.s.	0.2324	10
clec-99	178.5	10.1	****	<0.0001	14		C17G10.1	239	9.51315	n.s.	0.9896	8
cof-2	156.7	15.85	****	<0.0001	7		asp-4	247.625	16.6261	n.s.	0.85	8
cri-2	196.5	7.05	****	<0.0001	13
ctsa-4.2	172.7	7.272	****	<0.0001	12		Control	226.476	5.01076			21
endu-1	208.6	5.893	****	<0.0001	18		adt-1	261.5	20.0842	n.s.	0.24	16
F32H5.1	200.1	6.155	****	<0.0001	14		adt-2	201.235	12.75	n.s.	0.513	17
ketn-1	184.6	10.14	****	<0.0001	9		asp-3	235.909	6.66675	n.s.	0.9625	22
lec-3	198.7	6.569	****	<0.0001	13		C54D10.10	245.6	24.9704	n.s.	0.7568	15
let-756	168.6	9.001	****	<0.0001	12
nas-7	188.4	7.728	****	<0.0001	14		Control	238.381	4.17902			21
R09F10.1	180.8	7.327	****	<0.0001	18		ctsa-3.2	254.5	16.4413	n.s.	0.3251	10
skpo-2	206.2	7.307	****	<0.0001	14		chhy-1	221.333	7.58654	n.s.	0.3117	9
tag-290	169.3	5.446	****	<0.0001	15
timp-1	178.1	5.103	****	<0.0001	12		Control	243.714	6.08556			7
try-1	190.3	10.04	****	<0.0001	15		let-268	251.182	6.28681	n.s.	0.9642	11
try-3	171.5	11.15	****	<0.0001	8		piit-1	206.286	7.94309	n.s.	0.0849	14
W05B2.2	212.1	6.619	****	<0.0001	17		gon-1	188.273	16.5914	**	0.0036	11
W07B8.4	206.4	7.966	****	<0.0001	8		hse-5	256	4.8748	n.s.	0.8008	11
wrt-1	178.1	11.11	****	<0.0001	8		nas-14	240.769	4.52366	n.s.	>0.9999	13
zmp-3	157.2	7.257	****	<0.0001	12		nas-39	207.538	5.45567	n.s.	0.1112	13
zmp-5	191	6.958	****	<0.0001	12		cht-1	272.727	10.3547	n.s.	0.1355	11
clec-100	271.9	6.887	***	0.0002	10		K10D3.4	212.364	10.0093	n.s.	0.25	11
clec-119	184.9	7.906	***	0.0002	9		mlt-7	216.364	10.0844	n.s.	0.3985	11
clec-122	194	16.47	***	0.0004	7
clec-145	207.6	11.72	***	0.0004	14		Control	228.375	5.73285			16
clec-170	172	11.7	***	0.0006	7		cpr-9	226.375	7.85062	n.s.	0.997	16
clec-177	188.5	5.117	***	0.0006	15		madd-4	229.867	10.5374	n.s.	>0.9999	15
clec-21	197.2	8.033	***	0.0004	9		nas-5	207.619	6.51718	n.s.	0.2182	21
clec-40	206.2	12.52	***	0.0007	10		nas-12	216.333	8.53597	n.s.	0.5824	18
clec-86	202.1	6.353	***	0.0008	12		nas-13	230.556	8.11205	n.s.	>0.9999	18
clec-92	196.8	10.17	***	0.0001	10
clec-94	188.8	11.72	***	0.0001	8		Control	244	3.41443			16
F29G6.1	170.9	9.001	***	0.0007	10		mlt-11	225.067	5.9797	**	0.0091	15
H02F09.3	216.3	4.782	***	0.0008	12
lon-1	174.1	12.57	***	0.0007	11		Control	240.95	4.19679			20
nas-4	173.6	7.699	***	0.0004	9		VC5.2	222.385	7.27618	*	0.0399	13
srp-8	204	12.29	***	0.0005	8		wrt-7	219	6.28996	*	0.0196	11
suro-1	182.5	6.426	***	0.0006	10
T21D12.12	184.4	11.82	***	0.001	10		Control	227.375	8.55849			8
ZC84.6	205.6	8.957	***	0.0006	17		fbl-1	260.091	8.5093	n.s.	0.1339	11
C53D6.7	202.9	12.95	***	0.0009	10		egl-9	235	7.99305	n.s.	>0.9999	9
clec-101	189	8.071	**	0.0019	11		F26E4.3	232.5	5.90621	n.s.	>0.9999	16
clec-102	198.3	5.989	**	0.0019	17		skpo-1	209.25	12.4939	n.s.	0.8558	8
clec-156	198.1	11.98	**	0.0019	7		lam-2	193.75	12.9087	n.s.	0.1701	8
clec-167	193.6	6.983	**	0.0027	14		cpl-1	225.773	6.44656	n.s.	>0.9999	22
clec-176	192.6	12.01	**	0.0029	12		cpz-2	198.071	8.65674	n.s.	0.1847	14
clec-243	206.5	6.645	**	0.0022	11		cpi-2	226.667	8.29611	n.s.	>0.9999	15
clec-247	176.7	7.604	**	0.0015	10		cpr-1	204.125	11.9887	n.s.	0.592	8
clec-51	194.9	11.18	**	0.0014	9		dig-1	220.909	7.57442	n.s.	>0.9999	11
clec-52	191.9	9.576	**	0.0074	8		cpi-1	223.923	5.78954	n.s.	>0.9999	13
clec-63	189.6	9.097	**	0.0027	9		F26E4.7	192.333	6.8361	n.s.	0.0797	12
clec-78	212.4	11.05	**	0.0017	10		ctsa-3.1	196.4	9.80159	n.s.	0.1959	10
clec-80	262.4	5.558	**	0.0076	9		chil-10	234.286	7.07994	n.s.	>0.9999	14
clec-83	206	7.919	**	0.0023	13		cpr-3	224.3	5.77937	n.s.	>0.9999	10
crm-1	210.6	13.23	**	0.0037	9		dpy-18 (phy-1)	220	9.80363	n.s.	>0.9999	9
ctsa-2	223.4	7.503	**	0.0053	14		F27D9.7	231.6	11.8801	n.s.	>0.9999	10
daf-7	202.1	4.998	**	0.0032	13		F29G6.1	170.9	9.00056	***	0.0007	10
ensh-1	200.8	11.31	**	0.0018	9
gon-1	188.3	16.59	**	0.0036	11		Control	235.333	4.64097			24
hcf-1	218.5	5.121	**	0.0016	14		mfap-1	249.118	5.72975	n.s.	0.0673	17
lam-1	197.7	11.39	**	0.0033	10
lec-1	218.1	6.471	**	0.0053	7		Control	237.211	4.4199			19
lec-2	222.1	2.942	**	0.0032	14		cpz-1	228.3	6.75286	n.s.	0.7403	10
lec-5	208.9	8.725	**	0.0022	13		cpr-6	226.706	5.55041	n.s.	0.479	17
mlt-11	225.1	5.98	**	0.0055	15		cri-2	196.462	7.04984	****	<0.0001	13
qua-1	201.3	9.814	**	0.0093	7		epi-1	214.333	7.62803	*	0.0312	12
srp-7	199	6.227	**	0.0057	9
tig-3	204.2	11.52	**	0.0022	9		Control	241	4.35617			28
ZC178.2	183.2	9.663	**	0.0025	13		F32H5.1	200.143	6.15537	****	<0.0001	14
zmp-2	204	7.482	**	0.0052	10
sdn-1	220.3	4.621	*	0.0128	18		Control	229.684	6.30189			19
B0393.5	226.1	6.702	*	0.0363	12		nas-10	238.111	9.67305	n.s.	>0.9999	9
clec-11	196.3	8.989	*	0.018	9		nas-6	261.5	12.468	n.s.	0.1382	10
clec-115	218.1	4.677	*	0.0181	12		pvf-1	197	21.7923	n.s.	0.2355	7
clec-12	205	6.02	*	0.0184	17		wrt-8	221.571	8.79105	n.s.	0.9997	14
clec-134	219.4	4.476	*	0.0367	9		nas-4	173.556	7.69941	***	0.0004	9
clec-144	248.5	4.621	*	0.017	22		pxn-2	216.091	6.67622	n.s.	0.9741	11
clec-168	196.6	8.141	*	0.0185	8		slt-1	220	8.79123	n.s.	0.9999	7
clec-190	192.8	7.289	*	0.0141	13		ctsa-1.2	241.556	11.6882	n.s.	0.9961	9
clec-194	205.3	5.721	*	0.0312	8		tig-2	221.667	6.46943	n.s.	0.9999	12
clec-221	199.8	9.051	*	0.0278	8		wrt-2	207.182	7.20457	n.s.	0.5363	11
clec-254	202.2	12.4	*	0.03	10		Y43F8B.3	226	2.73426	n.s.	>0.9999	7
clec-255	212.7	8.448	*	0.0221	9		lron-11	232.778	22.6886	n.s.	>0.9999	9
clec-264	215.7	6.539	*	0.0181	13		unc-122	228.308	5.93165	n.s.	>0.9999	13
clec-35	214.25	10.25	*	0.0274	8		C16E9.1	245.5	7.77925	n.s.	0.9338	10
clec-36	234	5.039	*	0.016	8		chil-14	239.1	10.1527	n.s.	0.9996	10
clec-38	197.9	14	*	0.0358	8
clec-39	197.1	11.36	*	0.0199	9		Control	259	9.3091			14
clec-42	197.3	8.317	*	0.0473	7		zmp-5	191	6.95766	****	<0.0001	12
clec-66	216.3	12.81	*	0.0328	8		W05B2.2	212.059	6.61908	****	<0.0001	17
clec-76	214.1	16.8	*	0.016	9		sup-17	228.714	5.29022	n.s.	0.0596	7
clec-90	208.7	4.984	*	0.0132	11
cpr-2	216.3	13.51	*	0.0194	8		Control	248	4.58021			22
cwn-1	213.2	9.475	*	0.0169	13		ZC84.6	205.588	8.95703	***	0.0006	17
dbl-1	203.5	7.091	*	0.0187	8		C03H12.1	173.385	10.4841	****	<0.0001	13
elks-1	224.2	5.682	*	0.0173	11		try-1	190.267	10.0354	****	<0.0001	15
epi-1	214.3	7.628	*	0.0312	12
lec-10	223	7.928	*	0.0246	8		Control	241.562	2.77934			16
lec-4	222.8	4.034	*	0.0162	9		nas-7	188.429	7.72801	****	<0.0001	14
mig-6	258	10.79	*	0.0124	19
nas-2	261.5	5.357	*	0.011	10		Control	248.111	3.62263			9
nas-8	221.2	6.841	*	0.011	12		C53D6.7	202.9	12.9524	***	0.0009	10
pxn-1	213.5	9.45	*	0.0417	16
smp-1	197.7	13.94	*	0.0338	15		Control	215	8.07996			29
srp-1	210.4	13.45	*	0.0141	10		lron-9	213.4	11.26	n.s.	0.8479	7
srp-3	231.7	5.742	*	0.0111	18
tep-1	194.3	12.14	*	0.025	7		Control	238.333	2.87882			18
VC5.2	222.4	7.276	*	0.0399	13		srp-1	210.4	13.4513	*	0.0338	10
wrt-4	207.9	7.385	*	0.0137	13
wrt-7	219	6.29	*	0.0196	11		Control	246.45	4.63538			20
Y65B4A.2	218.7	16.1	*	0.024	9		ketn-1	184.556	10.1381	****	<0.0001	9
							Control	243.278	3.52375			36
							skpo-2	206.214	7.30661	****	<0.0001	14
							Control	241.458	3.71248			24
							B0393.5	226.083	6.70194	*	0.0363	12
							Control	242.48	3.74572			25
							W07B8.4	206.375	7.96631	****	<0.0001	8
							Control	245.615	0.888231			13
							elks-1	224.182	5.68222	*	0.0173	11
							lec-1	218.143	6.47129	**	0.0053	7
							lec-10	223	7.92825	*	0.0246	8
							H02F09.3	216.25	4.78179	***	0.0008	12
							lec-2	222.071	2.94168	**	0.0032	14
							lec-4	222.778	4.03381	*	0.0162	9
							gpn-1	236.3	2.87151	n.s.	0.7505	10
							dpy-6	239.75	4.63374	n.s.	0.9698	12
							fbn-1	230.917	6.27097	n.s.	0.1898	12
							lec-3	198.692	6.56856	****	<0.0001	13
							Control	233.5	4.87454			10
							ced-1	238.444	4.45069	n.s.	0.9991	9
							cwn-2	208.556	9.68118	n.s.	0.2253	9
							F22E12.1	212.143	6.0582	n.s.	0.1676	14
							C49C8.5	217.375	6.04429	n.s.	0.4744	8
							daf-7	202.077	4.99803	**	0.0032	13
							lin-44	219.182	4.20782	n.s.	0.5178	11
							dbl-1	203.5	7.09124	*	0.0187	8
							nex-3	222.571	13.5855	n.s.	0.8824	7
							egl-20	234.182	4.76124	n.s.	>0.9999	11
							F14B4.1	230	7.10829	n.s.	>0.9999	9
							Control	235.167	7.01504			18
							let-756	168.583	9.00123	****	<0.0001	12
							Control	240.167	3.32179			18
							ensh-1	200.778	11.311	**	0.0018	9
							cwn-1	213.154	9.47524	*	0.0169	13
							Control	245.5	4.59718			24
							hcf-1	218.5	5.12133	**	0.0016	14
							endu-1	208.556	5.89296	****	<0.0001	18
							Control	249.15	4.94723			20
							ctsa-2	223.357	7.50283	**	0.0053	14
							Control	237.393	5.34754			28
							mup-4	225.5	20.3545	n.s.	0.9435	14
							ZC178.2	183.154	9.66347	**	0.0025	13
							lon-1	174.091	12.5694	***	0.0007	11
							smp-1	197.667	13.9361	*	0.0338	15
							Y38H6C.8	215.857	13.2187	n.s.	0.7838	7
							Control	243.882	5.20451			34
							lec-9	241.5	12.1072	n.s.	>0.9999	10
							let-805	233	8.41979	n.s.	0.9962	8
							pan-1	260.824	21.3115	n.s.	0.8344	17
							lron-7	259.786	6.35245	n.s.	0.9048	14
							mec-9	246.778	11.1717	n.s.	>0.9999	27
							nex-1	254.667	17.742	n.s.	0.9907	12
							nex-2	227.857	7.76429	n.s.	0.9015	14
							Control	235.917	6.56836			12
							lron-15	242.111	6.78119	n.s.	0.9859	9
							qua-1	201.286	9.81426	**	0.0093	7
							mpz-1	242.333	3.76913	n.s.	0.9661	15
							wrt-6	234	5.49459	n.s.	>0.9999	7
							mom-2	247.727	5.46242	n.s.	0.6926	11
							wrt-1	178.125	11.1089	****	<0.0001	8
							wrt-4	207.923	7.38455	*	0.0137	13
							Control	237.375	4.65579			8
							T21D12.12	184.4	11.8211	***	0.001	10
							zmp-3	157.167	7.25701	****	<0.0001	12
							ctsa-4.2	172.667	7.27213	****	<0.0001	12
							tag-196	229.917	11.2751	n.s.	0.9967	12
							try-3	171.5	11.1451	****	<0.0001	8
							tag-290	169.333	5.44642	****	<0.0001	15
							tep-1	194.286	12.1434	*	0.025	7
							phy-2	202.636	10.022	n.s.	0.0559	11
							suro-1	182.5	6.42608	***	0.0006	10
							timp-1	178.083	5.10267	****	<0.0001	12
							Control	239.312	5.41119			16
							clec-140	247.4	5.26033	n.s.	0.9908	10
							ZC84.1	257.727	6.04241	n.s.	0.3833	11
							agr-1	176.111	14.8693	****	<0.0001	9
							C48E7.6	227.727	8.44349	n.s.	0.8832	11
							col-99	215.111	6.53717	n.s.	0.1562	9
							zmp-2	204	7.48183	**	0.0052	10
							cle-1	235.375	7.69726	n.s.	>0.9999	8
							ctsa-4.1 (ctsa-1)	247.444	6.2252	n.s.	0.9926	9
							nas-15	226.25	6.26142	n.s.	0.8706	8
							zmp-1	229.2	7.55542	n.s.	0.9553	10
							C46A5.4	222.2	8.37695	n.s.	0.515	10
							Control	240.03	4.90776			33
							wrt-9	229.05	10.8226	n.s.	0.5761	20
							Y43C5A.2	210.667	17.2641	n.s.	0.08	12
							Control	248.111	3.62263			9
							cof-2	156.714	15.8546	****	<0.0001	7
							Control	249.48	3.71175			25
							R12A1.3	239.267	7.95791	n.s.	0.1972	15
							Control	251.739	4.02523			23
							Y65B4A.2	218.667	16.1004	*	0.024	9
							egas-2	254	9.50752	n.s.	0.9994	8
							T19D12.6	255.125	6.38759	n.s.	0.9994	8
							cpr-2	216.25	13.5063	*	0.0194	8
							Control	237.667	6.08641			6
							lam-1	197.7	11.3852	**	0.0033	10
							nas-1	242.417	3.75471	n.s.	0.9849	12
							nas-3	237.8	6.45291	n.s.	>0.9999	10
							srp-7	199	6.22718	**	0.0057	9
							cpr-5	239.727	5.56301	n.s.	0.9997	11
							Control	240.632	3.23921			19
							unc-71	223	13.7538	n.s.	0.2821	12
							pxn-1	213.5	9.44987	*	0.0417	16
							Control	254.071	6.22779			14
							srp-8	204	14.1371	***	0.0005	8
							cpr-8	247	3.80789	n.s.	0.996	8
							apl-1	183.9	9.29211	****	<0.0001	10
							F52E1.2	223.5	12.5771	n.s.	0.1343	6
							skpo-3	224	13.138	n.s.	0.0854	8
							spon-1	242.714	2.72304	n.s.	0.9461	7
							W02G9.4	264.375	6.09138	n.s.	0.9596	8
							cpr-4	252	9.30182	n.s.	>0.9999	7
							Control	247.833	4.18662			24
							unc-6	256.857	3.64122	n.s.	0.2726	7
							Control	238.688	4.6356			32
							sdn-1	220.333	4.62092	*	0.0128	18
							Control	236.75	7.40941			20
							lec-8	211.909	8.63234	n.s.	0.1186	11
							nex-4	217.364	12.7752	n.s.	0.2569	11
							Control	231.318	4.55718			22
							clec-183	225.857	6.09617	n.s.	0.8453	7
							R09F10.1	180.833	7.32676	****	<0.0001	18
							Control	248.111	3.62263			9
							tig-3	204.222	11.5202	**	0.0022	9
							Control	239.267	3.41072			15
							txt-5	246.154	3.96919	n.s.	0.8004	13
							F35B12.10	253.867	5.17583	n.s.	0.1023	15
							lec-12	247.083	3.82071	n.s.	0.7219	12
							lron-14	253.556	4.95567	n.s.	0.2177	9
							nas-2	261.5	5.35672	*	0.011	10
							nas-8	221.167	6.84109	*	0.011	12
							Control	252.571	2.30793			7
							emb-9	225.75	7.57522	n.s.	0.0688	8
							lam-3	233.714	4.06328	n.s.	0.3364	7
							F15D4.4	229.571	13.0254	n.s.	0.1707	7
							F30H5.3	242.714	3.04501	n.s.	0.8721	7
							clec-218	229.6	8.58578	n.s.	0.1199	10
							clec-32	234	5.25538	n.s.	0.3508	7
							Control	244.647	2.89515			17
							clec-66	216.25	12.8129	*	0.0328	8
							clec-6	242.889	8.44828	n.s.	>0.9999	9
							clec-61	225.5	7.47137	n.s.	0.2532	8
							test-1	232.333	4.2785	n.s.	0.6438	9
							Control	244.647	2.89515			17
							crld-1	241.4	5.74688	n.s.	0.9795	10
							sfrp-1	230.286	17.2084	n.s.	0.4593	7
							clec-68	241.111	9.02842	n.s.	0.9763	9
							Control	261.818	2.15667			11
							clec-17	238.429	13.4693	n.s.	0.0654	7
							clec-36	234	5.03913	*	0.016	8
							atrn-1 (tag-53)	247.571	8.85561	n.s.	0.4055	7
							unc-129	259	3.9036	n.s.	0.9956	7
							Control	239.548	4.14854			31
							kal-1	224.474	7.04761	n.s.	0.1429	19
							lec-5	208.923	8.72549	**	0.0022	13
							clec-98	242.357	5.68361	n.s.	0.9799	14
							Control	246.714	0.978684			21
							clec-99	178.5	10.095	****	<0.0001	14
							lec-6	224.75	6.52272	n.s.	0.0506	16
							lec-7	226.182	5.73477	n.s.	0.1334	11
							crm-1	210.556	13.231	**	0.0037	9
							Control	239.1	3.81357			10
							clec-173	227.556	12.6273	n.s.	0.7223	9
							clec-219	244	13.7139	n.s.	0.9705	8
							ost-1	246.5	6.73672	n.s.	0.8952	10
							Control	232.75	8.1564			8
							smp-2	247.4	7.18672	n.s.	0.443	10
							mab-20	255.857	3.02709	n.s.	0.097	7
							clec-71	247.143	8.65318	n.s.	0.5682	7
							clec-73 & 79	264.286	4.55503	n.s.	0.0079	7
							clec-75	254.286	4.26902	n.s.	0.1428	7
							clec-80	262.444	5.55805	**	0.0076	9
							clec-227	251.625	2.77706	n.s.	0.2242	8
							clec-213	232.667	6.62697	n.s.	>0.9999	9
							clec-207	251.714	3.76522	n.s.	0.253	7
							let-2	249.6	5.98925	n.s.	0.2846	10
							clec-25	142.625	7.59449	****	<0.0001	8
							Control	242	5.07843			15
							mec-1	238.7	6.57106	n.s.	>0.9999	10
							clec-234	260.077	5.28358	n.s.	0.2678	13
							clec-256	238.1	8.10274	n.s.	>0.9999	10
							clec-50	212.571	7.87055	n.s.	0.0501	7
							clec-59	249.929	4.90958	n.s.	0.9704	14
							clec-93	236.077	3.91654	n.s.	0.9972	13
							clec-74	222.778	9.03355	n.s.	0.3184	9
							clec-54	223.923	9.36747	n.s.	0.2678	13
							clec-241	231.5	8.71174	n.s.	0.9072	10
							clec-8	251.5	6.61094	n.s.	0.929	12
							srp-6	222.647	5.26499	n.s.	0.1421	17
							Control	234.731	3.328			26
							clec-141	233.857	5.20269	n.s.	>0.9999	7
							sul-1	220.857	8.77613	n.s.	0.4342	7
							tag-275	225.154	4.98568	n.s.	0.5822	13
							clec-128	228.786	7.2333	n.s.	0.8945	14
							clec-117	250.857	9.57036	n.s.	0.2824	7
							Control	221.636	6.56336			11
							clec-129	230.1	8.07252	n.s.	0.9281	10
							clec-132	237.222	8.58581	n.s.	0.5815	9
							clec-133	221	7.40833	n.s.	>0.9999	16
							clec-13	213.857	7.95352	n.s.	0.9653	7
							clec-121	205.333	10.9912	n.s.	0.5397	9
							Control	243.909	4.72605			11
							clec-130	213.429	17.2363	n.s.	0.3099	7
							clec-195	207.714	14.0725	n.s.	0.1409	7
							clec-20	241.714	12.789	n.s.	>0.9999	7
							clec-214	248.429	9.30913	n.s.	>0.9999	7
							clec-228	228.778	14.7552	n.s.	0.9366	9
							clec-251	248.778	12.1149	n.s.	>0.9999	9
							clec-252	240.875	4.58428	n.s.	>0.9999	8
							clec-257	282.571	7.7486	n.s.	0.0956	7
							clec-5	277.444	11.0756	n.s.	0.1435	9
							clec-70	223.429	11.5426	n.s.	0.7868	7
							clec-85	243	9.56183	n.s.	>0.9999	8
							T15B7.1	248.571	5.92757	n.s.	>0.9999	7
							Control	248.524	3.86721			21
							adt-3	262.077	5.32467	n.s.	0.4601	13
							clec-111	240.846	7.99026	n.s.	0.8877	13
							clec-126	232.417	10.1028	n.s.	0.314	12
							T22F7.3	228.818	9.782	n.s.	0.4342	11
							Y16B4A.2	240.706	5.53449	n.s.	0.8434	17
							Control	253.294	3.78053			17
							clec-150	250.389	4.84744	n.s.	0.9827	18
							clec-153	240.812	4.19148	n.s.	0.2633	16
							clec-151	245.571	6.91686	n.s.	0.6981	14
							srp-3	231.667	5.74172	*	0.0111	18
							Control	233.9	4.32936			10
							clec-105	218	5.73295	n.s.	0.2421	10
							srp-2	240	3.51584	n.s.	0.937	9
							clec-100	271.9	6.88711	***	0.0002	10
							clec-143	256.222	5.28567	n.s.	0.0578	9
							clec-156	198.143	11.981	**	0.0019	7
							Control	240.714	6.45023			7
							clec-147	252.3	9.99227	n.s.	0.9675	10
							clec-161	211.4	6.89638	n.s.	0.1876	10
							clec-165	245.182	9.38841	n.s.	>0.9999	11
							clec-178	242.714	8.77419	n.s.	>0.9999	7
							clec-167	193.571	6.98327	**	0.0027	14
							clec-177	188.533	5.11661	***	0.0006	15
							clec-138	224.308	7.58405	n.s.	0.7464	13
							clec-142	245.636	4.61474	n.s.	>0.9999	11
							clec-158	257.286	9.98502	n.s.	0.8463	7
							clec-162	218	11.3395	n.s.	0.4722	9
							clec-168	196.625	8.14147	*	0.0185	8
							clec-176	192.583	12.0072	**	0.0029	12
							Control	227.364	8.57191			11
							clec-160	209.214	6.63008	n.s.	0.4632	14
							clec-191	223.571	6.25588	n.s.	>0.9999	7
							clec-196	224.308	9.19823	n.s.	>0.9999	13
							clec-193	230.308	3.96197	n.s.	>0.9999	13
							clec-190	192.769	7.28905	*	0.0141	13
							clec-179	202.067	6.21861	n.s.	0.106	15
							clec-182	236.667	4.09237	n.s.	0.9781	12
							clec-197	217	8.51889	n.s.	0.978	8
							clec-19	197.375	12.3012	n.s.	0.1092	8
							clec-202	218	8.99394	n.s.	0.9803	11
							clec-208	192.714	11.3089	n.s.	0.0559	7
							Control	238.2	4.48763			30
							clec-264	215.692	6.53922	*	0.0181	13
							clec-41	177.25	8.02187	****	<0.0001	12
							Control	236.7	5.41883			20
							clec-21	197.222	8.03253	***	0.0004	9
							Control	238.667	6.70406			9
							clec-22	220.231	6.67962	n.s.	0.5674	13
							clec-199	246.214	6.48089	n.s.	0.9982	14
							clec-210	226.364	9.68905	n.s.	0.94	11
							clec-238	255.143	13.4703	n.s.	0.8393	7
							clec-180	225.1	9.45569	n.s.	0.9057	10
							clec-217	242	9.7091	n.s.	>0.9999	10
							clec-230	226.375	6.18448	n.s.	0.9644	8
							clec-225	250.5	6.45196	n.s.	0.9597	10
							clec-24	231.5	5.4478	n.s.	0.9997	8
							clec-226	223.8	6.0168	n.s.	0.7745	15
							clec-242	221.444	6.72911	n.s.	0.7396	9
							clec-254	202.2	12.3978	*	0.03	10
							clec-221	199.75	9.05095	*	0.0278	8
							Control	236.8	3.42637			20
							clec-231	227.706	4.3898	n.s.	0.5019	17
							clec-239	252.778	11.1452	n.s.	0.2105	9
							clec-261	230.4	9.24866	n.s.	0.8245	10
							Control	233.952	6.03816			21
							clec-38	197.875	13.9955	*	0.0358	8
							clec-48	246.125	6.82268	n.s.	0.9034	16
							clec-266	236.333	8.24621	n.s.	>0.9999	9
							clec-28	230.2	9.52167	n.s.	>0.9999	10
							clec-31	208.111	17.6922	n.s.	0.2429	9
							clec-64	203.182	6.39007	n.s.	0.0539	11
							clec-42	197.286	8.31726	*	0.0473	7
							clec-43	237.111	8.56421	n.s.	>0.9999	9
							clec-29	211	6.17162	n.s.	0.3444	10
							clec-39	197.111	11.3645	*	0.0199	9
							clec-33	167.333	7.30107	****	<0.0001	9
							clec-47	209.154	5.59859	n.s.	0.1609	13
							clec-52	191.875	9.57571	**	0.0074	8
							Control	237.389	3.15311			18
							clec-139	191.143	9.55715	****	<0.0001	14
							clec-157	181	5.91796	****	<0.0001	10
							Control	241	3.72364			19
							clec-65	226.846	9.79066	n.s.	0.3631	13
							clec-83	206	7.91947	**	0.0023	13
							clec-9	187.3	9.58245	****	<0.0001	10
							Control	235.273	3.25881			11
							clec-51	194.889	11.1759	**	0.0014	9
							Control	237.281	4.08164			32
							clec-60	234.13	5.47986	n.s.	0.8606	23
							clec-53	230.368	5.73907	n.s.	0.5375	19
							Control	242.5	3.71909			30
							clec-76	214.111	16.8031	*	0.016	9
							Control	246.966	3.35263			29
							clec-3	195.75	7.02498	****	<0.0001	12
							Control	234.731	3.328			26
							clec-144	248.545	4.62149	*	0.017	22
							Control	235.167	7.01504			18
							clec-119	184.889	7.90647	***	0.0002	9
							Control	248.5	2.06155			8
							clec-106	232.786	6.40242	n.s.	0.0858	14
							Control	232.143	5.86371			14
							clec-206	230.375	4.60514	n.s.	>0.9999	16
							clec-2	251	12.0099	n.s.	0.582	7
							clec-186	245.286	7.44732	n.s.	0.8731	7
							clec-216	220.118	6.62042	n.s.	0.769	17
							clec-232	225.5	8.9447	n.s.	0.9905	12
							clec-204	213.7	8.02641	n.s.	0.4861	10
							clec-223	209.944	9.5231	n.s.	0.1596	18
							Control	237.714	4.72438			7
							clec-263	218.857	14.8443	n.s.	0.6733	7
							clec-26	222.273	12.4828	n.s.	0.7459	11
							clec-240	228.286	8.88784	n.s.	0.9413	14
							clec-247	176.7	7.60417	**	0.0015	10
							clec-260	246.455	9.31896	n.s.	0.9631	11
							Control	235.167	7.01504			18
							clec-246	179.909	10.6091	****	<0.0001	11
							Control	260.846	9.76706			13
							clec-187	181.5	7.95299	****	<0.0001	10
							Control	236.867	5.12312			15
							clec-194	205.286	5.72101	*	0.0312	14
							clec-37	234.333	18.3083	n.s.	0.9992	9
							clec-45	234.75	9.27862	n.s.	0.9994	12
							clec-49	213.818	8.40651	n.s.	0.2137	11
							Control	243.636	2.20855			11
							clec-58	241.316	4.26742	n.s.	0.9875	19
							clec-67	230.231	6.37619	n.s.	0.3804	13
							clec-62	223.455	11.9935	n.s.	0.3804	11
							clec-55	179.571	16.0725	****	<0.0001	7
							Control	287.833	13.939			6
							clec-94	188.75	11.7196	***	0.0001	8
							Control	245.75	2.5337			8
							clec-123	258.286	4.06328	n.s.	0.8109	7
							clec-125	244.571	5.5885	n.s.	>0.9999	7
							clec-135	227.091	10.0367	n.s.	0.3328	11
							clec-148	241.714	9.78997	n.s.	0.9996	7
							clec-248	246.625	5.90985	n.s.	>0.9999	8
							clec-265	265.111	4.21124	n.s.	0.3406	9
							clec-35	214.25	10.021	*	0.0176	8
							Control	248.5	2.06155			8
							clec-27	235.556	5.65713	n.s.	0.315	9
							clec-34	235.5	10.3682	n.s.	0.3307	8
							Control	239	3.60555			8
							clec-164	202.25	11.0901	n.s.	0.0598	8
							clec-170	172	11.7047	***	0.0006	7
							clec-171	217.7	12.4544	n.s.	0.341	10
							Control	252.211	3.2674			19
							clec-175	244.071	12.4761	n.s.	0.4773	14
							Control	235.167	7.01504			18
							clec-258	233	6.85652	n.s.	0.9937	23
							clec-63	189.556	9.09687	**	0.0027	9
							Control	248.5	2.06155			8
							clec-56	247.875	8.67558	n.s.	0.9961	8
							clec-245	183	4.95281	****	<0.0001	12
							Control	256	5.80424			26
							clec-198	259.273	13.0266	n.s.	0.7908	11
							Control	245.8	3.0302			20
							clec-40	206.2	12.5236	***	0.0007	10
							clec-215	242	11.3309	n.s.	0.9719	9
							clec-229	224.714	1.16934	n.s.	0.1712	7
							Control	241.619	3.04215			21
							clec-84	225.556	7.28604	n.s.	0.0914	9
							clec-233	241	10.2435	n.s.	0.9962	8
							Control	287.833	13.939			6
							clec-122	194	16.4722	***	0.0004	7
							clec-78	212.4	11.0496	**	0.0017	10
							Control	248.933	1.89854			15
							clec-137	221.833	6.20219	n.s.	0.0334	12
							clec-145	207.643	11.7186	***	0.0004	14
							clec-163	227.583	5.9575	n.s.	0.1172	12
							Control	240.231	2.8782			13
							clec-184	231.889	6.75246	n.s.	0.3267	9
							clec-18	242	4.1975	n.s.	0.9535	7
							Control	250.125	2.88067			24
							clec-127	245.9	4.18582	n.s.	0.698	10
							clec-189	227.333	4.59883	****	<0.0001	15
							Control	242.056	2.46872			18
							clec-185	237.857	6.25425	n.s.	0.8731	7
							Control	249.852	2.38985			27
							clec-212	240	11.1355	n.s.	0.1883	8
							Control	248.111	3.62263			9
							clec-181	240	6.76915	n.s.	0.2925	8
							Control	245.591	3.38871			22
							clec-15	251	5.2111	n.s.	0.3846	10
							Control	245.591	3.38871			22
							clec-104	249	3.0948	n.s.	0.5377	10
							Control	251.579	3.18009			19
							clec-166	233.375	12.0103	n.s.	0.1884	8
							clec-224	239.444	12.0059	n.s.	0.4279	9
							Control	228.455	3.87283			22
							clec-136	217.929	8.00238	n.s.	0.5153	14
							clec-124	226.786	8.61775	n.s.	0.9958	14
							clec-12	205	6.02019	*	0.0184	17
							Control	234.6	5.70808			10
							clec-87	234.333	3.14024	n.s.	>0.9999	9
							clec-90	208.727	4.98378	*	0.0132	11
							clec-86	202.083	6.35259	***	0.0008	12
							clec-88	232.857	3.93052	n.s.	>0.9999	7
							clec-97	218.714	4.95743	n.s.	0.2448	14
							clec-92	196.8	10.1662	***	0.0001	10
							clec-7	231.5	4.41588	n.s.	>0.9999	8
							clec-91	185.889	3.0932	****	<0.0001	9
							clec-96	225.571	4.68461	n.s.	0.9313	7
							clec-95	193.455	6.39654	****	<0.0001	11
							Control	238.429	7.4061			7
							clec-107	229.923	5.60616	n.s.	0.9926	13
							clec-110	212.933	6.79108	n.s.	0.2172	15
							clec-109	222.556	5.69627	n.s.	0.7962	9
							clec-1	238	9.08601	n.s.	>0.9999	18
							clec-103	217.455	8.61222	n.s.	0.471	11
							clec-10	215.091	5.62074	n.s.	0.2484	22
							clec-113	227.889	8.86072	n.s.	0.9786	9
							clec-101	189	8.07127	**	0.0019	11
							clec-102	198.294	5.98943	**	0.0019	17
							clec-114	224.8	9.02441	n.s.	0.886	10
							clec-118	210.167	6.58722	n.s.	0.165	12
							clec-11	196.333	8.98919	*	0.018	9
							Control	237.645	4.30967			31
							clec-134	219.444	4.47559	*	0.0367	9
							Control	246.45	4.63538			20
							clec-57	195.389	9.39411	****	<0.0001	18
							Control	244.333	3.06825			12
							C18H7.1	267.429	13.4923	n.s.	0.2115	7
							clec-243	206.455	6.6447	**	0.0022	11
							clec-255	212.667	8.44755	*	0.0221	9
							Control	239.471	1.9424			17
							clec-112	232	5.41844	n.s.	0.511	18
							clec-149	222.857	8.2966	n.s.	0.0787	14
							Control	242.75	3.82699			16
							clec-115	218.083	4.6766	*	0.0181	12
							clec-108	204	4.88194	****	<0.0001	21
							clec-116	231.714	8.96356	n.s.	0.4214	14

## Sheet: Transition cell number
Significant gene knockdowns								All gene knockdowns - Individual runs
Gene	Mean	Std. Err.	Significance	p-value	n			Gene	Mean	Std. Err.	Significance	p-value	n
cht-1	104.9	4.541	****	<0.0001	9			Control	150.5	3.74833			10
clec-134	125.8	7.622	****	<0.0001	8			smoc-1	188.5	25.3074	n.s.	0.2219	8
clec-156	146.7	3.58	****	<0.0001	15			lron-8	163.75	12.3767	n.s.	0.9219	12
clec-25	124	9.289	****	<0.0001	8			mua-3	152.444	11.5098	n.s.	>0.9999	9
clec-33	106.4	7.992	****	<0.0001	9			T01D3.6	153.75	13.0559	n.s.	>0.9999	8
clec-49	113.7	4.206	****	<0.0001	11			unc-52	208.143	13.4579	*	0.0318	7
cri-2	116.6	6.03	****	<0.0001	13
ctsa-4.2	108.9	6.265	****	<0.0001	10			Control	155	3.44887			19
epi-1	123.3	7.532	****	<0.0001	11			acn-1	124.6	6.69456	**	0.0043	15
F32H5.1	128.4	5.384	****	<0.0001	14			him-4	146.875	13.417	n.s.	0.8845	8
gpn-1	114.3	3.876	****	<0.0001	8			nid-1	128.941	5.17451	*	0.0134	17
mlt-7	107	2.7	****	<0.0001	10			scl-19	130.733	8.56319	*	0.0304	15
nas-39	110.4	3.34	****	<0.0001	19
T21D12.12	117.2	4.506	****	<0.0001	10			Control	155.844	2.66137			32
timp-1	121.7	6.118	****	<0.0001	13			mig-6	137.143	7.70105	**	0.0058	14
zmp-3	100.1	3.93	****	<0.0001	8
clec-11	113.3	5.345	***	0.0003	14			Control	158.7	5.17268			10
clec-118	117.3	5.345	***	0.0004	13			adm-2	154.556	22.5032	n.s.	0.9995	9
clec-124	119.9	5.576	***	0.0007	14			adm-4	178.222	26.3606	n.s.	0.8561	9
clec-133	126.2	5.671	***	0.0004	17			C17G10.7	167.889	12.437	n.s.	0.9888	9
clec-163	138.6	5.176	***	0.0001	11			asp-4	172	18.3433	n.s.	0.0666	7
clec-170	134.9	8.397	***	0.0002	8
clec-196	104.2	4.436	***	0.0004	13			Control	159.316	3.74326			19
clec-221	108.7	7.584	***	0.0001	7			adt-1	157.357	16.4816	n.s.	0.9997	14
clec-266	109.6	5.883	***	0.0003	7			adt-2	152.611	9.48998	n.s.	0.9532	18
clec-32	143.1	5.918	***	0.0002	7			asp-3	129.2	4.49147	n.s.	0.0666	15
clec-61	139.3	5	***	0.0001	10			C54D10.10	122.833	9.09115	*	0.0297	12
clec-64	114.7	7.671	***	0.0005	10
clec-67	128.5	5.499	***	0.0009	12			Control	157.783	3.251			23
ctsa-3.1	111.2	4.363	***	0.0007	10			ctsa-3.2	129	7.55278	***	0.0007	10
ctsa-3.2	129	7.553	***	0.0007	10			chhy-1	159.444	7.59406	n.s.	0.9689	9
K10D3.4	113.1	5.939	***	0.0003	10
lam-3	145.9	3.789	***	0.0007	7			control	159.8	4.85524			15
lec-2	132.6	4.137	***	0.0004	16			cpr-9	136	6.64401	*	0.026	14
lec-3	127.2	4.536	***	0.0001	10			madd-4	137.25	7.05404	n.s.	0.0504	12
mlt-11	151	8.63	***	0.0003	15			nas-5	130.045	4.76617	***	0.0009	22
nas-5	130	4.766	***	0.0009	22			nas-12	140.059	5.27652	n.s.	0.0658	17
phy-2	123.9	7.218	***	0.0007	9			nas-13	138.467	6.42752	*	0.0493	15
piit-1	119.8	5.069	***	0.0008	17
pvf-1	113.4	10.7	***	0.0007	7			Control	157.9	3.81265			20
try-3	120.4	9.016	***	0.0002	9			mlt-11	125	7.78705	***	0.0003	15
acn-1	124.6	6.695	**	0.0043	15
clec-115	130.8	2.407	**	0.003	13			Control	156.905	3.66899			21
clec-129	126.9	4.854	**	0.002	10			cpz-1	139.8	6.27482	n.s.	0.0816	10
clec-13	129	7.201	**	0.0099	7			cpr-6	135.923	3.49076	*	0.0107	13
clec-137	147.2	10.4	**	0.0032	15			cri-2	116.615	6.03041	****	<0.0001	13
clec-190	107	5.304	**	0.0023	11			epi-1	123.273	7.53186	****	<0.0001	11
clec-247	130.9	3.522	**	0.005	7
clec-255	148	5.896	**	0.0012	10			Control	156.625	6.9794			8
clec-3	141.1	5.896	**	0.0068	12			fbl-1	150.273	6.90466	n.s.	>0.9999	11
clec-55	125.3	6.078	**	0.0016	16			egl-9	138	4.77261	n.s.	0.5635	9
clec-57	133	4.262	**	0.0083	18			F26E4.3	140	6.12713	n.s.	0.5613	16
cof-2	130.6	6.473	**	0.0023	7			skpo-1	134.778	9.09789	n.s.	0.3626	9
lam-1	139.2	5.948	**	0.0015	10			lam-2	145.5	7.27275	n.s.	0.9789	8
lec-10	131.8	7.556	**	0.0027	8			cpl-1	125.182	5.03651	*	0.014	22
lec-4	131.1	7.549	**	0.002	8			cpz-2	130.667	7.45017	n.s.	0.1308	12
mig-6	137.1	7.701	**	0.0058	14			cpi-2	148.6	11.2962	n.s.	0.9987	10
mom-2	128.5	3.132	**	0.0098	11			cpr-1	144.625	8.87802	n.s.	0.9608	8
nas-1	140.8	7.427	**	0.0035	9			dig-1	128.2	6.16405	n.s.	0.0963	10
nas-3	139.9	3.093	**	0.0013	12			cpi-1	140.083	6.83957	n.s.	0.6337	12
R09F10.1	118.6	5.742	**	0.0027	20			F26E4.7	124.167	7.59967	*	0.0269	12
suro-1	129.3	6.249	**	0.0033	10			ctsa-3.1	111.2	4.36348	***	0.0007	10
tag-290	129.6	5.387	**	0.0019	13			chil-10	134.071	5.83892	n.s.	0.2262	14
tep-1	125.1	10.08	**	0.0025	7			cpr-3	132	7.96799	n.s.	0.207	10
unc-6	133.3	5.622	**	0.0012	7			dpy-18 (phy-1)	128.111	3.88889	n.s.	0.1094	9
agr-1	123.3	3.948	*	0.0145	9			F27D9.7	139.8	6.92788	n.s.	0.6599	10
apl-1	133.9	4.739	*	0.0153	9			F29G6.1	129.182	5.25152	n.s.	0.1052	11
C54D10.10	122.8	9.091	*	0.0297	12
clec-102	129.5	4.416	*	0.0202	15			Control	158.48	3.73502			25
clec-12	127.2	3.555	*	0.0129	14			F32H5.1	128.429	5.38385	****	<0.0001	14
clec-121	133.4	5.505	*	0.0207	9
clec-144	139.7	3.73	*	0.0276	19			Control	150.727	4.35601			22
clec-153	154.3	3.087	*	0.03	18			mfap-1	143.357	5.95736	n.s.	0.3155	14
clec-157	118.1	6.566	*	0.0241	7
clec-166	152.9	6.717	*	0.0463	10			Control	165.25	5.29066			8
clec-175	157.2	4.482	*	0.0282	17			T21D12.12	117.2	4.50629	****	<0.0001	10
clec-176	114.5	5.334	*	0.0217	13			zmp-3	100.125	3.92991	****	<0.0001	8
clec-177	116.6	5.463	*	0.0354	14			ctsa-4.2	108.9	6.26534	****	<0.0001	10
clec-183	117.1	4.339	*	0.0275	7			tag-196	154.667	8.15135	n.s.	0.8809	9
clec-185	148.4	6.347	*	0.0345	8			try-3	120.444	9.01559	***	0.0002	9
clec-187	139.5	7.903	*	0.0281	8			tag-290	129.615	5.387	**	0.0019	13
clec-19	107.4	7.958	*	0.0117	7			tep-1	125.143	10.0793	**	0.0025	7
clec-206	138.1	3.532	*	0.0158	14			phy-2	123.889	7.21773	***	0.0007	9
clec-254	110.3	6.595	*	0.012	8			suro-1	129.3	6.24864	**	0.0033	10
clec-256	148.6	4.875	*	0.049	11			timp-1	121.692	6.11784	****	<0.0001	13
clec-58	139	4.164	*	0.012	19
clec-62	135.9	8.119	*	0.0351	7			Control	159.867	4.89885			15
clec-9	139.3	7.467	*	0.0487	10			zmp-5	142.417	15.7348	n.s.	0.3374	12
cpl-1	125.2	5.037	*	0.014	22			W05B2.2	141.471	6.61778	n.s.	0.2453	17
cpr-2	136.75	11.0126	*	0.0126	8
cpr-6	135.9	3.491	*	0.0107	13			Control	162.579	4.05107			19
cpr-9	136	6.644	*	0.026	14			ZC84.6	143.125	7.74159	n.s.	0.065	16
emb-9	152.4	3.545	*	0.013	7			C03H12.1	155.286	5.63879	n.s.	0.858	7
F26E4.7	124.2	7.6	*	0.0269	12			try-1	138.5	7.49267	*	0.0216	14
fbn-1	139.8	4.184	*	0.0281	11
H02F09.3	139.5	6.418	*	0.0245	11			Control	166	3.45134			17
ketn-1	139.8	6.9	*	0.022	9			nas-7	146.4	8.53497	*	0.0438	15
nas-13	138.5	6.428	*	0.0493	15			sup-17	171.875	5.39986	n.s.	0.7925	8
nas-14	129.2	5.396	*	0.0224	14
nas-7	146.4	8.535	*	0.0438	15			Control	158.222	4.21234			9
nid-1	128.9	5.175	*	0.0134	17			C53D6.7	152.222	6.88754	n.s.	0.4682	9
scl-19	130.7	8.563	*	0.0304	15
srp-3	142.7	6.271	*	0.0121	7			Control	162.944	3.7149			18
test-1	149.5	5.308	*	0.0403	8			srp-1	148.556	8.77672	n.s.	0.0867	9
try-1	138.5	7.493	*	0.0216	14
unc-52	208.1	13.46	*	0.0318	7			Control	153.935	3.63789			31
W07B8.4	132.9	4.32	*	0.0127	8			zmp-2	159.389	4.60473	n.s.	0.6272	18
wrt-1	128	7.04	*	0.0104	10			skpo-2	145.5	7.30554	n.s.	0.3991	14
wrt-4	129.8	6.818	*	0.0127	12
wrt-7	137	7.388	*	0.0184	11			Control	159.353	4.53819			17
Y43C5A.2	136.7	5.985	*	0.022	12			ketn-1	139.778	6.89963	*	0.022	9
								Control	147.357	5.5476			14
								clec-140	148.857	6.82233	n.s.	>0.9999	7
								ZC84.1	150.667	3.50397	n.s.	0.9999	9
								agr-1	123.333	3.94757	*	0.0145	9
								C48E7.6	138.333	8.45248	n.s.	0.8509	9
								col-99	142.909	5.32311	n.s.	0.9978	11
								cle-1	159.2	3.43123	n.s.	0.5449	10
								ctsa-4.1 (ctsa-1)	160.571	3.45624	n.s.	0.5474	7
								nas-15	136.625	6.20466	n.s.	0.7345	8
								zmp-1	138.7	5.17912	n.s.	0.8578	10
								C46A5.4	140.636	6.24539	n.s.	0.9584	11
								Control	154.913	4.28893			23
								B0393.5	148.167	4.55078	n.s.	0.3285	12
								Control	151.609	3.85649			23
								W07B8.4	132.875	4.31955	*	0.0127	8
								Control	162	4.42217			10
								elks-1	145.4	6.75146	n.s.	0.1951	10
								lec-1	141.75	5.37105	n.s.	0.0951	8
								lec-10	131.75	7.55634	**	0.0027	8
								H02F09.3	139.455	6.41782	*	0.0245	11
								lec-2	132.562	4.1372	***	0.0004	16
								lec-4	131.125	7.5485	**	0.002	8
								gpn-1	114.25	3.87644	****	<0.0001	8
								dpy-6	142.667	4.09607	n.s.	0.1035	9
								fbn-1	139.818	4.18399	*	0.0281	11
								lec-3	127.2	4.53578	***	0.0001	10
								Control	158.222	4.21234			9
								cof-2	130.571	6.47286	**	0.0023	7
								Control	140.714	3.53024			7
								ced-1	163.875	2.25545	n.s.	0.0854	8
								cwn-2	136.286	10.2509	n.s.	0.9988	7
								F22E12.1	140.75	4.58113	n.s.	>0.9999	12
								C49C8.5	129.364	3.64884	n.s.	0.6937	11
								daf-7	129.267	4.76841	n.s.	0.6291	15
								lin-44	135.143	8.17787	n.s.	0.9967	7
								dbl-1	126.125	6.79926	n.s.	0.4979	8
								nex-3	122.714	7.62113	n.s.	0.3052	7
								egl-20	128.083	5.65881	n.s.	0.5642	12
								F14B4.1	127	6.18017	n.s.	0.5372	9
								Control	151.944	5.9757			18
								lron-9	148.5	4.7547	n.s.	0.7223	8
								Control	158.316	3.71031			19
								VC5.2	158.5	7.41657	n.s.	0.9996	10
								wrt-7	137	7.38795	*	0.0184	11
								Control	157.077	4.33007			13
								C18H7.1	156.4	5.24764	n.s.	0.9996	10
								clec-243	148.583	6.75262	n.s.	0.594	12
								clec-255	124.9	7.30213	**	0.0012	10
								Control	137.045	4.56577			22
								let-756	140.364	6.96651	n.s.	0.6854	11
								Control	151.5	3.91496			14
								ensh-1	138.636	7.50306	n.s.	0.1764	11
								cwn-1	151.182	4.97415	n.s.	0.9995	11
								Control	159.429	7.82808			7
								let-268	133.875	6.32579	n.s.	0.1322	8
								piit-1	119.824	5.06882	***	0.0008	17
								gon-1	140.727	13.9448	n.s.	0.3335	11
								hse-5	147.333	5.38704	n.s.	0.7495	12
								nas-14	129.214	5.39554	*	0.0224	14
								nas-39	110.368	3.33965	****	<0.0001	19
								cht-1	104.889	4.54131	****	<0.0001	9
								K10D3.4	113.1	5.93942	***	0.0003	10
								mlt-7	107	2.69979	****	<0.0001	10
								Control	152.889	4.48956			18
								hcf-1	151.412	5.78224	n.s.	0.9777	17
								endu-1	150.333	6.02521	n.s.	0.9241	24
								Control	144.929	6.39751			14
								lec-8	148.9	6.18681	n.s.	0.9038	10
								nex-4	158.3	9.78894	n.s.	0.3511	10
								Control	155.045	4.91771			22
								mup-4	155.556	5.4699	n.s.	>0.9999	9
								ZC178.2	153.455	7.32041	n.s.	>0.9999	11
								lon-1	149.077	8.32625	n.s.	0.9547	13
								smp-1	144.778	6.83085	n.s.	0.7929	9
								Y38H6C.8	156.3	9.74229	n.s.	>0.9999	10
								Control	150.1	5.62462			20
								lec-9	146.2	8.58526	n.s.	0.9989	10
								let-805	158.889	3.05252	n.s.	0.9125	9
								pan-1	137.083	5.82375	n.s.	0.5228	12
								lron-7	152.077	8.28612	n.s.	>0.9999	13
								mec-9	155.188	5.6015	n.s.	0.9867	16
								nex-1	150	5.42883	n.s.	>0.9999	9
								nex-2	154	6.10282	n.s.	0.9989	10
								Control	156	5.43278			12
								lron-15	148.875	8.63017	n.s.	0.9706	8
								atrn-1 (tag-53)	142.2	5.34006	n.s.	0.3683	15
								qua-1	137.857	8.41888	n.s.	0.2959	7
								mpz-1	154.667	5.04575	n.s.	>0.9999	12
								wrt-6	152.143	6.18919	n.s.	0.9996	7
								mom-2	128.545	3.13155	**	0.0098	11
								wrt-1	128	7.03957	*	0.0104	10
								wrt-4	129.833	6.81779	*	0.0127	12
								Control	152.882	5.76366			17
								nas-10	146	3.67909	n.s.	0.9994	8
								nas-6	145.5	7.18321	n.s.	0.9947	12
								pvf-1	113.429	10.7035	***	0.0007	7
								wrt-8	150.429	4.92996	n.s.	>0.9999	14
								nas-4	153.636	6.88513	n.s.	>0.9999	11
								pxn-2	158.222	5.98094	n.s.	>0.9999	9
								slt-1	150	6.31702	n.s.	>0.9999	7
								ctsa-1.2	149.333	7.39745	n.s.	>0.9999	9
								tig-2	152.5	6.19543	n.s.	>0.9999	10
								wrt-2	142.7	4.93525	n.s.	0.9455	10
								Y43F8B.3	138.857	10.707	n.s.	0.8077	7
								sdn-1	130.727	5.1612	n.s.	0.0852	11
								lron-11	134.125	7.35439	n.s.	0.3589	8
								unc-122	146.077	7.46227	n.s.	0.9971	13
								C16E9.1	149.6	5.9127	n.s.	>0.9999	10
								chil-14	167	2.53859	n.s.	0.6586	10
								Control	155.929	4.20755			28
								wrt-9	160.688	4.94783	n.s.	0.7151	16
								Y43C5A.2	136.667	5.98525	*	0.022	12
								Control	161.286	3.55176			21
								R12A1.3	152.1	2.98673	n.s.	0.056	20
								Control	160.316	2.57638			19
								unc-71	152.083	6.23341	n.s.	0.3601	12
								pxn-1	146.4	6.88832	n.s.	0.0916	10
								Control	160.6	5.99			11
								ctsa-2	153.3	4.342	n.s.	0.9486	11
								srp-8	151.1	10.22	n.s.	0.8996	7
								cpr-8	144	7.053	n.s.	0.3197	8
								apl-1	133.9	4.739	*	0.0153	9
								F52E1.2	144.3	8.777	n.s.	0.3838	7
								skpo-3	154.3	6.352	n.s.	0.9872	8
								spon-1	158.6	4.725	n.s.	>0.9999	7
								W02G9.4	170.6	4.543	n.s.	0.8292	9
								cpr-4	146.7	6.896	n.s.	0.4829	9
								Control	159.55	3.718			20
								Y65B4A.2	157.444	5.0583	n.s.	0.9962	9
								egas-2	168.222	3.68849	n.s.	0.6049	9
								T19D12.6	166	2.52134	n.s.	0.833	8
								cpr-2	136.75	11.0126	*	0.0126	8
								Control	160.857	3.94201			21
								unc-6	133.286	5.62187	**	0.0012	7
								Control	158.222	4.21234			9
								tig-3	146.556	8.86646	n.s.	0.252	9
								Control	157.6	4.28708			15
								txt-5	160.5	5.43627	n.s.	0.9947	12
								F35B12.10	148	3.81629	n.s.	0.421	13
								lec-12	165.667	5.6001	n.s.	0.7001	9
								lron-14	160	5.09902	n.s.	0.9988	9
								nas-2	156.167	3.3796	n.s.	0.9999	12
								nas-8	143.231	4.41175	n.s.	0.0875	13
								Control	162	3.86149			10
								clec-58	138.958	4.16398	*	0.012	24
								clec-67	128.5	5.49862	***	0.0009	12
								clec-62	135.857	8.11943	*	0.0351	7
								Control	153.467	8.11223			15
								clec-117	147.308	6.56758	n.s.	0.9538	13
								clec-141	142.714	7.72662	n.s.	0.5025	7
								sul-1	125.143	7.13285	n.s.	0.0606	7
								tag-275	135.857	7.04605	n.s.	0.2191	14
								clec-128	140.667	4.8557	n.s.	0.8245	15
								Control	162.118	2.96906			17
								clec-99	167.231	7.74858	n.s.	0.9728	13
								lec-6	157.857	10.8703	n.s.	0.9933	7
								lec-7	183.444	14.9463	n.s.	0.2287	9
								crm-1	162	10.5198	n.s.	>0.9999	7
								Control	144.844	3.97475			32
								kal-1	145.857	5.33582	n.s.	0.9981	14
								lec-5	145.143	4.95791	n.s.	>0.9999	14
								clec-98	159.25	5.9558	n.s.	0.127	12
								Control	141.417	4.32716			24
								clec-183	117.143	4.33935	*	0.0275	7
								R09F10.1	118.55	5.74157	**	0.0027	20
								Control	160.333	4.98609			9
								clec-130	141.714	11.8878	n.s.	0.4923	7
								clec-195	141.714	10.816	n.s.	0.4923	7
								clec-20	149.857	7.53224	n.s.	0.9631	7
								clec-214	159.625	8.26554	n.s.	>0.9999	8
								clec-228	161.714	5.62611	n.s.	>0.9999	7
								clec-251	159.375	7.081	n.s.	>0.9999	8
								clec-252	140	9.98093	n.s.	0.3822	7
								clec-257	168.571	8.25157	n.s.	0.994	7
								clec-5	169.222	4.77196	n.s.	0.9815	9
								clec-70	169.714	6.71074	n.s.	0.9832	7
								clec-85	144.857	8.40756	n.s.	0.7141	7
								T15B7.1	163.143	4.65182	n.s.	>0.9999	7
								Control	167.667	3.7098			12
								clec-17	172.714	5.54511	n.s.	0.7865	7
								clec-36	154.857	5.91378	n.s.	0.1364	7
								unc-129	169.667	3.65908	n.s.	0.977	9
								Control	161.667	5.61991			9
								smp-2	170.222	4.94632	n.s.	0.8508	9
								mab-20	158	4.49338	n.s.	0.9998	7
								clec-71	160	4.0708	n.s.	>0.9999	7
								clec-73 & 79	169.429	3.3442	n.s.	0.9373	7
								clec-75	169.429	5.48529	n.s.	0.9373	7
								clec-80	169.889	4.39521	n.s.	0.8769	9
								clec-227	168.444	2.55011	n.s.	0.9588	9
								clec-213	164.75	5.42728	n.s.	>0.9999	8
								clec-207	167	6.99319	n.s.	0.9955	7
								let-2	159.9	4.21756	n.s.	>0.9999	10
								clec-25	124	9.28901	****	<0.0001	8
								Control	167	3.54612			16
								mec-1	158.3	4.68342	n.s.	0.8234	10
								clec-234	168.538	4.59879	n.s.	>0.9999	13
								clec-50	156	7.03393	n.s.	0.7167	7
								clec-59	160.071	5.09952	n.s.	0.9062	14
								clec-93	158.786	5.56695	n.s.	0.7911	14
								clec-74	159.9	8.05461	n.s.	0.9369	10
								clec-54	152.143	4.57761	n.s.	0.1463	14
								clec-241	151.125	5.47539	n.s.	0.2371	8
								clec-8	165.727	3.65337	n.s.	>0.9999	11
								srp-6	158.562	3.43265	n.s.	0.734	16
								Control	165.938	3.74218			16
								clec-66	160.778	4.82407	n.s.	0.8303	9
								clec-6	159.1	3.40735	n.s.	0.6227	10
								clec-61	139.3	5.00011	***	0.0001	10
								test-1	149.5	5.30835	*	0.0403	8
								Control	173.857	1.94482			7
								emb-9	152.429	3.54466	*	0.013	7
								lam-3	145.857	3.78863	***	0.0007	7
								F15D4.4	163.75	4.78371	n.s.	0.4321	8
								F30H5.3	158.625	2.95162	n.s.	0.1025	8
								clec-218	151.5	5.69844	n.s.	0.004	10
								clec-32	143.143	5.9178	***	0.0002	7
								Control	166.353	3.53963			17
								crld-1	162.556	5.84311	n.s.	0.9127	9
								sfrp-1	161.625	7.65772	n.s.	0.8617	8
								clec-68	154.875	4.38112	n.s.	0.2766	8
								Control	161.1	5.35298			10
								clec-173	142.75	5.50224	n.s.	0.0898	12
								clec-219	160.556	7.0909	n.s.	0.9998	9
								ost-1	155.444	7.12607	n.s.	0.9989	9
								Control	158.85	4.10281			20
								clec-186	157.143	2.32408	n.s.	0.8132	7
								Control	170.143	2.43417			7
								lam-1	139.2	5.94755	**	0.0015	10
								nas-1	140.778	7.42701	**	0.0035	9
								nas-3	139.917	3.09315	**	0.0013	12
								srp-3	142.714	6.27054	*	0.0121	7
								srp-7	149.2	5.94942	n.s.	0.0496	10
								cpr-5	155.333	4.52769	n.s.	0.2686	9
								Control	165.182	2.50423			22
								adt-3	165.583	5.32356	n.s.	>0.9999	12
								clec-111	161.167	5.23513	n.s.	0.9507	12
								clec-126	153	4.16915	n.s.	0.1801	11
								T22F7.3	153.727	7.20491	n.s.	0.2296	11
								Y16B4A.2	162.5	3.23231	n.s.	0.9892	14
								Control	162.2	3.19305			10
								clec-105	155.8	5.71509	n.s.	0.7639	10
								srp-2	176.571	5.39337	n.s.	0.1921	7
								clec-100	168.375	5.4279	n.s.	0.8166	8
								clec-143	153.375	5.99684	n.s.	0.5707	8
								Control	160.737	3.57529			19
								clec-84	145.7	5.74853	n.s.	0.0771	10
								clec-233	158.7	7.08371	n.s.	0.9458	10
								Control	166.667	4.8074			9
								clec-123	158.429	7.56514	n.s.	0.9412	7
								clec-125	160.571	6.19469	n.s.	0.9876	7
								clec-135	154.6	7.35179	n.s.	0.6491	10
								clec-148	168.143	7.29784	n.s.	>0.9999	7
								clec-248	149.75	9.01338	n.s.	0.3543	8
								clec-265	168.667	2.0548	n.s.	>0.9999	9
								clec-35	159.857	9.8909	n.s.	0.9774	7
								Control	169.812	2.90577			16
								clec-145	157.167	4.00536	n.s.	0.2151	12
								clec-163	138.636	5.17559	***	0.0001	11
								clec-212	158.75	7.46599	n.s.	0.4385	8
								clec-137	147.2	6.12505	**	0.0032	15
								Control	163.737	3.58264			19
								clec-185	148.375	6.34693	*	0.0345	8
								Control	161.368	3.76752			19
								clec-256	148.636	4.8753	*	0.049	11
								Control	169.412	1.77619			17
								clec-166	152.9	6.71722	*	0.0463	10
								clec-224	154.5	9.36368	n.s.	0.104	8
								Control	210.136	10.3913			22
								clec-15	222.222	16.9155	n.s.	0.5404	9
								Control	163.7	2.892			20
								clec-104	162.636	4.45028	n.s.	0.8363	11
								Control	137.045	4.56577			22
								clec-246	145.333	4.28174	n.s.	0.29	9
								Control	152.364	4.69094			11
								clec-194	130.778	5.80894	n.s.	0.0502	9
								clec-37	138.625	10.5626	n.s.	0.3519	8
								clec-45	150.6	5.44712	n.s.	0.9986	10
								clec-49	113.727	4.20625	****	<0.0001	11
								Control	153.714	8.41686			7
								clec-94	143.222	8.97648	n.s.	0.4196	9
								Control	157.708	3.97796			24
								clec-198	157.462	3.67531	n.s.	0.9678	13
								Control	158.962	3.25505			26
								clec-3	141.083	5.89614	**	0.0068	12
								Control	162.286	3.89575			7
								clec-27	172.5	12.2882	n.s.	0.623	8
								clec-34	143.714	6.3084	n.s.	0.2685	7
								Control	167.385	2.49753			13
								clec-170	134.875	8.39736	***	0.0002	8
								clec-171	159	5.2852	n.s.	0.4862	10
								clec-164	165.143	5.42669	n.s.	0.9839	7
								Control	167.52	2.15648			25
								clec-175	157.235	4.4816	*	0.0282	17
								Control	167	2.45249			17
								clec-156	146.733	3.57966	****	<0.0001	15
								Control	161.308	5.12583			13
								clec-122	153.235	3.13604	n.s.	0.17	17
								Control	155.75	2.761			12
								clec-184	139.714	9.8699	n.s.	0.2011	7
								clec-18	157.429	10.3553	n.s.	0.9798	7
								Control	155.75	2.761			12
								clec-127	167.25	5.13653	n.s.	0.2389	8
								clec-189	153.312	5.25573	n.s.	0.8999	16
								Control	158.222	4.21234			9
								clec-181	163.375	7.98869	n.s.	0.5642	8
								Control	159.278	3.17651			18
								clec-40	156.273	5.35145	n.s.	0.924	11
								clec-215	158	5.15105	n.s.	0.9938	10
								clec-229	169.714	3.58379	n.s.	0.2965	7
								Control	149.465	3.45984			43
								clec-57	133	4.26185	**	0.0083	18
								Control	152.909	4.58744			11
								clec-87	139.667	6.82927	n.s.	0.5799	9
								clec-90	144.909	4.74525	n.s.	0.9215	11
								clec-86	129.818	6.4875	n.s.	0.0516	11
								clec-97	146.375	5.5256	n.s.	0.9567	16
								clec-92	141.9	5.39022	n.s.	0.7364	10
								clec-7	144.857	8.13993	n.s.	0.9571	7
								clec-96	139.714	8.76333	n.s.	0.6604	7
								clec-95	144.875	7.99428	n.s.	0.9478	8
								Control	155.3	3.13394			20
								clec-65	161.615	3.47249	n.s.	0.6176	13
								clec-83	141.692	5.15078	n.s.	0.075	13
								clec-9	139.3	7.46704	*	0.0487	10
								Control	155.962	5.42827			26
								clec-144	139.737	3.72979	*	0.0276	19
								Control	137.045	4.56577			22
								clec-119	141.3	4.36157	n.s.	0.5704	10
								Control	162.286	3.89575			7
								clec-106	172	5.73973	n.s.	0.2097	9
								Control	154.8	6.18087			20
								clec-112	152.143	6.83708	n.s.	0.9322	14
								clec-149	143.75	3.31463	n.s.	0.3598	12
								Control	159.364	6.81745			11
								clec-206	138.071	3.53237	*	0.0158	14
								clec-2	141.714	5.74752	n.s.	0.1606	7
								clec-216	148.25	5.22773	n.s.	0.3792	16
								clec-232	141	4.62781	n.s.	0.0932	9
								clec-204	139.667	5.18545	n.s.	0.0623	9
								clec-223	144.125	3.8793	n.s.	0.1197	16
								Control	159.062	4.39267			16
								clec-187	139.5	7.90344	*	0.0281	8
								Control	163.222	4.24846			9
								clec-263	141.444	6.13531	n.s.	0.064	9
								clec-26	152.091	5.97336	n.s.	0.5377	11
								clec-240	146.222	6.49097	n.s.	0.2023	9
								clec-247	130.857	3.52156	**	0.005	7
								clec-260	164.818	7.21087	n.s.	0.9998	11
								Control	159.577	3.50392			26
								clec-134	125.75	7.62222	****	<0.0001	8
								Control	162.286	3.89575			7
								clec-56	160.286	4.77949	n.s.	0.9604	7
								clec-245	153.333	7.04746	n.s.	0.4459	9
								Control	137.045	4.56577			22
								clec-258	148	7.24636	n.s.	0.2953	18
								clec-63	153.444	5.58547	n.s.	0.1804	9
								Control	141.958	4.36118			24
								clec-231	138.938	5.53885	n.s.	0.9542	16
								clec-239	153.556	7.65599	n.s.	0.3924	9
								clec-261	144.286	4.36825	n.s.	0.9904	7
								Control	142.273	7.15807			11
								clec-22	134.364	5.42599	n.s.	0.975	11
								clec-199	151.667	5.04575	n.s.	0.9172	12
								clec-210	142.083	7.26392	n.s.	>0.9999	12
								clec-238	134.875	6.64518	n.s.	>0.9999	8
								clec-180	135	6.56107	n.s.	0.9947	7
								clec-217	125.2	8.43511	n.s.	0.3791	10
								clec-225	145.25	6.49657	n.s.	>0.9999	8
								clec-24	122.625	8.34082	n.s.	0.2889	8
								clec-226	125.692	6.20213	n.s.	0.3379	13
								clec-242	121	3.05894	n.s.	0.2085	8
								clec-254	110.25	6.59478	*	0.012	8
								Control	147.667	4.75812			21
								clec-230	136.625	8.09969	n.s.	0.2395	8
								Control	151.238	4.89699			21
								clec-221	108.714	7.58355	***	0.0001	7
								Control	143	4.518			26
								clec-38	129.444	3.27495	n.s.	0.4793	9
								clec-48	139.818	4.83137	n.s.	>0.9999	11
								clec-266	109.571	5.88322	***	0.0003	7
								clec-28	127.667	4.5977	n.s.	0.3009	9
								clec-31	124.5	6.94365	n.s.	0.1403	8
								clec-64	114.7	7.67109	***	0.0005	10
								clec-42	142.571	10.5962	n.s.	>0.9999	7
								clec-43	127.6	2.90287	n.s.	0.246	10
								clec-29	126.375	3.61019	n.s.	0.2539	8
								clec-39	129.125	3.8333	n.s.	0.5111	8
								clec-33	106.444	7.99151	****	<0.0001	9
								clec-47	126.4	3.81284	n.s.	0.1638	10
								clec-60	145.636	5.14388	n.s.	>0.9999	11
								clec-52	125.125	6.17147	n.s.	0.1726	8
								clec-53	135.333	3.25979	n.s.	0.9539	12
								Control	141.692	5.582			13
								clec-51	135	7.55167	n.s.	0.4745	9
								Control	148.278	3.69655			36
								clec-55	125.312	6.07846	**	0.0016	16
								Control	146.914	3.67763			35
								clec-264	136.75	9.87891	n.s.	0.3635	12
								clec-41	133.083	4.62283	n.s.	0.1645	12
								Control	156.821	3.29223			28
								clec-76	149.286	9.73387	n.s.	0.7421	7
								clec-88	152.5	5.78151	n.s.	0.874	14
								clec-91	152.3	6.58627	n.s.	0.8955	10
								Control	160	5.74456			9
								clec-129	126.9	4.85444	**	0.002	10
								clec-132	136.778	6.13681	n.s.	0.0523	9
								clec-133	126.235	5.67148	***	0.0004	17
								clec-13	129	7.20119	**	0.0099	7
								clec-121	133.444	5.50533	*	0.0207	9
								Control	148.8	4.64622			20
								clec-21	133.455	6.9614	n.s.	0.0685	11
								Control	141.091	7.05363			11
								clec-160	123.929	5.22932	n.s.	0.2863	14
								clec-191	120.889	7.21773	n.s.	0.2312	9
								clec-196	104.231	4.43638	***	0.0004	13
								clec-193	119.923	7.56295	n.s.	0.1168	13
								clec-190	107	5.30352	**	0.0023	11
								clec-179	116	8.4113	n.s.	0.0728	9
								clec-182	118.923	4.87729	n.s.	0.0889	13
								clec-197	131.5	4.44008	n.s.	0.9501	8
								clec-19	107.429	7.9578	*	0.0117	7
								clec-202	128.556	8.63795	n.s.	0.7698	9
								clec-208	122.429	7.53992	n.s.	0.3988	7
								Control	142.611	4.45246			18
								clec-139	125.867	6.29578	n.s.	0.0529	15
								clec-157	118.143	6.56625	*	0.0241	7
								Control	145	7.63544			5
								clec-147	132.5	6.61168	n.s.	0.7884	8
								clec-161	123.364	4.41335	n.s.	0.1969	11
								clec-165	145.636	5.06552	n.s.	>0.9999	11
								clec-178	129.25	4.39053	n.s.	0.5668	8
								clec-167	125.5	7.33481	n.s.	0.2557	14
								clec-177	116.571	5.46288	*	0.0354	14
								clec-138	118.083	4.19317	n.s.	0.0599	12
								clec-142	116.7	3.59645	n.s.	0.052	10
								clec-158	128.286	13.3054	n.s.	0.532	7
								clec-162	120.417	4.56013	n.s.	0.1019	12
								clec-168	117.143	4.16578	n.s.	0.0865	7
								clec-176	114.462	5.33447	*	0.0217	13
								Control	149.182	4.4184			22
								clec-136	145.5	7.93639	n.s.	0.9348	14
								clec-124	119.929	5.57611	***	0.0007	14
								clec-12	127.214	3.55518	*	0.0129	14
								Control	159.429	7.9578			7
								clec-107	145.714	5.03005	n.s.	0.6521	14
								clec-110	143.833	5.06299	n.s.	0.5394	12
								clec-109	152.143	7.2323	n.s.	0.9968	7
								clec-1	140.071	6.55783	n.s.	0.2737	14
								clec-103	158.6	8.47113	n.s.	>0.9999	10
								clec-10	141.545	5.05456	n.s.	0.2881	22
								clec-113	137	6.54381	n.s.	0.2397	8
								clec-101	134.2	7.66638	n.s.	0.1114	10
								clec-102	129.533	4.41628	*	0.0202	15
								clec-114	131.5	6.69701	n.s.	0.0603	10
								clec-116	135.273	3.55244	n.s.	0.1268	11
								clec-118	117.308	5.345	***	0.0004	13
								clec-11	116.786	6.55507	***	0.0003	14
								Control	168.5	2.61375			18
								clec-150	158.867	4.59385	n.s.	0.2297	15
								clec-153	154.278	3.08677	*	0.03	18
								clec-151	156.462	6.41474	n.s.	0.1183	13
								Control	157.9	3.84222			20
								clec-115	130.846	2.40684	**	0.003	13
								clec-108	150.824	8.00516	n.s.	0.5487	17
								Control	153.714	8.41686			7
								clec-78	144.5	5.07796	n.s.	0.9877	8

## Sheet: Variability-nonsignificant gene
PZ cell number deviation among non-significant genes								TZ cell number deviation among non-significant genes
Gene	Mean	Standard Deviation				Standard deviation		Gene	Mean	Standard Deviation				Standard deviation
C54D10.10	245.6	96.71				± over 75		adm-4	178.2	79.08				± over 75
pan-1	260.8	87.87				± 60 to 75		smoc-1	176.7	75.79				± 60 to 75
adt-1	261.5	80.34				± 50 to 59		adm-2	154.6	67.51				± 50 to 59
mup-4	225.5	76.16				± 40 to 49		adt-1	157.4	61.67				± 40 to 49
acn-1	194.3	68.84				± 30 to 39		lec-6	174.8	54.7				± 30 to 39
lron-11	232.8	68.07				± 20 to 29		zmp-5	142.4	54.51				± 20 to 29
him-4	198.5	64.87				± 10 to 19		clec-15	222.2	50.75				± 10 to 19
nex-1	254.7	61.46				± 0 to 10		asp-4	172	48.53				± 0 to 10
Y43C5A.2	210.7	59.8			Mean and standard deviation of control RNAi generated from all experiments			gon-1	140.7	46.25			Mean and standard deviation of control RNAi generated from all experiments
adm-2	219	58.61						lec-7	183.4	44.84
mec-9	246.8	58.05						lron-8	163.8	42.87
pvf-1	197	57.66						adt-2	152.6	40.26
mua-3	224.2	55.66						him-4	146.9	37.95
clec-37	234.3	54.92						C17G10.7	167.9	37.31
clec-31	208.1	53.08						T01D3.6	153.8	36.93
adt-2	201.2	52.57						cpi-2	148.6	35.72
ctsa-3.2	254.5	51.99						clec-158	128.3	35.2
wrt-9	229.1	48.4						clec-27	172.5	34.76
unc-71	223	47.64						mua-3	152.4	34.53
asp-4	247.6	47.03						clec-264	136.8	34.22
clec-175	244.1	46.68						clec-108	150.8	33.01
clec-130	213.4	45.6						clec-130	141.7	31.45
sfrp-1	230.3	45.53						ZC84.6	143.1	30.97
adm-4	265.8	45.43						nex-4	158.3	30.96
clec-228	228.8	44.27						Y38H6C.8	156.3	30.81
clec-198	259.3	43.2						clec-258	148	30.74
nex-4	217.4	42.37						mlt-11	125	30.16
clec-26	222.3	41.4						lon-1	149.1	30.02
madd-4	229.9	40.81						clec-37	138.6	29.88
nid-1	210.1	40.43						lron-7	152.1	29.88
clec-223	209.9	40.4						clec-136	145.5	29.7
clec-62	223.5	39.78						endu-1	150.3	29.52
nas-6	261.5	39.43						clec-195	141.7	28.62
clec-171	217.7	39.38						Y43F8B.3	138.9	28.33
clec-263	218.9	39.27						clec-42	142.6	28.03
tag-196	229.9	39.06						clec-99	167.2	27.94
clec-219	244	38.79						crm-1	162	27.83
clec-1	238	38.55						clec-167	125.5	27.44
lec-9	241.5	38.29						clec-18	157.4	27.4
scl-19	213.2	37.98						skpo-2	145.5	27.33
clec-173	227.6	37.88						skpo-1	134.8	27.29
F27D9.7	231.6	37.57						W05B2.2	141.5	27.29
clec-195	207.7	37.23						clec-193	119.9	27.27
skpo-3	224	37.16						lec-9	146.2	27.15
lam-2	193.8	36.51						cwn-2	136.3	27.12
clec-251	248.8	36.34						srp-8	151.1	27.05
nas-12	216.3	36.22						clec-94	143.2	26.93
clec-224	239.4	36.02						unc-122	146.1	26.91
nex-3	222.6	35.94						clec-103	158.6	26.79
C18H7.1	267.4	35.7						clec-217	125.2	26.67
clec-17	238.4	35.64						tig-3	146.6	26.6
clec-238	255.1	35.64						clec-224	154.5	26.48
skpo-1	209.3	35.34						clec-252	140	26.41
ctsa-1.2	241.6	35.06						tag-275	135.9	26.36
clec-126	232.4	35						srp-1	148.6	26.33
Y38H6C.8	215.9	34.97						clec-35	159.9	26.17
clec-19	197.4	34.79						clec-184	139.7	26.11
F15D4.4	229.6	34.46						clec-202	128.6	25.91
nas-13	230.6	34.42						cpz-2	130.7	25.81
cht-1	272.7	34.34						clec-76	149.3	25.75
clec-162	218	34.02						clec-112	152.1	25.58
clec-215	242	33.99						clec-248	149.8	25.49
clec-166	233.4	33.97						clec-74	159.9	25.47
cpr-1	204.1	33.91						C48E7.6	138.3	25.36
clec-54	223.9	33.77						clec-179	116	25.23
clec-116	231.7	33.54						cpr-3	132	25.2
mlt-7	216.4	33.45						clec-210	142.1	25.16
clec-239	252.8	33.44						cpr-1	144.6	25.11
clec-135	227.1	33.29						ensh-1	138.6	24.88
clec-240	228.3	33.26						nas-6	145.5	24.88
phy-2	202.6	33.24						clec-1	140.1	24.54
clec-5	277.4	33.23						F26E4.3	140	24.51
K10D3.4	212.4	33.2						tag-196	154.7	24.45
clec-196	224.3	33.16						madd-4	137.3	24.44
clec-121	205.3	32.97						lron-15	148.9	24.41
wrt-8	221.6	32.89						clec-139	125.9	24.38
clec-258	233	32.88						ZC178.2	153.5	24.28
T22F7.3	228.8	32.44						clec-101	134.2	24.24
cpz-2	198.1	32.39						clec-260	164.8	23.92
clec-124	226.8	32.24						T22F7.3	153.7	23.9
clec-45	234.8	32.14						hcf-1	151.4	23.84
cpi-2	226.7	32.13						clec-10	141.5	23.71
clec-210	226.4	32.13						cpi-1	140.1	23.69
chil-14	239.1	32.11						clec-117	147.3	23.68
clec-65	246.2	35.3						clec-24	122.6	23.59
clec-2	251	31.78						VC5.2	158.5	23.45
clec-20	241.7	31.78						clec-243	148.6	23.39
clec-147	252.3	31.6						clec-214	159.6	23.38
clec-212	240	31.5						clec-135	154.6	23.25
cpr-9	226.4	31.4						F52E1.2	144.3	23.22
clec-164	202.3	31.37						clec-96	139.7	23.19
asp-3	235.9	31.27						clec-151	156.5	23.13
T01D3.6	230	31.18						let-756	140.4	23.11
clec-165	245.2	31.14						clec-21	133.5	23.09
clec-149	222.9	31.04						clec-239	153.6	22.97
ctsa-3.1	196.4	31						clec-230	136.6	22.91
clec-232	225.5	30.99						fbl-1	150.3	22.9
clec-260	246.5	30.91						nas-4	153.6	22.84
R12A1.3	239.3	30.82						chhy-1	159.4	22.78
F52E1.2	223.5	30.81						clec-51	135	22.66
kal-1	224.5	30.72						clec-95	144.9	22.61
clec-217	242	30.7						clec-181	163.4	22.6
clec-70	223.4	30.54						mec-9	155.2	22.41
cpl-1	225.8	30.24						clec-233	158.7	22.4
lron-8	237.4	30.13						clec-226	125.7	22.36
clec-28	230.2	30.11						mfap-1	143.4	22.29
clec-136	217.9	29.94						qua-1	137.9	22.27
clec-208	192.7	29.92						clec-85	144.9	22.24
clec-180	225.1	29.9						ctsa-1.2	149.3	22.19
nas-5	207.6	29.87						clec-231	138.9	22.16
clec-202	218	29.83						clec-97	146.4	22.1
lron-9	213.4	29.79						F2709.7	139.8	21.91
piit-1	206.3	29.72						chil-10	134.1	21.85
clec-133	221	29.63						clec-257	168.6	21.83
dpy-18 (phy-1)	220	29.41						pxn-1	146.4	21.78
clec-34	235.5	29.33						nas-12	140.1	21.76
clec-261	230.4	29.25						sfrp-1	161.6	21.66
nex-2	227.9	29.05						clec-191	120.9	21.65
cwn-2	208.6	29.04						lin-44	135.1	21.64
smoc-1	260.4	29.04						clec-88	152.5	21.63
nas-10	238.1	29.02						unc-71	152.1	21.59
clec-233	241	28.97						clec-7	144.9	21.54
clec-111	240.8	28.81						clec-86	129.8	21.52
lec-8	211.9	28.63						ost-1	155.4	21.38
clec-103	217.5	28.56						elks-1	145.4	21.35
clec-114	224.8	28.54						clec-219	160.6	21.27
fbl-1	260.1	28.22						clec-114	131.5	21.18
C48E7.6	227.7	28						clec-245	153.3	21.14
clec-49	213.8	27.88						clec-212	158.8	21.12
unc-52	272.1	27.65						clec-189	153.3	21.02
clec-241	231.5	27.55						clec-216	148.3	20.91
clec-138	224.3	27.34						clec-91	152.3	20.83
clec-216	220.1	27.3						clec-93	158.8	20.83
clec-48	246.1	27.29						lron-11	134.1	20.8
clec-218	229.6	27.15						C46A5.4	140.6	20.71
clec-74	222.8	27.1						cpr-4	146.7	20.69
clec-68	241.1	27.09						atrn-1 (tag-53)	142.2	20.68
clec-128	228.8	27.06						C53D6.7	152.2	20.66
clec-85	243	27.04						clec-98	159.3	20.63
C17G10.1	239	26.91						lam-2	145.5	20.57
egas-2	254	26.89						clec-87	139.7	20.49
clec-113	227.9	26.58						smp-1	144.8	20.49
C46A5.4	222.2	26.49						clec-141	142.7	20.44
chil-10	234.3	26.49						pan-1	137.1	20.17
clec-158	257.3	26.42						nex-3	122.7	20.16
clec-10	215.1	26.36						clec-251	159.4	20.03
clec-110	212.9	26.3						clec-123	158.4	20.02
clec-60	234.1	26.28						kal-1	145.9	19.96
lec-6	224.8	26.09						clec-208	122.4	19.95
clec-148	241.7	25.9						cpr-8	144	19.95
clec-151	245.6	25.88						clec-20	149.9	19.93
clec-132	237.2	25.76						cpz-1	139.8	19.84
clec-43	237.1	25.69						clec-26	152.1	19.81
clec-256	238.1	25.62						wrt-9	160.7	19.79
clec-129	230.1	25.53						clec-31	124.5	19.64
clec-204	213.7	25.38						egl-20	128.1	19.6
clec-6	242.9	25.34						tig-2	152.5	19.59
clec-117	250.9	25.32						clec-160	123.9	19.57
dig-1	220.9	25.12						lec-8	148.9	19.56
clec-53	230.4	25.02						zmp-2	159.4	19.54
clec-160	209.2	24.81						dig-1	128.2	19.49
clec-266	236.3	24.74						clec-240	146.2	19.47
clec-214	248.4	24.63						clec-148	168.1	19.31
cpr-4	252	24.61						nex-2	154	19.3
C16E9.1	245.5	24.6						dbl-1	126.1	19.23
clec-56	247.9	24.54						clec-109	152.1	19.13
clec-199	246.2	24.25						clec-59	160.1	19.08
clec-197	217	24.1						clec-173	142.8	19.06
clec-22	220.2	24.08						Control	156.6	18.8
egl-9	235	23.98						sul-1	125.1	18.87
clec-106	232.8	23.96						txt-5	160.5	18.83
wrt-2	207.2	23.89						clec-107	145.7	18.82
zmp-1	229.2	23.89						clec-128	140.7	18.81
let-805	233	23.81						srp-7	149.2	18.81
lron-7	259.8	23.77						clec-238	134.9	18.8
F26E4.7	192.3	23.68						C16E9.1	149.6	18.7
F26E4.3	232.5	23.62						clec-147	132.5	18.7
mfap-1	249.1	23.62						hse-5	147.3	18.66
atrn-1 (tag-53)	247.6	23.43						clec-50	156	18.61
clec-226	223.8	23.3						clec-83	141.7	18.57
slt-1	220	23.26						lec-5	145.1	18.55
sul-1	220.9	23.22						F14B4.1	127	18.54
clec-178	242.7	23.21						clec-113	137	18.51
clec-112	232	22.99						clec-207	167	18.5
clec-67	230.2	22.99						daf-7	129.3	18.47
clec-8	251.5	22.9						wrt-8	150.4	18.45
clec-71	247.1	22.89						adt-3	165.6	18.44
cpr-6	226.7	22.88						clec-132	136.8	18.41
Y16B4A.2	240.7	22.82						clec-263	141.4	18.41
clec-118	210.2	22.82						clec-225	145.3	18.38
chhy-1	221.3	22.76						clec-84	145.7	18.18
smp-2	247.4	22.73						clec-111	161.2	18.14
F22E12.1	212.1	22.67						clec-105	155.8	18.07
tig-2	221.7	22.41						clec-140	148.9	18.05
pxn-2	216.1	22.14						clec-218	151.5	18.02
clec-84	225.6	21.86						clec-22	134.4	18
clec-161	211.4	21.81						skpo-3	154.3	17.97
cle-1	235.4	21.77						pxn-2	158.2	17.94
fbn-1	230.9	21.72						let-268	133.9	17.89
srp-6	222.6	21.71						clec-150	158.9	17.79
clec-137	221.8	21.49						clec-40	156.3	17.75
emb-9	225.8	21.43						clec-70	169.7	17.75
unc-122	228.3	21.39						col-99	142.9	17.65
cpz-1	228.3	21.35						clec-182	118.9	17.59
F14B4.1	230	21.32						nas-15	136.6	17.55
ost-1	246.5	21.3						clec-110	143.8	17.54
clec-98	242.4	21.27						crld-1	162.6	17.53
clec-64	203.2	21.19						clec-199	151.7	17.48
clec-61	225.5	21.13						mpz-1	154.7	17.48
Control	239.5	21.11						clec-52	125.1	17.46
clec-13	213.9	21.04						clec-194	130.8	17.43
cpi-1	223.9	20.87						F29G6.1	129.2	17.42
let-268	251.2	20.85						asp-3	129.2	17.4
clec-50	212.6	20.82						clec-180	135	17.36
mec-1	238.7	20.78						clec-45	150.6	17.23
clec-163	227.6	20.64						clec-106	172	17.22
clec-150	250.4	20.57						clec-54	152.1	17.13
clec-257	282.6	20.5						sdn-1	130.7	17.12
nas-3	237.8	20.41						clec-92	141.9	17.05
clec-225	250.5	20.4						clec-143	153.4	16.96
lron-15	242.1	20.34						clec-165	145.6	16.8
clec-184	231.9	20.26						lec-12	165.7	16.8
clec-107	229.9	20.21						clec-63	153.4	16.76
clec-242	221.4	20.19						clec-171	159	16.71
clec-47	209.2	20.19						slt-1	150	16.71
F35B12.10	253.9	20.05						clec-34	143.7	16.69
ZC84.1	257.7	20.04						C18H7.1	156.4	16.59
clec-213	232.7	19.88						clec-234	168.5	16.58
clec-186	245.3	19.7						cwn-1	151.2	16.5
nas-39	207.5	19.67						mup-4	155.6	16.41
col-99	215.1	19.61						clec-125	160.6	16.39
clec-29	211	19.52						wrt-6	152.1	16.38
adt-3	262.1	19.2						zmp-1	138.7	16.38
clec-181	240	19.15						clec-215	158	16.29
clec-234	260.1	19.05						nex-1	150	16.29
lec-7	226.2	19.02						clec-48	139.8	16.02
let-2	249.6	18.94						clec-41	133.1	16.01
ctsa-4.1 (ctsa-1)	247.4	18.68						nas-8	143.2	15.91
clec-58	241.3	18.6						F22E12.1	140.8	15.87
clec-97	218.7	18.55						clec-162	120.4	15.8
cpr-5	239.7	18.45						B0393.5	148.2	15.76
clec-206	230.4	18.42						clec-90	144.9	15.74
clec-59	249.9	18.37						clec-36	154.9	15.65
cpr-3	224.3	18.28						wrt-2	142.7	15.61
crld-1	241.4	18.17						clec-204	139.7	15.56
clec-105	218	18.13						clec-223	144.1	15.52
mom-2	247.7	18.12						clec-241	151.1	15.49
clec-231	227.7	18.1						clec-100	168.4	15.35
T19D12.6	255.1	18.07						clec-213	164.8	15.35
tag-275	225.2	17.98						lron-14	160	15.3
nas-15	226.3	17.71						sup-17	171.9	15.27
clec-230	226.4	17.49						clec-2	141.7	15.21
W02G9.4	264.4	17.23						lec-1	141.8	15.19
C49C8.5	217.4	17.1						Y65B4A.2	157.4	15.17
clec-109	222.6	17.09						C03H12.1	155.3	14.92
clec-27	235.6	16.97						clec-228	161.7	14.89
clec-153	240.8	16.77						smp-2	170.2	14.84
clec-248	246.6	16.72						mec-1	158.3	14.81
clec-140	247.4	16.63						clec-104	162.6	14.76
clec-185	237.9	16.55						clec-17	172.7	14.67
clec-191	223.6	16.55						clec-161	123.4	14.64
clec-15	251	16.48						clec-127	167.3	14.53
nas-14	240.8	16.31						clec-138	118.1	14.53
hse-5	256	16.17						clec-75	169.4	14.51
clec-183	225.9	16.13						clec-66	160.8	14.47
dpy-6	239.8	16.05						ctsa-2	153.3	14.4
clec-143	256.2	15.86						clec-164	165.1	14.36
egl-20	234.2	15.79						clec-78	144.5	14.36
T15B7.1	248.6	15.68						clec-5	169.2	14.32
clec-24	231.5	15.41						egl-9	138	14.32
clec-142	245.6	15.31						srp-2	176.6	14.27
lron-14	253.6	14.87						clec-232	141	13.88
clec-125	244.6	14.79						clec-145	157.2	13.87
mpz-1	242.3	14.6						clec-126	153	13.83
wrt-6	234	14.54						clec-119	141.3	13.79
txt-5	246.2	14.31						clec-28	127.7	13.79
clec-193	230.3	14.29						F35B12.10	148	13.76
clec-182	236.7	14.18						srp-6	158.6	13.73
clec-93	236.1	14.12						W02G9.4	170.6	13.63
sup-17	228.7	14						cpr-5	155.3	13.58
lin-44	219.2	13.96						F15D4.4	163.8	13.53
clec-32	234	13.9						lron-9	148.5	13.45
clec-141	233.9	13.77						R12A1.3	152.1	13.36
ced-1	238.4	13.35						let-2	159.9	13.34
lec-12	247.1	13.24						clec-198	157.5	13.25
clec-127	245.9	13.24						clec-80	169.9	13.19
nas-1	242.4	13.01						clec-122	153.2	12.93
clec-252	240.9	12.97						clec-246	145.3	12.85
test-1	232.3	12.84						clec-56	160.3	12.65
clec-265	265.1	12.63						clec-197	131.5	12.56
clec-7	231.5	12.49						clec-65	161.6	12.52
clec-96	225.6	12.39						spon-1	158.6	12.5
clec-73 & 79	264.3	12.05						clec-178	129.3	12.42
clec-75	254.3	11.29						clec-68	154.9	12.39
clec-18	242	11.11						T15B7.1	163.1	12.31
cpr-8	247	10.77						dpy-6	142.7	12.29
lam-3	233.7	10.75						clec-8	165.7	12.12
clec-123	258.3	10.75						C49C8.5	129.4	12.1
srp-2	240	10.55						Y16B4A.2	162.5	12.09
clec-88	232.9	10.4						clec-47	126.4	12.06
unc-129	259	10.33						mab-20	158	11.89
clec-207	251.7	9.962						clec-116	135.3	11.78
clec-104	249	9.787						nas-2	156.2	11.71
unc-6	256.9	9.634						dpy-18 (phy-1)	128.1	11.67
clec-87	234.3	9.421						clec-261	144.3	11.56
gpn-1	236.3	9.081						clec-149	143.8	11.48
F30H5.3	242.7	8.056						clec-142	116.7	11.37
mab-20	255.9	8.009						clec-53	135.3	11.29
clec-227	251.6	7.855						egas-2	168.2	11.07
Y43F8B.3	226	7.234						clec-168	117.1	11.02
spon-1	242.7	7.204						unc-129	169.7	10.98
clec-229	224.7	3.094						cle-1	159.2	10.85
								clec-39	129.1	10.84
								clec-6	159.1	10.77
								clec-71	160	10.77
								ZC84.1	150.7	10.51
								nas-10	146	10.41
								clec-29	126.4	10.21
								clec-38	129.4	9.825
								clec-229	169.7	9.482
								clec-43	127.6	9.18
								let-805	158.9	9.158
								ctsa-4.1 (ctsa-1)	160.6	9.144
								clec-73 & 79	169.4	8.848
								clec-242	121	8.652
								chil-14	167	8.028
								clec-227	168.4	7.65
								F30H5.3	160.3	7.455
								T19D12.6	166	7.131
								ced-1	163.9	6.379
								clec-265	168.7	6.164
								clec-186	157.1	6.149

## Sheet: Gene families
Gene	Progenitor	Transition		Gene	Progenitor	Transition		Gene	Progenitor	Transition
Proteoglycan				Laminin				Laminin
sdn-1				lam-3				epi-1
Metalloendopeptidase & inhibitor				Collagen				lam-1
gon-1				emb-9				Proteoglycan
nas-2				Nidogen				agr-1
nas-4				nid-1				Metalloendopeptidase & inhibitor
nas-8				Proteoglycan				nas-7
zmp-2				gpn-1				zmp-3
zmp-5				unc-52				cri-2
Cathepsin				test-1				timp-1
ctsa-2				Metalloendopeptidase & inhibitor				Cathepsin
Growth factors				acn-1				cpr-2
daf-7				nas-1				ctsa-4.2
dbl-1				nas-3				F32H5.1
let-756				nas-5				R09F10.1
tig-3				nas-13				W07B8.4
Hedgehog related				nas-14				Hedgehog related
qua-1				nas-39				wrt-1
Wnt				Cathepsin				wrt-4
cwn-1				cpl-1				wrt-7
Galectin				cpr-6				Galectin
C53D6.7				cpr-9				lec-2
lec-1				ctsa-3.1				lec-3
lec-5				ctsa-3.2				lec-4
Semaphorin				Growth factors				lec-10
smp-1				pvf-1				Serpin
Serpin				Y43C5A.2				srp-3
srp-1				Wnt				Basement membrane component
srp-7				mom-2				H02F09.3
srp-8				Chitinase like				Carboxypeptidases
Basement membrane component				cht-1				suro-1
B0393.5				Peroxidase				Serine protease
Cysteine-type peptidase				mlt-7				try-1
Y65B4A.2				Proline dioxygenase				try-3
Peroxidase				phy-2				Serine endopeptidase inhibitor
skpo-2				Serine endopeptidase inhibitor				mlt-11
pxn-1				C54D10.10				T21D12.12
Serine endopeptidase inhibitor				piit-1				tag-290
crm-1				K10D3.4				Papilin
W05B2.2				Periostin				mig-6
ZC84.6				F26E4.7				Gliomedin
Angiopoietin like				Netrin				cof-2
ensh-1				unc-6				Amyloid beta precursor like
Host cell factor C2				Fibrillin				apl-1
hcf-1				fbn-1				Myotilin
ERC2				Cysteine rich secretory protein				ketn-1
elks-1				scl-19				CD109 molecule
Thioredoxin domain containing 11								tep-1
C03H12.1
Others
F29G6.1					Statistically significant difference in
lon-1					# progenitor zone cells
VC5.2
ZC178.2					Statistically significant difference in
endu-1					# transition zone cells

## Sheet: Genes-mitotic cell cycle
	Genes annotated with GO:0000278 in mouse human, mouse, zebrafish and drosophila
	GENE PRODUCT DB	GENE PRODUCT ID	SYMBOL	QUALIFIER	GO TERM	GO NAME	ECO ID	GO EVIDENCE CODE	REFERENCE	WITH/FROM	TAXON ID	ASSIGNED BY	ANNOTATION EXTENSION	GO ASPECT
Human ortholog let-756	UniProtKB	O15520	FGF10	involved_in	GO:0000132	establishment of mitotic spindle orientation	ECO:0000265	IEA	GO_REF:0000107	UniProtKB:O35565|ensembl:ENSMUSP00000022246	9606	Ensembl		P
	UniProtKB	O15520	FGF10	involved_in	GO:0000278	mitotic cell cycle	ECO:0000265	IEA	GO_REF:0000107	UniProtKB:O35565|ensembl:ENSMUSP00000022246	9606	Ensembl		P
Mouse ortholog let-756	UniProtKB	O35565	Fgf10	involved_in	GO:0000132	establishment of mitotic spindle orientation	ECO:0000316	IGI	PMID:21764747	MGI:MGI:1345138	10090	MGI		P
	UniProtKB	O35565	Fgf10	involved_in	GO:0000132	establishment of mitotic spindle orientation	ECO:0000316	IGI	PMID:21764747	MGI:MGI:1345138	10090	MGI		P
	UniProtKB	O35565	Fgf10	involved_in	GO:0000132	establishment of mitotic spindle orientation	ECO:0000316	IGI	PMID:21764747	MGI:MGI:1345139	10090	MGI		P
	UniProtKB	O35565	Fgf10	involved_in	GO:0000132	establishment of mitotic spindle orientation	ECO:0000316	IGI	PMID:21764747	MGI:MGI:1345139	10090	MGI		P
	UniProtKB	O35565	Fgf10	involved_in	GO:0000278	mitotic cell cycle	ECO:0000315	IMP	PMID:16956603	MGI:MGI:1859647	10090	MGI		P
	UniProtKB	O35565	Fgf10	involved_in	GO:0000278	mitotic cell cycle	ECO:0000315	IMP	PMID:16956603	MGI:MGI:1859647	10090	MGI		P
Human ortholog apl-1	UniProtKB	P05067	APP	involved_in	GO:0000086	G2/M transition of mitotic cell cycle	ECO:0000265	IEA	GO_REF:0000107	UniProtKB:P12023|ensembl:ENSMUSP00000154061	9606	Ensembl		P
	UniProtKB	P05067	APP	involved_in	GO:0000278	mitotic cell cycle	ECO:0000265	IEA	GO_REF:0000107	UniProtKB:P12023|ensembl:ENSMUSP00000154061	9606	Ensembl		P
Mouse ortholog apl-1	UniProtKB	P12023	App	involved_in	GO:0000086	G2/M transition of mitotic cell cycle	ECO:0000315	IMP	PMID:15561424	MGI:MGI:2154535	10090	MGI		P
	UniProtKB	P12023	App	involved_in	GO:0000086	G2/M transition of mitotic cell cycle	ECO:0000315	IMP	PMID:15561424	MGI:MGI:2154535	10090	MGI		P
	UniProtKB	P12023	App	involved_in	GO:0000278	mitotic cell cycle	ECO:0000315	IMP	PMID:15561424	MGI:MGI:2154535	10090	MGI		P
	UniProtKB	P12023	App	involved_in	GO:0000278	mitotic cell cycle	ECO:0000315	IMP	PMID:15561424	MGI:MGI:2154535	10090	MGI		P
Drosophila ortholog ketn-1	UniProtKB	Q9I7U4	sls	involved_in	GO:0007076	mitotic chromosome condensation	ECO:0000315	IMP	PMID:11062264		7227	FlyBase		P
	UniProtKB	Q9I7U4	sls	involved_in	GO:0007076	mitotic chromosome condensation	ECO:0000315	IMP	PMID:11062264		7227	UniProt		P
	UniProtKB	P58742	Aaas	involved_in	GO:0090307	mitotic spindle assembly	ECO:0000266	ISO	GO_REF:0000096	UniProtKB:Q9NRG9	10090	MGI		P
	UniProtKB	P58742	Aaas	involved_in	GO:0090307	mitotic spindle assembly	ECO:0000265	IEA	GO_REF:0000107	UniProtKB:Q9NRG9|ensembl:ENSP00000209873	10090	Ensembl		P
	UniProtKB	P21447	Abcb1a	involved_in	GO:0000086	G2/M transition of mitotic cell cycle	ECO:0000266	ISO	GO_REF:0000096	UniProtKB:P08183	10090	MGI		P
	UniProtKB	P06795	Abcb1b	involved_in	GO:0000086	G2/M transition of mitotic cell cycle	ECO:0000266	ISO	GO_REF:0000096	UniProtKB:P08183	10090	MGI		P
	UniProtKB	Q8BPZ8	Abraxas1	involved_in	GO:0007095	mitotic G2 DNA damage checkpoint signaling	ECO:0000250	ISS	GO_REF:0000024	UniProtKB:Q6UWZ7	10090	UniProt		P
	UniProtKB	Q8BPZ8	Abraxas1	involved_in	GO:0007095	mitotic G2 DNA damage checkpoint signaling	ECO:0000266	ISO	GO_REF:0000096	UniProtKB:Q6UWZ7	10090	MGI		P
	UniProtKB	Q8BPZ8	Abraxas1	involved_in	GO:0007095	mitotic G2 DNA damage checkpoint signaling	ECO:0000265	IEA	GO_REF:0000107	UniProtKB:Q6UWZ7|ensembl:ENSP00000369857	10090	Ensembl		P
	UniProtKB	Q8BPZ8	Abraxas1	involved_in	GO:0044818	mitotic G2/M transition checkpoint	ECO:0005547	IC	PMID:22369660		10090	ComplexPortal		P
	UniProtKB	Q8BPZ8	Abraxas1	involved_in	GO:0090307	mitotic spindle assembly	ECO:0000318	IBA	PMID:21873635	PANTHER:PTN001272083|UniProtKB:Q15018	10090	GO_Central		P
	UniProtKB	Q3TCJ1	Abraxas2	involved_in	GO:0000278	mitotic cell cycle	ECO:0000250	ISS	GO_REF:0000024	UniProtKB:Q15018	10090	UniProt		P
	UniProtKB	Q3TCJ1	Abraxas2	involved_in	GO:0000278	mitotic cell cycle	ECO:0000266	ISO	GO_REF:0000096	UniProtKB:Q15018	10090	MGI		P
	UniProtKB	Z4YJY0	Abraxas2	involved_in	GO:0000278	mitotic cell cycle	ECO:0000265	IEA	GO_REF:0000107	UniProtKB:Q15018|ensembl:ENSP00000298492	10090	Ensembl		P
	UniProtKB	Q3TCJ1	Abraxas2	involved_in	GO:0090307	mitotic spindle assembly	ECO:0000318	IBA	PMID:21873635	PANTHER:PTN001272083|UniProtKB:Q15018	10090	GO_Central		P
	UniProtKB	Q3TCJ1	Abraxas2	involved_in	GO:0090307	mitotic spindle assembly	ECO:0000250	ISS	GO_REF:0000024	UniProtKB:Q15018	10090	UniProt		P
	UniProtKB	Q3TCJ1	Abraxas2	involved_in	GO:0090307	mitotic spindle assembly	ECO:0000266	ISO	GO_REF:0000096	UniProtKB:Q15018	10090	MGI		P
	UniProtKB	Z4YJY0	Abraxas2	involved_in	GO:0090307	mitotic spindle assembly	ECO:0000265	IEA	GO_REF:0000107	UniProtKB:Q15018|ensembl:ENSP00000298492	10090	Ensembl		P
	UniProtKB	Q3TZF1	Acvr1b	involved_in	GO:0000082	G1/S transition of mitotic cell cycle	ECO:0000265	IEA	GO_REF:0000107	UniProtKB:P36896|ensembl:ENSP00000257963	10090	Ensembl		P
	UniProtKB	Q61271	Acvr1b	involved_in	GO:0000082	G1/S transition of mitotic cell cycle	ECO:0000266	ISO	GO_REF:0000096	UniProtKB:P36896	10090	MGI		P
	UniProtKB	Q61271	Acvr1b	involved_in	GO:0000082	G1/S transition of mitotic cell cycle	ECO:0000265	IEA	GO_REF:0000107	UniProtKB:P36896|ensembl:ENSP00000257963	10090	Ensembl		P
	UniProtKB	Q9DBR0	Akap8	involved_in	GO:0007076	mitotic chromosome condensation	ECO:0000314	IDA	PMID:12082153		10090	MGI		P
	UniProtKB	Q9DBR0	Akap8	involved_in	GO:0007076	mitotic chromosome condensation	ECO:0000266	ISO	GO_REF:0000008	UniProtKB:O43832	10090	MGI		P
	UniProtKB	Q5RL57	Akap8l	involved_in	GO:0007076	mitotic chromosome condensation	ECO:0000265	IEA	GO_REF:0000107	UniProtKB:Q9ULX6|ensembl:ENSP00000380557	10090	Ensembl		P
	UniProtKB	Q9R0L7	Akap8l	involved_in	GO:0007076	mitotic chromosome condensation	ECO:0000266	ISO	GO_REF:0000096	UniProtKB:Q9ULX6	10090	MGI		P
	UniProtKB	P53995	Anapc1	involved_in	GO:0007091	metaphase/anaphase transition of mitotic cell cycle	ECO:0000318	IBA	PMID:21873635	PANTHER:PTN000302700|SGD:S000005116|UniProtKB:Q584X1|WB:WBGene00003133	10090	GO_Central		P
	UniProtKB	Q8BZQ7	Anapc2	involved_in	GO:0007091	metaphase/anaphase transition of mitotic cell cycle	ECO:0000318	IBA	PMID:21873635	PANTHER:PTN000231994|SGD:S000004117	10090	GO_Central		P
	UniProtKB	Q9WVM3	Anapc7	involved_in	GO:0007091	metaphase/anaphase transition of mitotic cell cycle	ECO:0000318	IBA	PMID:21873635	PANTHER:PTN000970703|UniProtKB:P30260	10090	GO_Central		P
	UniProtKB	A0A087WNU5	Ank3	involved_in	GO:0000281	mitotic cytokinesis	ECO:0000265	IEA	GO_REF:0000107	UniProtKB:Q12955|ensembl:ENSP00000280772	10090	Ensembl		P
	UniProtKB	G5E8K5	Ank3	involved_in	GO:0000281	mitotic cytokinesis	ECO:0000266	ISO	GO_REF:0000096	UniProtKB:Q12955	10090	MGI		P
	UniProtKB	A0A140LHQ2	Ankfn1	involved_in	GO:0000132	establishment of mitotic spindle orientation	ECO:0000318	IBA	PMID:21873635	PANTHER:PTN000484755|UniProtKB:X4YX01	10090	GO_Central		P
	UniProtKB	A0A140LIW7	Ankfn1	involved_in	GO:0000132	establishment of mitotic spindle orientation	ECO:0000318	IBA	PMID:21873635	PANTHER:PTN000484755|UniProtKB:X4YX01	10090	GO_Central		P
	UniProtKB	A0A571BF63	Ankfn1	involved_in	GO:0000132	establishment of mitotic spindle orientation	ECO:0000318	IBA	PMID:21873635	PANTHER:PTN000484755|UniProtKB:X4YX01	10090	GO_Central		P
	UniProtKB	B2KGG3	Ankfn1	involved_in	GO:0000132	establishment of mitotic spindle orientation	ECO:0000318	IBA	PMID:21873635	PANTHER:PTN000484755|UniProtKB:X4YX01	10090	GO_Central		P
	UniProtKB	F6RWQ6	Ankfn1	involved_in	GO:0000132	establishment of mitotic spindle orientation	ECO:0000318	IBA	PMID:21873635	PANTHER:PTN000484755|UniProtKB:X4YX01	10090	GO_Central		P
	UniProtKB	F6X7B3	Ankfn1	involved_in	GO:0000132	establishment of mitotic spindle orientation	ECO:0000318	IBA	PMID:21873635	PANTHER:PTN000484755|UniProtKB:X4YX01	10090	GO_Central		P
	UniProtKB	Q8CDJ6	Ankfn1	involved_in	GO:0000132	establishment of mitotic spindle orientation	ECO:0000318	IBA	PMID:21873635	PANTHER:PTN000484755|UniProtKB:X4YX01	10090	GO_Central		P
	UniProtKB	Q6P1H6	Ankle2	involved_in	GO:0007084	mitotic nuclear membrane reassembly	ECO:0000250	ISS	GO_REF:0000024	UniProtKB:Q86XL3	10090	UniProt		P
	UniProtKB	Q6P1H6	Ankle2	involved_in	GO:0007084	mitotic nuclear membrane reassembly	ECO:0000266	ISO	GO_REF:0000096	UniProtKB:Q86XL3	10090	MGI		P
	UniProtKB	Q6P1H6	Ankle2	involved_in	GO:0007084	mitotic nuclear membrane reassembly	ECO:0000265	IEA	GO_REF:0000107	UniProtKB:Q86XL3|ensembl:ENSP00000350686	10090	Ensembl		P
	UniProtKB	Q3V0J4	Ankrd53	involved_in	GO:0007080	mitotic metaphase plate congression	ECO:0000318	IBA	PMID:21873635	PANTHER:PTN001192898|UniProtKB:Q8N9V6	10090	GO_Central		P
	UniProtKB	Q3V0J4	Ankrd53	involved_in	GO:0007080	mitotic metaphase plate congression	ECO:0000250	ISS	GO_REF:0000024	UniProtKB:Q8N9V6	10090	UniProt		P
	UniProtKB	Q3V0J4	Ankrd53	involved_in	GO:0007080	mitotic metaphase plate congression	ECO:0000266	ISO	GO_REF:0000096	UniProtKB:Q8N9V6	10090	MGI		P
	UniProtKB	Q8K298	Anln	involved_in	GO:0000281	mitotic cytokinesis	ECO:0000318	IBA	PMID:21873635	FB:FBgn0261385|PANTHER:PTN001853010|PomBase:SPCC4B3.15|UniProtKB:Q9NQW6	10090	GO_Central		P
	UniProtKB	Q8K298	Anln	involved_in	GO:0000281	mitotic cytokinesis	ECO:0000266	ISO	GO_REF:0000008	UniProtKB:Q9NQW6	10090	MGI		P
	UniProtKB	Q8K298	Anln	involved_in	GO:0000281	mitotic cytokinesis	ECO:0000265	IEA	GO_REF:0000107	UniProtKB:Q9NQW6|ensembl:ENSP00000265748	10090	Ensembl		P
	UniProtKB	Q9EST5	Anp32b	involved_in	GO:0000082	G1/S transition of mitotic cell cycle	ECO:0000266	ISO	PMID:11162633	EMBL:AB025581	10090	MGI		P
	UniProtKB	B2RUG9	Apc	involved_in	GO:0000281	mitotic cytokinesis	ECO:0000256	IEA	GO_REF:0000002	InterPro:IPR026836	10090	InterPro		P
	UniProtKB	B2RUG9	Apc	involved_in	GO:0000281	mitotic cytokinesis	ECO:0000265	IEA	GO_REF:0000107	UniProtKB:P25054|ensembl:ENSP00000257430	10090	Ensembl		P
	UniProtKB	E9Q4H1	Apc	involved_in	GO:0000281	mitotic cytokinesis	ECO:0000256	IEA	GO_REF:0000002	InterPro:IPR026836	10090	InterPro		P
	UniProtKB	E9QLQ9	Apc	involved_in	GO:0000281	mitotic cytokinesis	ECO:0000256	IEA	GO_REF:0000002	InterPro:IPR026836	10090	InterPro		P
	UniProtKB	F6Q4R2	Apc	involved_in	GO:0000281	mitotic cytokinesis	ECO:0000256	IEA	GO_REF:0000002	InterPro:IPR026836	10090	InterPro		P
	UniProtKB	Q3UQT2	Apc	involved_in	GO:0000281	mitotic cytokinesis	ECO:0000256	IEA	GO_REF:0000002	InterPro:IPR026836	10090	InterPro		P
	UniProtKB	Q61315	Apc	involved_in	GO:0000281	mitotic cytokinesis	ECO:0000256	IEA	GO_REF:0000002	InterPro:IPR026836	10090	InterPro		P
	UniProtKB	Q61315	Apc	involved_in	GO:0000281	mitotic cytokinesis	ECO:0000266	ISO	GO_REF:0000008	UniProtKB:P25054	10090	MGI		P
	UniProtKB	Q61315	Apc	involved_in	GO:0000281	mitotic cytokinesis	ECO:0000315	IMP	PMID:17570218	MGI:MGI:1857951	10090	MGI		P
	UniProtKB	Q61315	Apc	involved_in	GO:0000281	mitotic cytokinesis	ECO:0000315	IMP	PMID:17893240	MGI:MGI:1856318	10090	MGI		P
	UniProtKB	Q8BNP7	Apc	involved_in	GO:0000281	mitotic cytokinesis	ECO:0000256	IEA	GO_REF:0000002	InterPro:IPR026836	10090	InterPro		P
	UniProtKB	Q8BRD8	Apc	involved_in	GO:0000281	mitotic cytokinesis	ECO:0000256	IEA	GO_REF:0000002	InterPro:IPR026836	10090	InterPro		P
	UniProtKB	Q8C493	Apc	involved_in	GO:0000281	mitotic cytokinesis	ECO:0000256	IEA	GO_REF:0000002	InterPro:IPR026836	10090	InterPro		P
	UniProtKB	Q8C9I9	Apc	involved_in	GO:0000281	mitotic cytokinesis	ECO:0000256	IEA	GO_REF:0000002	InterPro:IPR026836	10090	InterPro		P
	UniProtKB	Q61315	Apc	involved_in	GO:0007091	metaphase/anaphase transition of mitotic cell cycle	ECO:0000316	IGI	PMID:15767571	MGI:MGI:1333889	10090	MGI		P
	UniProtKB	Q61315	Apc	involved_in	GO:0007091	metaphase/anaphase transition of mitotic cell cycle	ECO:0000316	IGI	PMID:15767571	MGI:MGI:1333889	10090	MGI		P
	UniProtKB	Q61315	Apc	involved_in	GO:0007091	metaphase/anaphase transition of mitotic cell cycle	ECO:0000315	IMP	PMID:15767571	MGI:MGI:1856318	10090	MGI		P
	UniProtKB	Q61315	Apc	involved_in	GO:0007091	metaphase/anaphase transition of mitotic cell cycle	ECO:0000315	IMP	PMID:15767571	MGI:MGI:1856318	10090	MGI		P
	UniProtKB	Q61315	Apc	involved_in	GO:0007091	metaphase/anaphase transition of mitotic cell cycle	ECO:0000315	IMP	PMID:16025118	MGI:MGI:3589207	10090	MGI		P
	UniProtKB	B2RUG9	Apc	involved_in	GO:0007094	mitotic spindle assembly checkpoint signaling	ECO:0000265	IEA	GO_REF:0000107	UniProtKB:P25054|ensembl:ENSP00000257430	10090	Ensembl		P
	UniProtKB	Q61315	Apc	involved_in	GO:0007094	mitotic spindle assembly checkpoint signaling	ECO:0000266	ISO	GO_REF:0000008	UniProtKB:P25054	10090	MGI		P
	UniProtKB	P84078	Arf1	involved_in	GO:1990386	mitotic cleavage furrow ingression	ECO:0000316	IGI	PMID:27535433	UniProtKB:P61209	10090	UniProt		P
	UniProtKB	A0A571BD42	Arhgap33os	involved_in	GO:0007094	mitotic spindle assembly checkpoint signaling	ECO:0000256	IEA	GO_REF:0000002	InterPro:IPR039339	10090	InterPro		P
	UniProtKB	I6L9F2	Arhgap33os	involved_in	GO:0007094	mitotic spindle assembly checkpoint signaling	ECO:0000256	IEA	GO_REF:0000002	InterPro:IPR039339	10090	InterPro		P
	UniProtKB	A0A571BD42	Arhgap33os	involved_in	GO:0051306	mitotic sister chromatid separation	ECO:0000256	IEA	GO_REF:0000002	InterPro:IPR039339	10090	InterPro		P
	UniProtKB	I6L9F2	Arhgap33os	involved_in	GO:0051306	mitotic sister chromatid separation	ECO:0000256	IEA	GO_REF:0000002	InterPro:IPR039339	10090	InterPro		P
	UniProtKB	F7BCP8	Arhgef10	involved_in	GO:0090307	mitotic spindle assembly	ECO:0000256	IEA	GO_REF:0000002	InterPro:IPR030632	10090	InterPro		P
	UniProtKB	F7BQE4	Arhgef10	involved_in	GO:0090307	mitotic spindle assembly	ECO:0000256	IEA	GO_REF:0000002	InterPro:IPR030632	10090	InterPro		P
	UniProtKB	Q3UGZ6	Arhgef10	involved_in	GO:0090307	mitotic spindle assembly	ECO:0000256	IEA	GO_REF:0000002	InterPro:IPR030632	10090	InterPro		P
	UniProtKB	Q8C033	Arhgef10	involved_in	GO:0090307	mitotic spindle assembly	ECO:0000318	IBA	PMID:21873635	PANTHER:PTN002656965|UniProtKB:O15013	10090	GO_Central		P
	UniProtKB	Q8C033	Arhgef10	involved_in	GO:0090307	mitotic spindle assembly	ECO:0000256	IEA	GO_REF:0000002	InterPro:IPR030632	10090	InterPro		P
	UniProtKB	Q8C033	Arhgef10	involved_in	GO:0090307	mitotic spindle assembly	ECO:0000266	ISO	GO_REF:0000096	UniProtKB:O15013	10090	MGI		P
	UniProtKB	Q8C033	Arhgef10	involved_in	GO:0090307	mitotic spindle assembly	ECO:0000265	IEA	GO_REF:0000107	UniProtKB:O15013|ensembl:ENSP00000340297	10090	Ensembl		P
	UniProtKB	Q60875	Arhgef2	involved_in	GO:0000132	establishment of mitotic spindle orientation	ECO:0000315	IMP	PMID:19448628		10090	UniProt		P
	UniProtKB	Q543P7	Arl3	involved_in	GO:0000281	mitotic cytokinesis	ECO:0000265	IEA	GO_REF:0000107	UniProtKB:P36405|ensembl:ENSP00000260746	10090	Ensembl		P
	UniProtKB	Q9WUL7	Arl3	involved_in	GO:0000281	mitotic cytokinesis	ECO:0000250	ISS	GO_REF:0000024	UniProtKB:P36405	10090	UniProt		P
	UniProtKB	Q9WUL7	Arl3	involved_in	GO:0000281	mitotic cytokinesis	ECO:0000266	ISO	GO_REF:0000096	UniProtKB:P36405	10090	MGI		P
	UniProtKB	Q9WUL7	Arl3	involved_in	GO:0000281	mitotic cytokinesis	ECO:0000265	IEA	GO_REF:0000107	UniProtKB:P36405|ensembl:ENSP00000260746	10090	Ensembl		P
	UniProtKB	P56212	Arpp19	involved_in	GO:0000086	G2/M transition of mitotic cell cycle	ECO:0000250	ISS	GO_REF:0000024	UniProtKB:Q6DEB4	10090	UniProt		P
	UniProtKB	P56212	Arpp19	involved_in	GO:0000086	G2/M transition of mitotic cell cycle	ECO:0000266	ISO	GO_REF:0000096	UniProtKB:P56211	10090	MGI		P
	UniProtKB	P56212	Arpp19	involved_in	GO:0000278	mitotic cell cycle	ECO:0000250	ISS	GO_REF:0000024	UniProtKB:Q6DEB4	10090	UniProt		P
	UniProtKB	P56212	Arpp19	involved_in	GO:0000278	mitotic cell cycle	ECO:0000266	ISO	GO_REF:0000096	UniProtKB:P56211	10090	MGI		P
	UniProtKB	P16951	Atf2	involved_in	GO:0031573	mitotic intra-S DNA damage checkpoint signaling	ECO:0000250	ISS	GO_REF:0000024	UniProtKB:P15336	10090	UniProt		P
	UniProtKB	P16951	Atf2	involved_in	GO:0031573	mitotic intra-S DNA damage checkpoint signaling	ECO:0000266	ISO	GO_REF:0000096	UniProtKB:P15336	10090	MGI		P
	UniProtKB	P16951	Atf2	involved_in	GO:0031573	mitotic intra-S DNA damage checkpoint signaling	ECO:0000265	IEA	GO_REF:0000107	UniProtKB:P15336|ensembl:ENSP00000264110	10090	Ensembl		P
	UniProtKB	O35451	Atf6b	acts_upstream_of_or_within	GO:0007076	mitotic chromosome condensation	ECO:0000250	ISS	GO_REF:0000024	UniProtKB:Q9HD42	10090	UniProt		P
	UniProtKB	Q62388	Atm	involved_in	GO:0007094	mitotic spindle assembly checkpoint signaling	ECO:0000266	ISO	GO_REF:0000096	UniProtKB:Q13315	10090	MGI		P
	UniProtKB	Q62388	Atm	involved_in	GO:0007094	mitotic spindle assembly checkpoint signaling	ECO:0000265	IEA	GO_REF:0000107	UniProtKB:Q13315|ensembl:ENSP00000501606	10090	Ensembl		P
	UniProtKB	Q62388	Atm	involved_in	GO:0007094	mitotic spindle assembly checkpoint signaling	ECO:0000250	ISS	GO_REF:0000024	UniProtKB:Q13315	10090	UniProt		P
	UniProtKB	Q62388	Atm	involved_in	GO:0007095	mitotic G2 DNA damage checkpoint signaling	ECO:0000266	ISO	GO_REF:0000096	UniProtKB:Q13315	10090	MGI		P
	UniProtKB	Q62388	Atm	involved_in	GO:0007095	mitotic G2 DNA damage checkpoint signaling	ECO:0000265	IEA	GO_REF:0000107	UniProtKB:Q13315|ensembl:ENSP00000501606	10090	Ensembl		P
	UniProtKB	P97477	Aurka	involved_in	GO:0000278	mitotic cell cycle	ECO:0000315	IMP	PMID:15793587		10090	MGI		P
	UniProtKB	P97477	Aurka	involved_in	GO:0000278	mitotic cell cycle	ECO:0000315	IMP	PMID:22832491		10090	MGI		P
	UniProtKB	P97477	Aurka	involved_in	GO:0007052	mitotic spindle organization	ECO:0000318	IBA	PMID:21873635	MGI:MGI:894678|PANTHER:PTN000681967|SGD:S000006130|UniProtKB:Q96GD4|WB:WBGene00000098|WB:WBGene00000099	10090	GO_Central		P
	UniProtKB	P97477	Aurka	involved_in	GO:0007052	mitotic spindle organization	ECO:0000315	IMP	PMID:18345035	MGI:MGI:5498678	10090	MGI		P
	UniProtKB	P97477	Aurka	involved_in	GO:0007052	mitotic spindle organization	ECO:0000315	IMP	PMID:18801727	MGI:MGI:3826513	10090	MGI		P
	UniProtKB	P97477	Aurka	involved_in	GO:0007100	mitotic centrosome separation	ECO:0000316	IGI	PMID:17060449	MGI:MGI:1932915	10090	MGI		P
	UniProtKB	P97477	Aurka	involved_in	GO:0007100	mitotic centrosome separation	ECO:0000315	IMP	PMID:19075002	MGI:MGI:3836423	10090	MGI		P
	UniProtKB	P97477	Aurka	involved_in	GO:0007100	mitotic centrosome separation	ECO:0000315	IMP	PMID:19075002	MGI:MGI:3836423	10090	MGI		P
	UniProtKB	O70126	Aurkb	involved_in	GO:0000278	mitotic cell cycle	ECO:0005547	IC	PMID:17956729		10090	ComplexPortal		P
	UniProtKB	O70126	Aurkb	involved_in	GO:0000281	mitotic cytokinesis	ECO:0005547	IC	PMID:17956729		10090	ComplexPortal		P
	UniProtKB	O70126	Aurkb	involved_in	GO:0007052	mitotic spindle organization	ECO:0000318	IBA	PMID:21873635	MGI:MGI:894678|PANTHER:PTN000681967|SGD:S000006130|UniProtKB:Q96GD4|WB:WBGene00000098|WB:WBGene00000099	10090	GO_Central		P
	UniProtKB	O70126	Aurkb	involved_in	GO:0007052	mitotic spindle organization	ECO:0005547	IC	PMID:17956729		10090	ComplexPortal		P
	UniProtKB	O70126	Aurkb	involved_in	GO:0007094	mitotic spindle assembly checkpoint signaling	ECO:0000256	IEA	GO_REF:0000002	InterPro:IPR028772	10090	InterPro		P
	UniProtKB	O70126	Aurkb	involved_in	GO:0044878	mitotic cytokinesis checkpoint signaling	ECO:0000250	ISS	GO_REF:0000024	UniProtKB:Q7YRC6	10090	UniProt		P
	UniProtKB	O70126	Aurkb	involved_in	GO:0051256	mitotic spindle midzone assembly	ECO:0000250	ISS	GO_REF:0000024	UniProtKB:Q96GD4	10090	UniProt		P
	UniProtKB	O70126	Aurkb	involved_in	GO:0051256	mitotic spindle midzone assembly	ECO:0000266	ISO	GO_REF:0000096	UniProtKB:Q96GD4	10090	MGI		P
	UniProtKB	O70126	Aurkb	involved_in	GO:0051256	mitotic spindle midzone assembly	ECO:0000265	IEA	GO_REF:0000107	UniProtKB:Q96GD4|ensembl:ENSP00000463999	10090	Ensembl		P
	UniProtKB	O70126	Aurkb	involved_in	GO:0051256	mitotic spindle midzone assembly	ECO:0005547	IC	PMID:17956729		10090	ComplexPortal		P
	UniProtKB	O88445	Aurkc	involved_in	GO:0007052	mitotic spindle organization	ECO:0000318	IBA	PMID:21873635	MGI:MGI:894678|PANTHER:PTN000681967|SGD:S000006130|UniProtKB:Q96GD4|WB:WBGene00000098|WB:WBGene00000099	10090	GO_Central		P
	UniProtKB	Q9QYP6	Azi2	involved_in	GO:0000278	mitotic cell cycle	ECO:0000315	IMP	PMID:23610142	MGI:MGI:5544312	10090	MGI		P
	UniProtKB	Q3UI43	Babam1	involved_in	GO:0007095	mitotic G2 DNA damage checkpoint signaling	ECO:0000318	IBA	PMID:21873635	PANTHER:PTN001437420|UniProtKB:Q9NWV8	10090	GO_Central		P
	UniProtKB	Q3UI43	Babam1	involved_in	GO:0007095	mitotic G2 DNA damage checkpoint signaling	ECO:0000250	ISS	GO_REF:0000024	UniProtKB:Q9NWV8	10090	UniProt		P
	UniProtKB	Q3UI43	Babam1	involved_in	GO:0007095	mitotic G2 DNA damage checkpoint signaling	ECO:0000266	ISO	GO_REF:0000096	UniProtKB:Q9NWV8	10090	MGI		P
	UniProtKB	Q3UI43	Babam1	involved_in	GO:0007095	mitotic G2 DNA damage checkpoint signaling	ECO:0000265	IEA	GO_REF:0000107	UniProtKB:Q9NWV8|ensembl:ENSP00000471605	10090	Ensembl		P
	UniProtKB	Q3UI43	Babam1	involved_in	GO:0044818	mitotic G2/M transition checkpoint	ECO:0005547	IC	PMID:22369660		10090	ComplexPortal		P
	UniProtKB	A0A0J9YV56	Babam2	involved_in	GO:0007095	mitotic G2 DNA damage checkpoint signaling	ECO:0000256	IEA	GO_REF:0000104	UniRule:UR001478814	10090	UniProt		P
	UniProtKB	D3Z7P0	Babam2	involved_in	GO:0007095	mitotic G2 DNA damage checkpoint signaling	ECO:0000256	IEA	GO_REF:0000104	UniRule:UR001478814	10090	UniProt		P
	UniProtKB	E9Q0U3	Babam2	involved_in	GO:0007095	mitotic G2 DNA damage checkpoint signaling	ECO:0000256	IEA	GO_REF:0000104	UniRule:UR001478814	10090	UniProt		P
	UniProtKB	E9Q8Q1	Babam2	involved_in	GO:0007095	mitotic G2 DNA damage checkpoint signaling	ECO:0000256	IEA	GO_REF:0000104	UniRule:UR001478814	10090	UniProt		P
	UniProtKB	Q8K3W0	Babam2	involved_in	GO:0007095	mitotic G2 DNA damage checkpoint signaling	ECO:0000250	ISS	GO_REF:0000024	UniProtKB:Q9NXR7	10090	UniProt		P
	UniProtKB	Q8K3W0	Babam2	involved_in	GO:0007095	mitotic G2 DNA damage checkpoint signaling	ECO:0000266	ISO	GO_REF:0000096	UniProtKB:Q9NXR7	10090	MGI		P
	UniProtKB	Q8K3W0	Babam2	involved_in	GO:0007095	mitotic G2 DNA damage checkpoint signaling	ECO:0000265	IEA	GO_REF:0000107	UniProtKB:Q9NXR7|ensembl:ENSP00000368945	10090	Ensembl		P
	UniProtKB	Q8K3W0	Babam2	involved_in	GO:0044818	mitotic G2/M transition checkpoint	ECO:0005547	IC	PMID:22369660		10090	ComplexPortal		P
	UniProtKB	P97302	Bach1	involved_in	GO:0000083	regulation of transcription involved in G1/S transition of mitotic cell cycle	ECO:0000266	ISO	GO_REF:0000096	UniProtKB:O14867	10090	MGI		P
	UniProtKB	P97302	Bach1	involved_in	GO:0000083	regulation of transcription involved in G1/S transition of mitotic cell cycle	ECO:0000265	IEA	GO_REF:0000107	UniProtKB:O14867|ensembl:ENSP00000286800	10090	Ensembl		P
	UniProtKB	Q3URL4	Bach1	involved_in	GO:0000083	regulation of transcription involved in G1/S transition of mitotic cell cycle	ECO:0000265	IEA	GO_REF:0000107	UniProtKB:O14867|ensembl:ENSP00000286800	10090	Ensembl		P
	UniProtKB	P97302	Bach1	involved_in	GO:0000117	regulation of transcription involved in G2/M transition of mitotic cell cycle	ECO:0000266	ISO	GO_REF:0000096	UniProtKB:O14867	10090	MGI		P
	UniProtKB	P97302	Bach1	involved_in	GO:0000117	regulation of transcription involved in G2/M transition of mitotic cell cycle	ECO:0000265	IEA	GO_REF:0000107	UniProtKB:O14867|ensembl:ENSP00000286800	10090	Ensembl		P
	UniProtKB	Q3URL4	Bach1	involved_in	GO:0000117	regulation of transcription involved in G2/M transition of mitotic cell cycle	ECO:0000265	IEA	GO_REF:0000107	UniProtKB:O14867|ensembl:ENSP00000286800	10090	Ensembl		P
	UniProtKB	O54962	Banf1	involved_in	GO:0007084	mitotic nuclear membrane reassembly	ECO:0000250	ISS	GO_REF:0000024	UniProtKB:O75531	10090	UniProt		P
	UniProtKB	O54962	Banf1	involved_in	GO:0007084	mitotic nuclear membrane reassembly	ECO:0000266	ISO	GO_REF:0000096	UniProtKB:O75531	10090	MGI		P
	UniProtKB	O54962	Banf1	involved_in	GO:0007084	mitotic nuclear membrane reassembly	ECO:0000265	IEA	GO_REF:0000107	UniProtKB:O75531|ensembl:ENSP00000310275	10090	Ensembl		P
	UniProtKB	Q99PU7	Bap1	involved_in	GO:0000278	mitotic cell cycle	ECO:0000315	IMP	PMID:22878500	MGI:MGI:5439652	10090	MGI		P
	UniProtKB	O70445	Bard1	involved_in	GO:0044818	mitotic G2/M transition checkpoint	ECO:0005547	IC	PMID:22369660		10090	ComplexPortal		P
	UniProtKB	A6H669	Bbs4	involved_in	GO:0000281	mitotic cytokinesis	ECO:0000265	IEA	GO_REF:0000107	UniProtKB:Q96RK4|ensembl:ENSP00000268057	10090	Ensembl		P
	UniProtKB	Q8C1Z7	Bbs4	involved_in	GO:0000281	mitotic cytokinesis	ECO:0000266	ISO	GO_REF:0000096	UniProtKB:Q96RK4	10090	MGI		P
	UniProtKB	Q8C1Z7	Bbs4	involved_in	GO:0000281	mitotic cytokinesis	ECO:0000265	IEA	GO_REF:0000107	UniProtKB:Q96RK4|ensembl:ENSP00000268057	10090	Ensembl		P
	UniProtKB	Q9CWI3	Bccip	involved_in	GO:0000132	establishment of mitotic spindle orientation	ECO:0000266	ISO	GO_REF:0000096	UniProtKB:Q9P287	10090	MGI		P
	UniProtKB	Q9CWI3	Bccip	involved_in	GO:0007052	mitotic spindle organization	ECO:0000315	IMP	PMID:28394342		10090	UniProt		P
	UniProtKB	Q9CWI3	Bccip	involved_in	GO:0007052	mitotic spindle organization	ECO:0000266	ISO	GO_REF:0000096	UniProtKB:Q9P287	10090	MGI		P
	UniProtKB	Q9CWI3	Bccip	involved_in	GO:0007052	mitotic spindle organization	ECO:0000265	IEA	GO_REF:0000107	UniProtKB:Q9P287|ensembl:ENSP00000278100	10090	Ensembl		P
	UniProtKB	Q9CWI3	Bccip	involved_in	GO:0090307	mitotic spindle assembly	ECO:0000266	ISO	GO_REF:0000096	UniProtKB:Q9P287	10090	MGI		P
	UniProtKB	Q9CWI3	Bccip	involved_in	GO:0090307	mitotic spindle assembly	ECO:0000265	IEA	GO_REF:0000107	UniProtKB:Q9P287|ensembl:ENSP00000278100	10090	Ensembl		P
	UniProtKB	P10417	Bcl2	involved_in	GO:0000082	G1/S transition of mitotic cell cycle	ECO:0000315	IMP	PMID:12855558		10090	MGI		P
	UniProtKB	P10417	Bcl2	involved_in	GO:0000278	mitotic cell cycle	ECO:0000314	IDA	PMID:9241272		10090	MGI		P
	UniProtKB	O88597	Becn1	involved_in	GO:0007080	mitotic metaphase plate congression	ECO:0000266	ISO	GO_REF:0000096	UniProtKB:Q14457	10090	MGI		P
	UniProtKB	O88597	Becn1	involved_in	GO:0007080	mitotic metaphase plate congression	ECO:0000265	IEA	GO_REF:0000107	UniProtKB:Q14457|ensembl:ENSP00000465364	10090	Ensembl		P
	UniProtKB	O70201	Birc5	involved_in	GO:0000086	G2/M transition of mitotic cell cycle	ECO:0000266	ISO	GO_REF:0000096	UniProtKB:O15392	10090	MGI		P
	UniProtKB	O70201	Birc5	involved_in	GO:0000086	G2/M transition of mitotic cell cycle	ECO:0000250	ISS	GO_REF:0000024	UniProtKB:O15392-1	10090	UniProt		P
	UniProtKB	O70201	Birc5	involved_in	GO:0000278	mitotic cell cycle	ECO:0005547	IC	PMID:17956729		10090	ComplexPortal		P
	UniProtKB	O70201	Birc5	involved_in	GO:0000281	mitotic cytokinesis	ECO:0000266	ISO	GO_REF:0000096	UniProtKB:O15392	10090	MGI		P
	UniProtKB	O70201	Birc5	involved_in	GO:0000281	mitotic cytokinesis	ECO:0005547	IC	PMID:17956729		10090	ComplexPortal		P
	UniProtKB	O70201	Birc5	involved_in	GO:0000281	mitotic cytokinesis	ECO:0000250	ISS	GO_REF:0000024	UniProtKB:O15392-1	10090	UniProt		P
	UniProtKB	O70201	Birc5	involved_in	GO:0007052	mitotic spindle organization	ECO:0005547	IC	PMID:17956729		10090	ComplexPortal		P
	UniProtKB	O70201	Birc5	involved_in	GO:0007094	mitotic spindle assembly checkpoint signaling	ECO:0000266	ISO	GO_REF:0000096	UniProtKB:O15392	10090	MGI		P
	UniProtKB	O70201	Birc5	involved_in	GO:0007094	mitotic spindle assembly checkpoint signaling	ECO:0000250	ISS	GO_REF:0000024	UniProtKB:O15392-1	10090	UniProt		P
	UniProtKB	O70201	Birc5	involved_in	GO:0051256	mitotic spindle midzone assembly	ECO:0005547	IC	PMID:17956729		10090	ComplexPortal		P
	UniProtKB	E9PZ97	Blm	involved_in	GO:0007095	mitotic G2 DNA damage checkpoint signaling	ECO:0000265	IEA	GO_REF:0000107	UniProtKB:P54132|ensembl:ENSP00000347232	10090	Ensembl		P
	UniProtKB	O88700	Blm	involved_in	GO:0007095	mitotic G2 DNA damage checkpoint signaling	ECO:0000266	ISO	GO_REF:0000096	UniProtKB:P54132	10090	MGI		P
	UniProtKB	P48754	Brca1	involved_in	GO:0007095	mitotic G2 DNA damage checkpoint signaling	ECO:0000266	ISO	GO_REF:0000096	UniProtKB:P38398	10090	MGI		P
	UniProtKB	P48754	Brca1	involved_in	GO:0007095	mitotic G2 DNA damage checkpoint signaling	ECO:0000265	IEA	GO_REF:0000107	UniProtKB:P38398|ensembl:ENSP00000350283	10090	Ensembl		P
	UniProtKB	P48754	Brca1	involved_in	GO:0044818	mitotic G2/M transition checkpoint	ECO:0000315	IMP	PMID:15254237		10090	MGI		P
	UniProtKB	P48754	Brca1	involved_in	GO:0044818	mitotic G2/M transition checkpoint	ECO:0005547	IC	PMID:22369660		10090	ComplexPortal		P
	ComplexPortal	CPX-4702	brca1-a_mouse	involved_in	GO:0044818	mitotic G2/M transition checkpoint	ECO:0005547	IC	PMID:22369660		10090	ComplexPortal		P
	ComplexPortal	CPX-4722	brca1-c_mouse	involved_in	GO:0044818	mitotic G2/M transition checkpoint	ECO:0005547	IC	PMID:22369660		10090	ComplexPortal		P
	UniProtKB	P97929	Brca2	involved_in	GO:1990426	mitotic recombination-dependent replication fork processing	ECO:0000266	ISO	GO_REF:0000096	UniProtKB:P51587	10090	MGI		P
	UniProtKB	P97929	Brca2	involved_in	GO:1990426	mitotic recombination-dependent replication fork processing	ECO:0000265	IEA	GO_REF:0000107	UniProtKB:P51587|ensembl:ENSP00000369497	10090	Ensembl		P
	UniProtKB	A3KGA8	Brcc3	involved_in	GO:0007095	mitotic G2 DNA damage checkpoint signaling	ECO:0000256	IEA	GO_REF:0000104	UniRule:UR001427767	10090	UniProt		P
	UniProtKB	P46737	Brcc3	involved_in	GO:0007095	mitotic G2 DNA damage checkpoint signaling	ECO:0000250	ISS	GO_REF:0000024	UniProtKB:P46736	10090	UniProt		P
	UniProtKB	P46737	Brcc3	involved_in	GO:0007095	mitotic G2 DNA damage checkpoint signaling	ECO:0000266	ISO	GO_REF:0000096	UniProtKB:P46736	10090	MGI		P
	UniProtKB	P46737	Brcc3	involved_in	GO:0044818	mitotic G2/M transition checkpoint	ECO:0005547	IC	PMID:22369660		10090	ComplexPortal		P
	UniProtKB	Q3UH70	Brd4	involved_in	GO:0000083	regulation of transcription involved in G1/S transition of mitotic cell cycle	ECO:0000265	IEA	GO_REF:0000107	UniProtKB:O60885|ensembl:ENSP00000506350	10090	Ensembl		P
	UniProtKB	Q9ESU6	Brd4	involved_in	GO:0000083	regulation of transcription involved in G1/S transition of mitotic cell cycle	ECO:0000266	ISO	GO_REF:0000008	UniProtKB:O60885	10090	MGI		P
	UniProtKB	Q5RJI5	Brsk1	involved_in	GO:0000086	G2/M transition of mitotic cell cycle	ECO:0000266	ISO	GO_REF:0000008	UniProtKB:Q8TDC3	10090	MGI		P
	UniProtKB	Q5RJI5	Brsk1	involved_in	GO:0000086	G2/M transition of mitotic cell cycle	ECO:0000265	IEA	GO_REF:0000107	UniProtKB:Q8TDC3|ensembl:ENSP00000310649	10090	Ensembl		P
	UniProtKB	Q5RJI5	Brsk1	involved_in	GO:0007095	mitotic G2 DNA damage checkpoint signaling	ECO:0000266	ISO	GO_REF:0000096	UniProtKB:Q8TDC3	10090	MGI		P
	UniProtKB	Q5RJI5	Brsk1	involved_in	GO:0007095	mitotic G2 DNA damage checkpoint signaling	ECO:0000265	IEA	GO_REF:0000107	UniProtKB:Q8TDC3|ensembl:ENSP00000310649	10090	Ensembl		P
	UniProtKB	Q5RJI5	Brsk1	involved_in	GO:0007095	mitotic G2 DNA damage checkpoint signaling	ECO:0000250	ISS	GO_REF:0000024	UniProtKB:Q8TDC3	10090	UniProt		P
	UniProtKB	Q69Z98	Brsk2	involved_in	GO:0000086	G2/M transition of mitotic cell cycle	ECO:0000266	ISO	GO_REF:0000096	UniProtKB:Q8IWQ3	10090	MGI		P
	UniProtKB	Q69Z98	Brsk2	involved_in	GO:0000086	G2/M transition of mitotic cell cycle	ECO:0000265	IEA	GO_REF:0000107	UniProtKB:Q8IWQ3|ensembl:ENSP00000432000	10090	Ensembl		P
	UniProtKB	A4QPC6	Btn2a2	involved_in	GO:0000082	G1/S transition of mitotic cell cycle	ECO:0000314	IDA	PMID:23589618		10090	MGI		P
	UniProtKB	A0A8I4YXJ8	Bub1	involved_in	GO:0007094	mitotic spindle assembly checkpoint signaling	ECO:0000256	IEA	GO_REF:0000002	InterPro:IPR015661	10090	InterPro		P
	UniProtKB	A2APR8	Bub1	involved_in	GO:0007094	mitotic spindle assembly checkpoint signaling	ECO:0000256	IEA	GO_REF:0000002	InterPro:IPR015661	10090	InterPro		P
	UniProtKB	O08901	Bub1	involved_in	GO:0007094	mitotic spindle assembly checkpoint signaling	ECO:0000318	IBA	PMID:21873635	FB:FBgn0031696|FB:FBgn0263855|PANTHER:PTN000361607|PomBase:SPCC1322.12c|SGD:S000003420|SGD:S000003550|TAIR:locus:2050977|UniProtKB:O60566|WB:WBGene00004721	10090	GO_Central		P
	UniProtKB	O08901	Bub1	involved_in	GO:0007094	mitotic spindle assembly checkpoint signaling	ECO:0000256	IEA	GO_REF:0000002	InterPro:IPR015661	10090	InterPro		P
	UniProtKB	Q8C4D0	Bub1	involved_in	GO:0007094	mitotic spindle assembly checkpoint signaling	ECO:0000256	IEA	GO_REF:0000002	InterPro:IPR015661	10090	InterPro		P
	UniProtKB	Q8K1K8	Bub1	involved_in	GO:0007094	mitotic spindle assembly checkpoint signaling	ECO:0000256	IEA	GO_REF:0000002	InterPro:IPR015661	10090	InterPro		P
	UniProtKB	Q9CS10	Bub1	involved_in	GO:0007094	mitotic spindle assembly checkpoint signaling	ECO:0000256	IEA	GO_REF:0000002	InterPro:IPR015661	10090	InterPro		P
	UniProtKB	Q9Z1S0	Bub1b	involved_in	GO:0007091	metaphase/anaphase transition of mitotic cell cycle	ECO:0000316	IGI	PMID:15767571	MGI:MGI:88039	10090	MGI		P
	UniProtKB	Q9Z1S0	Bub1b	involved_in	GO:0007091	metaphase/anaphase transition of mitotic cell cycle	ECO:0000316	IGI	PMID:15767571	MGI:MGI:88039	10090	MGI		P
	UniProtKB	Q3UZD6	Bub1b	involved_in	GO:0007094	mitotic spindle assembly checkpoint signaling	ECO:0000256	IEA	GO_REF:0000002	InterPro:IPR015661	10090	InterPro		P
	UniProtKB	Q8C2J4	Bub1b	involved_in	GO:0007094	mitotic spindle assembly checkpoint signaling	ECO:0000256	IEA	GO_REF:0000002	InterPro:IPR015661	10090	InterPro		P
	UniProtKB	Q8K2E5	Bub1b	involved_in	GO:0007094	mitotic spindle assembly checkpoint signaling	ECO:0000256	IEA	GO_REF:0000002	InterPro:IPR015661	10090	InterPro		P
	UniProtKB	Q9Z1S0	Bub1b	involved_in	GO:0007094	mitotic spindle assembly checkpoint signaling	ECO:0000318	IBA	PMID:21873635	FB:FBgn0031696|FB:FBgn0263855|PANTHER:PTN000361607|PomBase:SPCC1322.12c|SGD:S000003420|SGD:S000003550|TAIR:locus:2050977|UniProtKB:O60566|WB:WBGene00004721	10090	GO_Central		P
	UniProtKB	Q9Z1S0	Bub1b	involved_in	GO:0007094	mitotic spindle assembly checkpoint signaling	ECO:0000256	IEA	GO_REF:0000002	InterPro:IPR015661	10090	InterPro		P
	UniProtKB	Q9Z1S0	Bub1b	involved_in	GO:0007094	mitotic spindle assembly checkpoint signaling	ECO:0000266	ISO	GO_REF:0000096	UniProtKB:O60566	10090	MGI		P
	UniProtKB	Q9Z1S0	Bub1b	involved_in	GO:0007094	mitotic spindle assembly checkpoint signaling	ECO:0000265	IEA	GO_REF:0000107	UniProtKB:O60566|ensembl:ENSP00000287598	10090	Ensembl		P
	UniProtKB	Q9Z1S0	Bub1b	involved_in	GO:0007094	mitotic spindle assembly checkpoint signaling	ECO:0005547	IC	PMID:11535616		10090	ComplexPortal		P
	UniProtKB	Q9WVA3	Bub3	involved_in	GO:0007094	mitotic spindle assembly checkpoint signaling	ECO:0000318	IBA	PMID:21873635	FB:FBgn0025457|PANTHER:PTN000103865|TAIR:locus:2091211|WB:WBGene00013209	10090	GO_Central		P
	UniProtKB	Q9WVA3	Bub3	involved_in	GO:0007094	mitotic spindle assembly checkpoint signaling	ECO:0005547	IC	PMID:11535616		10090	ComplexPortal		P
	UniProtKB	Q7M757	C6.1al	involved_in	GO:0007095	mitotic G2 DNA damage checkpoint signaling	ECO:0000250	ISS	GO_REF:0000024	UniProtKB:P46736	10090	UniProt		P
	UniProtKB	Q7M757	C6.1al	involved_in	GO:0007095	mitotic G2 DNA damage checkpoint signaling	ECO:0000266	ISO	GO_REF:0000096	UniProtKB:P46736	10090	MGI		P
	UniProtKB	Q9ESJ1	Cables1	involved_in	GO:0000082	G1/S transition of mitotic cell cycle	ECO:0000304	TAS	PMID:10873625		10090	MGI		P
	UniProtKB	Q8R0X2	Cacul1	involved_in	GO:0000082	G1/S transition of mitotic cell cycle	ECO:0000318	IBA	PMID:21873635	PANTHER:PTN002927661|UniProtKB:Q86Y37	10090	GO_Central		P
	UniProtKB	Q8R0X2	Cacul1	involved_in	GO:0000082	G1/S transition of mitotic cell cycle	ECO:0000250	ISS	GO_REF:0000024	UniProtKB:Q86Y37	10090	UniProt		P
	UniProtKB	Q8R0X2	Cacul1	involved_in	GO:0000082	G1/S transition of mitotic cell cycle	ECO:0000266	ISO	GO_REF:0000096	UniProtKB:Q86Y37	10090	MGI		P
	UniProtKB	Q8R0X2	Cacul1	involved_in	GO:0000082	G1/S transition of mitotic cell cycle	ECO:0000265	IEA	GO_REF:0000107	UniProtKB:Q86Y37|ensembl:ENSP00000358147	10090	Ensembl		P
	UniProtKB	P0DP26	Calm1	involved_in	GO:0000086	G2/M transition of mitotic cell cycle	ECO:0000314	IDA	PMID:2469574		10090	MGI		P
	UniProtKB	P0DP27	Calm2	involved_in	GO:0000086	G2/M transition of mitotic cell cycle	ECO:0000314	IDA	PMID:2469574		10090	MGI		P
	UniProtKB	P0DP28	Calm3	involved_in	GO:0000086	G2/M transition of mitotic cell cycle	ECO:0000314	IDA	PMID:2469574		10090	MGI		P
	UniProtKB	P11798	Camk2a	involved_in	GO:0000082	G1/S transition of mitotic cell cycle	ECO:0000315	IMP	PMID:12660151		10090	MGI		P
	UniProtKB	P28652	Camk2b	involved_in	GO:0000082	G1/S transition of mitotic cell cycle	ECO:0000315	IMP	PMID:12660151		10090	MGI		P
	UniProtKB	Q6PHZ2	Camk2d	involved_in	GO:0000082	G1/S transition of mitotic cell cycle	ECO:0000315	IMP	PMID:12660151		10090	MGI		P
	UniProtKB	Q923T9	Camk2g	involved_in	GO:0000082	G1/S transition of mitotic cell cycle	ECO:0000315	IMP	PMID:12660151		10090	MGI		P
	UniProtKB	P29594	Casp2	involved_in	GO:0006977	DNA damage response, signal transduction by p53 class mediator resulting in cell cycle arrest	ECO:0000266	ISO	GO_REF:0000096	UniProtKB:P42575	10090	MGI		P
	UniProtKB	P29594	Casp2	involved_in	GO:0006977	DNA damage response, signal transduction by p53 class mediator resulting in cell cycle arrest	ECO:0000265	IEA	GO_REF:0000107	UniProtKB:P42575|ensembl:ENSP00000312664	10090	Ensembl		P
	UniProtKB	Q6PHN1	Ccdc57	involved_in	GO:0000086	G2/M transition of mitotic cell cycle	ECO:0000250	ISS	GO_REF:0000024	UniProtKB:Q2TAC2	10090	UniProt		P
	UniProtKB	Q6PHN1	Ccdc57	involved_in	GO:0000086	G2/M transition of mitotic cell cycle	ECO:0000266	ISO	GO_REF:0000096	UniProtKB:Q2TAC2	10090	MGI		P
	UniProtKB	Q3UJV1	Ccdc61	involved_in	GO:0090307	mitotic spindle assembly	ECO:0000250	ISS	GO_REF:0000024	UniProtKB:Q9Y6R9	10090	UniProt		P
	UniProtKB	Q3UJV1	Ccdc61	involved_in	GO:0090307	mitotic spindle assembly	ECO:0000266	ISO	GO_REF:0000096	UniProtKB:Q9Y6R9	10090	MGI		P
	UniProtKB	Q3UJV1	Ccdc61	involved_in	GO:0090307	mitotic spindle assembly	ECO:0000265	IEA	GO_REF:0000107	UniProtKB:Q9Y6R9|ensembl:ENSP00000471454	10090	Ensembl		P
	UniProtKB	Q61456	Ccna1	involved_in	GO:0044772	mitotic cell cycle phase transition	ECO:0000318	IBA	PMID:21873635	CGD:CAL0000185532|FB:FBgn0010382|MGI:MGI:88313|PANTHER:PTN000019791|PomBase:SPAPB2B4.03|RGD:2293|RGD:621083|SGD:S000000038|SGD:S000002314|SGD:S000003340|SGD:S000003341|SGD:S000004200|SGD:S000006323|SGD:S000006324|TAIR:locus:2124331|UniProtKB:P20248|UniProtKB:P24385|UniProtKB:P24864|UniProtKB:P30284|UniProtKB:Q59YH3|WB:WBGene00000871	10090	GO_Central		P
	UniProtKB	P51943	Ccna2	involved_in	GO:0000086	G2/M transition of mitotic cell cycle	ECO:0000250	ISS	GO_REF:0000024	UniProtKB:P20248	10090	UniProt		P
	UniProtKB	P51943	Ccna2	involved_in	GO:0000086	G2/M transition of mitotic cell cycle	ECO:0000266	ISO	GO_REF:0000096	UniProtKB:P20248	10090	MGI		P
	UniProtKB	P51943	Ccna2	involved_in	GO:0000086	G2/M transition of mitotic cell cycle	ECO:0000265	IEA	GO_REF:0000107	UniProtKB:P20248|ensembl:ENSP00000274026	10090	Ensembl		P
	UniProtKB	P51943	Ccna2	involved_in	GO:0044772	mitotic cell cycle phase transition	ECO:0000318	IBA	PMID:21873635	CGD:CAL0000185532|FB:FBgn0010382|MGI:MGI:88313|PANTHER:PTN000019791|PomBase:SPAPB2B4.03|RGD:2293|RGD:621083|SGD:S000000038|SGD:S000002314|SGD:S000003340|SGD:S000003341|SGD:S000004200|SGD:S000006323|SGD:S000006324|TAIR:locus:2124331|UniProtKB:P20248|UniProtKB:P24385|UniProtKB:P24864|UniProtKB:P30284|UniProtKB:Q59YH3|WB:WBGene00000871	10090	GO_Central		P
	UniProtKB	P24860	Ccnb1	involved_in	GO:0007052	mitotic spindle organization	ECO:0000266	ISO	GO_REF:0000096	UniProtKB:P14635	10090	MGI		P
	UniProtKB	P24860	Ccnb1	involved_in	GO:0007052	mitotic spindle organization	ECO:0000265	IEA	GO_REF:0000107	UniProtKB:P14635|ensembl:ENSP00000256442	10090	Ensembl		P
	UniProtKB	Q3TQW9	Ccnb1	involved_in	GO:0007052	mitotic spindle organization	ECO:0000265	IEA	GO_REF:0000107	UniProtKB:P14635|ensembl:ENSP00000256442	10090	Ensembl		P
	UniProtKB	P24860	Ccnb1	involved_in	GO:0007080	mitotic metaphase plate congression	ECO:0000318	IBA	PMID:21873635	PANTHER:PTN002563667|UniProtKB:P14635	10090	GO_Central		P
	UniProtKB	P24860	Ccnb1	involved_in	GO:0007080	mitotic metaphase plate congression	ECO:0000266	ISO	GO_REF:0000096	UniProtKB:P14635	10090	MGI		P
	UniProtKB	P24860	Ccnb1	involved_in	GO:0007080	mitotic metaphase plate congression	ECO:0000265	IEA	GO_REF:0000107	UniProtKB:P14635|ensembl:ENSP00000256442	10090	Ensembl		P
	UniProtKB	Q3TQW9	Ccnb1	involved_in	GO:0007080	mitotic metaphase plate congression	ECO:0000265	IEA	GO_REF:0000107	UniProtKB:P14635|ensembl:ENSP00000256442	10090	Ensembl		P
	UniProtKB	P24860	Ccnb1	involved_in	GO:0044772	mitotic cell cycle phase transition	ECO:0000318	IBA	PMID:21873635	CGD:CAL0000185532|FB:FBgn0010382|MGI:MGI:88313|PANTHER:PTN000019791|PomBase:SPAPB2B4.03|RGD:2293|RGD:621083|SGD:S000000038|SGD:S000002314|SGD:S000003340|SGD:S000003341|SGD:S000004200|SGD:S000006323|SGD:S000006324|TAIR:locus:2124331|UniProtKB:P20248|UniProtKB:P24385|UniProtKB:P24864|UniProtKB:P30284|UniProtKB:Q59YH3|WB:WBGene00000871	10090	GO_Central		P
	UniProtKB	P30276	Ccnb2	involved_in	GO:0044772	mitotic cell cycle phase transition	ECO:0000318	IBA	PMID:21873635	CGD:CAL0000185532|FB:FBgn0010382|MGI:MGI:88313|PANTHER:PTN000019791|PomBase:SPAPB2B4.03|RGD:2293|RGD:621083|SGD:S000000038|SGD:S000002314|SGD:S000003340|SGD:S000003341|SGD:S000004200|SGD:S000006323|SGD:S000006324|TAIR:locus:2124331|UniProtKB:P20248|UniProtKB:P24385|UniProtKB:P24864|UniProtKB:P30284|UniProtKB:Q59YH3|WB:WBGene00000871	10090	GO_Central		P
	UniProtKB	Q810T2	Ccnb3	involved_in	GO:0044772	mitotic cell cycle phase transition	ECO:0000318	IBA	PMID:21873635	CGD:CAL0000185532|FB:FBgn0010382|MGI:MGI:88313|PANTHER:PTN000019791|PomBase:SPAPB2B4.03|RGD:2293|RGD:621083|SGD:S000000038|SGD:S000002314|SGD:S000003340|SGD:S000003341|SGD:S000004200|SGD:S000006323|SGD:S000006324|TAIR:locus:2124331|UniProtKB:P20248|UniProtKB:P24385|UniProtKB:P24864|UniProtKB:P30284|UniProtKB:Q59YH3|WB:WBGene00000871	10090	GO_Central		P
	UniProtKB	P25322	Ccnd1	involved_in	GO:0000082	G1/S transition of mitotic cell cycle	ECO:0000250	ISS	GO_REF:0000024	UniProtKB:P24385	10090	UniProt		P
	UniProtKB	P25322	Ccnd1	involved_in	GO:0000082	G1/S transition of mitotic cell cycle	ECO:0000314	IDA	PMID:16176978		10090	MGI		P
	UniProtKB	P25322	Ccnd1	involved_in	GO:0000082	G1/S transition of mitotic cell cycle	ECO:0000266	ISO	GO_REF:0000096	UniProtKB:P24385	10090	MGI		P
	UniProtKB	P25322	Ccnd1	involved_in	GO:0000082	G1/S transition of mitotic cell cycle	ECO:0000265	IEA	GO_REF:0000107	UniProtKB:P24385|ensembl:ENSP00000227507	10090	Ensembl		P
	UniProtKB	P25322	Ccnd1	involved_in	GO:0000082	G1/S transition of mitotic cell cycle	ECO:0005547	IC	PMID:7603984		10090	ComplexPortal		P
	UniProtKB	Q790L7	Ccnd1	involved_in	GO:0000082	G1/S transition of mitotic cell cycle	ECO:0000265	IEA	GO_REF:0000107	UniProtKB:P24385|ensembl:ENSP00000227507	10090	Ensembl		P
	UniProtKB	P25322	Ccnd1	involved_in	GO:0031571	mitotic G1 DNA damage checkpoint signaling	ECO:0000250	ISS	GO_REF:0000024	UniProtKB:P24385	10090	UniProt		P
	UniProtKB	P25322	Ccnd1	involved_in	GO:0031571	mitotic G1 DNA damage checkpoint signaling	ECO:0000266	ISO	GO_REF:0000096	UniProtKB:P24385	10090	MGI		P
	UniProtKB	P25322	Ccnd1	involved_in	GO:0031571	mitotic G1 DNA damage checkpoint signaling	ECO:0000265	IEA	GO_REF:0000107	UniProtKB:P24385|ensembl:ENSP00000227507	10090	Ensembl		P
	UniProtKB	Q790L7	Ccnd1	involved_in	GO:0031571	mitotic G1 DNA damage checkpoint signaling	ECO:0000265	IEA	GO_REF:0000107	UniProtKB:P24385|ensembl:ENSP00000227507	10090	Ensembl		P
	UniProtKB	P25322	Ccnd1	involved_in	GO:0044772	mitotic cell cycle phase transition	ECO:0000318	IBA	PMID:21873635	CGD:CAL0000185532|FB:FBgn0010382|MGI:MGI:88313|PANTHER:PTN000019791|PomBase:SPAPB2B4.03|RGD:2293|RGD:621083|SGD:S000000038|SGD:S000002314|SGD:S000003340|SGD:S000003341|SGD:S000004200|SGD:S000006323|SGD:S000006324|TAIR:locus:2124331|UniProtKB:P20248|UniProtKB:P24385|UniProtKB:P24864|UniProtKB:P30284|UniProtKB:Q59YH3|WB:WBGene00000871	10090	GO_Central		P
	UniProtKB	P30280	Ccnd2	involved_in	GO:0000082	G1/S transition of mitotic cell cycle	ECO:0000266	ISO	GO_REF:0000096	RGD:621083	10090	MGI		P
	UniProtKB	P30280	Ccnd2	involved_in	GO:0000082	G1/S transition of mitotic cell cycle	ECO:0005547	IC	PMID:7603984		10090	ComplexPortal		P
	UniProtKB	P30280	Ccnd2	involved_in	GO:0044772	mitotic cell cycle phase transition	ECO:0000318	IBA	PMID:21873635	CGD:CAL0000185532|FB:FBgn0010382|MGI:MGI:88313|PANTHER:PTN000019791|PomBase:SPAPB2B4.03|RGD:2293|RGD:621083|SGD:S000000038|SGD:S000002314|SGD:S000003340|SGD:S000003341|SGD:S000004200|SGD:S000006323|SGD:S000006324|TAIR:locus:2124331|UniProtKB:P20248|UniProtKB:P24385|UniProtKB:P24864|UniProtKB:P30284|UniProtKB:Q59YH3|WB:WBGene00000871	10090	GO_Central		P
	UniProtKB	P30282	Ccnd3	involved_in	GO:0000082	G1/S transition of mitotic cell cycle	ECO:0005547	IC	PMID:7603984		10090	ComplexPortal		P
	UniProtKB	P30282	Ccnd3	involved_in	GO:0044772	mitotic cell cycle phase transition	ECO:0000318	IBA	PMID:21873635	CGD:CAL0000185532|FB:FBgn0010382|MGI:MGI:88313|PANTHER:PTN000019791|PomBase:SPAPB2B4.03|RGD:2293|RGD:621083|SGD:S000000038|SGD:S000002314|SGD:S000003340|SGD:S000003341|SGD:S000004200|SGD:S000006323|SGD:S000006324|TAIR:locus:2124331|UniProtKB:P20248|UniProtKB:P24385|UniProtKB:P24864|UniProtKB:P30284|UniProtKB:Q59YH3|WB:WBGene00000871	10090	GO_Central		P
	UniProtKB	A0JLN2	Ccne1	involved_in	GO:0000082	G1/S transition of mitotic cell cycle	ECO:0000256	IEA	GO_REF:0000002	InterPro:IPR028858	10090	InterPro		P
	UniProtKB	B2RS11	Ccne1	involved_in	GO:0000082	G1/S transition of mitotic cell cycle	ECO:0000256	IEA	GO_REF:0000002	InterPro:IPR028858	10090	InterPro		P
	UniProtKB	D3Z3N8	Ccne1	involved_in	GO:0000082	G1/S transition of mitotic cell cycle	ECO:0000256	IEA	GO_REF:0000002	InterPro:IPR028858	10090	InterPro		P
	UniProtKB	Q61457	Ccne1	involved_in	GO:0000082	G1/S transition of mitotic cell cycle	ECO:0000318	IBA	PMID:21873635	FB:FBgn0010382|PANTHER:PTN000808611|UniProtKB:P24864|WB:WBGene00000871	10090	GO_Central		P
	UniProtKB	Q61457	Ccne1	involved_in	GO:0000082	G1/S transition of mitotic cell cycle	ECO:0000256	IEA	GO_REF:0000002	InterPro:IPR028858	10090	InterPro		P
	UniProtKB	Q61457	Ccne1	involved_in	GO:0000082	G1/S transition of mitotic cell cycle	ECO:0000266	ISO	GO_REF:0000096	UniProtKB:P24864	10090	MGI		P
	UniProtKB	Q61457	Ccne1	involved_in	GO:0000082	G1/S transition of mitotic cell cycle	ECO:0000265	IEA	GO_REF:0000107	UniProtKB:P24864|ensembl:ENSP00000262643	10090	Ensembl		P
	UniProtKB	Q61457	Ccne1	involved_in	GO:0044772	mitotic cell cycle phase transition	ECO:0000318	IBA	PMID:21873635	CGD:CAL0000185532|FB:FBgn0010382|MGI:MGI:88313|PANTHER:PTN000019791|PomBase:SPAPB2B4.03|RGD:2293|RGD:621083|SGD:S000000038|SGD:S000002314|SGD:S000003340|SGD:S000003341|SGD:S000004200|SGD:S000006323|SGD:S000006324|TAIR:locus:2124331|UniProtKB:P20248|UniProtKB:P24385|UniProtKB:P24864|UniProtKB:P30284|UniProtKB:Q59YH3|WB:WBGene00000871	10090	GO_Central		P
	UniProtKB	A2API1	Ccne2	involved_in	GO:0000082	G1/S transition of mitotic cell cycle	ECO:0000256	IEA	GO_REF:0000002	InterPro:IPR028858	10090	InterPro		P
	UniProtKB	Q544H6	Ccne2	involved_in	GO:0000082	G1/S transition of mitotic cell cycle	ECO:0000256	IEA	GO_REF:0000002	InterPro:IPR028858	10090	InterPro		P
	UniProtKB	Q7TMS8	Ccne2	involved_in	GO:0000082	G1/S transition of mitotic cell cycle	ECO:0000256	IEA	GO_REF:0000002	InterPro:IPR028858	10090	InterPro		P
	UniProtKB	Q9CSV7	Ccne2	involved_in	GO:0000082	G1/S transition of mitotic cell cycle	ECO:0000256	IEA	GO_REF:0000002	InterPro:IPR028858	10090	InterPro		P
	UniProtKB	Q9Z238	Ccne2	involved_in	GO:0000082	G1/S transition of mitotic cell cycle	ECO:0000318	IBA	PMID:21873635	FB:FBgn0010382|PANTHER:PTN000808611|UniProtKB:P24864|WB:WBGene00000871	10090	GO_Central		P
	UniProtKB	Q9Z238	Ccne2	involved_in	GO:0000082	G1/S transition of mitotic cell cycle	ECO:0000256	IEA	GO_REF:0000002	InterPro:IPR028858	10090	InterPro		P
	UniProtKB	Q9Z238	Ccne2	involved_in	GO:0044772	mitotic cell cycle phase transition	ECO:0000318	IBA	PMID:21873635	CGD:CAL0000185532|FB:FBgn0010382|MGI:MGI:88313|PANTHER:PTN000019791|PomBase:SPAPB2B4.03|RGD:2293|RGD:621083|SGD:S000000038|SGD:S000002314|SGD:S000003340|SGD:S000003341|SGD:S000004200|SGD:S000006323|SGD:S000006324|TAIR:locus:2124331|UniProtKB:P20248|UniProtKB:P24385|UniProtKB:P24864|UniProtKB:P30284|UniProtKB:Q59YH3|WB:WBGene00000871	10090	GO_Central		P
	UniProtKB	P51944	Ccnf	involved_in	GO:0044772	mitotic cell cycle phase transition	ECO:0000318	IBA	PMID:21873635	CGD:CAL0000185532|FB:FBgn0010382|MGI:MGI:88313|PANTHER:PTN000019791|PomBase:SPAPB2B4.03|RGD:2293|RGD:621083|SGD:S000000038|SGD:S000002314|SGD:S000003340|SGD:S000003341|SGD:S000004200|SGD:S000006323|SGD:S000006324|TAIR:locus:2124331|UniProtKB:P20248|UniProtKB:P24385|UniProtKB:P24864|UniProtKB:P30284|UniProtKB:Q59YH3|WB:WBGene00000871	10090	GO_Central		P
	UniProtKB	P51945	Ccng1	involved_in	GO:0007095	mitotic G2 DNA damage checkpoint signaling	ECO:0000266	ISO	GO_REF:0000096	RGD:2295	10090	MGI		P
	UniProtKB	P51945	Ccng1	involved_in	GO:0007095	mitotic G2 DNA damage checkpoint signaling	ECO:0000265	IEA	GO_REF:0000107	UniProtKB:P39950|ensembl:ENSRNOP00000063905	10090	Ensembl		P
	UniProtKB	Q5NC86	Ccng1	involved_in	GO:0007095	mitotic G2 DNA damage checkpoint signaling	ECO:0000265	IEA	GO_REF:0000107	UniProtKB:P39950|ensembl:ENSRNOP00000063905	10090	Ensembl		P
	UniProtKB	P51945	Ccng1	involved_in	GO:0044772	mitotic cell cycle phase transition	ECO:0000318	IBA	PMID:21873635	CGD:CAL0000185532|FB:FBgn0010382|MGI:MGI:88313|PANTHER:PTN000019791|PomBase:SPAPB2B4.03|RGD:2293|RGD:621083|SGD:S000000038|SGD:S000002314|SGD:S000003340|SGD:S000003341|SGD:S000004200|SGD:S000006323|SGD:S000006324|TAIR:locus:2124331|UniProtKB:P20248|UniProtKB:P24385|UniProtKB:P24864|UniProtKB:P30284|UniProtKB:Q59YH3|WB:WBGene00000871	10090	GO_Central		P
	UniProtKB	O08918	Ccng2	involved_in	GO:0044772	mitotic cell cycle phase transition	ECO:0000318	IBA	PMID:21873635	CGD:CAL0000185532|FB:FBgn0010382|MGI:MGI:88313|PANTHER:PTN000019791|PomBase:SPAPB2B4.03|RGD:2293|RGD:621083|SGD:S000000038|SGD:S000002314|SGD:S000003340|SGD:S000003341|SGD:S000004200|SGD:S000006323|SGD:S000006324|TAIR:locus:2124331|UniProtKB:P20248|UniProtKB:P24385|UniProtKB:P24864|UniProtKB:P30284|UniProtKB:Q59YH3|WB:WBGene00000871	10090	GO_Central		P
	UniProtKB	Q9Z2V9	Ccni	involved_in	GO:0044772	mitotic cell cycle phase transition	ECO:0000318	IBA	PMID:21873635	CGD:CAL0000185532|FB:FBgn0010382|MGI:MGI:88313|PANTHER:PTN000019791|PomBase:SPAPB2B4.03|RGD:2293|RGD:621083|SGD:S000000038|SGD:S000002314|SGD:S000003340|SGD:S000003341|SGD:S000004200|SGD:S000006323|SGD:S000006324|TAIR:locus:2124331|UniProtKB:P20248|UniProtKB:P24385|UniProtKB:P24864|UniProtKB:P30284|UniProtKB:Q59YH3|WB:WBGene00000871	10090	GO_Central		P
	UniProtKB	Q3TZI6	Ccnj	involved_in	GO:0044772	mitotic cell cycle phase transition	ECO:0000318	IBA	PMID:21873635	CGD:CAL0000185532|FB:FBgn0010382|MGI:MGI:88313|PANTHER:PTN000019791|PomBase:SPAPB2B4.03|RGD:2293|RGD:621083|SGD:S000000038|SGD:S000002314|SGD:S000003340|SGD:S000003341|SGD:S000004200|SGD:S000006323|SGD:S000006324|TAIR:locus:2124331|UniProtKB:P20248|UniProtKB:P24385|UniProtKB:P24864|UniProtKB:P30284|UniProtKB:Q59YH3|WB:WBGene00000871	10090	GO_Central		P
	UniProtKB	Q5SRT8	Ccnjl	involved_in	GO:0044772	mitotic cell cycle phase transition	ECO:0000318	IBA	PMID:21873635	CGD:CAL0000185532|FB:FBgn0010382|MGI:MGI:88313|PANTHER:PTN000019791|PomBase:SPAPB2B4.03|RGD:2293|RGD:621083|SGD:S000000038|SGD:S000002314|SGD:S000003340|SGD:S000003341|SGD:S000004200|SGD:S000006323|SGD:S000006324|TAIR:locus:2124331|UniProtKB:P20248|UniProtKB:P24385|UniProtKB:P24864|UniProtKB:P30284|UniProtKB:Q59YH3|WB:WBGene00000871	10090	GO_Central		P
	UniProtKB	B2RWG0	Ccno	involved_in	GO:0000278	mitotic cell cycle	ECO:0000265	IEA	GO_REF:0000107	UniProtKB:P22674|ensembl:ENSP00000282572	10090	Ensembl		P
	UniProtKB	P0C242	Ccno	involved_in	GO:0000278	mitotic cell cycle	ECO:0000266	ISO	GO_REF:0000096	UniProtKB:P22674	10090	MGI		P
	UniProtKB	P0C242	Ccno	involved_in	GO:0000278	mitotic cell cycle	ECO:0000265	IEA	GO_REF:0000107	UniProtKB:P22674|ensembl:ENSP00000282572	10090	Ensembl		P
	UniProtKB	P0C242	Ccno	involved_in	GO:0044772	mitotic cell cycle phase transition	ECO:0000318	IBA	PMID:21873635	CGD:CAL0000185532|FB:FBgn0010382|MGI:MGI:88313|PANTHER:PTN000019791|PomBase:SPAPB2B4.03|RGD:2293|RGD:621083|SGD:S000000038|SGD:S000002314|SGD:S000003340|SGD:S000003341|SGD:S000004200|SGD:S000006323|SGD:S000006324|TAIR:locus:2124331|UniProtKB:P20248|UniProtKB:P24385|UniProtKB:P24864|UniProtKB:P30284|UniProtKB:Q59YH3|WB:WBGene00000871	10090	GO_Central		P
	UniProtKB	Q8BGU5	Ccny	involved_in	GO:0000086	G2/M transition of mitotic cell cycle	ECO:0000250	ISS	GO_REF:0000024	UniProtKB:Q8ND76	10090	UniProt		P
	UniProtKB	Q8BGU5	Ccny	involved_in	GO:0000086	G2/M transition of mitotic cell cycle	ECO:0000266	ISO	GO_REF:0000096	UniProtKB:Q8ND76	10090	MGI		P
	UniProtKB	Q8BGU5	Ccny	involved_in	GO:0000086	G2/M transition of mitotic cell cycle	ECO:0000265	IEA	GO_REF:0000107	UniProtKB:Q8ND76|ensembl:ENSP00000363836	10090	Ensembl		P
	UniProtKB	Q6PFY9	Cdc14b	involved_in	GO:0007095	mitotic G2 DNA damage checkpoint signaling	ECO:0000250	ISS	GO_REF:0000024	UniProtKB:O60729	10090	UniProt		P
	UniProtKB	Q8R349	Cdc16	involved_in	GO:0007091	metaphase/anaphase transition of mitotic cell cycle	ECO:0000318	IBA	PMID:21873635	PANTHER:PTN000970703|UniProtKB:P30260	10090	GO_Central		P
	UniProtKB	Q9JJ66	Cdc20	involved_in	GO:0007064	mitotic sister chromatid cohesion	ECO:0000316	IGI	PMID:17325031	MGI:MGI:1353578	10090	MGI		P
	UniProtKB	Q9JJ66	Cdc20	involved_in	GO:0007094	mitotic spindle assembly checkpoint signaling	ECO:0005547	IC	PMID:11535616		10090	ComplexPortal		P
	UniProtKB	Q9JJ66	Cdc20	involved_in	GO:0090307	mitotic spindle assembly	ECO:0000315	IMP	PMID:17325031		10090	MGI		P
	UniProtKB	A0A0R4J1W7	Cdc23	involved_in	GO:0000278	mitotic cell cycle	ECO:0000265	IEA	GO_REF:0000107	UniProtKB:Q9UJX2|ensembl:ENSP00000378350	10090	Ensembl		P
	UniProtKB	Q8BGZ4	Cdc23	involved_in	GO:0000278	mitotic cell cycle	ECO:0000266	ISO	GO_REF:0000096	UniProtKB:Q9UJX2	10090	MGI		P
	UniProtKB	A0A0R4J1W7	Cdc23	involved_in	GO:0007080	mitotic metaphase plate congression	ECO:0000265	IEA	GO_REF:0000107	UniProtKB:Q9UJX2|ensembl:ENSP00000378350	10090	Ensembl		P
	UniProtKB	Q8BGZ4	Cdc23	involved_in	GO:0007080	mitotic metaphase plate congression	ECO:0000266	ISO	GO_REF:0000096	UniProtKB:Q9UJX2	10090	MGI		P
	UniProtKB	Q8BGZ4	Cdc23	involved_in	GO:0007091	metaphase/anaphase transition of mitotic cell cycle	ECO:0000318	IBA	PMID:21873635	PANTHER:PTN000970703|UniProtKB:P30260	10090	GO_Central		P
	UniProtKB	P48964	Cdc25a	involved_in	GO:0000082	G1/S transition of mitotic cell cycle	ECO:0000266	ISO	GO_REF:0000096	RGD:621498	10090	MGI		P
	UniProtKB	P48964	Cdc25a	involved_in	GO:0000086	G2/M transition of mitotic cell cycle	ECO:0000318	IBA	PMID:21873635	FB:FBgn0003525|PANTHER:PTN000089071|SGD:S000004639|UniProtKB:P30303|UniProtKB:P30307	10090	GO_Central		P
	UniProtKB	P30306	Cdc25b	involved_in	GO:0000086	G2/M transition of mitotic cell cycle	ECO:0000318	IBA	PMID:21873635	FB:FBgn0003525|PANTHER:PTN000089071|SGD:S000004639|UniProtKB:P30303|UniProtKB:P30307	10090	GO_Central		P
	UniProtKB	P30306	Cdc25b	involved_in	GO:0000278	mitotic cell cycle	ECO:0000266	ISO	GO_REF:0000096	RGD:621500	10090	MGI		P
	UniProtKB	P48967	Cdc25c	involved_in	GO:0000086	G2/M transition of mitotic cell cycle	ECO:0000318	IBA	PMID:21873635	FB:FBgn0003525|PANTHER:PTN000089071|SGD:S000004639|UniProtKB:P30303|UniProtKB:P30307	10090	GO_Central		P
	UniProtKB	P48967	Cdc25c	involved_in	GO:0000086	G2/M transition of mitotic cell cycle	ECO:0000266	ISO	GO_REF:0000096	UniProtKB:P30307	10090	MGI		P
	UniProtKB	P48967	Cdc25c	involved_in	GO:0000086	G2/M transition of mitotic cell cycle	ECO:0000265	IEA	GO_REF:0000107	UniProtKB:P30307|ensembl:ENSP00000321656	10090	Ensembl		P
	UniProtKB	Q3UR74	Cdc25c	involved_in	GO:0000086	G2/M transition of mitotic cell cycle	ECO:0000265	IEA	GO_REF:0000107	UniProtKB:P30307|ensembl:ENSP00000321656	10090	Ensembl		P
	UniProtKB	A2A6Q5	Cdc27	involved_in	GO:0007091	metaphase/anaphase transition of mitotic cell cycle	ECO:0000318	IBA	PMID:21873635	PANTHER:PTN000970703|UniProtKB:P30260	10090	GO_Central		P
	UniProtKB	A2A6Q5	Cdc27	involved_in	GO:0007091	metaphase/anaphase transition of mitotic cell cycle	ECO:0000266	ISO	GO_REF:0000008	UniProtKB:P30260	10090	MGI		P
	UniProtKB	A2A6Q5	Cdc27	involved_in	GO:0007091	metaphase/anaphase transition of mitotic cell cycle	ECO:0000265	IEA	GO_REF:0000107	UniProtKB:P30260|ensembl:ENSP00000066544	10090	Ensembl		P
	UniProtKB	Q9Z1X9	Cdc45	involved_in	GO:1902977	mitotic DNA replication preinitiation complex assembly	ECO:0000318	IBA	PMID:21873635	PANTHER:PTN000053416|PomBase:SPAC17D4.02	10090	GO_Central		P
	UniProtKB	Q6A068	Cdc5l	involved_in	GO:0000278	mitotic cell cycle	ECO:0000266	ISO	GO_REF:0000096	RGD:70892	10090	MGI		P
	UniProtKB	A0A0R4J145	Cdc6	involved_in	GO:0000278	mitotic cell cycle	ECO:0000265	IEA	GO_REF:0000107	UniProtKB:Q99741|ensembl:ENSP00000209728	10090	Ensembl		P
	UniProtKB	O89033	Cdc6	involved_in	GO:0000278	mitotic cell cycle	ECO:0000266	ISO	GO_REF:0000096	UniProtKB:Q99741	10090	MGI		P
	UniProtKB	O89033	Cdc6	involved_in	GO:0033314	mitotic DNA replication checkpoint signaling	ECO:0000318	IBA	PMID:21873635	PANTHER:PTN000080055|PomBase:SPBC14C8.07c|PomBase:SPBC29A10.15	10090	GO_Central		P
	UniProtKB	Q9CPY3	Cdca5	involved_in	GO:0000278	mitotic cell cycle	ECO:0000266	ISO	GO_REF:0000096	UniProtKB:Q96FF9	10090	MGI		P
	UniProtKB	Q9CPY3	Cdca5	involved_in	GO:0000278	mitotic cell cycle	ECO:0000265	IEA	GO_REF:0000107	UniProtKB:Q96FF9|ensembl:ENSP00000275517	10090	Ensembl		P
	UniProtKB	Q9CPY3	Cdca5	involved_in	GO:0000278	mitotic cell cycle	ECO:0000314	IDA	PMID:15837422		10090	UniProt		P
	UniProtKB	Q9CPY3	Cdca5	involved_in	GO:0007064	mitotic sister chromatid cohesion	ECO:0000318	IBA	PMID:21873635	MGI:MGI:1915099|PANTHER:PTN001579030|UniProtKB:Q96FF9	10090	GO_Central		P
	UniProtKB	Q9CPY3	Cdca5	involved_in	GO:0007064	mitotic sister chromatid cohesion	ECO:0000266	ISO	GO_REF:0000096	UniProtKB:Q96FF9	10090	MGI		P
	UniProtKB	Q9CPY3	Cdca5	involved_in	GO:0007064	mitotic sister chromatid cohesion	ECO:0000265	IEA	GO_REF:0000107	UniProtKB:Q96FF9|ensembl:ENSP00000275517	10090	Ensembl		P
	UniProtKB	Q9CPY3	Cdca5	involved_in	GO:0007064	mitotic sister chromatid cohesion	ECO:0000316	IGI	PMID:21111234	UniProtKB:Q96FF9	10090	UniProt		P
	UniProtKB	Q9CPY3	Cdca5	involved_in	GO:0007076	mitotic chromosome condensation	ECO:0000266	ISO	GO_REF:0000096	UniProtKB:Q96FF9	10090	MGI		P
	UniProtKB	Q9CPY3	Cdca5	involved_in	GO:0007076	mitotic chromosome condensation	ECO:0000265	IEA	GO_REF:0000107	UniProtKB:Q96FF9|ensembl:ENSP00000275517	10090	Ensembl		P
	UniProtKB	Q9CPY3	Cdca5	involved_in	GO:0007076	mitotic chromosome condensation	ECO:0000250	ISS	GO_REF:0000024	UniProtKB:Q96FF9	10090	UniProt		P
	UniProtKB	Q9CPY3	Cdca5	involved_in	GO:0007080	mitotic metaphase plate congression	ECO:0000318	IBA	PMID:21873635	PANTHER:PTN001579030|UniProtKB:Q96FF9	10090	GO_Central		P
	UniProtKB	Q9CPY3	Cdca5	involved_in	GO:0007080	mitotic metaphase plate congression	ECO:0000266	ISO	GO_REF:0000096	UniProtKB:Q96FF9	10090	MGI		P
	UniProtKB	Q9CPY3	Cdca5	involved_in	GO:0007080	mitotic metaphase plate congression	ECO:0000265	IEA	GO_REF:0000107	UniProtKB:Q96FF9|ensembl:ENSP00000275517	10090	Ensembl		P
	UniProtKB	Q9CPY3	Cdca5	involved_in	GO:0007080	mitotic metaphase plate congression	ECO:0000250	ISS	GO_REF:0000024	UniProtKB:Q96FF9	10090	UniProt		P
	UniProtKB	Q8BHX3	Cdca8	involved_in	GO:0000070	mitotic sister chromatid segregation	ECO:0000318	IBA	PMID:21873635	PANTHER:PTN001815752|PomBase:SPBC725.12|UniProtKB:Q53HL2	10090	GO_Central		P
	UniProtKB	Q8BHX3	Cdca8	involved_in	GO:0000278	mitotic cell cycle	ECO:0005547	IC	PMID:17956729		10090	ComplexPortal		P
	UniProtKB	Q8BHX3	Cdca8	involved_in	GO:0000281	mitotic cytokinesis	ECO:0005547	IC	PMID:17956729		10090	ComplexPortal		P
	UniProtKB	Q8BHX3	Cdca8	involved_in	GO:0007052	mitotic spindle organization	ECO:0005547	IC	PMID:17956729		10090	ComplexPortal		P
	UniProtKB	Q8BHX3	Cdca8	involved_in	GO:0007080	mitotic metaphase plate congression	ECO:0000266	ISO	GO_REF:0000096	UniProtKB:Q53HL2	10090	MGI		P
	UniProtKB	Q8BHX3	Cdca8	involved_in	GO:0007080	mitotic metaphase plate congression	ECO:0000265	IEA	GO_REF:0000107	UniProtKB:Q53HL2|ensembl:ENSP00000362146	10090	Ensembl		P
	UniProtKB	Q8BHX3	Cdca8	involved_in	GO:0051256	mitotic spindle midzone assembly	ECO:0005547	IC	PMID:17956729		10090	ComplexPortal		P
	UniProtKB	P11440	Cdk1	involved_in	GO:0000086	G2/M transition of mitotic cell cycle	ECO:0000318	IBA	PMID:21873635	FB:FBgn0004106|PANTHER:PTN002514139|UniProtKB:F1NBD7|UniProtKB:P13863	10090	GO_Central		P
	UniProtKB	P11440	Cdk1	involved_in	GO:0000278	mitotic cell cycle	ECO:0000265	IEA	GO_REF:0000107	UniProtKB:P39951|ensembl:ENSRNOP00000072365	10090	Ensembl		P
	UniProtKB	P11440	Cdk1	involved_in	GO:0007095	mitotic G2 DNA damage checkpoint signaling	ECO:0000318	IBA	PMID:21873635	FB:FBgn0004106|MGI:MGI:88351|PANTHER:PTN002514139	10090	GO_Central		P
	UniProtKB	P11440	Cdk1	involved_in	GO:0007095	mitotic G2 DNA damage checkpoint signaling	ECO:0000314	IDA	PMID:12937170		10090	MGI		P
	UniProtKB	P11440	Cdk1	involved_in	GO:0044772	mitotic cell cycle phase transition	ECO:0000315	IMP	PMID:18625720		10090	MGI		P
	UniProtKB	O35495	Cdk14	involved_in	GO:0000083	regulation of transcription involved in G1/S transition of mitotic cell cycle	ECO:0000318	IBA	PMID:21873635	PANTHER:PTN002373304|PomBase:SPCC16C4.11|SGD:S000005952	10090	GO_Central		P
	UniProtKB	O35495	Cdk14	involved_in	GO:0000086	G2/M transition of mitotic cell cycle	ECO:0000250	ISS	GO_REF:0000024	UniProtKB:O94921	10090	UniProt		P
	UniProtKB	O35495	Cdk14	involved_in	GO:0000086	G2/M transition of mitotic cell cycle	ECO:0000266	ISO	GO_REF:0000096	UniProtKB:O94921	10090	MGI		P
	UniProtKB	O35495	Cdk14	involved_in	GO:0000086	G2/M transition of mitotic cell cycle	ECO:0000265	IEA	GO_REF:0000107	UniProtKB:O94921|ensembl:ENSP00000369390	10090	Ensembl		P
	UniProtKB	Q3V3A1	Cdk15	involved_in	GO:0000083	regulation of transcription involved in G1/S transition of mitotic cell cycle	ECO:0000318	IBA	PMID:21873635	PANTHER:PTN002373304|PomBase:SPCC16C4.11|SGD:S000005952	10090	GO_Central		P
	UniProtKB	Q04735	Cdk16	involved_in	GO:0000083	regulation of transcription involved in G1/S transition of mitotic cell cycle	ECO:0000318	IBA	PMID:21873635	PANTHER:PTN002373304|PomBase:SPCC16C4.11|SGD:S000005952	10090	GO_Central		P
	UniProtKB	Q8K0D0	Cdk17	involved_in	GO:0000083	regulation of transcription involved in G1/S transition of mitotic cell cycle	ECO:0000318	IBA	PMID:21873635	PANTHER:PTN002373304|PomBase:SPCC16C4.11|SGD:S000005952	10090	GO_Central		P
	UniProtKB	Q04899	Cdk18	involved_in	GO:0000083	regulation of transcription involved in G1/S transition of mitotic cell cycle	ECO:0000318	IBA	PMID:21873635	PANTHER:PTN002373304|PomBase:SPCC16C4.11|SGD:S000005952	10090	GO_Central		P
	UniProtKB	P97377	Cdk2	involved_in	GO:0000082	G1/S transition of mitotic cell cycle	ECO:0000318	IBA	PMID:21873635	CGD:CAL0000191263|MGI:MGI:104772|PANTHER:PTN000623979|PomBase:SPBC11B10.09	10090	GO_Central		P
	UniProtKB	P97377	Cdk2	involved_in	GO:0000082	G1/S transition of mitotic cell cycle	ECO:0000314	IDA	PMID:12970171		10090	MGI		P
	UniProtKB	P30285	Cdk4	involved_in	GO:0000082	G1/S transition of mitotic cell cycle	ECO:0000266	ISO	GO_REF:0000096	UniProtKB:P11802	10090	MGI		P
	UniProtKB	P30285	Cdk4	involved_in	GO:0000082	G1/S transition of mitotic cell cycle	ECO:0000265	IEA	GO_REF:0000107	UniProtKB:P11802|ensembl:ENSP00000257904	10090	Ensembl		P
	UniProtKB	P30285	Cdk4	involved_in	GO:0000082	G1/S transition of mitotic cell cycle	ECO:0005547	IC	PMID:7603984		10090	ComplexPortal		P
	UniProtKB	Q545C3	Cdk4	involved_in	GO:0000082	G1/S transition of mitotic cell cycle	ECO:0000265	IEA	GO_REF:0000107	UniProtKB:P11802|ensembl:ENSP00000257904	10090	Ensembl		P
	UniProtKB	P49615	Cdk5	involved_in	GO:0000083	regulation of transcription involved in G1/S transition of mitotic cell cycle	ECO:0000318	IBA	PMID:21873635	PANTHER:PTN002373304|PomBase:SPCC16C4.11|SGD:S000005952	10090	GO_Central		P
	UniProtKB	Q8K389	Cdk5rap2	involved_in	GO:0000132	establishment of mitotic spindle orientation	ECO:0000318	IBA	PMID:21873635	MGI:MGI:2384875|PANTHER:PTN005326468	10090	GO_Central		P
	UniProtKB	Q8K389	Cdk5rap2	involved_in	GO:0000132	establishment of mitotic spindle orientation	ECO:0000315	IMP	PMID:20460369		10090	UniProt		P
	UniProtKB	Q99LM2	Cdk5rap3	involved_in	GO:0007095	mitotic G2 DNA damage checkpoint signaling	ECO:0000250	ISS	GO_REF:0000024	UniProtKB:Q96JB5	10090	UniProt		P
	UniProtKB	Q99LM2	Cdk5rap3	involved_in	GO:0007095	mitotic G2 DNA damage checkpoint signaling	ECO:0000266	ISO	GO_REF:0000096	UniProtKB:Q96JB5	10090	MGI		P
	UniProtKB	Q99LM2	Cdk5rap3	involved_in	GO:0007095	mitotic G2 DNA damage checkpoint signaling	ECO:0000265	IEA	GO_REF:0000107	UniProtKB:Q96JB5|ensembl:ENSP00000344683	10090	Ensembl		P
	UniProtKB	Q99LM2	Cdk5rap3	involved_in	GO:0044818	mitotic G2/M transition checkpoint	ECO:0000250	ISS	GO_REF:0000024	UniProtKB:Q96JB5	10090	UniProt		P
	UniProtKB	Q99LM2	Cdk5rap3	involved_in	GO:0044818	mitotic G2/M transition checkpoint	ECO:0000266	ISO	GO_REF:0000096	UniProtKB:Q96JB5	10090	MGI		P
	UniProtKB	Q99LM2	Cdk5rap3	involved_in	GO:0044818	mitotic G2/M transition checkpoint	ECO:0000265	IEA	GO_REF:0000107	UniProtKB:Q96JB5|ensembl:ENSP00000344683	10090	Ensembl		P
	UniProtKB	P39689	Cdkn1a	involved_in	GO:0006977	DNA damage response, signal transduction by p53 class mediator resulting in cell cycle arrest	ECO:0000266	ISO	GO_REF:0000096	UniProtKB:P38936	10090	MGI		P
	UniProtKB	P39689	Cdkn1a	involved_in	GO:0006977	DNA damage response, signal transduction by p53 class mediator resulting in cell cycle arrest	ECO:0000265	IEA	GO_REF:0000107	UniProtKB:P38936|ensembl:ENSP00000244741	10090	Ensembl		P
	UniProtKB	Q564P6	Cdkn1a	involved_in	GO:0006977	DNA damage response, signal transduction by p53 class mediator resulting in cell cycle arrest	ECO:0000265	IEA	GO_REF:0000107	UniProtKB:P38936|ensembl:ENSP00000244741	10090	Ensembl		P
	UniProtKB	P39689	Cdkn1a	involved_in	GO:0007095	mitotic G2 DNA damage checkpoint signaling	ECO:0000250	ISS	GO_REF:0000024	UniProtKB:P38936	10090	UniProt		P
	UniProtKB	P39689	Cdkn1a	involved_in	GO:0007095	mitotic G2 DNA damage checkpoint signaling	ECO:0000266	ISO	GO_REF:0000096	UniProtKB:P38936	10090	MGI		P
	UniProtKB	P39689	Cdkn1a	involved_in	GO:0007095	mitotic G2 DNA damage checkpoint signaling	ECO:0000265	IEA	GO_REF:0000107	UniProtKB:P38936|ensembl:ENSP00000244741	10090	Ensembl		P
	UniProtKB	Q564P6	Cdkn1a	involved_in	GO:0007095	mitotic G2 DNA damage checkpoint signaling	ECO:0000265	IEA	GO_REF:0000107	UniProtKB:P38936|ensembl:ENSP00000244741	10090	Ensembl		P
	UniProtKB	P46414	Cdkn1b	involved_in	GO:0000082	G1/S transition of mitotic cell cycle	ECO:0000318	IBA	PMID:21873635	MGI:MGI:104565|PANTHER:PTN002567658	10090	GO_Central		P
	UniProtKB	P46414	Cdkn1b	involved_in	GO:0000082	G1/S transition of mitotic cell cycle	ECO:0000314	IDA	PMID:8534916		10090	UniProt		P
	UniProtKB	Q8R4E9	Cdt1	involved_in	GO:0000278	mitotic cell cycle	ECO:0000318	IBA	PMID:21873635	PANTHER:PTN002008627|UniProtKB:Q9H211|ZFIN:ZDB-GENE-070111-1	10090	GO_Central		P
	UniProtKB	Q8R4E9	Cdt1	involved_in	GO:0000278	mitotic cell cycle	ECO:0000266	ISO	GO_REF:0000096	UniProtKB:Q9H211	10090	MGI		P
	UniProtKB	Q8R4E9	Cdt1	involved_in	GO:0000278	mitotic cell cycle	ECO:0000265	IEA	GO_REF:0000107	UniProtKB:Q9H211|ensembl:ENSP00000301019	10090	Ensembl		P
	UniProtKB	Q8R4E9	Cdt1	involved_in	GO:0051315	attachment of mitotic spindle microtubules to kinetochore	ECO:0000250	ISS	GO_REF:0000024	UniProtKB:Q9H211	10090	UniProt		P
	UniProtKB	Q8R4E9	Cdt1	involved_in	GO:0051315	attachment of mitotic spindle microtubules to kinetochore	ECO:0000266	ISO	GO_REF:0000096	UniProtKB:Q9H211	10090	MGI		P
	UniProtKB	Q8R4E9	Cdt1	involved_in	GO:0051315	attachment of mitotic spindle microtubules to kinetochore	ECO:0000265	IEA	GO_REF:0000107	UniProtKB:Q9H211|ensembl:ENSP00000301019	10090	Ensembl		P
	UniProtKB	O35216	Cenpa	involved_in	GO:0000132	establishment of mitotic spindle orientation	ECO:0000266	ISO	GO_REF:0000096	UniProtKB:P49450	10090	MGI		P
	UniProtKB	O35216	Cenpa	involved_in	GO:0000132	establishment of mitotic spindle orientation	ECO:0000265	IEA	GO_REF:0000107	UniProtKB:P49450|ensembl:ENSP00000336868	10090	Ensembl		P
	UniProtKB	O35216	Cenpa	involved_in	GO:0000281	mitotic cytokinesis	ECO:0000266	ISO	GO_REF:0000096	UniProtKB:P49450	10090	MGI		P
	UniProtKB	O35216	Cenpa	involved_in	GO:0000281	mitotic cytokinesis	ECO:0000265	IEA	GO_REF:0000107	UniProtKB:P49450|ensembl:ENSP00000336868	10090	Ensembl		P
	UniProtKB	P49452	Cenpc	involved_in	GO:0000278	mitotic cell cycle	ECO:0000250	ISS	GO_REF:0000024	UniProtKB:Q03188	10090	UniProt		P
	UniProtKB	P49452	Cenpc	involved_in	GO:0000278	mitotic cell cycle	ECO:0000266	ISO	GO_REF:0000096	UniProtKB:Q03188	10090	MGI		P
	UniProtKB	P49452	Cenpc	involved_in	GO:0051315	attachment of mitotic spindle microtubules to kinetochore	ECO:0000318	IBA	PMID:21873635	PANTHER:PTN000422898|PomBase:SPBC1861.01c	10090	GO_Central		P
	UniProtKB	E9QKK1	Cenpe	involved_in	GO:0000278	mitotic cell cycle	ECO:0000265	IEA	GO_REF:0000107	UniProtKB:Q02224|ensembl:ENSP00000265148	10090	Ensembl		P
	UniProtKB	Q6RT24	Cenpe	involved_in	GO:0000278	mitotic cell cycle	ECO:0000318	IBA	PMID:21873635	FB:FBgn0040232|FB:FBgn0040233|MGI:MGI:1098230|PANTHER:PTN001947122|UniProtKB:Q02224|dictyBase:DDB_G0285101	10090	GO_Central		P
	UniProtKB	Q6RT24	Cenpe	involved_in	GO:0000278	mitotic cell cycle	ECO:0000266	ISO	GO_REF:0000096	UniProtKB:Q02224	10090	MGI		P
	UniProtKB	E9QKK1	Cenpe	involved_in	GO:0007052	mitotic spindle organization	ECO:0000265	IEA	GO_REF:0000107	UniProtKB:Q02224|ensembl:ENSP00000265148	10090	Ensembl		P
	UniProtKB	Q6RT24	Cenpe	involved_in	GO:0007052	mitotic spindle organization	ECO:0000266	ISO	GO_REF:0000096	UniProtKB:Q02224	10090	MGI		P
	UniProtKB	E9QKK1	Cenpe	involved_in	GO:0007079	mitotic chromosome movement towards spindle pole	ECO:0000265	IEA	GO_REF:0000107	UniProtKB:Q02224|ensembl:ENSP00000265148	10090	Ensembl		P
	UniProtKB	Q6RT24	Cenpe	involved_in	GO:0007079	mitotic chromosome movement towards spindle pole	ECO:0000266	ISO	GO_REF:0000096	UniProtKB:Q02224	10090	MGI		P
	UniProtKB	E9QKK1	Cenpe	involved_in	GO:0007080	mitotic metaphase plate congression	ECO:0000265	IEA	GO_REF:0000107	UniProtKB:Q02224|ensembl:ENSP00000265148	10090	Ensembl		P
	UniProtKB	Q6RT24	Cenpe	involved_in	GO:0007080	mitotic metaphase plate congression	ECO:0000250	ISS	GO_REF:0000024	UniProtKB:Q02224	10090	UniProt		P
	UniProtKB	Q6RT24	Cenpe	involved_in	GO:0007080	mitotic metaphase plate congression	ECO:0000266	ISO	GO_REF:0000096	UniProtKB:Q02224	10090	MGI		P
	UniProtKB	Q6RT24	Cenpe	involved_in	GO:0007094	mitotic spindle assembly checkpoint signaling	ECO:0000315	IMP	PMID:12925705		10090	UniProt		P
	UniProtKB	E9QKK1	Cenpe	involved_in	GO:0051315	attachment of mitotic spindle microtubules to kinetochore	ECO:0000265	IEA	GO_REF:0000107	UniProtKB:Q02224|ensembl:ENSP00000265148	10090	Ensembl		P
	UniProtKB	Q6RT24	Cenpe	involved_in	GO:0051315	attachment of mitotic spindle microtubules to kinetochore	ECO:0000250	ISS	GO_REF:0000024	UniProtKB:Q02224	10090	UniProt		P
	UniProtKB	Q6RT24	Cenpe	involved_in	GO:0051315	attachment of mitotic spindle microtubules to kinetochore	ECO:0000266	ISO	GO_REF:0000096	UniProtKB:Q02224	10090	MGI		P
	UniProtKB	E9QKK1	Cenpe	involved_in	GO:0099606	microtubule plus-end directed mitotic chromosome migration	ECO:0000265	IEA	GO_REF:0000107	UniProtKB:Q02224|ensembl:ENSP00000265148	10090	Ensembl		P
	UniProtKB	Q6RT24	Cenpe	involved_in	GO:0099606	microtubule plus-end directed mitotic chromosome migration	ECO:0000266	ISO	GO_REF:0000096	UniProtKB:Q02224	10090	MGI		P
	UniProtKB	E9QKK1	Cenpe	involved_in	GO:0099607	lateral attachment of mitotic spindle microtubules to kinetochore	ECO:0000265	IEA	GO_REF:0000107	UniProtKB:Q02224|ensembl:ENSP00000265148	10090	Ensembl		P
	UniProtKB	Q6RT24	Cenpe	involved_in	GO:0099607	lateral attachment of mitotic spindle microtubules to kinetochore	ECO:0000250	ISS	GO_REF:0000024	UniProtKB:Q02224	10090	UniProt		P
	UniProtKB	Q6RT24	Cenpe	involved_in	GO:0099607	lateral attachment of mitotic spindle microtubules to kinetochore	ECO:0000266	ISO	GO_REF:0000096	UniProtKB:Q02224	10090	MGI		P
	UniProtKB	E9PY14	Cenpf	involved_in	GO:0000278	mitotic cell cycle	ECO:0000318	IBA	PMID:21873635	PANTHER:PTN000429985|UniProtKB:P49454	10090	GO_Central		P
	UniProtKB	E9PY14	Cenpf	involved_in	GO:0000278	mitotic cell cycle	ECO:0000266	ISO	GO_REF:0000096	UniProtKB:P49454	10090	MGI		P
	UniProtKB	E9Q3P4	Cenpf	involved_in	GO:0000278	mitotic cell cycle	ECO:0000318	IBA	PMID:21873635	PANTHER:PTN000429985|UniProtKB:P49454	10090	GO_Central		P
	UniProtKB	E9Q3P4	Cenpf	involved_in	GO:0000278	mitotic cell cycle	ECO:0000266	ISO	GO_REF:0000096	UniProtKB:P49454	10090	MGI		P
	UniProtKB	E9Q3P4	Cenpf	involved_in	GO:0000278	mitotic cell cycle	ECO:0000265	IEA	GO_REF:0000107	UniProtKB:P49454|ensembl:ENSP00000355922	10090	Ensembl		P
	UniProtKB	E9Q776	Cenpf	involved_in	GO:0000278	mitotic cell cycle	ECO:0000318	IBA	PMID:21873635	PANTHER:PTN000429985|UniProtKB:P49454	10090	GO_Central		P
	UniProtKB	E9Q776	Cenpf	involved_in	GO:0000278	mitotic cell cycle	ECO:0000266	ISO	GO_REF:0000096	UniProtKB:P49454	10090	MGI		P
	UniProtKB	F6V6F0	Cenpf	involved_in	GO:0000278	mitotic cell cycle	ECO:0000318	IBA	PMID:21873635	PANTHER:PTN000429985|UniProtKB:P49454	10090	GO_Central		P
	UniProtKB	F6V6F0	Cenpf	involved_in	GO:0000278	mitotic cell cycle	ECO:0000266	ISO	GO_REF:0000096	UniProtKB:P49454	10090	MGI		P
	UniProtKB	Q155P7	Cenpf	involved_in	GO:0000278	mitotic cell cycle	ECO:0000318	IBA	PMID:21873635	PANTHER:PTN000429985|UniProtKB:P49454	10090	GO_Central		P
	UniProtKB	Q155P7	Cenpf	involved_in	GO:0000278	mitotic cell cycle	ECO:0000266	ISO	GO_REF:0000096	UniProtKB:P49454	10090	MGI		P
	UniProtKB	Q3TNJ4	Cenpf	involved_in	GO:0000278	mitotic cell cycle	ECO:0000318	IBA	PMID:21873635	PANTHER:PTN000429985|UniProtKB:P49454	10090	GO_Central		P
	UniProtKB	Q3TNJ4	Cenpf	involved_in	GO:0000278	mitotic cell cycle	ECO:0000266	ISO	GO_REF:0000096	UniProtKB:P49454	10090	MGI		P
	UniProtKB	Q3TZQ0	Cenpf	involved_in	GO:0000278	mitotic cell cycle	ECO:0000318	IBA	PMID:21873635	PANTHER:PTN000429985|UniProtKB:P49454	10090	GO_Central		P
	UniProtKB	Q3TZQ0	Cenpf	involved_in	GO:0000278	mitotic cell cycle	ECO:0000266	ISO	GO_REF:0000096	UniProtKB:P49454	10090	MGI		P
	UniProtKB	Q8BV30	Cenpf	involved_in	GO:0000278	mitotic cell cycle	ECO:0000318	IBA	PMID:21873635	PANTHER:PTN000429985|UniProtKB:P49454	10090	GO_Central		P
	UniProtKB	Q8BV30	Cenpf	involved_in	GO:0000278	mitotic cell cycle	ECO:0000266	ISO	GO_REF:0000096	UniProtKB:P49454	10090	MGI		P
	UniProtKB	Q8BVF5	Cenpf	involved_in	GO:0000278	mitotic cell cycle	ECO:0000318	IBA	PMID:21873635	PANTHER:PTN000429985|UniProtKB:P49454	10090	GO_Central		P
	UniProtKB	Q8BVF5	Cenpf	involved_in	GO:0000278	mitotic cell cycle	ECO:0000266	ISO	GO_REF:0000096	UniProtKB:P49454	10090	MGI		P
	UniProtKB	Q8C0X4	Cenpf	involved_in	GO:0000278	mitotic cell cycle	ECO:0000318	IBA	PMID:21873635	PANTHER:PTN000429985|UniProtKB:P49454	10090	GO_Central		P
	UniProtKB	Q8C0X4	Cenpf	involved_in	GO:0000278	mitotic cell cycle	ECO:0000266	ISO	GO_REF:0000096	UniProtKB:P49454	10090	MGI		P
	UniProtKB	Q9CUL0	Cenpf	involved_in	GO:0000278	mitotic cell cycle	ECO:0000318	IBA	PMID:21873635	PANTHER:PTN000429985|UniProtKB:P49454	10090	GO_Central		P
	UniProtKB	Q9CUL0	Cenpf	involved_in	GO:0000278	mitotic cell cycle	ECO:0000266	ISO	GO_REF:0000096	UniProtKB:P49454	10090	MGI		P
	UniProtKB	Q9QZ84	Cenpf	involved_in	GO:0000278	mitotic cell cycle	ECO:0000318	IBA	PMID:21873635	PANTHER:PTN000429985|UniProtKB:P49454	10090	GO_Central		P
	UniProtKB	Q9QZ84	Cenpf	involved_in	GO:0000278	mitotic cell cycle	ECO:0000266	ISO	GO_REF:0000096	UniProtKB:P49454	10090	MGI		P
	UniProtKB	Q9QZ84	Cenpf	involved_in	GO:0000278	mitotic cell cycle	ECO:0000250	ISS	PMID:7542657	UniProtKB:P49454	10090	UniProt		P
	UniProtKB	Q9QYM8	Cenph	involved_in	GO:0000278	mitotic cell cycle	ECO:0000266	ISO	PMID:11500386	EMBL:AB055783	10090	MGI		P
	UniProtKB	Q9QYM8	Cenph	involved_in	GO:0007052	mitotic spindle organization	ECO:0000318	IBA	PMID:21873635	PANTHER:PTN008296591|ZFIN:ZDB-GENE-081104-340	10090	GO_Central		P
	UniProtKB	Q9ESN5	Cenpk	involved_in	GO:0000070	mitotic sister chromatid segregation	ECO:0000318	IBA	PMID:21873635	PANTHER:PTN001024583|PomBase:SPBC18E5.03c	10090	GO_Central		P
	UniProtKB	Q3TJM4	Cenpt	involved_in	GO:0000278	mitotic cell cycle	ECO:0000318	IBA	PMID:21873635	PANTHER:PTN001028494|UniProtKB:Q96BT3	10090	GO_Central		P
	UniProtKB	Q3TJM4	Cenpt	involved_in	GO:0000278	mitotic cell cycle	ECO:0000250	ISS	GO_REF:0000024	UniProtKB:Q96BT3	10090	UniProt		P
	UniProtKB	Q3TJM4	Cenpt	involved_in	GO:0000278	mitotic cell cycle	ECO:0000266	ISO	GO_REF:0000096	UniProtKB:Q96BT3	10090	MGI		P
	UniProtKB	Q3TJM4	Cenpt	involved_in	GO:0000278	mitotic cell cycle	ECO:0000265	IEA	GO_REF:0000107	UniProtKB:Q96BT3|ensembl:ENSP00000457810	10090	Ensembl		P
	UniProtKB	A0A1L1SQB9	Cenpw	involved_in	GO:0000278	mitotic cell cycle	ECO:0000256	IEA	GO_REF:0000002	InterPro:IPR028847	10090	InterPro		P
	UniProtKB	B2RVH1	Cenpw	involved_in	GO:0000278	mitotic cell cycle	ECO:0000256	IEA	GO_REF:0000002	InterPro:IPR028847	10090	InterPro		P
	UniProtKB	B2RVH1	Cenpw	involved_in	GO:0000278	mitotic cell cycle	ECO:0000265	IEA	GO_REF:0000107	UniProtKB:Q5EE01|ensembl:ENSP00000357311	10090	Ensembl		P
	UniProtKB	Q3URR0	Cenpw	involved_in	GO:0000278	mitotic cell cycle	ECO:0000318	IBA	PMID:21873635	PANTHER:PTN002166039|UniProtKB:Q5EE01	10090	GO_Central		P
	UniProtKB	Q3URR0	Cenpw	involved_in	GO:0000278	mitotic cell cycle	ECO:0000250	ISS	GO_REF:0000024	UniProtKB:Q5EE01	10090	UniProt		P
	UniProtKB	Q3URR0	Cenpw	involved_in	GO:0000278	mitotic cell cycle	ECO:0000256	IEA	GO_REF:0000002	InterPro:IPR028847	10090	InterPro		P
	UniProtKB	Q3URR0	Cenpw	involved_in	GO:0000278	mitotic cell cycle	ECO:0000266	ISO	GO_REF:0000096	UniProtKB:Q5EE01	10090	MGI		P
	UniProtKB	Q3URR0	Cenpw	involved_in	GO:0000278	mitotic cell cycle	ECO:0000265	IEA	GO_REF:0000107	UniProtKB:Q5EE01|ensembl:ENSP00000357311	10090	Ensembl		P
	UniProtKB	A0A571BD77	Cep126	involved_in	GO:0007052	mitotic spindle organization	ECO:0000256	IEA	GO_REF:0000002	InterPro:IPR028257	10090	InterPro		P
	UniProtKB	Q0VBV7	Cep126	involved_in	GO:0007052	mitotic spindle organization	ECO:0000250	ISS	GO_REF:0000024	UniProtKB:Q9P2H0	10090	UniProt		P
	UniProtKB	Q0VBV7	Cep126	involved_in	GO:0007052	mitotic spindle organization	ECO:0000256	IEA	GO_REF:0000002	InterPro:IPR028257	10090	InterPro		P
	UniProtKB	Q0VBV7	Cep126	involved_in	GO:0007052	mitotic spindle organization	ECO:0000266	ISO	GO_REF:0000096	UniProtKB:Q9P2H0	10090	MGI		P
	UniProtKB	Q0VBV7	Cep126	involved_in	GO:0007052	mitotic spindle organization	ECO:0000265	IEA	GO_REF:0000107	UniProtKB:Q9P2H0|ensembl:ENSP00000263468	10090	Ensembl		P
	UniProtKB	A0A286YDK4	Cep192	involved_in	GO:0007094	mitotic spindle assembly checkpoint signaling	ECO:0000266	ISO	PMID:18207742	RefSeq:NP_115518	10090	MGI		P
	UniProtKB	E9Q4Y4	Cep192	involved_in	GO:0007094	mitotic spindle assembly checkpoint signaling	ECO:0000266	ISO	PMID:18207742	RefSeq:NP_115518	10090	MGI		P
	UniProtKB	Q6P2K8	Cep192	involved_in	GO:0007094	mitotic spindle assembly checkpoint signaling	ECO:0000266	ISO	PMID:18207742	RefSeq:NP_115518	10090	MGI		P
	UniProtKB	Q7TMP0	Cep192	involved_in	GO:0007094	mitotic spindle assembly checkpoint signaling	ECO:0000266	ISO	PMID:18207742	RefSeq:NP_115518	10090	MGI		P
	UniProtKB	Q8C769	Cep192	involved_in	GO:0007094	mitotic spindle assembly checkpoint signaling	ECO:0000266	ISO	PMID:18207742	RefSeq:NP_115518	10090	MGI		P
	UniProtKB	Q9D694	Cep192	involved_in	GO:0007094	mitotic spindle assembly checkpoint signaling	ECO:0000266	ISO	PMID:18207742	RefSeq:NP_115518	10090	MGI		P
	UniProtKB	A0A286YDK4	Cep192	involved_in	GO:0090307	mitotic spindle assembly	ECO:0000318	IBA	PMID:21873635	PANTHER:PTN001815654|UniProtKB:Q8TEP8	10090	GO_Central		P
	UniProtKB	A0A286YDK4	Cep192	involved_in	GO:0090307	mitotic spindle assembly	ECO:0000266	ISO	GO_REF:0000096	UniProtKB:Q8TEP8	10090	MGI		P
	UniProtKB	E9Q4Y4	Cep192	involved_in	GO:0090307	mitotic spindle assembly	ECO:0000318	IBA	PMID:21873635	PANTHER:PTN001815654|UniProtKB:Q8TEP8	10090	GO_Central		P
	UniProtKB	E9Q4Y4	Cep192	involved_in	GO:0090307	mitotic spindle assembly	ECO:0000266	ISO	GO_REF:0000096	UniProtKB:Q8TEP8	10090	MGI		P
	UniProtKB	E9Q4Y4	Cep192	involved_in	GO:0090307	mitotic spindle assembly	ECO:0000265	IEA	GO_REF:0000107	UniProtKB:Q8TEP8|ensembl:ENSP00000427550	10090	Ensembl		P
	UniProtKB	Q6P2K8	Cep192	involved_in	GO:0090307	mitotic spindle assembly	ECO:0000318	IBA	PMID:21873635	PANTHER:PTN001815654|UniProtKB:Q8TEP8	10090	GO_Central		P
	UniProtKB	Q6P2K8	Cep192	involved_in	GO:0090307	mitotic spindle assembly	ECO:0000266	ISO	GO_REF:0000096	UniProtKB:Q8TEP8	10090	MGI		P
	UniProtKB	Q7TMP0	Cep192	involved_in	GO:0090307	mitotic spindle assembly	ECO:0000318	IBA	PMID:21873635	PANTHER:PTN001815654|UniProtKB:Q8TEP8	10090	GO_Central		P
	UniProtKB	Q7TMP0	Cep192	involved_in	GO:0090307	mitotic spindle assembly	ECO:0000266	ISO	GO_REF:0000096	UniProtKB:Q8TEP8	10090	MGI		P
	UniProtKB	Q8C769	Cep192	involved_in	GO:0090307	mitotic spindle assembly	ECO:0000318	IBA	PMID:21873635	PANTHER:PTN001815654|UniProtKB:Q8TEP8	10090	GO_Central		P
	UniProtKB	Q8C769	Cep192	involved_in	GO:0090307	mitotic spindle assembly	ECO:0000266	ISO	GO_REF:0000096	UniProtKB:Q8TEP8	10090	MGI		P
	UniProtKB	Q9D694	Cep192	involved_in	GO:0090307	mitotic spindle assembly	ECO:0000318	IBA	PMID:21873635	PANTHER:PTN001815654|UniProtKB:Q8TEP8	10090	GO_Central		P
	UniProtKB	Q9D694	Cep192	involved_in	GO:0090307	mitotic spindle assembly	ECO:0000266	ISO	GO_REF:0000096	UniProtKB:Q8TEP8	10090	MGI		P
	UniProtKB	A3KGJ7	Cep250	involved_in	GO:0000278	mitotic cell cycle	ECO:0000265	IEA	GO_REF:0000107	UniProtKB:Q9BV73|ensembl:ENSP00000380661	10090	Ensembl		P
	UniProtKB	Q60952	Cep250	involved_in	GO:0000278	mitotic cell cycle	ECO:0000266	ISO	GO_REF:0000096	UniProtKB:Q9BV73	10090	MGI		P
	UniProtKB	Q8BT07	Cep55	involved_in	GO:0000281	mitotic cytokinesis	ECO:0000318	IBA	PMID:21873635	PANTHER:PTN001590372|UniProtKB:Q53EZ4	10090	GO_Central		P
	UniProtKB	Q8BT07	Cep55	involved_in	GO:0000281	mitotic cytokinesis	ECO:0000256	IEA	GO_REF:0000002	InterPro:IPR038926	10090	InterPro		P
	UniProtKB	Q8BT07	Cep55	involved_in	GO:0000281	mitotic cytokinesis	ECO:0000266	ISO	GO_REF:0000008	UniProtKB:Q53EZ4	10090	MGI		P
	UniProtKB	Q8BT07	Cep55	involved_in	GO:0000281	mitotic cytokinesis	ECO:0000265	IEA	GO_REF:0000107	UniProtKB:Q53EZ4|ensembl:ENSP00000360540	10090	Ensembl		P
	UniProtKB	Q9CZP8	Cep55	involved_in	GO:0000281	mitotic cytokinesis	ECO:0000256	IEA	GO_REF:0000002	InterPro:IPR038926	10090	InterPro		P
	UniProtKB	Q8BT07	Cep55	involved_in	GO:0061952	midbody abscission	ECO:0000266	ISO	GO_REF:0000096	UniProtKB:Q53EZ4	10090	MGI		P
	UniProtKB	Q8BT07	Cep55	involved_in	GO:0061952	midbody abscission	ECO:0000265	IEA	GO_REF:0000107	UniProtKB:Q53EZ4|ensembl:ENSP00000360540	10090	Ensembl		P
	UniProtKB	P41209	Cetn1	involved_in	GO:0000278	mitotic cell cycle	ECO:0000318	IBA	PMID:21873635	PANTHER:PTN000549683|UniProtKB:Q8I272|dictyBase:DDB_G0279151	10090	GO_Central		P
	UniProtKB	Q9R1K9	Cetn2	involved_in	GO:0000278	mitotic cell cycle	ECO:0000318	IBA	PMID:21873635	PANTHER:PTN000549683|UniProtKB:Q8I272|dictyBase:DDB_G0279151	10090	GO_Central		P
	UniProtKB	Q8K4K1	Cetn4	involved_in	GO:0000278	mitotic cell cycle	ECO:0000318	IBA	PMID:21873635	PANTHER:PTN000549683|UniProtKB:Q8I272|dictyBase:DDB_G0279151	10090	GO_Central		P
	UniProtKB	P18760	Cfl1	involved_in	GO:0000281	mitotic cytokinesis	ECO:0000318	IBA	PMID:21873635	MGI:MGI:101757|PANTHER:PTN001375639	10090	GO_Central		P
	UniProtKB	P18760	Cfl1	involved_in	GO:0000281	mitotic cytokinesis	ECO:0000315	IMP	PMID:15548599		10090	MGI		P
	UniProtKB	Q8K327	Champ1	involved_in	GO:0051315	attachment of mitotic spindle microtubules to kinetochore	ECO:0000318	IBA	PMID:21873635	PANTHER:PTN002204446|UniProtKB:Q96JM3	10090	GO_Central		P
	UniProtKB	Q8K327	Champ1	involved_in	GO:0051315	attachment of mitotic spindle microtubules to kinetochore	ECO:0000250	ISS	GO_REF:0000024	UniProtKB:Q96JM3	10090	UniProt		P
	UniProtKB	Q8K327	Champ1	involved_in	GO:0051315	attachment of mitotic spindle microtubules to kinetochore	ECO:0000256	IEA	GO_REF:0000002	InterPro:IPR039330	10090	InterPro		P
	UniProtKB	Q8K327	Champ1	involved_in	GO:0051315	attachment of mitotic spindle microtubules to kinetochore	ECO:0000266	ISO	GO_REF:0000096	UniProtKB:Q96JM3	10090	MGI		P
	UniProtKB	Q8K327	Champ1	involved_in	GO:0051315	attachment of mitotic spindle microtubules to kinetochore	ECO:0000265	IEA	GO_REF:0000107	UniProtKB:Q96JM3|ensembl:ENSP00000354730	10090	Ensembl		P
	UniProtKB	O35280	Chek1	involved_in	GO:0000086	G2/M transition of mitotic cell cycle	ECO:0000315	IMP	PMID:10859164	MGI:MGI:1926528	10090	MGI		P
	UniProtKB	O35280	Chek1	involved_in	GO:0007095	mitotic G2 DNA damage checkpoint signaling	ECO:0000250	ISS	GO_REF:0000024	UniProtKB:O14757	10090	UniProt		P
	UniProtKB	O35280	Chek1	involved_in	GO:0007095	mitotic G2 DNA damage checkpoint signaling	ECO:0000266	ISO	GO_REF:0000096	UniProtKB:O14757	10090	MGI		P
	UniProtKB	O35280	Chek1	involved_in	GO:0007095	mitotic G2 DNA damage checkpoint signaling	ECO:0000265	IEA	GO_REF:0000107	UniProtKB:O14757|ensembl:ENSP00000388648	10090	Ensembl		P
	UniProtKB	O35280	Chek1	involved_in	GO:0044818	mitotic G2/M transition checkpoint	ECO:0000250	ISS	GO_REF:0000024	UniProtKB:O14757	10090	UniProt		P
	UniProtKB	O35280	Chek1	involved_in	GO:0044818	mitotic G2/M transition checkpoint	ECO:0000266	ISO	GO_REF:0000096	UniProtKB:O14757	10090	MGI		P
	UniProtKB	O35280	Chek1	involved_in	GO:0044818	mitotic G2/M transition checkpoint	ECO:0000265	IEA	GO_REF:0000107	UniProtKB:O14757|ensembl:ENSP00000388648	10090	Ensembl		P
	UniProtKB	Q543W6	Chek2	involved_in	GO:0000086	G2/M transition of mitotic cell cycle	ECO:0000265	IEA	GO_REF:0000107	UniProtKB:O96017|ensembl:ENSP00000385747	10090	Ensembl		P
	UniProtKB	Q9Z265	Chek2	involved_in	GO:0000086	G2/M transition of mitotic cell cycle	ECO:0000250	ISS	GO_REF:0000024	UniProtKB:O96017	10090	UniProt		P
	UniProtKB	Q9Z265	Chek2	involved_in	GO:0000086	G2/M transition of mitotic cell cycle	ECO:0000266	ISO	GO_REF:0000096	UniProtKB:O96017	10090	MGI		P
	UniProtKB	Q9Z265	Chek2	involved_in	GO:0000086	G2/M transition of mitotic cell cycle	ECO:0000265	IEA	GO_REF:0000107	UniProtKB:O96017|ensembl:ENSP00000385747	10090	Ensembl		P
	UniProtKB	Q543W6	Chek2	involved_in	GO:0031573	mitotic intra-S DNA damage checkpoint signaling	ECO:0000265	IEA	GO_REF:0000107	UniProtKB:O96017|ensembl:ENSP00000385747	10090	Ensembl		P
	UniProtKB	Q9Z265	Chek2	involved_in	GO:0031573	mitotic intra-S DNA damage checkpoint signaling	ECO:0000250	ISS	GO_REF:0000024	UniProtKB:O96017	10090	UniProt		P
	UniProtKB	Q9Z265	Chek2	involved_in	GO:0031573	mitotic intra-S DNA damage checkpoint signaling	ECO:0000266	ISO	GO_REF:0000096	UniProtKB:O96017	10090	MGI		P
	UniProtKB	Q9Z265	Chek2	involved_in	GO:0031573	mitotic intra-S DNA damage checkpoint signaling	ECO:0000265	IEA	GO_REF:0000107	UniProtKB:O96017|ensembl:ENSP00000385747	10090	Ensembl		P
	UniProtKB	Q9Z265	Chek2	involved_in	GO:0044773	mitotic DNA damage checkpoint signaling	ECO:0000318	IBA	PMID:21873635	FB:FBgn0019686|PANTHER:PTN005196447|PomBase:SPCC18B5.11c|UniProtKB:O96017	10090	GO_Central		P
	UniProtKB	Q543W6	Chek2	involved_in	GO:0090307	mitotic spindle assembly	ECO:0000265	IEA	GO_REF:0000107	UniProtKB:O96017|ensembl:ENSP00000385747	10090	Ensembl		P
	UniProtKB	Q9Z265	Chek2	involved_in	GO:0090307	mitotic spindle assembly	ECO:0000250	ISS	GO_REF:0000024	UniProtKB:O96017	10090	UniProt		P
	UniProtKB	Q9Z265	Chek2	involved_in	GO:0090307	mitotic spindle assembly	ECO:0000266	ISO	GO_REF:0000096	UniProtKB:O96017	10090	MGI		P
	UniProtKB	Q9Z265	Chek2	involved_in	GO:0090307	mitotic spindle assembly	ECO:0000265	IEA	GO_REF:0000107	UniProtKB:O96017|ensembl:ENSP00000385747	10090	Ensembl		P
	UniProtKB	Q810L3	Chfr	involved_in	GO:0000278	mitotic cell cycle	ECO:0000315	IMP	PMID:15793587	MGI:MGI:3576266	10090	MGI		P
	UniProtKB	Q810L3	Chfr	involved_in	GO:0044818	mitotic G2/M transition checkpoint	ECO:0000250	ISS	GO_REF:0000024	UniProtKB:Q96EP1	10090	UniProt		P
	UniProtKB	Q810L3	Chfr	involved_in	GO:0044818	mitotic G2/M transition checkpoint	ECO:0000266	ISO	GO_REF:0000096	UniProtKB:Q96EP1	10090	MGI		P
	UniProtKB	Q810L3	Chfr	involved_in	GO:0044818	mitotic G2/M transition checkpoint	ECO:0000265	IEA	GO_REF:0000107	UniProtKB:Q96EP1|ensembl:ENSP00000398735	10090	Ensembl		P
	UniProtKB	Q921W0	Chmp1a	involved_in	GO:0007076	mitotic chromosome condensation	ECO:0000256	IEA	GO_REF:0000002	InterPro:IPR029888	10090	InterPro		P
	UniProtKB	Q921W0	Chmp1a	involved_in	GO:0007076	mitotic chromosome condensation	ECO:0000266	ISO	GO_REF:0000096	UniProtKB:Q9HD42	10090	MGI		P
	UniProtKB	Q921W0	Chmp1a	involved_in	GO:0007076	mitotic chromosome condensation	ECO:0000265	IEA	GO_REF:0000107	UniProtKB:Q9HD42|ensembl:ENSP00000380998	10090	Ensembl		P
	UniProtKB	Q921W0	Chmp1a	acts_upstream_of_or_within	GO:0007076	mitotic chromosome condensation	ECO:0000250	ISS	GO_REF:0000024	UniProtKB:Q9HD42	10090	UniProt		P
	UniProtKB	Q921W0	Chmp1a	involved_in	GO:0007080	mitotic metaphase plate congression	ECO:0000266	ISO	GO_REF:0000096	UniProtKB:Q9HD42	10090	MGI		P
	UniProtKB	Q921W0	Chmp1a	involved_in	GO:0007080	mitotic metaphase plate congression	ECO:0000265	IEA	GO_REF:0000107	UniProtKB:Q9HD42|ensembl:ENSP00000380998	10090	Ensembl		P
	UniProtKB	Q921W0	Chmp1a	involved_in	GO:0061952	midbody abscission	ECO:0000266	ISO	GO_REF:0000096	UniProtKB:Q9HD42	10090	MGI		P
	UniProtKB	Q921W0	Chmp1a	involved_in	GO:0061952	midbody abscission	ECO:0000265	IEA	GO_REF:0000107	UniProtKB:Q9HD42|ensembl:ENSP00000380998	10090	Ensembl		P
	UniProtKB	Q99LU0	Chmp1b1	involved_in	GO:0007080	mitotic metaphase plate congression	ECO:0000266	ISO	GO_REF:0000096	UniProtKB:Q7LBR1	10090	MGI		P
	UniProtKB	Q99LU0	Chmp1b1	involved_in	GO:0007080	mitotic metaphase plate congression	ECO:0000265	IEA	GO_REF:0000107	UniProtKB:Q7LBR1|ensembl:ENSP00000432279	10090	Ensembl		P
	UniProtKB	Q99LU0	Chmp1b1	involved_in	GO:0061952	midbody abscission	ECO:0000266	ISO	GO_REF:0000096	UniProtKB:Q7LBR1	10090	MGI		P
	UniProtKB	Q99LU0	Chmp1b1	involved_in	GO:0061952	midbody abscission	ECO:0000265	IEA	GO_REF:0000107	UniProtKB:Q7LBR1|ensembl:ENSP00000432279	10090	Ensembl		P
	UniProtKB	Q9DB34	Chmp2a	involved_in	GO:0007080	mitotic metaphase plate congression	ECO:0000266	ISO	GO_REF:0000096	UniProtKB:O43633	10090	MGI		P
	UniProtKB	Q9DB34	Chmp2a	involved_in	GO:0007080	mitotic metaphase plate congression	ECO:0000265	IEA	GO_REF:0000107	UniProtKB:O43633|ensembl:ENSP00000310440	10090	Ensembl		P
	UniProtKB	Q9DB34	Chmp2a	involved_in	GO:0010458	exit from mitosis	ECO:0000250	ISS	GO_REF:0000024	UniProtKB:O43633	10090	UniProt		P
	UniProtKB	Q9DB34	Chmp2a	involved_in	GO:0010458	exit from mitosis	ECO:0000266	ISO	GO_REF:0000096	UniProtKB:O43633	10090	MGI		P
	UniProtKB	Q9DB34	Chmp2a	involved_in	GO:0010458	exit from mitosis	ECO:0000265	IEA	GO_REF:0000107	UniProtKB:O43633|ensembl:ENSP00000310440	10090	Ensembl		P
	UniProtKB	Q9DB34	Chmp2a	involved_in	GO:0061952	midbody abscission	ECO:0000266	ISO	GO_REF:0000096	UniProtKB:O43633	10090	MGI		P
	UniProtKB	Q9DB34	Chmp2a	involved_in	GO:0061952	midbody abscission	ECO:0000265	IEA	GO_REF:0000107	UniProtKB:O43633|ensembl:ENSP00000310440	10090	Ensembl		P
	UniProtKB	Q8BJF9	Chmp2b	involved_in	GO:0007080	mitotic metaphase plate congression	ECO:0000266	ISO	GO_REF:0000096	UniProtKB:Q9UQN3	10090	MGI		P
	UniProtKB	Q8BJF9	Chmp2b	involved_in	GO:0007080	mitotic metaphase plate congression	ECO:0000265	IEA	GO_REF:0000107	UniProtKB:Q9UQN3|ensembl:ENSP00000263780	10090	Ensembl		P
	UniProtKB	Q8BJF9	Chmp2b	involved_in	GO:0061952	midbody abscission	ECO:0000266	ISO	GO_REF:0000096	UniProtKB:Q9UQN3	10090	MGI		P
	UniProtKB	Q8BJF9	Chmp2b	involved_in	GO:0061952	midbody abscission	ECO:0000265	IEA	GO_REF:0000107	UniProtKB:Q9UQN3|ensembl:ENSP00000263780	10090	Ensembl		P
	UniProtKB	Q9CQ10	Chmp3	involved_in	GO:0007080	mitotic metaphase plate congression	ECO:0000265	IEA	GO_REF:0000107	UniProtKB:Q9Y3E7|ensembl:ENSP00000263856	10090	Ensembl		P
	UniProtKB	Q9CQ10	Chmp3	involved_in	GO:0061952	midbody abscission	ECO:0000265	IEA	GO_REF:0000107	UniProtKB:Q9Y3E7|ensembl:ENSP00000263856	10090	Ensembl		P
	UniProtKB	Q9D8B3	Chmp4b	involved_in	GO:0000281	mitotic cytokinesis	ECO:0000250	ISS	GO_REF:0000024	UniProtKB:Q9H444	10090	UniProt		P
	UniProtKB	Q9D8B3	Chmp4b	involved_in	GO:0000281	mitotic cytokinesis	ECO:0000266	ISO	GO_REF:0000096	UniProtKB:Q9H444	10090	MGI		P
	UniProtKB	Q9D8B3	Chmp4b	involved_in	GO:0000281	mitotic cytokinesis	ECO:0000265	IEA	GO_REF:0000107	UniProtKB:Q9H444|ensembl:ENSP00000217402	10090	Ensembl		P
	UniProtKB	Q9D8B3	Chmp4b	involved_in	GO:0007080	mitotic metaphase plate congression	ECO:0000266	ISO	GO_REF:0000096	UniProtKB:Q9H444	10090	MGI		P
	UniProtKB	Q9D8B3	Chmp4b	involved_in	GO:0007080	mitotic metaphase plate congression	ECO:0000265	IEA	GO_REF:0000107	UniProtKB:Q9H444|ensembl:ENSP00000217402	10090	Ensembl		P
	UniProtKB	Q9D8B3	Chmp4b	involved_in	GO:0010458	exit from mitosis	ECO:0000250	ISS	GO_REF:0000024	UniProtKB:Q9H444	10090	UniProt		P
	UniProtKB	Q9D8B3	Chmp4b	involved_in	GO:0010458	exit from mitosis	ECO:0000266	ISO	GO_REF:0000096	UniProtKB:Q9H444	10090	MGI		P
	UniProtKB	Q9D8B3	Chmp4b	involved_in	GO:0010458	exit from mitosis	ECO:0000265	IEA	GO_REF:0000107	UniProtKB:Q9H444|ensembl:ENSP00000217402	10090	Ensembl		P
	UniProtKB	Q9D8B3	Chmp4b	involved_in	GO:0061952	midbody abscission	ECO:0000266	ISO	GO_REF:0000096	UniProtKB:Q9H444	10090	MGI		P
	UniProtKB	Q9D8B3	Chmp4b	involved_in	GO:0061952	midbody abscission	ECO:0000265	IEA	GO_REF:0000107	UniProtKB:Q9H444|ensembl:ENSP00000217402	10090	Ensembl		P
	UniProtKB	Q9D7F7	Chmp4c	involved_in	GO:0007080	mitotic metaphase plate congression	ECO:0000266	ISO	GO_REF:0000096	UniProtKB:Q96CF2	10090	MGI		P
	UniProtKB	Q9D7F7	Chmp4c	involved_in	GO:0007080	mitotic metaphase plate congression	ECO:0000265	IEA	GO_REF:0000107	UniProtKB:Q96CF2|ensembl:ENSP00000297265	10090	Ensembl		P
	UniProtKB	Q9D7F7	Chmp4c	involved_in	GO:0044878	mitotic cytokinesis checkpoint signaling	ECO:0000250	ISS	GO_REF:0000024	UniProtKB:Q96CF2	10090	UniProt		P
	UniProtKB	Q9D7F7	Chmp4c	involved_in	GO:0044878	mitotic cytokinesis checkpoint signaling	ECO:0000266	ISO	GO_REF:0000096	UniProtKB:Q96CF2	10090	MGI		P
	UniProtKB	Q9D7F7	Chmp4c	involved_in	GO:0044878	mitotic cytokinesis checkpoint signaling	ECO:0000265	IEA	GO_REF:0000107	UniProtKB:Q96CF2|ensembl:ENSP00000297265	10090	Ensembl		P
	UniProtKB	Q9D7F7	Chmp4c	involved_in	GO:0061952	midbody abscission	ECO:0000266	ISO	GO_REF:0000096	UniProtKB:Q96CF2	10090	MGI		P
	UniProtKB	Q9D7F7	Chmp4c	involved_in	GO:0061952	midbody abscission	ECO:0000265	IEA	GO_REF:0000107	UniProtKB:Q96CF2|ensembl:ENSP00000297265	10090	Ensembl		P
	UniProtKB	Q9D7S9	Chmp5	involved_in	GO:0007080	mitotic metaphase plate congression	ECO:0000266	ISO	GO_REF:0000096	UniProtKB:Q9NZZ3	10090	MGI		P
	UniProtKB	Q9D7S9	Chmp5	involved_in	GO:0007080	mitotic metaphase plate congression	ECO:0000265	IEA	GO_REF:0000107	UniProtKB:Q9NZZ3|ensembl:ENSP00000223500	10090	Ensembl		P
	UniProtKB	Q9D7S9	Chmp5	involved_in	GO:0061952	midbody abscission	ECO:0000266	ISO	GO_REF:0000096	UniProtKB:Q9NZZ3	10090	MGI		P
	UniProtKB	Q9D7S9	Chmp5	involved_in	GO:0061952	midbody abscission	ECO:0000265	IEA	GO_REF:0000107	UniProtKB:Q9NZZ3|ensembl:ENSP00000223500	10090	Ensembl		P
	UniProtKB	B1AZ39	Chmp6	involved_in	GO:0007080	mitotic metaphase plate congression	ECO:0000265	IEA	GO_REF:0000107	UniProtKB:Q96FZ7|ensembl:ENSP00000317468	10090	Ensembl		P
	UniProtKB	P0C0A3	Chmp6	involved_in	GO:0007080	mitotic metaphase plate congression	ECO:0000266	ISO	GO_REF:0000096	UniProtKB:Q96FZ7	10090	MGI		P
	UniProtKB	P0C0A3	Chmp6	involved_in	GO:0007080	mitotic metaphase plate congression	ECO:0000265	IEA	GO_REF:0000107	UniProtKB:Q96FZ7|ensembl:ENSP00000317468	10090	Ensembl		P
	UniProtKB	B1AZ39	Chmp6	involved_in	GO:0061952	midbody abscission	ECO:0000265	IEA	GO_REF:0000107	UniProtKB:Q96FZ7|ensembl:ENSP00000317468	10090	Ensembl		P
	UniProtKB	P0C0A3	Chmp6	involved_in	GO:0061952	midbody abscission	ECO:0000266	ISO	GO_REF:0000096	UniProtKB:Q96FZ7	10090	MGI		P
	UniProtKB	P0C0A3	Chmp6	involved_in	GO:0061952	midbody abscission	ECO:0000265	IEA	GO_REF:0000107	UniProtKB:Q96FZ7|ensembl:ENSP00000317468	10090	Ensembl		P
	UniProtKB	Q8R1T1	Chmp7	involved_in	GO:0007080	mitotic metaphase plate congression	ECO:0000266	ISO	GO_REF:0000096	UniProtKB:Q8WUX9	10090	MGI		P
	UniProtKB	Q8R1T1	Chmp7	involved_in	GO:0007080	mitotic metaphase plate congression	ECO:0000265	IEA	GO_REF:0000107	UniProtKB:Q8WUX9|ensembl:ENSP00000380794	10090	Ensembl		P
	UniProtKB	Q8R1T1	Chmp7	involved_in	GO:0010458	exit from mitosis	ECO:0000250	ISS	GO_REF:0000024	UniProtKB:Q8WUX9	10090	UniProt		P
	UniProtKB	Q8R1T1	Chmp7	involved_in	GO:0010458	exit from mitosis	ECO:0000266	ISO	GO_REF:0000096	UniProtKB:Q8WUX9	10090	MGI		P
	UniProtKB	Q8R1T1	Chmp7	involved_in	GO:0010458	exit from mitosis	ECO:0000265	IEA	GO_REF:0000107	UniProtKB:Q8WUX9|ensembl:ENSP00000380794	10090	Ensembl		P
	UniProtKB	Q8R1T1	Chmp7	involved_in	GO:0061952	midbody abscission	ECO:0000266	ISO	GO_REF:0000096	UniProtKB:Q8WUX9	10090	MGI		P
	UniProtKB	Q8R1T1	Chmp7	involved_in	GO:0061952	midbody abscission	ECO:0000265	IEA	GO_REF:0000107	UniProtKB:Q8WUX9|ensembl:ENSP00000380794	10090	Ensembl		P
	UniProtKB	H3BL81	Chtf8	involved_in	GO:0007064	mitotic sister chromatid cohesion	ECO:0000256	IEA	GO_REF:0000002	InterPro:IPR018607	10090	InterPro		P
	UniProtKB	P0CG15	Chtf8	involved_in	GO:0007064	mitotic sister chromatid cohesion	ECO:0000256	IEA	GO_REF:0000002	InterPro:IPR018607	10090	InterPro		P
	UniProtKB	Q9Z0F4	Cib1	involved_in	GO:0007113	endomitotic cell cycle	ECO:0000250	ISS	GO_REF:0000024	UniProtKB:Q99828	10090	UniProt		P
	UniProtKB	Q9Z0F4	Cib1	involved_in	GO:0007113	endomitotic cell cycle	ECO:0000266	ISO	GO_REF:0000096	UniProtKB:Q99828	10090	MGI		P
	UniProtKB	Q9Z0F4	Cib1	involved_in	GO:0007113	endomitotic cell cycle	ECO:0000265	IEA	GO_REF:0000107	UniProtKB:Q99828|ensembl:ENSP00000333873	10090	Ensembl		P
	UniProtKB	P49025	Cit	involved_in	GO:0000070	mitotic sister chromatid segregation	ECO:0000315	IMP	PMID:12764032	MGI:MGI:2447844	10090	MGI		P
	UniProtKB	D3YU89	Cit	involved_in	GO:0000086	G2/M transition of mitotic cell cycle	ECO:0000265	IEA	GO_REF:0000107	UniProtKB:E9PSL7|ensembl:ENSRNOP00000053869	10090	Ensembl		P
	UniProtKB	P49025	Cit	involved_in	GO:0000086	G2/M transition of mitotic cell cycle	ECO:0000266	ISO	GO_REF:0000096	RGD:70878	10090	MGI		P
	UniProtKB	P49025	Cit	involved_in	GO:0000278	mitotic cell cycle	ECO:0000314	IDA	PMID:11086988		10090	UniProt		P
	UniProtKB	D3YU89	Cit	involved_in	GO:0000281	mitotic cytokinesis	ECO:0000256	IEA	GO_REF:0000002	InterPro:IPR037708	10090	InterPro		P
	UniProtKB	D3YU89	Cit	involved_in	GO:0000281	mitotic cytokinesis	ECO:0000265	IEA	GO_REF:0000107	UniProtKB:O14578|ensembl:ENSP00000376306	10090	Ensembl		P
	UniProtKB	D3YU89	Cit	involved_in	GO:0000281	mitotic cytokinesis	ECO:0000256	IEA	GO_REF:0000104	UniRule:UR001252771	10090	UniProt		P
	UniProtKB	D3Z1U0	Cit	involved_in	GO:0000281	mitotic cytokinesis	ECO:0000256	IEA	GO_REF:0000002	InterPro:IPR037708	10090	InterPro		P
	UniProtKB	D3Z1U0	Cit	involved_in	GO:0000281	mitotic cytokinesis	ECO:0000256	IEA	GO_REF:0000104	UniRule:UR001252771	10090	UniProt		P
	UniProtKB	E9QL53	Cit	involved_in	GO:0000281	mitotic cytokinesis	ECO:0000256	IEA	GO_REF:0000002	InterPro:IPR037708	10090	InterPro		P
	UniProtKB	E9QL53	Cit	involved_in	GO:0000281	mitotic cytokinesis	ECO:0000256	IEA	GO_REF:0000104	UniRule:UR001252771	10090	UniProt		P
	UniProtKB	F6SBR5	Cit	involved_in	GO:0000281	mitotic cytokinesis	ECO:0000256	IEA	GO_REF:0000002	InterPro:IPR037708	10090	InterPro		P
	UniProtKB	F6SBR5	Cit	involved_in	GO:0000281	mitotic cytokinesis	ECO:0000256	IEA	GO_REF:0000104	UniRule:UR001252771	10090	UniProt		P
	UniProtKB	P49025	Cit	involved_in	GO:0000281	mitotic cytokinesis	ECO:0000250	ISS	GO_REF:0000024	UniProtKB:O14578	10090	UniProt		P
	UniProtKB	P49025	Cit	involved_in	GO:0000281	mitotic cytokinesis	ECO:0000256	IEA	GO_REF:0000002	InterPro:IPR037708	10090	InterPro		P
	UniProtKB	P49025	Cit	involved_in	GO:0000281	mitotic cytokinesis	ECO:0000266	ISO	GO_REF:0000096	UniProtKB:O14578	10090	MGI		P
	UniProtKB	P49025	Cit	involved_in	GO:0007091	metaphase/anaphase transition of mitotic cell cycle	ECO:0000315	IMP	PMID:12764032	MGI:MGI:2447844	10090	MGI		P
	UniProtKB	Q3V1H1	Ckap2	involved_in	GO:0000281	mitotic cytokinesis	ECO:0000266	ISO	GO_REF:0000008	UniProtKB:Q8WWK9	10090	MGI		P
	UniProtKB	Q3V1H1	Ckap2	involved_in	GO:0000281	mitotic cytokinesis	ECO:0000265	IEA	GO_REF:0000107	UniProtKB:Q8WWK9|ensembl:ENSP00000258607	10090	Ensembl		P
	UniProtKB	A2AGT5	Ckap5	involved_in	GO:0007052	mitotic spindle organization	ECO:0000318	IBA	PMID:21873635	FB:FBgn0027948|PANTHER:PTN000288762|PomBase:SPCC736.14|PomBase:SPCC895.07|SGD:S000004035	10090	GO_Central		P
	UniProtKB	P61025	Cks1b	involved_in	GO:0044772	mitotic cell cycle phase transition	ECO:0000316	IGI	PMID:18625720	MGI:MGI:1913447	10090	MGI		P
	UniProtKB	P56390	Cks2	involved_in	GO:0044772	mitotic cell cycle phase transition	ECO:0000316	IGI	PMID:18625720	MGI:MGI:1889208	10090	MGI		P
	UniProtKB	Q80TV8	Clasp1	involved_in	GO:0007052	mitotic spindle organization	ECO:0000266	ISO	GO_REF:0000096	UniProtKB:Q7Z460	10090	MGI		P
	UniProtKB	Q80TV8	Clasp1	involved_in	GO:0010458	exit from mitosis	ECO:0000266	ISO	GO_REF:0000096	UniProtKB:Q7Z460	10090	MGI		P
	UniProtKB	Q80TV8	Clasp1	involved_in	GO:0040001	establishment of mitotic spindle localization	ECO:0000318	IBA	PMID:21873635	FB:FBgn0021760|PANTHER:PTN001090304|UniProtKB:Q7Z460|WB:WBGene00000549|WB:WBGene00013847|WB:WBGene00015580	10090	GO_Central		P
	UniProtKB	Q80TV8	Clasp1	involved_in	GO:0040001	establishment of mitotic spindle localization	ECO:0000266	ISO	GO_REF:0000096	UniProtKB:Q7Z460	10090	MGI		P
	UniProtKB	Q80TV8	Clasp1	involved_in	GO:0090307	mitotic spindle assembly	ECO:0000318	IBA	PMID:21873635	FB:FBgn0021760|PANTHER:PTN000490606|PomBase:SPAC3G9.12|SGD:S000000130|WB:WBGene00000549	10090	GO_Central		P
	UniProtKB	Q8BRT1	Clasp2	involved_in	GO:0007052	mitotic spindle organization	ECO:0000250	ISS	GO_REF:0000024	UniProtKB:O75122	10090	UniProt		P
	UniProtKB	Q8BRT1	Clasp2	involved_in	GO:0007052	mitotic spindle organization	ECO:0000266	ISO	GO_REF:0000096	UniProtKB:O75122	10090	MGI		P
	UniProtKB	Q8BRT1	Clasp2	involved_in	GO:0010458	exit from mitosis	ECO:0000250	ISS	GO_REF:0000024	UniProtKB:O75122	10090	UniProt		P
	UniProtKB	Q8BRT1	Clasp2	involved_in	GO:0010458	exit from mitosis	ECO:0000266	ISO	GO_REF:0000096	UniProtKB:O75122	10090	MGI		P
	UniProtKB	Q8BRT1	Clasp2	involved_in	GO:0040001	establishment of mitotic spindle localization	ECO:0000318	IBA	PMID:21873635	FB:FBgn0021760|PANTHER:PTN001090304|UniProtKB:Q7Z460|WB:WBGene00000549|WB:WBGene00013847|WB:WBGene00015580	10090	GO_Central		P
	UniProtKB	Q8BRT1	Clasp2	involved_in	GO:0090307	mitotic spindle assembly	ECO:0000318	IBA	PMID:21873635	FB:FBgn0021760|PANTHER:PTN000490606|PomBase:SPAC3G9.12|SGD:S000000130|WB:WBGene00000549	10090	GO_Central		P
	UniProtKB	Q80YR7	Clspn	involved_in	GO:0007095	mitotic G2 DNA damage checkpoint signaling	ECO:0000318	IBA	PMID:21873635	PANTHER:PTN001801959|UniProtKB:Q9HAW4	10090	GO_Central		P
	UniProtKB	Q80YR7	Clspn	involved_in	GO:0007095	mitotic G2 DNA damage checkpoint signaling	ECO:0000250	ISS	GO_REF:0000024	UniProtKB:Q9HAW4	10090	UniProt		P
	UniProtKB	Q80YR7	Clspn	involved_in	GO:0007095	mitotic G2 DNA damage checkpoint signaling	ECO:0000266	ISO	GO_REF:0000096	UniProtKB:Q9HAW4	10090	MGI		P
	UniProtKB	Q80YR7	Clspn	involved_in	GO:0007095	mitotic G2 DNA damage checkpoint signaling	ECO:0000265	IEA	GO_REF:0000107	UniProtKB:Q9HAW4|ensembl:ENSP00000312995	10090	Ensembl		P
	UniProtKB	Q80YR7	Clspn	involved_in	GO:0033314	mitotic DNA replication checkpoint signaling	ECO:0000318	IBA	PMID:21873635	FB:FBgn0052251|PANTHER:PTN001801959|PomBase:SPAC694.06c|UniProtKB:Q9HAW4	10090	GO_Central		P
	UniProtKB	Q80YR7	Clspn	involved_in	GO:0033314	mitotic DNA replication checkpoint signaling	ECO:0000266	ISO	GO_REF:0000096	UniProtKB:Q9HAW4	10090	MGI		P
	UniProtKB	Q80YR7	Clspn	involved_in	GO:0033314	mitotic DNA replication checkpoint signaling	ECO:0000265	IEA	GO_REF:0000107	UniProtKB:Q9HAW4|ensembl:ENSP00000312995	10090	Ensembl		P
	UniProtKB	Q5SXR6	Cltc	involved_in	GO:0000278	mitotic cell cycle	ECO:0000265	IEA	GO_REF:0000107	UniProtKB:Q00610|ensembl:ENSP00000269122	10090	Ensembl		P
	UniProtKB	Q68FD5	Cltc	involved_in	GO:0000278	mitotic cell cycle	ECO:0000318	IBA	PMID:21873635	PANTHER:PTN002568816|RGD:2364|UniProtKB:Q00610	10090	GO_Central		P
	UniProtKB	Q68FD5	Cltc	involved_in	GO:0000278	mitotic cell cycle	ECO:0000266	ISO	GO_REF:0000096	RGD:2364	10090	MGI		P
	UniProtKB	Q68FD5	Cltc	involved_in	GO:0000278	mitotic cell cycle	ECO:0000266	ISO	GO_REF:0000096	UniProtKB:Q00610	10090	MGI		P
	UniProtKB	Q68FD5	Cltc	involved_in	GO:0090307	mitotic spindle assembly	ECO:0000266	ISO	PMID:18548008	UniProtKB:Q49AL0	10090	MGI		P
	UniProtKB	Q8CB62	Cntrob	involved_in	GO:1902410	mitotic cytokinetic process	ECO:0000318	IBA	PMID:21873635	PANTHER:PTN002438084|UniProtKB:Q8N137	10090	GO_Central		P
	UniProtKB	Q8CB62	Cntrob	involved_in	GO:1902410	mitotic cytokinetic process	ECO:0000266	ISO	GO_REF:0000096	UniProtKB:Q8N137	10090	MGI		P
	UniProtKB	Q8CB62	Cntrob	involved_in	GO:1902410	mitotic cytokinetic process	ECO:0000250	ISS	GO_REF:0000024	UniProtKB:Q8N137	10090	HGNC		P
	UniProtKB	Q8CB62	Cntrob	involved_in	GO:1902410	mitotic cytokinetic process	ECO:0000265	IEA	GO_REF:0000107	UniProtKB:Q8N137|ensembl:ENSP00000456335	10090	Ensembl		P
	ComplexPortal	CPX-119	cpc_mouse	involved_in	GO:0000278	mitotic cell cycle	ECO:0005547	IC	PMID:17956729		10090	ComplexPortal		P
	ComplexPortal	CPX-119	cpc_mouse	involved_in	GO:0000281	mitotic cytokinesis	ECO:0005547	IC	PMID:17956729		10090	ComplexPortal		P
	ComplexPortal	CPX-119	cpc_mouse	involved_in	GO:0007052	mitotic spindle organization	ECO:0005547	IC	PMID:17956729		10090	ComplexPortal		P
	ComplexPortal	CPX-119	cpc_mouse	involved_in	GO:0051256	mitotic spindle midzone assembly	ECO:0005547	IC	PMID:17956729		10090	ComplexPortal		P
	UniProtKB	O88843	Cradd	involved_in	GO:0006977	DNA damage response, signal transduction by p53 class mediator resulting in cell cycle arrest	ECO:0000318	IBA	PMID:21873635	PANTHER:PTN000385749|UniProtKB:P78560	10090	GO_Central		P
	UniProtKB	O88843	Cradd	involved_in	GO:0006977	DNA damage response, signal transduction by p53 class mediator resulting in cell cycle arrest	ECO:0000266	ISO	GO_REF:0000096	UniProtKB:P78560	10090	MGI		P
	UniProtKB	O88843	Cradd	involved_in	GO:0006977	DNA damage response, signal transduction by p53 class mediator resulting in cell cycle arrest	ECO:0000265	IEA	GO_REF:0000107	UniProtKB:P78560|ensembl:ENSP00000327647	10090	Ensembl		P
	UniProtKB	Q549T4	Cradd	involved_in	GO:0006977	DNA damage response, signal transduction by p53 class mediator resulting in cell cycle arrest	ECO:0000265	IEA	GO_REF:0000107	UniProtKB:P78560|ensembl:ENSP00000327647	10090	Ensembl		P
	UniProtKB	Q7TSG2	Ctdp1	involved_in	GO:0010458	exit from mitosis	ECO:0000250	ISS	GO_REF:0000024	UniProtKB:Q9Y5B0	10090	UniProt		P
	UniProtKB	Q7TSG2	Ctdp1	involved_in	GO:0010458	exit from mitosis	ECO:0000266	ISO	GO_REF:0000096	UniProtKB:Q9Y5B0	10090	MGI		P
	UniProtKB	Q7TSG2	Ctdp1	involved_in	GO:0010458	exit from mitosis	ECO:0000265	IEA	GO_REF:0000107	UniProtKB:Q9Y5B0|ensembl:ENSP00000484525	10090	Ensembl		P
	UniProtKB	Q91ZF2	Cts7	involved_in	GO:0000278	mitotic cell cycle	ECO:0000315	IMP	PMID:18776147		10090	MGI		P
	UniProtKB	Q9JLV5	Cul3	involved_in	GO:0000278	mitotic cell cycle	ECO:0000315	IMP	PMID:17339333	MGI:MGI:3714267	10090	MGI		P
	UniProtKB	Q9JLV5	Cul3	involved_in	GO:0007080	mitotic metaphase plate congression	ECO:0000266	ISO	GO_REF:0000096	UniProtKB:Q13618	10090	MGI		P
	UniProtKB	Q9JLV5	Cul3	involved_in	GO:0007080	mitotic metaphase plate congression	ECO:0000265	IEA	GO_REF:0000107	UniProtKB:Q13618|ensembl:ENSP00000264414	10090	Ensembl		P
	UniProtKB	Q9JLV5	Cul3	involved_in	GO:0007080	mitotic metaphase plate congression	ECO:0000250	ISS	GO_REF:0000024	UniProtKB:Q13618	10090	UniProt		P
	UniProtKB	A9C491	Cul7	involved_in	GO:0000281	mitotic cytokinesis	ECO:0000265	IEA	GO_REF:0000107	UniProtKB:Q14999|ensembl:ENSP00000265348	10090	Ensembl		P
	UniProtKB	Q8VE73	Cul7	involved_in	GO:0000281	mitotic cytokinesis	ECO:0000250	ISS	GO_REF:0000024	UniProtKB:Q14999	10090	UniProt		P
	UniProtKB	Q8VE73	Cul7	involved_in	GO:0000281	mitotic cytokinesis	ECO:0000266	ISO	GO_REF:0000096	UniProtKB:Q14999	10090	MGI		P
	UniProtKB	Q8VE73	Cul7	involved_in	GO:0000281	mitotic cytokinesis	ECO:0000265	IEA	GO_REF:0000107	UniProtKB:Q14999|ensembl:ENSP00000265348	10090	Ensembl		P
	ComplexPortal	CPX-2073	cyclind1_cdk4_mouse	involved_in	GO:0000082	G1/S transition of mitotic cell cycle	ECO:0005547	IC	PMID:7603984		10090	ComplexPortal		P
	ComplexPortal	CPX-2074	cyclind2_cdk4_mouse	involved_in	GO:0000082	G1/S transition of mitotic cell cycle	ECO:0005547	IC	PMID:7603984		10090	ComplexPortal		P
	ComplexPortal	CPX-2077	cyclind3_cdk4_mouse	involved_in	GO:0000082	G1/S transition of mitotic cell cycle	ECO:0005547	IC	PMID:7603984		10090	ComplexPortal		P
	UniProtKB	D2J0Y4	D7Ertd443e	involved_in	GO:0007095	mitotic G2 DNA damage checkpoint signaling	ECO:0000314	IDA	PMID:20154723		10090	UniProt		P
	UniProtKB	O35613	Daxx	involved_in	GO:0000281	mitotic cytokinesis	ECO:0000315	IMP	PMID:15252119	MGI:MGI:3051780	10090	MGI		P
	UniProtKB	O08788	Dctn1	involved_in	GO:0000132	establishment of mitotic spindle orientation	ECO:0000318	IBA	PMID:21873635	PANTHER:PTN000431881|UniProtKB:Q14203|WB:WBGene00001017	10090	GO_Central		P
	UniProtKB	O08788	Dctn1	involved_in	GO:0000132	establishment of mitotic spindle orientation	ECO:0000250	ISS	GO_REF:0000024	UniProtKB:Q14203	10090	UniProt		P
	UniProtKB	O08788	Dctn1	involved_in	GO:0000132	establishment of mitotic spindle orientation	ECO:0000266	ISO	GO_REF:0000096	UniProtKB:Q14203	10090	MGI		P
	UniProtKB	O08788	Dctn1	involved_in	GO:0000132	establishment of mitotic spindle orientation	ECO:0000265	IEA	GO_REF:0000107	UniProtKB:Q14203|ensembl:ENSP00000487279	10090	Ensembl		P
	UniProtKB	Q99KJ8	Dctn2	involved_in	GO:0000278	mitotic cell cycle	ECO:0000266	ISO	GO_REF:0000096	RGD:1303182	10090	MGI		P
	UniProtKB	Q3TPZ5	Dctn2	involved_in	GO:0007052	mitotic spindle organization	ECO:0000265	IEA	GO_REF:0000107	UniProtKB:Q13561|ensembl:ENSP00000447824	10090	Ensembl		P
	UniProtKB	Q99KJ8	Dctn2	involved_in	GO:0007052	mitotic spindle organization	ECO:0000318	IBA	PMID:21873635	PANTHER:PTN000394123|RGD:1303182|UniProtKB:Q13561	10090	GO_Central		P
	UniProtKB	Q99KJ8	Dctn2	involved_in	GO:0007052	mitotic spindle organization	ECO:0000266	ISO	GO_REF:0000096	RGD:1303182	10090	MGI		P
	UniProtKB	Q99KJ8	Dctn2	involved_in	GO:0007052	mitotic spindle organization	ECO:0000266	ISO	GO_REF:0000096	UniProtKB:Q13561	10090	MGI		P
	UniProtKB	Q99KJ8	Dctn2	involved_in	GO:0007052	mitotic spindle organization	ECO:0000265	IEA	GO_REF:0000107	UniProtKB:Q13561|ensembl:ENSP00000447824	10090	Ensembl		P
	UniProtKB	Q3TPZ5	Dctn2	involved_in	GO:0007080	mitotic metaphase plate congression	ECO:0000265	IEA	GO_REF:0000107	UniProtKB:Q13561|ensembl:ENSP00000447824	10090	Ensembl		P
	UniProtKB	Q99KJ8	Dctn2	involved_in	GO:0007080	mitotic metaphase plate congression	ECO:0000266	ISO	GO_REF:0000096	UniProtKB:Q13561	10090	MGI		P
	UniProtKB	Q99KJ8	Dctn2	involved_in	GO:0007080	mitotic metaphase plate congression	ECO:0000265	IEA	GO_REF:0000107	UniProtKB:Q13561|ensembl:ENSP00000447824	10090	Ensembl		P
	UniProtKB	Q9WUB4	Dctn6	involved_in	GO:0007052	mitotic spindle organization	ECO:0000318	IBA	PMID:21873635	MGI:MGI:1343154|PANTHER:PTN000317267	10090	GO_Central		P
	UniProtKB	Q9WUB4	Dctn6	involved_in	GO:0007052	mitotic spindle organization	ECO:0000314	IDA	PMID:23455152		10090	MGI		P
	UniProtKB	Q80UP3	Dgkz	involved_in	GO:0031571	mitotic G1 DNA damage checkpoint signaling	ECO:0000266	ISO	GO_REF:0000096	UniProtKB:Q13574	10090	MGI		P
	UniProtKB	Q8CI75	Dis3l2	involved_in	GO:0000278	mitotic cell cycle	ECO:0000250	ISS	GO_REF:0000024	UniProtKB:Q8IYB7	10090	UniProt		P
	UniProtKB	Q8CI75	Dis3l2	involved_in	GO:0000278	mitotic cell cycle	ECO:0000266	ISO	GO_REF:0000096	UniProtKB:Q8IYB7	10090	MGI		P
	UniProtKB	Q8CI75	Dis3l2	involved_in	GO:0000278	mitotic cell cycle	ECO:0000265	IEA	GO_REF:0000107	UniProtKB:Q8IYB7|ensembl:ENSP00000315569	10090	Ensembl		P
	UniProtKB	Q8CI75	Dis3l2	involved_in	GO:0051306	mitotic sister chromatid separation	ECO:0000250	ISS	GO_REF:0000024	UniProtKB:Q8IYB7	10090	UniProt		P
	UniProtKB	Q8CI75	Dis3l2	involved_in	GO:0051306	mitotic sister chromatid separation	ECO:0000266	ISO	GO_REF:0000096	UniProtKB:Q8IYB7	10090	MGI		P
	UniProtKB	Q8CI75	Dis3l2	involved_in	GO:0051306	mitotic sister chromatid separation	ECO:0000265	IEA	GO_REF:0000107	UniProtKB:Q8IYB7|ensembl:ENSP00000315569	10090	Ensembl		P
	UniProtKB	Q8K4R9	Dlgap5	involved_in	GO:0007052	mitotic spindle organization	ECO:0000318	IBA	PMID:21873635	FB:FBgn0033845|PANTHER:PTN004353019	10090	GO_Central		P
	UniProtKB	Q6ZQJ5	Dna2	involved_in	GO:1902990	mitotic telomere maintenance via semi-conservative replication	ECO:0000315	IMP	PMID:23604072		10090	BHF-UCL		P
	UniProtKB	O88508	Dnmt3a	involved_in	GO:0000278	mitotic cell cycle	ECO:0000265	IEA	GO_REF:0000107	UniProtKB:Q1LZ53|ensembl:ENSRNOP00000046524	10090	Ensembl		P
	UniProtKB	Q9QXP4	Donson	involved_in	GO:0007095	mitotic G2 DNA damage checkpoint signaling	ECO:0000250	ISS	GO_REF:0000024	UniProtKB:Q9NYP3	10090	UniProt		P
	UniProtKB	Q9QXP4	Donson	involved_in	GO:0007095	mitotic G2 DNA damage checkpoint signaling	ECO:0000266	ISO	GO_REF:0000096	UniProtKB:Q9NYP3	10090	MGI		P
	UniProtKB	Q9QXP4	Donson	involved_in	GO:0007095	mitotic G2 DNA damage checkpoint signaling	ECO:0000265	IEA	GO_REF:0000107	UniProtKB:Q9NYP3|ensembl:ENSP00000307143	10090	Ensembl		P
	UniProtKB	D3YVY9	Dscc1	involved_in	GO:0007064	mitotic sister chromatid cohesion	ECO:0000256	IEA	GO_REF:0000002	InterPro:IPR019128	10090	InterPro		P
	UniProtKB	Q14AI0	DSCC1	involved_in	GO:0007064	mitotic sister chromatid cohesion	ECO:0000256	IEA	GO_REF:0000002	InterPro:IPR019128	10090	InterPro		P
	UniProtKB	Q8C1P7	Dscc1	involved_in	GO:0007064	mitotic sister chromatid cohesion	ECO:0000256	IEA	GO_REF:0000002	InterPro:IPR019128	10090	InterPro		P
	UniProtKB	D3YVY9	Dscc1	involved_in	GO:0034088	maintenance of mitotic sister chromatid cohesion	ECO:0000265	IEA	GO_REF:0000107	UniProtKB:Q9BVC3|ensembl:ENSP00000322180	10090	Ensembl		P
	UniProtKB	Q14AI0	DSCC1	involved_in	GO:0034088	maintenance of mitotic sister chromatid cohesion	ECO:0000318	IBA	PMID:21873635	PANTHER:PTN000333642|UniProtKB:Q9BVC3	10090	GO_Central		P
	UniProtKB	Q14AI0	DSCC1	involved_in	GO:0034088	maintenance of mitotic sister chromatid cohesion	ECO:0000250	ISS	GO_REF:0000024	UniProtKB:Q9BVC3	10090	UniProt		P
	UniProtKB	Q14AI0	DSCC1	involved_in	GO:0034088	maintenance of mitotic sister chromatid cohesion	ECO:0000266	ISO	GO_REF:0000096	UniProtKB:Q9BVC3	10090	MGI		P
	UniProtKB	Q9CYC5	Dsn1	involved_in	GO:0000070	mitotic sister chromatid segregation	ECO:0000318	IBA	PMID:21873635	PANTHER:PTN001804338|PomBase:SPBC409.09c	10090	GO_Central		P
	UniProtKB	Q3TLR7	Dtl	involved_in	GO:0007095	mitotic G2 DNA damage checkpoint signaling	ECO:0000318	IBA	PMID:21873635	PANTHER:PTN000523288|UniProtKB:Q9NZJ0|ZFIN:ZDB-GENE-020419-34	10090	GO_Central		P
	UniProtKB	Q3TLR7	Dtl	involved_in	GO:0007095	mitotic G2 DNA damage checkpoint signaling	ECO:0000250	ISS	GO_REF:0000024	UniProtKB:Q9NZJ0	10090	UniProt		P
	UniProtKB	Q3TLR7	Dtl	involved_in	GO:0007095	mitotic G2 DNA damage checkpoint signaling	ECO:0000266	ISO	GO_REF:0000096	UniProtKB:Q9NZJ0	10090	MGI		P
	UniProtKB	Q3TLR7	Dtl	involved_in	GO:0007095	mitotic G2 DNA damage checkpoint signaling	ECO:0000265	IEA	GO_REF:0000107	UniProtKB:Q9NZJ0|ensembl:ENSP00000355958	10090	Ensembl		P
	UniProtKB	Q9JHU4	Dync1h1	involved_in	GO:0000278	mitotic cell cycle	ECO:0000318	IBA	PMID:21873635	FB:FBgn0261797|PANTHER:PTN000072732|PomBase:SPAC1093.06c|SGD:S000001762|dictyBase:DDB_G0276355	10090	GO_Central		P
	UniProtKB	P51807	Dynlt1	involved_in	GO:0000132	establishment of mitotic spindle orientation	ECO:0000315	IMP	PMID:9448628		10090	UniProt		P
	UniProtKB	Q61501	E2f1	involved_in	GO:0000082	G1/S transition of mitotic cell cycle	ECO:0000318	IBA	PMID:21873635	PANTHER:PTN002636055|UniProtKB:Q01094	10090	GO_Central		P
	UniProtKB	Q547J6	E2f1	involved_in	GO:0000083	regulation of transcription involved in G1/S transition of mitotic cell cycle	ECO:0000265	IEA	GO_REF:0000107	UniProtKB:Q01094|ensembl:ENSP00000345571	10090	Ensembl		P
	UniProtKB	Q61501	E2f1	involved_in	GO:0000083	regulation of transcription involved in G1/S transition of mitotic cell cycle	ECO:0000266	ISO	GO_REF:0000096	UniProtKB:Q01094	10090	MGI		P
	UniProtKB	Q61501	E2f1	involved_in	GO:0000083	regulation of transcription involved in G1/S transition of mitotic cell cycle	ECO:0000265	IEA	GO_REF:0000107	UniProtKB:Q01094|ensembl:ENSP00000345571	10090	Ensembl		P
	UniProtKB	Q547J6	E2f1	involved_in	GO:0071930	negative regulation of transcription involved in G1/S transition of mitotic cell cycle	ECO:0000265	IEA	GO_REF:0000107	UniProtKB:Q01094|ensembl:ENSP00000345571	10090	Ensembl		P
	UniProtKB	Q61501	E2f1	involved_in	GO:0071930	negative regulation of transcription involved in G1/S transition of mitotic cell cycle	ECO:0000266	ISO	GO_REF:0000096	UniProtKB:Q01094	10090	MGI		P
	UniProtKB	Q61501	E2f1	involved_in	GO:0071930	negative regulation of transcription involved in G1/S transition of mitotic cell cycle	ECO:0000265	IEA	GO_REF:0000107	UniProtKB:Q01094|ensembl:ENSP00000345571	10090	Ensembl		P
	UniProtKB	P56931	E2f2	involved_in	GO:0000083	regulation of transcription involved in G1/S transition of mitotic cell cycle	ECO:0005610	IC	GO_REF:0000114	ComplexPortal:CPX-1971	10090	ComplexPortal		P
	ComplexPortal	CPX-176	e2f2-tfdp1_mouse	involved_in	GO:0000083	regulation of transcription involved in G1/S transition of mitotic cell cycle	ECO:0005610	IC	GO_REF:0000114	ComplexPortal:CPX-1971	10090	ComplexPortal		P
	UniProtKB	O35261	E2f3	involved_in	GO:0000082	G1/S transition of mitotic cell cycle	ECO:0000266	ISO	GO_REF:0000096	UniProtKB:O00716	10090	MGI		P
	UniProtKB	O35261	E2f3	involved_in	GO:0000082	G1/S transition of mitotic cell cycle	ECO:0000265	IEA	GO_REF:0000107	UniProtKB:O00716|ensembl:ENSP00000262904	10090	Ensembl		P
	UniProtKB	Q3UZJ0	E2f3	involved_in	GO:0000082	G1/S transition of mitotic cell cycle	ECO:0000265	IEA	GO_REF:0000107	UniProtKB:O00716|ensembl:ENSP00000262904	10090	Ensembl		P
	UniProtKB	Q8R0K9	E2f4	involved_in	GO:0000083	regulation of transcription involved in G1/S transition of mitotic cell cycle	ECO:0000314	IDA	PMID:11004506		10090	MGI		P
	UniProtKB	Q8R0K9	E2f4	involved_in	GO:0000083	regulation of transcription involved in G1/S transition of mitotic cell cycle	ECO:0000316	IGI	PMID:15574595	MGI:MGI:1354159	10090	MGI		P
	UniProtKB	Q8R0K9	E2f4	involved_in	GO:0000278	mitotic cell cycle	ECO:0000256	IEA	GO_REF:0000002	InterPro:IPR028312	10090	InterPro		P
	UniProtKB	Q61502	E2f5	involved_in	GO:0000082	G1/S transition of mitotic cell cycle	ECO:0000304	TAS	PMID:9553039		10090	MGI		P
	UniProtKB	O54917	E2f6	involved_in	GO:0000083	regulation of transcription involved in G1/S transition of mitotic cell cycle	ECO:0000316	IGI	PMID:15574595	MGI:MGI:103012	10090	MGI		P
	UniProtKB	Q6S7F2	E2f7	involved_in	GO:0071930	negative regulation of transcription involved in G1/S transition of mitotic cell cycle	ECO:0000250	ISS	GO_REF:0000024	UniProtKB:Q96AV8	10090	UniProt		P
	UniProtKB	Q6S7F2	E2f7	involved_in	GO:0071930	negative regulation of transcription involved in G1/S transition of mitotic cell cycle	ECO:0000266	ISO	GO_REF:0000096	UniProtKB:Q96AV8	10090	MGI		P
	UniProtKB	Q6S7F2	E2f7	involved_in	GO:0071930	negative regulation of transcription involved in G1/S transition of mitotic cell cycle	ECO:0000265	IEA	GO_REF:0000107	UniProtKB:Q96AV8|ensembl:ENSP00000323246	10090	Ensembl		P
	UniProtKB	Q58FA4	E2f8	involved_in	GO:0033301	cell cycle comprising mitosis without cytokinesis	ECO:0000315	IMP	PMID:23064266		10090	UniProt		P
	UniProtKB	Q07139	Ect2	involved_in	GO:0000281	mitotic cytokinesis	ECO:0000318	IBA	PMID:21873635	FB:FBgn0003041|PANTHER:PTN004495684|UniProtKB:Q9H8V3|WB:WBGene00002297	10090	GO_Central		P
	UniProtKB	Q07139	Ect2	involved_in	GO:0000281	mitotic cytokinesis	ECO:0000250	ISS	GO_REF:0000024	UniProtKB:Q9H8V3	10090	UniProt		P
	UniProtKB	Q07139	Ect2	involved_in	GO:0000281	mitotic cytokinesis	ECO:0000266	ISO	GO_REF:0000096	UniProtKB:Q9H8V3	10090	MGI		P
	UniProtKB	Q07139	Ect2	involved_in	GO:0000281	mitotic cytokinesis	ECO:0000265	IEA	GO_REF:0000107	UniProtKB:Q9H8V3|ensembl:ENSP00000376457	10090	Ensembl		P
	UniProtKB	Q61614	Ednra	involved_in	GO:0000278	mitotic cell cycle	ECO:0000315	IMP	PMID:20929948	MGI:MGI:3773699	10090	MGI		P
	UniProtKB	B2CKC6	Efhc1	involved_in	GO:0000281	mitotic cytokinesis	ECO:0000265	IEA	GO_REF:0000107	UniProtKB:Q5JVL4|ensembl:ENSP00000360107	10090	Ensembl		P
	UniProtKB	Q9D9T8	Efhc1	involved_in	GO:0000281	mitotic cytokinesis	ECO:0000318	IBA	PMID:21873635	PANTHER:PTN000250050|UniProtKB:Q5JVL4	10090	GO_Central		P
	UniProtKB	Q9D9T8	Efhc1	involved_in	GO:0000281	mitotic cytokinesis	ECO:0000250	ISS	GO_REF:0000024	UniProtKB:Q5JVL4	10090	UniProt		P
	UniProtKB	Q9D9T8	Efhc1	involved_in	GO:0000281	mitotic cytokinesis	ECO:0000266	ISO	GO_REF:0000096	UniProtKB:Q5JVL4	10090	MGI		P
	UniProtKB	B2CKC6	Efhc1	involved_in	GO:0007052	mitotic spindle organization	ECO:0000265	IEA	GO_REF:0000107	UniProtKB:Q5JVL4|ensembl:ENSP00000360107	10090	Ensembl		P
	UniProtKB	Q9D9T8	Efhc1	involved_in	GO:0007052	mitotic spindle organization	ECO:0000318	IBA	PMID:21873635	PANTHER:PTN000250050|UniProtKB:Q5JVL4	10090	GO_Central		P
	UniProtKB	Q9D9T8	Efhc1	involved_in	GO:0007052	mitotic spindle organization	ECO:0000250	ISS	GO_REF:0000024	UniProtKB:Q5JVL4	10090	UniProt		P
	UniProtKB	Q9D9T8	Efhc1	involved_in	GO:0007052	mitotic spindle organization	ECO:0000266	ISO	GO_REF:0000096	UniProtKB:Q5JVL4	10090	MGI		P
	UniProtKB	Q9D485	Efhc2	involved_in	GO:0000281	mitotic cytokinesis	ECO:0000318	IBA	PMID:21873635	PANTHER:PTN000250050|UniProtKB:Q5JVL4	10090	GO_Central		P
	UniProtKB	Q9D485	Efhc2	involved_in	GO:0007052	mitotic spindle organization	ECO:0000318	IBA	PMID:21873635	PANTHER:PTN000250050|UniProtKB:Q5JVL4	10090	GO_Central		P
	UniProtKB	P63073	Eif4e	involved_in	GO:0000082	G1/S transition of mitotic cell cycle	ECO:0000266	ISO	GO_REF:0000096	UniProtKB:P06730	10090	MGI		P
	UniProtKB	P63073	Eif4e	involved_in	GO:0000082	G1/S transition of mitotic cell cycle	ECO:0000265	IEA	GO_REF:0000107	UniProtKB:P06730|ensembl:ENSP00000389624	10090	Ensembl		P
	UniProtKB	Q3TK95	Eif4e	involved_in	GO:0000082	G1/S transition of mitotic cell cycle	ECO:0000265	IEA	GO_REF:0000107	UniProtKB:P06730|ensembl:ENSP00000389624	10090	Ensembl		P
	UniProtKB	Q60876	Eif4ebp1	involved_in	GO:0000082	G1/S transition of mitotic cell cycle	ECO:0000266	ISO	GO_REF:0000096	UniProtKB:Q13541	10090	MGI		P
	UniProtKB	Q8BJW7	Eme1	involved_in	GO:0031573	mitotic intra-S DNA damage checkpoint signaling	ECO:0000318	IBA	PMID:21873635	PANTHER:PTN001078409|PomBase:SPAPB1E7.06c	10090	GO_Central		P
	UniProtKB	Q56A04	Eme2	involved_in	GO:0031573	mitotic intra-S DNA damage checkpoint signaling	ECO:0000318	IBA	PMID:21873635	PANTHER:PTN001078409|PomBase:SPAPB1E7.06c	10090	GO_Central		P
	UniProtKB	Q05BC3	Eml1	involved_in	GO:0007052	mitotic spindle organization	ECO:0000315	IMP	PMID:24859200		10090	UniProt		P
	UniProtKB	Q8VC03	Eml3	involved_in	GO:0007080	mitotic metaphase plate congression	ECO:0000250	ISS	GO_REF:0000024	UniProtKB:Q32P44	10090	UniProt		P
	UniProtKB	Q8VC03	Eml3	involved_in	GO:0007080	mitotic metaphase plate congression	ECO:0000266	ISO	GO_REF:0000096	UniProtKB:Q32P44	10090	MGI		P
	UniProtKB	Q8VC03	Eml3	involved_in	GO:0007080	mitotic metaphase plate congression	ECO:0000265	IEA	GO_REF:0000107	UniProtKB:Q32P44|ensembl:ENSP00000378254	10090	Ensembl		P
	UniProtKB	F8WJ93	Eml4	involved_in	GO:0007080	mitotic metaphase plate congression	ECO:0000265	IEA	GO_REF:0000107	UniProtKB:Q9HC35|ensembl:ENSP00000320663	10090	Ensembl		P
	UniProtKB	Q3UMY5	Eml4	involved_in	GO:0007080	mitotic metaphase plate congression	ECO:0000250	ISS	GO_REF:0000024	UniProtKB:Q9HC35	10090	UniProt		P
	UniProtKB	Q3UMY5	Eml4	involved_in	GO:0007080	mitotic metaphase plate congression	ECO:0000266	ISO	GO_REF:0000096	UniProtKB:Q9HC35	10090	MGI		P
	UniProtKB	Q7TSV9	Enkd1	involved_in	GO:0000132	establishment of mitotic spindle orientation	ECO:0000265	IEA	GO_REF:0000107	UniProtKB:Q9H0I2|ensembl:ENSP00000243878	10090	Ensembl		P
	UniProtKB	Q7TSV9	Enkd1	involved_in	GO:0000132	establishment of mitotic spindle orientation	ECO:0000250	ISS	GO_REF:0000024	UniProtKB:Q9H0I2	10090	UniProt		P
	UniProtKB	P60840	Ensa	involved_in	GO:0000086	G2/M transition of mitotic cell cycle	ECO:0000250	ISS	GO_REF:0000024	UniProtKB:Q7ZXH9	10090	UniProt		P
	UniProtKB	P60840	Ensa	involved_in	GO:0000278	mitotic cell cycle	ECO:0000250	ISS	GO_REF:0000024	UniProtKB:Q7ZXH9	10090	UniProt		P
	UniProtKB	Q08509	Eps8	involved_in	GO:0010458	exit from mitosis	ECO:0000315	IMP	PMID:23314863		10090	UniProt		P
	UniProtKB	Q69Z69	Esco1	involved_in	GO:0007064	mitotic sister chromatid cohesion	ECO:0000318	IBA	PMID:21873635	FB:FBgn0035766|PANTHER:PTN000118027|SGD:S000001923	10090	GO_Central		P
	UniProtKB	Q8CIB9	Esco2	involved_in	GO:0007064	mitotic sister chromatid cohesion	ECO:0000318	IBA	PMID:21873635	FB:FBgn0035766|PANTHER:PTN000118027|SGD:S000001923	10090	GO_Central		P
	UniProtKB	P60330	Espl1	involved_in	GO:0000070	mitotic sister chromatid segregation	ECO:0000266	ISO	GO_REF:0000096	UniProtKB:Q14674	10090	MGI		P
	UniProtKB	P60330	Espl1	involved_in	GO:0000070	mitotic sister chromatid segregation	ECO:0000315	IMP	PMID:16533945	MGI:MGI:3624200	10090	MGI		P
	UniProtKB	P60330	Espl1	involved_in	GO:0000070	mitotic sister chromatid segregation	ECO:0000265	IEA	GO_REF:0000107	UniProtKB:Q14674|ensembl:ENSP00000257934	10090	Ensembl		P
	UniProtKB	P60330	Espl1	involved_in	GO:0000278	mitotic cell cycle	ECO:0000316	IGI	PMID:23975099	MGI:MGI:2675859	10090	MGI		P
	UniProtKB	Q61539	Esrrb	involved_in	GO:0071931	positive regulation of transcription involved in G1/S transition of mitotic cell cycle	ECO:0000315	IMP	PMID:27723719		10090	UniProt		P
	UniProtKB	Q61539	Esrrb	involved_in	GO:0090282	positive regulation of transcription involved in G2/M transition of mitotic cell cycle	ECO:0000315	IMP	PMID:27723719		10090	UniProt		P
	UniProtKB	Q8R3S6	Exoc1	involved_in	GO:0000281	mitotic cytokinesis	ECO:0005547	IC	PMID:22420621		10090	ComplexPortal		P
	UniProtKB	Q9D4H1	Exoc2	involved_in	GO:0000281	mitotic cytokinesis	ECO:0005547	IC	PMID:22420621		10090	ComplexPortal		P
	UniProtKB	Q6KAR6	Exoc3	involved_in	GO:0000281	mitotic cytokinesis	ECO:0005547	IC	PMID:22420621		10090	ComplexPortal		P
	UniProtKB	O35382	Exoc4	involved_in	GO:0000281	mitotic cytokinesis	ECO:0005547	IC	PMID:22420621		10090	ComplexPortal		P
	UniProtKB	Q3TPX4	Exoc5	involved_in	GO:0000281	mitotic cytokinesis	ECO:0005547	IC	PMID:22420621		10090	ComplexPortal		P
	UniProtKB	Q8R313	Exoc6	involved_in	GO:0000281	mitotic cytokinesis	ECO:0005547	IC	PMID:22420621		10090	ComplexPortal		P
	UniProtKB	A6H5Z3	Exoc6b	involved_in	GO:0000281	mitotic cytokinesis	ECO:0005547	IC	PMID:22420621		10090	ComplexPortal		P
	UniProtKB	O35250	Exoc7	involved_in	GO:0000281	mitotic cytokinesis	ECO:0005547	IC	PMID:22420621		10090	ComplexPortal		P
	UniProtKB	Q6PGF7	Exoc8	involved_in	GO:0000281	mitotic cytokinesis	ECO:0005547	IC	PMID:22420621		10090	ComplexPortal		P
	ComplexPortal	CPX-4982	exocyst_mouse	involved_in	GO:0000281	mitotic cytokinesis	ECO:0005547	IC	PMID:22420621		10090	ComplexPortal		P
	ComplexPortal	CPX-4983	exocyst_mouse-1	involved_in	GO:0000281	mitotic cytokinesis	ECO:0005547	IC	PMID:22420621		10090	ComplexPortal		P
	UniProtKB	Q61188	Ezh2	involved_in	GO:0000082	G1/S transition of mitotic cell cycle	ECO:0000315	IMP	PMID:19303854	MGI:MGI:2661097	10090	MGI		P
	UniProtKB	Q8R184	Fam110a	involved_in	GO:0007052	mitotic spindle organization	ECO:0000266	ISO	GO_REF:0000096	UniProtKB:Q9BQ89	10090	MGI		P
	UniProtKB	Q8R184	Fam110a	involved_in	GO:0007052	mitotic spindle organization	ECO:0000265	IEA	GO_REF:0000107	UniProtKB:Q9BQ89|ensembl:ENSP00000371367	10090	Ensembl		P
	UniProtKB	Q9D514	Fam122c	involved_in	GO:0044818	mitotic G2/M transition checkpoint	ECO:0000318	IBA	PMID:21873635	PANTHER:PTN002503010|UniProtKB:Q96E09	10090	GO_Central		P
	UniProtKB	Q9D5J5	Fam122c	involved_in	GO:0044818	mitotic G2/M transition checkpoint	ECO:0000318	IBA	PMID:21873635	PANTHER:PTN002503010|UniProtKB:Q96E09	10090	GO_Central		P
	UniProtKB	Q80V62	Fancd2	involved_in	GO:0031573	mitotic intra-S DNA damage checkpoint signaling	ECO:0000318	IBA	PMID:21873635	FB:FBgn0038827|PANTHER:PTN000788426	10090	GO_Central		P
	UniProtKB	Q9EPX5	Fbxl12	involved_in	GO:0000086	G2/M transition of mitotic cell cycle	ECO:0000318	IBA	PMID:21873635	MGI:MGI:1351663|PANTHER:PTN002364414	10090	GO_Central		P
	UniProtKB	Q91W61	Fbxl15	involved_in	GO:0000086	G2/M transition of mitotic cell cycle	ECO:0000250	ISS	GO_REF:0000024	UniProtKB:Q9H469	10090	UniProt		P
	UniProtKB	Q91W61	Fbxl15	involved_in	GO:0000086	G2/M transition of mitotic cell cycle	ECO:0000266	ISO	GO_REF:0000096	UniProtKB:Q9H469	10090	MGI		P
	UniProtKB	Q91W61	Fbxl15	involved_in	GO:0000086	G2/M transition of mitotic cell cycle	ECO:0000265	IEA	GO_REF:0000107	UniProtKB:Q9H469|ensembl:ENSP00000358972	10090	Ensembl		P
	UniProtKB	Q9QZN1	Fbxl17	involved_in	GO:0000086	G2/M transition of mitotic cell cycle	ECO:0000318	IBA	PMID:21873635	MGI:MGI:1351663|PANTHER:PTN002364414	10090	GO_Central		P
	UniProtKB	Q8BFZ4	Fbxl21	involved_in	GO:0000086	G2/M transition of mitotic cell cycle	ECO:0000318	IBA	PMID:21873635	MGI:MGI:1351663|PANTHER:PTN002364414	10090	GO_Central		P
	UniProtKB	Q8C7B6	Fbxl22	involved_in	GO:0000086	G2/M transition of mitotic cell cycle	ECO:0000318	IBA	PMID:21873635	MGI:MGI:1351663|PANTHER:PTN002364414	10090	GO_Central		P
	UniProtKB	Q8C4V4	Fbxl3	involved_in	GO:0000086	G2/M transition of mitotic cell cycle	ECO:0000318	IBA	PMID:21873635	MGI:MGI:1351663|PANTHER:PTN002364414	10090	GO_Central		P
	UniProtKB	Q9QXW0	Fbxl6	involved_in	GO:0000086	G2/M transition of mitotic cell cycle	ECO:0000318	IBA	PMID:21873635	MGI:MGI:1351663|PANTHER:PTN002364414	10090	GO_Central		P
	UniProtKB	Q5BJ29	Fbxl7	involved_in	GO:0000086	G2/M transition of mitotic cell cycle	ECO:0000314	IDA	PMID:22306998		10090	UniProt		P
	UniProtKB	Q5BJ29	Fbxl7	involved_in	GO:0000278	mitotic cell cycle	ECO:0000315	IMP	PMID:22306998		10090	UniProt		P
	UniProtKB	Q8CIG9	Fbxl8	involved_in	GO:0000086	G2/M transition of mitotic cell cycle	ECO:0000318	IBA	PMID:21873635	MGI:MGI:1351663|PANTHER:PTN002364414	10090	GO_Central		P
	UniProtKB	A0A1D5RMG0	Fbxo31	involved_in	GO:0031571	mitotic G1 DNA damage checkpoint signaling	ECO:0000256	IEA	GO_REF:0000002	InterPro:IPR026941	10090	InterPro		P
	UniProtKB	Q3TQF0	Fbxo31	involved_in	GO:0031571	mitotic G1 DNA damage checkpoint signaling	ECO:0000250	ISS	GO_REF:0000024	UniProtKB:Q5XUX0	10090	UniProt		P
	UniProtKB	Q3TQF0	Fbxo31	involved_in	GO:0031571	mitotic G1 DNA damage checkpoint signaling	ECO:0000256	IEA	GO_REF:0000002	InterPro:IPR026941	10090	InterPro		P
	UniProtKB	Q3TQF0	Fbxo31	involved_in	GO:0031571	mitotic G1 DNA damage checkpoint signaling	ECO:0000266	ISO	GO_REF:0000096	UniProtKB:Q5XUX0	10090	MGI		P
	UniProtKB	Q3TQF0	Fbxo31	involved_in	GO:0031571	mitotic G1 DNA damage checkpoint signaling	ECO:0000265	IEA	GO_REF:0000107	UniProtKB:Q5XUX0|ensembl:ENSP00000310841	10090	Ensembl		P
	UniProtKB	Q5SRY7	Fbxw11	involved_in	GO:0000132	establishment of mitotic spindle orientation	ECO:0000318	IBA	PMID:21873635	PANTHER:PTN000752736|UniProtKB:P43034|WB:WBGene00003047	10090	GO_Central		P
	UniProtKB	P37237	Fgf8	involved_in	GO:0140014	mitotic nuclear division	ECO:0000314	IDA	PMID:12783783		10090	MGI		P
	UniProtKB	P37237	Fgf8	involved_in	GO:0140014	mitotic nuclear division	ECO:0000314	IDA	PMID:12783783		10090	MGI		P
	UniProtKB	P21803	Fgfr2	involved_in	GO:0140014	mitotic nuclear division	ECO:0000316	IGI	PMID:18455718	MGI:MGI:95524	10090	MGI		P
	UniProtKB	P21803	Fgfr2	involved_in	GO:0140014	mitotic nuclear division	ECO:0000316	IGI	PMID:18455718	MGI:MGI:95524	10090	MGI		P
	UniProtKB	P21803	Fgfr2	involved_in	GO:0140014	mitotic nuclear division	ECO:0000316	IGI	PMID:18455718	MGI:MGI:95524	10090	MGI		P
	UniProtKB	Q61851	Fgfr3	involved_in	GO:0140014	mitotic nuclear division	ECO:0000316	IGI	PMID:18455718	MGI:MGI:95523	10090	MGI		P
	UniProtKB	Q61851	Fgfr3	involved_in	GO:0140014	mitotic nuclear division	ECO:0000316	IGI	PMID:18455718	MGI:MGI:95523	10090	MGI		P
	UniProtKB	Q61851	Fgfr3	involved_in	GO:0140014	mitotic nuclear division	ECO:0000316	IGI	PMID:18455718	MGI:MGI:95523	10090	MGI		P
	UniProtKB	Q8BTM8	Flna	involved_in	GO:0090307	mitotic spindle assembly	ECO:0000266	ISO	PMID:18548008	UniProtKB:P21333	10090	MGI		P
	UniProtKB	Q8BTM8	Flna	involved_in	GO:0090307	mitotic spindle assembly	ECO:0000265	IEA	GO_REF:0000107	UniProtKB:P21333|ensembl:ENSP00000358866	10090	Ensembl		P
	UniProtKB	A0A0N4SVY9	Foxm1	involved_in	GO:0000086	G2/M transition of mitotic cell cycle	ECO:0000256	IEA	GO_REF:0000002	InterPro:IPR042839	10090	InterPro		P
	UniProtKB	A0A0N4SWD2	Foxm1	involved_in	GO:0000086	G2/M transition of mitotic cell cycle	ECO:0000256	IEA	GO_REF:0000002	InterPro:IPR042839	10090	InterPro		P
	UniProtKB	E9Q7Y0	Foxm1	involved_in	GO:0000086	G2/M transition of mitotic cell cycle	ECO:0000256	IEA	GO_REF:0000002	InterPro:IPR042839	10090	InterPro		P
	UniProtKB	O08696	Foxm1	involved_in	GO:0000086	G2/M transition of mitotic cell cycle	ECO:0000250	ISS	GO_REF:0000024	UniProtKB:Q08050	10090	UniProt		P
	UniProtKB	O08696	Foxm1	involved_in	GO:0000086	G2/M transition of mitotic cell cycle	ECO:0000256	IEA	GO_REF:0000002	InterPro:IPR042839	10090	InterPro		P
	UniProtKB	O08696	Foxm1	involved_in	GO:0000086	G2/M transition of mitotic cell cycle	ECO:0000266	ISO	GO_REF:0000096	UniProtKB:Q08050	10090	MGI		P
	UniProtKB	Q6DI64	Foxm1	involved_in	GO:0000086	G2/M transition of mitotic cell cycle	ECO:0000256	IEA	GO_REF:0000002	InterPro:IPR042839	10090	InterPro		P
	UniProtKB	Q6P1H7	Foxm1	involved_in	GO:0000086	G2/M transition of mitotic cell cycle	ECO:0000256	IEA	GO_REF:0000002	InterPro:IPR042839	10090	InterPro		P
	UniProtKB	Q6P1H7	Foxm1	involved_in	GO:0000086	G2/M transition of mitotic cell cycle	ECO:0000265	IEA	GO_REF:0000107	UniProtKB:Q08050|ensembl:ENSP00000352901	10090	Ensembl		P
	UniProtKB	Q8C7V5	Foxm1	involved_in	GO:0000086	G2/M transition of mitotic cell cycle	ECO:0000256	IEA	GO_REF:0000002	InterPro:IPR042839	10090	InterPro		P
	UniProtKB	Q922T7	Foxm1	involved_in	GO:0000086	G2/M transition of mitotic cell cycle	ECO:0000256	IEA	GO_REF:0000002	InterPro:IPR042839	10090	InterPro		P
	UniProtKB	Q499D0	Foxn3	involved_in	GO:0007095	mitotic G2 DNA damage checkpoint signaling	ECO:0000266	ISO	GO_REF:0000096	UniProtKB:O00409	10090	MGI		P
	UniProtKB	Q499D0	Foxn3	involved_in	GO:0007095	mitotic G2 DNA damage checkpoint signaling	ECO:0000265	IEA	GO_REF:0000107	UniProtKB:O00409|ensembl:ENSP00000452005	10090	Ensembl		P
	UniProtKB	Q9WVH3	Foxo4	involved_in	GO:0007095	mitotic G2 DNA damage checkpoint signaling	ECO:0000314	IDA	PMID:12048180		10090	MGI		P
	UniProtKB	Q3U3D4	Fzr1	involved_in	GO:0007095	mitotic G2 DNA damage checkpoint signaling	ECO:0000265	IEA	GO_REF:0000107	UniProtKB:Q9UM11|ensembl:ENSP00000410369	10090	Ensembl		P
	UniProtKB	Q9R1K5	Fzr1	involved_in	GO:0007095	mitotic G2 DNA damage checkpoint signaling	ECO:0000250	ISS	GO_REF:0000024	UniProtKB:Q9UM11	10090	UniProt		P
	UniProtKB	Q9R1K5	Fzr1	involved_in	GO:0007095	mitotic G2 DNA damage checkpoint signaling	ECO:0000266	ISO	GO_REF:0000096	UniProtKB:Q9UM11	10090	MGI		P
	UniProtKB	Q9R1K5	Fzr1	involved_in	GO:0007095	mitotic G2 DNA damage checkpoint signaling	ECO:0000265	IEA	GO_REF:0000107	UniProtKB:Q9UM11|ensembl:ENSP00000410369	10090	Ensembl		P
	UniProtKB	P55041	Gem	involved_in	GO:0000278	mitotic cell cycle	ECO:0000266	ISO	GO_REF:0000096	UniProtKB:P55040	10090	MGI		P
	UniProtKB	P55041	Gem	involved_in	GO:0000278	mitotic cell cycle	ECO:0000265	IEA	GO_REF:0000107	UniProtKB:P55040|ensembl:ENSP00000297596	10090	Ensembl		P
	UniProtKB	Q3TH76	Gem	involved_in	GO:0000278	mitotic cell cycle	ECO:0000265	IEA	GO_REF:0000107	UniProtKB:P55040|ensembl:ENSP00000297596	10090	Ensembl		P
	UniProtKB	Q6Y7W8	Gigyf2	involved_in	GO:0031571	mitotic G1 DNA damage checkpoint signaling	ECO:0000315	IMP	PMID:19744960	MGI:MGI:4126459	10090	MGI		P
	UniProtKB	Q9CZ15	Gins1	involved_in	GO:1902983	DNA strand elongation involved in mitotic DNA replication	ECO:0000318	IBA	PMID:21873635	PANTHER:PTN000308454|PomBase:SPBP23A10.09	10090	GO_Central		P
	UniProtKB	Q9CY94	Gins3	involved_in	GO:1902975	mitotic DNA replication initiation	ECO:0000318	IBA	PMID:21873635	PANTHER:PTN000511198|PomBase:SPAC227.16c	10090	GO_Central		P
	UniProtKB	G3UXG3	Gm49361	involved_in	GO:0000082	G1/S transition of mitotic cell cycle	ECO:0000318	IBA	PMID:21873635	MGI:MGI:1354386|PANTHER:PTN002390470|UniProtKB:Q9NRM7	10090	GO_Central		P
	UniProtKB	A0A2R8VHF3	Gm49450	involved_in	GO:0000278	mitotic cell cycle	ECO:0000318	IBA	PMID:21873635	FB:FBgn0087040|FB:FBgn0260639|PANTHER:PTN000172598|PomBase:SPBC26H8.07c|PomBase:SPBC32F12.04|PomBase:SPBC800.05c|RGD:628595|SGD:S000001857|SGD:S000004202|SGD:S000004550|TAIR:locus:2076750|TAIR:locus:2166469|UniProtKB:P10653|UniProtKB:P18695|WB:WBGene00006528|WB:WBGene00006529|WB:WBGene00006540	10090	GO_Central		P
	UniProtKB	Q921M4	Golga2	involved_in	GO:0090307	mitotic spindle assembly	ECO:0000250	ISS	GO_REF:0000024	UniProtKB:Q08379	10090	UniProt		P
	UniProtKB	Q921M4	Golga2	involved_in	GO:0090307	mitotic spindle assembly	ECO:0000266	ISO	GO_REF:0000096	RGD:620282	10090	MGI		P
	UniProtKB	Q921M4	Golga2	involved_in	GO:0090307	mitotic spindle assembly	ECO:0000266	ISO	GO_REF:0000096	UniProtKB:Q08379	10090	MGI		P
	UniProtKB	Q9Z282	Gpr132	involved_in	GO:0000082	G1/S transition of mitotic cell cycle	ECO:0000318	IBA	PMID:21873635	MGI:MGI:1890220|PANTHER:PTN002796762	10090	GO_Central		P
	UniProtKB	Q9Z282	Gpr132	involved_in	GO:0000082	G1/S transition of mitotic cell cycle	ECO:0000314	IDA	PMID:9770487		10090	MGI		P
	UniProtKB	Q6IR34	Gpsm1	involved_in	GO:0000132	establishment of mitotic spindle orientation	ECO:0000318	IBA	PMID:21873635	FB:FBgn0040080|MGI:MGI:1923373|PANTHER:PTN000802037|UniProtKB:P81274	10090	GO_Central		P
	UniProtKB	Q3UPG3	Gpsm2	involved_in	GO:0000132	establishment of mitotic spindle orientation	ECO:0000265	IEA	GO_REF:0000107	UniProtKB:P81274|ensembl:ENSP00000264126	10090	Ensembl		P
	UniProtKB	Q8VDU0	Gpsm2	involved_in	GO:0000132	establishment of mitotic spindle orientation	ECO:0000318	IBA	PMID:21873635	FB:FBgn0040080|MGI:MGI:1923373|PANTHER:PTN000802037|UniProtKB:P81274	10090	GO_Central		P
	UniProtKB	Q8VDU0	Gpsm2	involved_in	GO:0000132	establishment of mitotic spindle orientation	ECO:0000250	ISS	GO_REF:0000024	UniProtKB:P81274	10090	UniProt		P
	UniProtKB	Q8VDU0	Gpsm2	involved_in	GO:0000132	establishment of mitotic spindle orientation	ECO:0000266	ISO	GO_REF:0000096	UniProtKB:P81274	10090	MGI		P
	UniProtKB	Q8VDU0	Gpsm2	involved_in	GO:0000132	establishment of mitotic spindle orientation	ECO:0000265	IEA	GO_REF:0000107	UniProtKB:P81274|ensembl:ENSP00000264126	10090	Ensembl		P
	UniProtKB	Q3UPG3	Gpsm2	involved_in	GO:0007052	mitotic spindle organization	ECO:0000265	IEA	GO_REF:0000107	UniProtKB:P81274|ensembl:ENSP00000264126	10090	Ensembl		P
	UniProtKB	Q8VDU0	Gpsm2	involved_in	GO:0007052	mitotic spindle organization	ECO:0000250	ISS	GO_REF:0000024	UniProtKB:P81274	10090	UniProt		P
	UniProtKB	Q8VDU0	Gpsm2	involved_in	GO:0007052	mitotic spindle organization	ECO:0000266	ISO	GO_REF:0000096	UniProtKB:P81274	10090	MGI		P
	UniProtKB	Q8VDU0	Gpsm2	involved_in	GO:0007052	mitotic spindle organization	ECO:0000265	IEA	GO_REF:0000107	UniProtKB:P81274|ensembl:ENSP00000264126	10090	Ensembl		P
	UniProtKB	Q9Z0R0	Haspin	involved_in	GO:0000278	mitotic cell cycle	ECO:0000318	IBA	PMID:21873635	PANTHER:PTN000784925|PomBase:SPAC23C4.03|SGD:S000000105|SGD:S000002989|TAIR:locus:2012340|UniProtKB:Q8TF76	10090	GO_Central		P
	UniProtKB	A0A0R4J0P2	Haspin	involved_in	GO:0007064	mitotic sister chromatid cohesion	ECO:0000265	IEA	GO_REF:0000107	UniProtKB:Q8TF76|ensembl:ENSP00000325290	10090	Ensembl		P
	UniProtKB	Q9Z0R0	Haspin	involved_in	GO:0007064	mitotic sister chromatid cohesion	ECO:0000250	ISS	GO_REF:0000024	UniProtKB:Q8TF76	10090	UniProt		P
	UniProtKB	Q9Z0R0	Haspin	involved_in	GO:0007064	mitotic sister chromatid cohesion	ECO:0000266	ISO	GO_REF:0000096	UniProtKB:Q8TF76	10090	MGI		P
	UniProtKB	A0A0R4J0P2	Haspin	involved_in	GO:0007094	mitotic spindle assembly checkpoint signaling	ECO:0000265	IEA	GO_REF:0000107	UniProtKB:Q8TF76|ensembl:ENSP00000325290	10090	Ensembl		P
	UniProtKB	Q9Z0R0	Haspin	involved_in	GO:0007094	mitotic spindle assembly checkpoint signaling	ECO:0000250	ISS	GO_REF:0000024	UniProtKB:Q8TF76	10090	UniProt		P
	UniProtKB	Q9Z0R0	Haspin	involved_in	GO:0007094	mitotic spindle assembly checkpoint signaling	ECO:0000266	ISO	GO_REF:0000096	UniProtKB:Q8TF76	10090	MGI		P
	UniProtKB	Q8K1K9	Hinfp	involved_in	GO:0000082	G1/S transition of mitotic cell cycle	ECO:0000266	ISO	GO_REF:0000096	UniProtKB:Q9BQA5	10090	MGI		P
	UniProtKB	Q8K1K9	Hinfp	involved_in	GO:0000082	G1/S transition of mitotic cell cycle	ECO:0000265	IEA	GO_REF:0000107	UniProtKB:Q9BQA5|ensembl:ENSP00000318085	10090	Ensembl		P
	UniProtKB	Q8K1K9	Hinfp	involved_in	GO:0000082	G1/S transition of mitotic cell cycle	ECO:0000250	ISS	GO_REF:0000024	UniProtKB:Q9BQA5	10090	UniProt		P
	UniProtKB	Q8K1K9	Hinfp	involved_in	GO:0000083	regulation of transcription involved in G1/S transition of mitotic cell cycle	ECO:0000266	ISO	GO_REF:0000096	UniProtKB:Q9BQA5	10090	MGI		P
	UniProtKB	Q8K1K9	Hinfp	involved_in	GO:0000083	regulation of transcription involved in G1/S transition of mitotic cell cycle	ECO:0000265	IEA	GO_REF:0000107	UniProtKB:Q9BQA5|ensembl:ENSP00000318085	10090	Ensembl		P
	UniProtKB	Q8K1K9	Hinfp	involved_in	GO:0000083	regulation of transcription involved in G1/S transition of mitotic cell cycle	ECO:0000250	ISS	GO_REF:0000024	UniProtKB:Q9BQA5	10090	UniProt		P
	UniProtKB	Q62424	Hoxa13	involved_in	GO:0140014	mitotic nuclear division	ECO:0000315	IMP	PMID:12783783	MGI:MGI:2152356	10090	MGI		P
	UniProtKB	Q62424	Hoxa13	involved_in	GO:0140014	mitotic nuclear division	ECO:0000315	IMP	PMID:12783783	MGI:MGI:2152356	10090	MGI		P
	UniProtKB	P63017	Hspa8	involved_in	GO:0000082	G1/S transition of mitotic cell cycle	ECO:0000265	IEA	GO_REF:0000107	UniProtKB:P63018|ensembl:ENSRNOP00000042159	10090	Ensembl		P
	UniProtKB	G3X9H5	Htt	involved_in	GO:0000132	establishment of mitotic spindle orientation	ECO:0000265	IEA	GO_REF:0000107	UniProtKB:P42858|ensembl:ENSP00000347184	10090	Ensembl		P
	UniProtKB	P42859	Htt	involved_in	GO:0000132	establishment of mitotic spindle orientation	ECO:0000266	ISO	GO_REF:0000096	UniProtKB:P42858	10090	MGI		P
	UniProtKB	Q8BQY8	Hus1	involved_in	GO:0031573	mitotic intra-S DNA damage checkpoint signaling	ECO:0000318	IBA	PMID:21873635	PANTHER:PTN000307391|PomBase:SPAC20G4.04c	10090	GO_Central		P
	UniProtKB	Q8BQY8	Hus1	involved_in	GO:0033314	mitotic DNA replication checkpoint signaling	ECO:0000318	IBA	PMID:21873635	PANTHER:PTN000307391|PomBase:SPAC20G4.04c	10090	GO_Central		P
	UniProtKB	Q8K572	Hus1b	involved_in	GO:0031573	mitotic intra-S DNA damage checkpoint signaling	ECO:0000318	IBA	PMID:21873635	PANTHER:PTN000307391|PomBase:SPAC20G4.04c	10090	GO_Central		P
	UniProtKB	Q8K572	Hus1b	involved_in	GO:0033314	mitotic DNA replication checkpoint signaling	ECO:0000318	IBA	PMID:21873635	PANTHER:PTN000307391|PomBase:SPAC20G4.04c	10090	GO_Central		P
	UniProtKB	P41139	Id4	involved_in	GO:0000082	G1/S transition of mitotic cell cycle	ECO:0000315	IMP	PMID:15469968	MGI:MGI:3505549	10090	MGI		P
	UniProtKB	P46694	Ier3	involved_in	GO:0007095	mitotic G2 DNA damage checkpoint signaling	ECO:0000315	IMP	PMID:20467439	MGI:MGI:3773690	10090	MGI		P
	UniProtKB	Q60751	Igf1r	involved_in	GO:0140014	mitotic nuclear division	ECO:0000315	IMP	PMID:23906066		10090	MGI		P
	UniProtKB	Q60751	Igf1r	involved_in	GO:0140014	mitotic nuclear division	ECO:0000315	IMP	PMID:23906066		10090	MGI		P
	UniProtKB	Q9Z1M8	Ik	involved_in	GO:0000278	mitotic cell cycle	ECO:0000250	ISS	GO_REF:0000024	UniProtKB:Q13123	10090	UniProt		P
	UniProtKB	Q9Z1M8	Ik	involved_in	GO:0000278	mitotic cell cycle	ECO:0000266	ISO	GO_REF:0000096	UniProtKB:Q13123	10090	MGI		P
	UniProtKB	Q9Z1M8	Ik	involved_in	GO:0000278	mitotic cell cycle	ECO:0000265	IEA	GO_REF:0000107	UniProtKB:Q13123|ensembl:ENSP00000396301	10090	Ensembl		P
	UniProtKB	Q9Z1M8	Ik	involved_in	GO:0007094	mitotic spindle assembly checkpoint signaling	ECO:0000250	ISS	GO_REF:0000024	UniProtKB:Q13123	10090	UniProt		P
	UniProtKB	Q9Z1M8	Ik	involved_in	GO:0007094	mitotic spindle assembly checkpoint signaling	ECO:0000266	ISO	GO_REF:0000096	UniProtKB:Q13123	10090	MGI		P
	UniProtKB	Q9Z1M8	Ik	involved_in	GO:0007094	mitotic spindle assembly checkpoint signaling	ECO:0000265	IEA	GO_REF:0000107	UniProtKB:Q13123|ensembl:ENSP00000396301	10090	Ensembl		P
	UniProtKB	A0A494B9T7	Incenp	involved_in	GO:0000070	mitotic sister chromatid segregation	ECO:0000256	IEA	GO_REF:0000002	InterPro:IPR039130	10090	InterPro		P
	UniProtKB	A0A494BAW4	Incenp	involved_in	GO:0000070	mitotic sister chromatid segregation	ECO:0000256	IEA	GO_REF:0000002	InterPro:IPR039130	10090	InterPro		P
	UniProtKB	Q9WU62	Incenp	involved_in	GO:0000070	mitotic sister chromatid segregation	ECO:0000256	IEA	GO_REF:0000002	InterPro:IPR039130	10090	InterPro		P
	UniProtKB	Q9WU62	Incenp	involved_in	GO:0000278	mitotic cell cycle	ECO:0005547	IC	PMID:17956729		10090	ComplexPortal		P
	UniProtKB	Q9WU62	Incenp	involved_in	GO:0000281	mitotic cytokinesis	ECO:0000318	IBA	PMID:21873635	FB:FBgn0260991|PANTHER:PTN000994130|UniProtKB:Q9NQS7|WB:WBGene00002047	10090	GO_Central		P
	UniProtKB	Q9WU62	Incenp	involved_in	GO:0000281	mitotic cytokinesis	ECO:0000266	ISO	GO_REF:0000096	UniProtKB:Q9NQS7	10090	MGI		P
	UniProtKB	Q9WU62	Incenp	involved_in	GO:0000281	mitotic cytokinesis	ECO:0000265	IEA	GO_REF:0000107	UniProtKB:Q9NQS7|ensembl:ENSP00000378295	10090	Ensembl		P
	UniProtKB	Q9WU62	Incenp	involved_in	GO:0000281	mitotic cytokinesis	ECO:0005547	IC	PMID:17956729		10090	ComplexPortal		P
	UniProtKB	Q9WU62	Incenp	involved_in	GO:0000281	mitotic cytokinesis	ECO:0000250	ISS	GO_REF:0000024	UniProtKB:Q9NQS7	10090	UniProt		P
	UniProtKB	Q9WU62	Incenp	involved_in	GO:0007052	mitotic spindle organization	ECO:0005547	IC	PMID:17956729		10090	ComplexPortal		P
	UniProtKB	Q9WU62	Incenp	involved_in	GO:0051256	mitotic spindle midzone assembly	ECO:0005547	IC	PMID:17956729		10090	ComplexPortal		P
	UniProtKB	Q3TXT3	Inip	involved_in	GO:0044818	mitotic G2/M transition checkpoint	ECO:0000266	ISO	GO_REF:0000096	UniProtKB:Q9NRY2	10090	MGI		P
	UniProtKB	Q3TXT3	Inip	involved_in	GO:0044818	mitotic G2/M transition checkpoint	ECO:0000265	IEA	GO_REF:0000107	UniProtKB:Q9NRY2|ensembl:ENSP00000363360	10090	Ensembl		P
	UniProtKB	Q6ZPV2	Ino80	involved_in	GO:0000070	mitotic sister chromatid segregation	ECO:0000266	ISO	GO_REF:0000096	UniProtKB:Q9ULG1	10090	MGI		P
	UniProtKB	Q6ZPV2	Ino80	involved_in	GO:0000070	mitotic sister chromatid segregation	ECO:0000265	IEA	GO_REF:0000107	UniProtKB:Q9ULG1|ensembl:ENSP00000497609	10090	Ensembl		P
	UniProtKB	Q6P549	Inppl1	involved_in	GO:0000132	establishment of mitotic spindle orientation	ECO:0000250	ISS	GO_REF:0000024	UniProtKB:F1PNY0	10090	UniProt		P
	UniProtKB	Q3HNM7	Insc	involved_in	GO:0000132	establishment of mitotic spindle orientation	ECO:0000318	IBA	PMID:21873635	MGI:MGI:1917942|PANTHER:PTN000483397	10090	GO_Central		P
	UniProtKB	Q8QZV7	IntS13	involved_in	GO:0007052	mitotic spindle organization	ECO:0000266	ISO	GO_REF:0000008	UniProtKB:Q9NVM9	10090	MGI		P
	UniProtKB	Q8QZV7	IntS13	involved_in	GO:0007052	mitotic spindle organization	ECO:0000265	IEA	GO_REF:0000107	UniProtKB:Q9NVM9|ensembl:ENSP00000261191	10090	Ensembl		P
	UniProtKB	Q7TPD0	Ints3	involved_in	GO:0044818	mitotic G2/M transition checkpoint	ECO:0000266	ISO	GO_REF:0000096	UniProtKB:Q68E01	10090	MGI		P
	UniProtKB	Q7TPD0	Ints3	involved_in	GO:0044818	mitotic G2/M transition checkpoint	ECO:0000265	IEA	GO_REF:0000107	UniProtKB:Q68E01|ensembl:ENSP00000318641	10090	Ensembl		P
	UniProtKB	Q7TPD0	Ints3	involved_in	GO:0044818	mitotic G2/M transition checkpoint	ECO:0000250	ISS	GO_REF:0000024	UniProtKB:Q68E01	10090	UniProt		P
	UniProtKB	A0A0A6YXJ2	Iqgap3	involved_in	GO:0000082	G1/S transition of mitotic cell cycle	ECO:0000315	IMP	PMID:18604197		10090	MGI		P
	UniProtKB	B9EKT6	Iqgap3	involved_in	GO:0000082	G1/S transition of mitotic cell cycle	ECO:0000315	IMP	PMID:18604197		10090	MGI		P
	UniProtKB	F8VQ29	Iqgap3	involved_in	GO:0000082	G1/S transition of mitotic cell cycle	ECO:0000315	IMP	PMID:18604197		10090	MGI		P
	UniProtKB	Q3UQP1	Iqgap3	involved_in	GO:0000082	G1/S transition of mitotic cell cycle	ECO:0000315	IMP	PMID:18604197		10090	MGI		P
	UniProtKB	P09055	Itgb1	involved_in	GO:0000082	G1/S transition of mitotic cell cycle	ECO:0000315	IMP	PMID:12957148	MGI:MGI:1926498	10090	MGI		P
	UniProtKB	P09055	Itgb1	involved_in	GO:0000132	establishment of mitotic spindle orientation	ECO:0000266	ISO	GO_REF:0000096	UniProtKB:P05556	10090	MGI		P
	UniProtKB	P09055	Itgb1	involved_in	GO:0000132	establishment of mitotic spindle orientation	ECO:0000265	IEA	GO_REF:0000107	UniProtKB:P05556|ensembl:ENSP00000303351	10090	Ensembl		P
	UniProtKB	O88824	Jtb	involved_in	GO:0000278	mitotic cell cycle	ECO:0000250	ISS	GO_REF:0000024	UniProtKB:O76095	10090	UniProt		P
	UniProtKB	O88824	Jtb	involved_in	GO:0000278	mitotic cell cycle	ECO:0000266	ISO	GO_REF:0000096	UniProtKB:O76095	10090	MGI		P
	UniProtKB	O88824	Jtb	involved_in	GO:0000278	mitotic cell cycle	ECO:0000265	IEA	GO_REF:0000107	UniProtKB:O76095|ensembl:ENSP00000271843	10090	Ensembl		P
	UniProtKB	Q542D4	Jtb	involved_in	GO:0000278	mitotic cell cycle	ECO:0000265	IEA	GO_REF:0000107	UniProtKB:O76095|ensembl:ENSP00000271843	10090	Ensembl		P
	UniProtKB	O88824	Jtb	involved_in	GO:0000281	mitotic cytokinesis	ECO:0000318	IBA	PMID:21873635	PANTHER:PTN002294351|UniProtKB:O76095	10090	GO_Central		P
	UniProtKB	O88824	Jtb	involved_in	GO:0000281	mitotic cytokinesis	ECO:0000250	ISS	GO_REF:0000024	UniProtKB:O76095	10090	UniProt		P
	UniProtKB	O88824	Jtb	involved_in	GO:0000281	mitotic cytokinesis	ECO:0000266	ISO	GO_REF:0000096	UniProtKB:O76095	10090	MGI		P
	UniProtKB	O88824	Jtb	involved_in	GO:0000281	mitotic cytokinesis	ECO:0000265	IEA	GO_REF:0000107	UniProtKB:O76095|ensembl:ENSP00000271843	10090	Ensembl		P
	UniProtKB	Q542D4	Jtb	involved_in	GO:0000281	mitotic cytokinesis	ECO:0000265	IEA	GO_REF:0000107	UniProtKB:O76095|ensembl:ENSP00000271843	10090	Ensembl		P
	UniProtKB	Q8CID0	Kat14	involved_in	GO:0000086	G2/M transition of mitotic cell cycle	ECO:0000315	IMP	PMID:19103755	MGI:MGI:3836392	10090	MGI		P
	UniProtKB	Q3UJQ1	Kat5	involved_in	GO:0000132	establishment of mitotic spindle orientation	ECO:0000265	IEA	GO_REF:0000107	UniProtKB:Q92993|ensembl:ENSP00000340330	10090	Ensembl		P
	UniProtKB	Q8CHK4	Kat5	involved_in	GO:0000132	establishment of mitotic spindle orientation	ECO:0000250	ISS	GO_REF:0000024	UniProtKB:Q92993	10090	UniProt		P
	UniProtKB	Q8CHK4	Kat5	involved_in	GO:0000132	establishment of mitotic spindle orientation	ECO:0000266	ISO	GO_REF:0000096	UniProtKB:Q92993	10090	MGI		P
	UniProtKB	Q8CHK4	Kat5	involved_in	GO:0000132	establishment of mitotic spindle orientation	ECO:0000265	IEA	GO_REF:0000107	UniProtKB:Q92993|ensembl:ENSP00000340330	10090	Ensembl		P
	UniProtKB	Q8BG40	Katnb1	involved_in	GO:0007079	mitotic chromosome movement towards spindle pole	ECO:0000256	IEA	GO_REF:0000104	UniRule:UR000107263	10090	UniProt		P
	UniProtKB	Q9CXT6	Kdm8	involved_in	GO:0000086	G2/M transition of mitotic cell cycle	ECO:0000250	ISS	GO_REF:0000024	UniProtKB:Q8N371	10090	UniProt		P
	UniProtKB	Q9CXT6	Kdm8	involved_in	GO:0000086	G2/M transition of mitotic cell cycle	ECO:0000266	ISO	GO_REF:0000096	UniProtKB:Q8N371	10090	MGI		P
	UniProtKB	Q9CXT6	Kdm8	involved_in	GO:0000086	G2/M transition of mitotic cell cycle	ECO:0000265	IEA	GO_REF:0000107	UniProtKB:Q8N371|ensembl:ENSP00000286096	10090	Ensembl		P
	UniProtKB	Q9CWU5	Khdc3	involved_in	GO:0007094	mitotic spindle assembly checkpoint signaling	ECO:0000315	IMP	PMID:19376971	MGI:MGI:3844604	10090	MGI		P
	UniProtKB	Q9CWU5	Khdc3	involved_in	GO:0090307	mitotic spindle assembly	ECO:0000315	IMP	PMID:19376971	MGI:MGI:3844604	10090	MGI		P
	UniProtKB	Q6P9P6	Kif11	involved_in	GO:0000070	mitotic sister chromatid segregation	ECO:0000318	IBA	PMID:21873635	PANTHER:PTN000649234|PomBase:SPAC25G10.07c|SGD:S000000159|SGD:S000000787|UniProtKB:P17120	10090	GO_Central		P
	UniProtKB	Q6P9P6	Kif11	involved_in	GO:0007100	mitotic centrosome separation	ECO:0000315	IMP	PMID:12840069		10090	MGI		P
	UniProtKB	Q6P9P6	Kif11	involved_in	GO:0090307	mitotic spindle assembly	ECO:0000318	IBA	PMID:21873635	PANTHER:PTN000649234|PomBase:SPAC25G10.07c|SGD:S000000159|SGD:S000000787|UniProtKB:P17120|UniProtKB:P52732	10090	GO_Central		P
	UniProtKB	Q6P9P6	Kif11	involved_in	GO:0090307	mitotic spindle assembly	ECO:0000266	ISO	GO_REF:0000096	UniProtKB:P52732	10090	MGI		P
	UniProtKB	Q6P9P6	Kif11	involved_in	GO:0090307	mitotic spindle assembly	ECO:0000265	IEA	GO_REF:0000107	UniProtKB:P52732|ensembl:ENSP00000260731	10090	Ensembl		P
	UniProtKB	Q6P9P6	Kif11	involved_in	GO:0090307	mitotic spindle assembly	ECO:0000250	ISS	GO_REF:0000024	UniProtKB:P52732	10090	UniProt		P
	UniProtKB	L0N7N1	Kif14	involved_in	GO:0007080	mitotic metaphase plate congression	ECO:0000250	ISS	GO_REF:0000024	UniProtKB:Q15058	10090	UniProt		P
	UniProtKB	L0N7N1	Kif14	involved_in	GO:0007080	mitotic metaphase plate congression	ECO:0000266	ISO	GO_REF:0000096	UniProtKB:Q15058	10090	MGI		P
	UniProtKB	L0N7N1	Kif14	involved_in	GO:0007080	mitotic metaphase plate congression	ECO:0000265	IEA	GO_REF:0000107	UniProtKB:Q15058|ensembl:ENSP00000356319	10090	Ensembl		P
	UniProtKB	Q91WD7	Kif18a	involved_in	GO:0000070	mitotic sister chromatid segregation	ECO:0000318	IBA	PMID:21873635	MGI:MGI:2446977|PANTHER:PTN000649974|PomBase:SPBC1685.15c|PomBase:SPBC2F12.13|UniProtKB:Q8NI77	10090	GO_Central		P
	UniProtKB	Q91WD7	Kif18a	involved_in	GO:0007080	mitotic metaphase plate congression	ECO:0000250	ISS	GO_REF:0000024	UniProtKB:Q8NI77	10090	UniProt		P
	UniProtKB	Q91WD7	Kif18a	involved_in	GO:0007080	mitotic metaphase plate congression	ECO:0000266	ISO	GO_REF:0000096	UniProtKB:Q8NI77	10090	MGI		P
	UniProtKB	Q91WD7	Kif18a	involved_in	GO:0007080	mitotic metaphase plate congression	ECO:0000315	IMP	PMID:20981276		10090	MGI		P
	UniProtKB	Q91WD7	Kif18a	involved_in	GO:0007080	mitotic metaphase plate congression	ECO:0000265	IEA	GO_REF:0000107	UniProtKB:Q8NI77|ensembl:ENSP00000263181	10090	Ensembl		P
	UniProtKB	Q6PFD6	Kif18b	involved_in	GO:0000070	mitotic sister chromatid segregation	ECO:0000318	IBA	PMID:21873635	MGI:MGI:2446977|PANTHER:PTN000649974|PomBase:SPBC1685.15c|PomBase:SPBC2F12.13|UniProtKB:Q8NI77	10090	GO_Central		P
	UniProtKB	Q6PFD6	Kif18b	involved_in	GO:0000278	mitotic cell cycle	ECO:0000250	ISS	GO_REF:0000024	UniProtKB:Q86Y91	10090	UniProt		P
	UniProtKB	Q6PFD6	Kif18b	involved_in	GO:0000278	mitotic cell cycle	ECO:0000266	ISO	GO_REF:0000096	UniProtKB:Q86Y91	10090	MGI		P
	UniProtKB	Q6PFD6	Kif18b	involved_in	GO:0000278	mitotic cell cycle	ECO:0000265	IEA	GO_REF:0000107	UniProtKB:Q86Y91|ensembl:ENSP00000465992	10090	Ensembl		P
	UniProtKB	A0A494B9Q9	Kif20a	involved_in	GO:0000281	mitotic cytokinesis	ECO:0000256	IEA	GO_REF:0000002	InterPro:IPR027326	10090	InterPro		P
	UniProtKB	A0A494BBG6	Kif20a	involved_in	GO:0000281	mitotic cytokinesis	ECO:0000256	IEA	GO_REF:0000002	InterPro:IPR027326	10090	InterPro		P
	UniProtKB	P97329	Kif20a	involved_in	GO:0000281	mitotic cytokinesis	ECO:0000250	ISS	GO_REF:0000024	UniProtKB:O95235	10090	UniProt		P
	UniProtKB	P97329	Kif20a	involved_in	GO:0000281	mitotic cytokinesis	ECO:0000256	IEA	GO_REF:0000002	InterPro:IPR027326	10090	InterPro		P
	UniProtKB	P97329	Kif20a	involved_in	GO:0000281	mitotic cytokinesis	ECO:0000266	ISO	GO_REF:0000096	UniProtKB:O95235	10090	MGI		P
	UniProtKB	P97329	Kif20a	involved_in	GO:0000281	mitotic cytokinesis	ECO:0000265	IEA	GO_REF:0000107	UniProtKB:O95235|ensembl:ENSP00000378356	10090	Ensembl		P
	UniProtKB	P97329	Kif20a	involved_in	GO:0061952	midbody abscission	ECO:0000250	ISS	GO_REF:0000024	UniProtKB:O95235	10090	UniProt		P
	UniProtKB	P97329	Kif20a	involved_in	GO:0061952	midbody abscission	ECO:0000266	ISO	GO_REF:0000096	UniProtKB:O95235	10090	MGI		P
	UniProtKB	P97329	Kif20a	involved_in	GO:0061952	midbody abscission	ECO:0000265	IEA	GO_REF:0000107	UniProtKB:O95235|ensembl:ENSP00000378356	10090	Ensembl		P
	UniProtKB	Q3V300	Kif22	involved_in	GO:0007080	mitotic metaphase plate congression	ECO:0000250	ISS	GO_REF:0000024	UniProtKB:Q14807	10090	UniProt		P
	UniProtKB	Q3V300	Kif22	involved_in	GO:0007080	mitotic metaphase plate congression	ECO:0000266	ISO	GO_REF:0000096	UniProtKB:Q14807	10090	MGI		P
	UniProtKB	Q3V300	Kif22	involved_in	GO:0007080	mitotic metaphase plate congression	ECO:0000265	IEA	GO_REF:0000107	UniProtKB:Q14807|ensembl:ENSP00000160827	10090	Ensembl		P
	UniProtKB	E9Q5G3	Kif23	involved_in	GO:0000281	mitotic cytokinesis	ECO:0000250	ISS	GO_REF:0000024	UniProtKB:Q02241	10090	UniProt		P
	UniProtKB	E9Q5G3	Kif23	involved_in	GO:0000281	mitotic cytokinesis	ECO:0000266	ISO	GO_REF:0000096	UniProtKB:Q02241	10090	MGI		P
	UniProtKB	E9Q5G3	Kif23	involved_in	GO:0051256	mitotic spindle midzone assembly	ECO:0000318	IBA	PMID:21873635	FB:FBgn0011692|PANTHER:PTN001189481|UniProtKB:Q02241|WB:WBGene00006974	10090	GO_Central		P
	UniProtKB	E9Q5G3	Kif23	involved_in	GO:0051256	mitotic spindle midzone assembly	ECO:0000266	ISO	GO_REF:0000096	UniProtKB:Q02241	10090	MGI		P
	UniProtKB	E0CZ72	Kif2a	involved_in	GO:0007052	mitotic spindle organization	ECO:0000265	IEA	GO_REF:0000107	UniProtKB:O00139|ensembl:ENSP00000385000	10090	Ensembl		P
	UniProtKB	P28740	Kif2a	involved_in	GO:0007052	mitotic spindle organization	ECO:0000250	ISS	GO_REF:0000024	UniProtKB:O00139	10090	UniProt		P
	UniProtKB	P28740	Kif2a	involved_in	GO:0007052	mitotic spindle organization	ECO:0000266	ISO	GO_REF:0000096	UniProtKB:O00139	10090	MGI		P
	UniProtKB	E0CZ72	Kif2a	involved_in	GO:0090307	mitotic spindle assembly	ECO:0000265	IEA	GO_REF:0000107	UniProtKB:O00139|ensembl:ENSP00000385000	10090	Ensembl		P
	UniProtKB	P28740	Kif2a	involved_in	GO:0090307	mitotic spindle assembly	ECO:0000250	ISS	GO_REF:0000024	UniProtKB:O00139	10090	UniProt		P
	UniProtKB	P28740	Kif2a	involved_in	GO:0090307	mitotic spindle assembly	ECO:0000266	ISO	GO_REF:0000096	UniProtKB:O00139	10090	MGI		P
	UniProtKB	Q922S8	Kif2c	involved_in	GO:0007080	mitotic metaphase plate congression	ECO:0000250	ISS	GO_REF:0000024	UniProtKB:Q99661	10090	UniProt		P
	UniProtKB	Q922S8	Kif2c	involved_in	GO:0007080	mitotic metaphase plate congression	ECO:0000266	ISO	GO_REF:0000096	UniProtKB:Q99661	10090	MGI		P
	UniProtKB	Q922S8	Kif2c	involved_in	GO:0007080	mitotic metaphase plate congression	ECO:0000265	IEA	GO_REF:0000107	UniProtKB:Q99661|ensembl:ENSP00000361298	10090	Ensembl		P
	UniProtKB	Q922S8	Kif2c	involved_in	GO:0051315	attachment of mitotic spindle microtubules to kinetochore	ECO:0000250	ISS	GO_REF:0000024	UniProtKB:Q99661	10090	UniProt		P
	UniProtKB	Q922S8	Kif2c	involved_in	GO:0051315	attachment of mitotic spindle microtubules to kinetochore	ECO:0000266	ISO	GO_REF:0000096	UniProtKB:Q99661	10090	MGI		P
	UniProtKB	Q922S8	Kif2c	involved_in	GO:0051315	attachment of mitotic spindle microtubules to kinetochore	ECO:0000265	IEA	GO_REF:0000107	UniProtKB:Q99661|ensembl:ENSP00000361298	10090	Ensembl		P
	UniProtKB	Q3UHC4	Kif3b	involved_in	GO:0090307	mitotic spindle assembly	ECO:0000265	IEA	GO_REF:0000107	UniProtKB:O15066|ensembl:ENSP00000364864	10090	Ensembl		P
	UniProtKB	Q61771	Kif3b	involved_in	GO:0090307	mitotic spindle assembly	ECO:0000266	ISO	GO_REF:0000096	UniProtKB:O15066	10090	MGI		P
	UniProtKB	Q61771	Kif3b	involved_in	GO:0090307	mitotic spindle assembly	ECO:0000265	IEA	GO_REF:0000107	UniProtKB:O15066|ensembl:ENSP00000364864	10090	Ensembl		P
	UniProtKB	P33174	Kif4	involved_in	GO:0000281	mitotic cytokinesis	ECO:0000250	ISS	GO_REF:0000024	UniProtKB:O95239	10090	UniProt		P
	UniProtKB	P33174	Kif4	involved_in	GO:0000281	mitotic cytokinesis	ECO:0000265	IEA	GO_REF:0000107	UniProtKB:O95239|ensembl:ENSP00000363524	10090	Ensembl		P
	UniProtKB	P33174	Kif4	involved_in	GO:0007052	mitotic spindle organization	ECO:0000318	IBA	PMID:21873635	FB:FBgn0011606|PANTHER:PTN002516211|UniProtKB:O95239|UniProtKB:Q2VIQ3	10090	GO_Central		P
	UniProtKB	P33174	Kif4	involved_in	GO:0051256	mitotic spindle midzone assembly	ECO:0000250	ISS	GO_REF:0000024	UniProtKB:O95239	10090	UniProt		P
	UniProtKB	P33174	Kif4	involved_in	GO:0051256	mitotic spindle midzone assembly	ECO:0000265	IEA	GO_REF:0000107	UniProtKB:O95239|ensembl:ENSP00000363524	10090	Ensembl		P
	UniProtKB	Q9QWT9	Kifc1	involved_in	GO:0007080	mitotic metaphase plate congression	ECO:0000250	ISS	GO_REF:0000024	UniProtKB:Q9BW19	10090	UniProt		P
	UniProtKB	Q9QWT9	Kifc1	involved_in	GO:0007080	mitotic metaphase plate congression	ECO:0000266	ISO	GO_REF:0000096	UniProtKB:Q9BW19	10090	MGI		P
	UniProtKB	Q9QWT9	Kifc1	involved_in	GO:0090307	mitotic spindle assembly	ECO:0000318	IBA	PMID:21873635	FB:FBgn0002924|PANTHER:PTN001537590|PomBase:SPAC664.10|UniProtKB:P28739|UniProtKB:Q9BW19	10090	GO_Central		P
	UniProtKB	Q9QWT9	Kifc1	involved_in	GO:0090307	mitotic spindle assembly	ECO:0000250	ISS	GO_REF:0000024	UniProtKB:Q9BW19	10090	UniProt		P
	UniProtKB	Q9QWT9	Kifc1	involved_in	GO:0090307	mitotic spindle assembly	ECO:0000266	ISO	GO_REF:0000096	UniProtKB:Q9BW19	10090	MGI		P
	UniProtKB	O08672	Kifc2	involved_in	GO:0090307	mitotic spindle assembly	ECO:0000318	IBA	PMID:21873635	FB:FBgn0002924|PANTHER:PTN001537590|PomBase:SPAC664.10|UniProtKB:P28739|UniProtKB:Q9BW19	10090	GO_Central		P
	UniProtKB	E9PUA5	Kifc5b	involved_in	GO:0007080	mitotic metaphase plate congression	ECO:0000266	ISO	GO_REF:0000096	UniProtKB:Q9BW19	10090	MGI		P
	UniProtKB	E9PUA5	Kifc5b	involved_in	GO:0090307	mitotic spindle assembly	ECO:0000318	IBA	PMID:21873635	FB:FBgn0002924|PANTHER:PTN001537590|PomBase:SPAC664.10|UniProtKB:P28739|UniProtKB:Q9BW19	10090	GO_Central		P
	UniProtKB	E9PUA5	Kifc5b	involved_in	GO:0090307	mitotic spindle assembly	ECO:0000266	ISO	GO_REF:0000096	UniProtKB:Q9BW19	10090	MGI		P
	UniProtKB	Q8K1S5	Klf11	involved_in	GO:0000083	regulation of transcription involved in G1/S transition of mitotic cell cycle	ECO:0000266	ISO	GO_REF:0000096	UniProtKB:O14901	10090	MGI		P
	UniProtKB	Q8K1S5	Klf11	involved_in	GO:0000083	regulation of transcription involved in G1/S transition of mitotic cell cycle	ECO:0000265	IEA	GO_REF:0000107	UniProtKB:O14901|ensembl:ENSP00000307023	10090	Ensembl		P
	UniProtKB	Q9D2D9	Klhdc8b	involved_in	GO:0140014	mitotic nuclear division	ECO:0000318	IBA	PMID:21873635	PANTHER:PTN002921990|UniProtKB:Q8IXV7	10090	GO_Central		P
	UniProtKB	Q9D2D9	Klhdc8b	involved_in	GO:0140014	mitotic nuclear division	ECO:0000266	ISO	GO_REF:0000096	UniProtKB:Q8IXV7	10090	MGI		P
	UniProtKB	Q9D2D9	Klhdc8b	involved_in	GO:0140014	mitotic nuclear division	ECO:0000265	IEA	GO_REF:0000107	UniProtKB:Q8IXV7|ensembl:ENSP00000327468	10090	Ensembl		P
	UniProtKB	Q9D2D9	Klhdc8b	involved_in	GO:0140014	mitotic nuclear division	ECO:0000250	ISS	GO_REF:0000024	UniProtKB:Q8IXV7	10090	UniProt		P
	UniProtKB	Q9D2D9	Klhdc8b	involved_in	GO:1902410	mitotic cytokinetic process	ECO:0000318	IBA	PMID:21873635	PANTHER:PTN002921990|UniProtKB:Q8IXV7	10090	GO_Central		P
	UniProtKB	Q9D2D9	Klhdc8b	involved_in	GO:1902410	mitotic cytokinetic process	ECO:0000266	ISO	GO_REF:0000096	UniProtKB:Q8IXV7	10090	MGI		P
	UniProtKB	Q9D2D9	Klhdc8b	involved_in	GO:1902410	mitotic cytokinetic process	ECO:0000265	IEA	GO_REF:0000107	UniProtKB:Q8IXV7|ensembl:ENSP00000327468	10090	Ensembl		P
	UniProtKB	Q9D2D9	Klhdc8b	involved_in	GO:1902410	mitotic cytokinetic process	ECO:0000250	ISS	GO_REF:0000024	UniProtKB:Q8IXV7	10090	UniProt		P
	UniProtKB	Q99JN2	Klhl22	involved_in	GO:0000070	mitotic sister chromatid segregation	ECO:0000250	ISS	GO_REF:0000024	UniProtKB:Q53GT1	10090	UniProt		P
	UniProtKB	Q99JN2	Klhl22	involved_in	GO:0000070	mitotic sister chromatid segregation	ECO:0000266	ISO	GO_REF:0000096	UniProtKB:Q53GT1	10090	MGI		P
	UniProtKB	Q99JN2	Klhl22	involved_in	GO:0000070	mitotic sister chromatid segregation	ECO:0000265	IEA	GO_REF:0000107	UniProtKB:Q53GT1|ensembl:ENSP00000331682	10090	Ensembl		P
	UniProtKB	Q99JN2	Klhl22	involved_in	GO:0007094	mitotic spindle assembly checkpoint signaling	ECO:0000250	ISS	GO_REF:0000024	UniProtKB:Q53GT1	10090	UniProt		P
	UniProtKB	Q99JN2	Klhl22	involved_in	GO:0007094	mitotic spindle assembly checkpoint signaling	ECO:0000266	ISO	GO_REF:0000096	UniProtKB:Q53GT1	10090	MGI		P
	UniProtKB	Q99JN2	Klhl22	involved_in	GO:0007094	mitotic spindle assembly checkpoint signaling	ECO:0000265	IEA	GO_REF:0000107	UniProtKB:Q53GT1|ensembl:ENSP00000331682	10090	Ensembl		P
	UniProtKB	Q9D9Z1	Knstrn	involved_in	GO:0000070	mitotic sister chromatid segregation	ECO:0000318	IBA	PMID:21873635	PANTHER:PTN002841106|UniProtKB:Q9Y448	10090	GO_Central		P
	UniProtKB	Q9D9Z1	Knstrn	involved_in	GO:0000070	mitotic sister chromatid segregation	ECO:0000250	ISS	GO_REF:0000024	UniProtKB:Q9Y448	10090	UniProt		P
	UniProtKB	Q9D9Z1	Knstrn	involved_in	GO:0000070	mitotic sister chromatid segregation	ECO:0000266	ISO	GO_REF:0000096	UniProtKB:Q9Y448	10090	MGI		P
	UniProtKB	Q9D9Z1	Knstrn	involved_in	GO:0000070	mitotic sister chromatid segregation	ECO:0000265	IEA	GO_REF:0000107	UniProtKB:Q9Y448|ensembl:ENSP00000249776	10090	Ensembl		P
	UniProtKB	Q8C3Y4	Kntc1	involved_in	GO:0000070	mitotic sister chromatid segregation	ECO:0000318	IBA	PMID:21873635	FB:FBgn0003268|PANTHER:PTN001038564|WB:WBGene00018900	10090	GO_Central		P
	UniProtKB	Q8C3Y4	Kntc1	involved_in	GO:0007094	mitotic spindle assembly checkpoint signaling	ECO:0000318	IBA	PMID:21873635	FB:FBgn0003268|PANTHER:PTN001038564|UniProtKB:P50748	10090	GO_Central		P
	UniProtKB	Q8C3Y4	Kntc1	involved_in	GO:0007094	mitotic spindle assembly checkpoint signaling	ECO:0000266	ISO	GO_REF:0000096	UniProtKB:P50748	10090	MGI		P
	UniProtKB	Q8C3Y4	Kntc1	involved_in	GO:0007094	mitotic spindle assembly checkpoint signaling	ECO:0000265	IEA	GO_REF:0000107	UniProtKB:P50748|ensembl:ENSP00000328236	10090	Ensembl		P
	UniProtKB	P70168	Kpnb1	involved_in	GO:0007079	mitotic chromosome movement towards spindle pole	ECO:0000266	ISO	GO_REF:0000096	UniProtKB:Q14974	10090	MGI		P
	UniProtKB	P70168	Kpnb1	involved_in	GO:0007079	mitotic chromosome movement towards spindle pole	ECO:0000265	IEA	GO_REF:0000107	UniProtKB:Q14974|ensembl:ENSP00000290158	10090	Ensembl		P
	UniProtKB	P70168	Kpnb1	involved_in	GO:0007080	mitotic metaphase plate congression	ECO:0000266	ISO	GO_REF:0000096	UniProtKB:Q14974	10090	MGI		P
	UniProtKB	P70168	Kpnb1	involved_in	GO:0007080	mitotic metaphase plate congression	ECO:0000265	IEA	GO_REF:0000107	UniProtKB:Q14974|ensembl:ENSP00000290158	10090	Ensembl		P
	UniProtKB	P70168	Kpnb1	involved_in	GO:0040001	establishment of mitotic spindle localization	ECO:0000266	ISO	GO_REF:0000096	UniProtKB:Q14974	10090	MGI		P
	UniProtKB	P70168	Kpnb1	involved_in	GO:0040001	establishment of mitotic spindle localization	ECO:0000265	IEA	GO_REF:0000107	UniProtKB:Q14974|ensembl:ENSP00000290158	10090	Ensembl		P
	UniProtKB	P70168	Kpnb1	involved_in	GO:0090307	mitotic spindle assembly	ECO:0000266	ISO	GO_REF:0000096	UniProtKB:Q14974	10090	MGI		P
	UniProtKB	P70168	Kpnb1	involved_in	GO:0090307	mitotic spindle assembly	ECO:0000265	IEA	GO_REF:0000107	UniProtKB:Q14974|ensembl:ENSP00000290158	10090	Ensembl		P
	UniProtKB	Q8BYR2	Lats1	involved_in	GO:0000082	G1/S transition of mitotic cell cycle	ECO:0000318	IBA	PMID:21873635	MGI:MGI:1354386|PANTHER:PTN002390470|UniProtKB:Q9NRM7	10090	GO_Central		P
	UniProtKB	Q8BYR2	Lats1	involved_in	GO:0000086	G2/M transition of mitotic cell cycle	ECO:0000266	ISO	GO_REF:0000096	UniProtKB:O95835	10090	MGI		P
	UniProtKB	Q8BYR2	Lats1	involved_in	GO:0000086	G2/M transition of mitotic cell cycle	ECO:0000265	IEA	GO_REF:0000107	UniProtKB:O95835|ensembl:ENSP00000437550	10090	Ensembl		P
	UniProtKB	Q8BYR2	Lats1	involved_in	GO:0000086	G2/M transition of mitotic cell cycle	ECO:0000250	ISS	GO_REF:0000024	UniProtKB:O95835	10090	UniProt		P
	UniProtKB	Q8BYR2	Lats1	involved_in	GO:0000278	mitotic cell cycle	ECO:0000256	IEA	GO_REF:0000002	InterPro:IPR028741	10090	InterPro		P
	UniProtKB	Q7TSJ6	Lats2	involved_in	GO:0000082	G1/S transition of mitotic cell cycle	ECO:0000318	IBA	PMID:21873635	MGI:MGI:1354386|PANTHER:PTN002390470|UniProtKB:Q9NRM7	10090	GO_Central		P
	UniProtKB	Q7TSJ6	Lats2	involved_in	GO:0000082	G1/S transition of mitotic cell cycle	ECO:0000266	ISO	GO_REF:0000096	UniProtKB:Q9NRM7	10090	MGI		P
	UniProtKB	Q7TSJ6	Lats2	involved_in	GO:0000082	G1/S transition of mitotic cell cycle	ECO:0000265	IEA	GO_REF:0000107	UniProtKB:Q9NRM7|ensembl:ENSP00000372035	10090	Ensembl		P
	UniProtKB	Q7TSJ6	Lats2	involved_in	GO:0000082	G1/S transition of mitotic cell cycle	ECO:0000314	IDA	PMID:15343267		10090	UniProt		P
	UniProtKB	P37913	Lig1	involved_in	GO:1903461	Okazaki fragment processing involved in mitotic DNA replication	ECO:0000318	IBA	PMID:21873635	PANTHER:PTN000048794|PomBase:SPAC20G8.01	10090	GO_Central		P
	UniProtKB	Q8K2F8	Lsm14a	involved_in	GO:0090307	mitotic spindle assembly	ECO:0000250	ISS	GO_REF:0000024	UniProtKB:Q8ND56	10090	UniProt		P
	UniProtKB	Q8K2F8	Lsm14a	involved_in	GO:0090307	mitotic spindle assembly	ECO:0000266	ISO	GO_REF:0000096	UniProtKB:Q8ND56	10090	MGI		P
	UniProtKB	Q8K2F8	Lsm14a	involved_in	GO:0090307	mitotic spindle assembly	ECO:0000265	IEA	GO_REF:0000107	UniProtKB:Q8ND56|ensembl:ENSP00000446271	10090	Ensembl		P
	UniProtKB	A0PJT4	Lzts1	involved_in	GO:0044772	mitotic cell cycle phase transition	ECO:0000256	IEA	GO_REF:0000002	InterPro:IPR033293	10090	InterPro		P
	UniProtKB	A1L146	Lzts1	involved_in	GO:0044772	mitotic cell cycle phase transition	ECO:0000256	IEA	GO_REF:0000002	InterPro:IPR033293	10090	InterPro		P
	UniProtKB	P60853	Lzts1	involved_in	GO:0044772	mitotic cell cycle phase transition	ECO:0000256	IEA	GO_REF:0000002	InterPro:IPR033293	10090	InterPro		P
	UniProtKB	Q91YU6	Lzts2	involved_in	GO:0000281	mitotic cytokinesis	ECO:0000256	IEA	GO_REF:0000104	UniRule:UR000107530	10090	UniProt		P
	UniProtKB	Q3TDV6	Mad1l1	involved_in	GO:0007094	mitotic spindle assembly checkpoint signaling	ECO:0000256	IEA	GO_REF:0000002	InterPro:IPR008672	10090	InterPro		P
	UniProtKB	Q9WTX8	Mad1l1	involved_in	GO:0007094	mitotic spindle assembly checkpoint signaling	ECO:0000318	IBA	PMID:21873635	FB:FBgn0026326|PANTHER:PTN000570834|PomBase:SPBC3D6.04c|SGD:S000003054|UniProtKB:Q9Y6D9	10090	GO_Central		P
	UniProtKB	Q9WTX8	Mad1l1	involved_in	GO:0007094	mitotic spindle assembly checkpoint signaling	ECO:0000256	IEA	GO_REF:0000002	InterPro:IPR008672	10090	InterPro		P
	UniProtKB	Q9WTX8	Mad1l1	involved_in	GO:0007094	mitotic spindle assembly checkpoint signaling	ECO:0000266	ISO	GO_REF:0000096	UniProtKB:Q9Y6D9	10090	MGI		P
	UniProtKB	Q9WTX8	Mad1l1	involved_in	GO:0007094	mitotic spindle assembly checkpoint signaling	ECO:0000265	IEA	GO_REF:0000107	UniProtKB:Q9Y6D9|ensembl:ENSP00000265854	10090	Ensembl		P
	UniProtKB	Q9WTX8	Mad1l1	involved_in	GO:0051315	attachment of mitotic spindle microtubules to kinetochore	ECO:0000318	IBA	PMID:21873635	FB:FBgn0026326|PANTHER:PTN000570834	10090	GO_Central		P
	UniProtKB	Q9Z1B5	Mad2l1	involved_in	GO:0000070	mitotic sister chromatid segregation	ECO:0000315	IMP	PMID:10892650	MGI:MGI:2178781	10090	MGI		P
	UniProtKB	Q5HZH8	Mad2l1	involved_in	GO:0000132	establishment of mitotic spindle orientation	ECO:0000265	IEA	GO_REF:0000107	UniProtKB:Q13257|ensembl:ENSP00000296509	10090	Ensembl		P
	UniProtKB	Q9Z1B5	Mad2l1	involved_in	GO:0000132	establishment of mitotic spindle orientation	ECO:0000266	ISO	GO_REF:0000096	UniProtKB:Q13257	10090	MGI		P
	UniProtKB	Q9Z1B5	Mad2l1	involved_in	GO:0000132	establishment of mitotic spindle orientation	ECO:0000265	IEA	GO_REF:0000107	UniProtKB:Q13257|ensembl:ENSP00000296509	10090	Ensembl		P
	UniProtKB	Q5HZH8	Mad2l1	involved_in	GO:0007094	mitotic spindle assembly checkpoint signaling	ECO:0000265	IEA	GO_REF:0000107	UniProtKB:Q13257|ensembl:ENSP00000296509	10090	Ensembl		P
	UniProtKB	Q9Z1B5	Mad2l1	involved_in	GO:0007094	mitotic spindle assembly checkpoint signaling	ECO:0000318	IBA	PMID:21873635	CGD:CAL0000196404|FB:FBgn0035640|MGI:MGI:1860374|PANTHER:PTN000217420|PomBase:SPBC20F10.06|SGD:S000003567|TAIR:locus:2092125|UniProtKB:Q13257|WB:WBGene00003161	10090	GO_Central		P
	UniProtKB	Q9Z1B5	Mad2l1	involved_in	GO:0007094	mitotic spindle assembly checkpoint signaling	ECO:0000266	ISO	GO_REF:0000096	UniProtKB:Q13257	10090	MGI		P
	UniProtKB	Q9Z1B5	Mad2l1	involved_in	GO:0007094	mitotic spindle assembly checkpoint signaling	ECO:0000247	ISA	PMID:10892650	EMBL:U14132	10090	MGI		P
	UniProtKB	Q9Z1B5	Mad2l1	involved_in	GO:0007094	mitotic spindle assembly checkpoint signaling	ECO:0000315	IMP	PMID:11201745	MGI:MGI:2178781	10090	MGI		P
	UniProtKB	Q9Z1B5	Mad2l1	involved_in	GO:0007094	mitotic spindle assembly checkpoint signaling	ECO:0000265	IEA	GO_REF:0000107	UniProtKB:Q13257|ensembl:ENSP00000296509	10090	Ensembl		P
	UniProtKB	Q9Z1B5	Mad2l1	involved_in	GO:0007094	mitotic spindle assembly checkpoint signaling	ECO:0005547	IC	PMID:11535616		10090	ComplexPortal		P
	UniProtKB	Q9DCX1	Mad2l1bp	involved_in	GO:0007094	mitotic spindle assembly checkpoint signaling	ECO:0000266	ISO	PMID:12456649	RefSeq:NM_014628	10090	MGI		P
	UniProtKB	Q9DCX1	Mad2l1bp	involved_in	GO:0007094	mitotic spindle assembly checkpoint signaling	ECO:0000266	ISO	PMID:14568551	RefSeq:NM_014628	10090	MGI		P
	UniProtKB	Q8BJS7	Map10	involved_in	GO:0051256	mitotic spindle midzone assembly	ECO:0000318	IBA	PMID:21873635	PANTHER:PTN001094854|UniProtKB:Q9P2G4	10090	GO_Central		P
	UniProtKB	Q8BJS7	Map10	involved_in	GO:0051256	mitotic spindle midzone assembly	ECO:0000250	ISS	GO_REF:0000024	UniProtKB:Q9P2G4	10090	UniProt		P
	UniProtKB	Q8BJS7	Map10	involved_in	GO:0051256	mitotic spindle midzone assembly	ECO:0000266	ISO	GO_REF:0000096	UniProtKB:Q9P2G4	10090	MGI		P
	UniProtKB	Q8C052	Map1s	involved_in	GO:0007052	mitotic spindle organization	ECO:0000266	ISO	GO_REF:0000096	UniProtKB:Q66K74	10090	MGI		P
	UniProtKB	Q8C052	Map1s	involved_in	GO:0007052	mitotic spindle organization	ECO:0000265	IEA	GO_REF:0000107	UniProtKB:Q66K74|ensembl:ENSP00000325313	10090	Ensembl		P
	UniProtKB	P31938	Map2k1	involved_in	GO:0000278	mitotic cell cycle	ECO:0000266	ISO	GO_REF:0000096	RGD:70495	10090	MGI		P
	UniProtKB	P27546	Map4	involved_in	GO:0007052	mitotic spindle organization	ECO:0000314	IDA	PMID:21822276		10090	MGI		P
	UniProtKB	P27546	Map4	involved_in	GO:0007052	mitotic spindle organization	ECO:0000266	ISO	PMID:21822276	UniProtKB:P27816	10090	MGI		P
	UniProtKB	A0A0A6YVR4	Map9	involved_in	GO:0000281	mitotic cytokinesis	ECO:0000256	IEA	GO_REF:0000002	InterPro:IPR026106	10090	InterPro		P
	UniProtKB	A0A0A6YVV4	Map9	involved_in	GO:0000281	mitotic cytokinesis	ECO:0000256	IEA	GO_REF:0000002	InterPro:IPR026106	10090	InterPro		P
	UniProtKB	A0A0A6YXJ3	Map9	involved_in	GO:0000281	mitotic cytokinesis	ECO:0000256	IEA	GO_REF:0000002	InterPro:IPR026106	10090	InterPro		P
	UniProtKB	A0A0R4J2D7	Map9	involved_in	GO:0000281	mitotic cytokinesis	ECO:0000256	IEA	GO_REF:0000002	InterPro:IPR026106	10090	InterPro		P
	UniProtKB	Q3TRR0	Map9	involved_in	GO:0000281	mitotic cytokinesis	ECO:0000256	IEA	GO_REF:0000002	InterPro:IPR026106	10090	InterPro		P
	UniProtKB	Q3TRR0	Map9	involved_in	GO:0090307	mitotic spindle assembly	ECO:0000318	IBA	PMID:21873635	MGI:MGI:2442208|PANTHER:PTN002308204|UniProtKB:Q49MG5	10090	GO_Central		P
	UniProtKB	Q3TRR0	Map9	involved_in	GO:0090307	mitotic spindle assembly	ECO:0000314	IDA	PMID:18782428		10090	MGI		P
	UniProtKB	Q3TRR0	Map9	involved_in	GO:0090307	mitotic spindle assembly	ECO:0000266	ISO	GO_REF:0000096	UniProtKB:Q49MG5	10090	MGI		P
	UniProtKB	Q3TRR0	Map9	involved_in	GO:0090307	mitotic spindle assembly	ECO:0000265	IEA	GO_REF:0000107	UniProtKB:Q49MG5|ensembl:ENSP00000310593	10090	Ensembl		P
	UniProtKB	Q3U4H0	Mapre1	involved_in	GO:0000132	establishment of mitotic spindle orientation	ECO:0000265	IEA	GO_REF:0000107	UniProtKB:Q15691|ensembl:ENSP00000364721	10090	Ensembl		P
	UniProtKB	Q61166	Mapre1	involved_in	GO:0000132	establishment of mitotic spindle orientation	ECO:0000250	ISS	GO_REF:0000024	UniProtKB:Q15691	10090	UniProt		P
	UniProtKB	Q61166	Mapre1	involved_in	GO:0000132	establishment of mitotic spindle orientation	ECO:0000266	ISO	GO_REF:0000096	UniProtKB:Q15691	10090	MGI		P
	UniProtKB	Q61166	Mapre1	involved_in	GO:0000132	establishment of mitotic spindle orientation	ECO:0000265	IEA	GO_REF:0000107	UniProtKB:Q15691|ensembl:ENSP00000364721	10090	Ensembl		P
	UniProtKB	Q3U4H0	Mapre1	involved_in	GO:0051315	attachment of mitotic spindle microtubules to kinetochore	ECO:0000265	IEA	GO_REF:0000107	UniProtKB:Q15691|ensembl:ENSP00000364721	10090	Ensembl		P
	UniProtKB	Q61166	Mapre1	involved_in	GO:0051315	attachment of mitotic spindle microtubules to kinetochore	ECO:0000250	ISS	GO_REF:0000024	UniProtKB:Q15691	10090	UniProt		P
	UniProtKB	Q61166	Mapre1	involved_in	GO:0051315	attachment of mitotic spindle microtubules to kinetochore	ECO:0000266	ISO	GO_REF:0000096	UniProtKB:Q15691	10090	MGI		P
	UniProtKB	Q61166	Mapre1	involved_in	GO:0051315	attachment of mitotic spindle microtubules to kinetochore	ECO:0000265	IEA	GO_REF:0000107	UniProtKB:Q15691|ensembl:ENSP00000364721	10090	Ensembl		P
	UniProtKB	Q8C0P0	Mastl	involved_in	GO:0000086	G2/M transition of mitotic cell cycle	ECO:0000250	ISS	GO_REF:0000024	UniProtKB:Q6NTJ3	10090	UniProt		P
	UniProtKB	Q8C0P0	Mastl	involved_in	GO:0000086	G2/M transition of mitotic cell cycle	ECO:0000266	ISO	GO_REF:0000096	UniProtKB:Q96GX5	10090	MGI		P
	UniProtKB	Q8C0P0	Mastl	involved_in	GO:0000086	G2/M transition of mitotic cell cycle	ECO:0000265	IEA	GO_REF:0000107	UniProtKB:Q96GX5|ensembl:ENSP00000365107	10090	Ensembl		P
	UniProtKB	Q8C0P0	Mastl	involved_in	GO:0000278	mitotic cell cycle	ECO:0000250	ISS	GO_REF:0000024	UniProtKB:Q6NTJ3	10090	UniProt		P
	UniProtKB	Q8C0P0	Mastl	involved_in	GO:0000278	mitotic cell cycle	ECO:0000266	ISO	GO_REF:0000096	UniProtKB:Q96GX5	10090	MGI		P
	UniProtKB	Q8C0P0	Mastl	involved_in	GO:0000278	mitotic cell cycle	ECO:0000265	IEA	GO_REF:0000107	UniProtKB:Q96GX5|ensembl:ENSP00000365107	10090	Ensembl		P
	UniProtKB	A0A1D5RLR7	Mau2	involved_in	GO:0007064	mitotic sister chromatid cohesion	ECO:0000256	IEA	GO_REF:0000002	InterPro:IPR019440	10090	InterPro		P
	UniProtKB	A0A1D5RLW7	Mau2	involved_in	GO:0007064	mitotic sister chromatid cohesion	ECO:0000256	IEA	GO_REF:0000002	InterPro:IPR019440	10090	InterPro		P
	UniProtKB	Q9D2X5	Mau2	involved_in	GO:0007064	mitotic sister chromatid cohesion	ECO:0000256	IEA	GO_REF:0000002	InterPro:IPR019440	10090	InterPro		P
	UniProtKB	Z4YNA3	Mau2	involved_in	GO:0007064	mitotic sister chromatid cohesion	ECO:0000256	IEA	GO_REF:0000002	InterPro:IPR019440	10090	InterPro		P
	UniProtKB	A0A1D5RLR7	Mau2	involved_in	GO:0034088	maintenance of mitotic sister chromatid cohesion	ECO:0000265	IEA	GO_REF:0000107	UniProtKB:Q9Y6X3|ensembl:ENSP00000262815	10090	Ensembl		P
	UniProtKB	Q9D2X5	Mau2	involved_in	GO:0034088	maintenance of mitotic sister chromatid cohesion	ECO:0000318	IBA	PMID:21873635	PANTHER:PTN000483609|UniProtKB:Q9Y6X3	10090	GO_Central		P
	UniProtKB	Q9D2X5	Mau2	involved_in	GO:0034088	maintenance of mitotic sister chromatid cohesion	ECO:0000250	ISS	GO_REF:0000024	UniProtKB:Q9Y6X3	10090	UniProt		P
	UniProtKB	Q9D2X5	Mau2	involved_in	GO:0034088	maintenance of mitotic sister chromatid cohesion	ECO:0000266	ISO	GO_REF:0000096	UniProtKB:Q9Y6X3	10090	MGI		P
	UniProtKB	Q9Z2D7	Mbd4	involved_in	GO:0007095	mitotic G2 DNA damage checkpoint signaling	ECO:0000315	IMP	PMID:14614141	MGI:MGI:2684310	10090	MGI		P
	ComplexPortal	CPX-3968	mcc_mouse	involved_in	GO:0007094	mitotic spindle assembly checkpoint signaling	ECO:0005547	IC	PMID:11535616		10090	ComplexPortal		P
	UniProtKB	P97310	Mcm2	involved_in	GO:1902975	mitotic DNA replication initiation	ECO:0000318	IBA	PMID:21873635	PANTHER:PTN000179907|SGD:S000000119	10090	GO_Central		P
	UniProtKB	P25206	Mcm3	involved_in	GO:1902975	mitotic DNA replication initiation	ECO:0000318	IBA	PMID:21873635	PANTHER:PTN000179713|PomBase:SPCC1682.02c|SGD:S000000758	10090	GO_Central		P
	UniProtKB	P49717	Mcm4	involved_in	GO:1902975	mitotic DNA replication initiation	ECO:0000318	IBA	PMID:21873635	PANTHER:PTN000179968|PomBase:SPCC16A11.17	10090	GO_Central		P
	UniProtKB	P97311	Mcm6	involved_in	GO:1902969	mitotic DNA replication	ECO:0000318	IBA	PMID:21873635	PANTHER:PTN000180096|PomBase:SPBC211.04c	10090	GO_Central		P
	UniProtKB	Q7TT79	Mcph1	involved_in	GO:0000132	establishment of mitotic spindle orientation	ECO:0000315	IMP	PMID:21947081	MGI:MGI:5308745	10090	MGI		P
	UniProtKB	Q7TT79	Mcph1	involved_in	GO:0000278	mitotic cell cycle	ECO:0000318	IBA	PMID:21873635	FB:FBgn0260959|MGI:MGI:2443308|PANTHER:PTN001026970	10090	GO_Central		P
	UniProtKB	P23804	Mdm2	involved_in	GO:0006977	DNA damage response, signal transduction by p53 class mediator resulting in cell cycle arrest	ECO:0000266	ISO	GO_REF:0000096	UniProtKB:Q00987	10090	MGI		P
	UniProtKB	P23804	Mdm2	involved_in	GO:0006977	DNA damage response, signal transduction by p53 class mediator resulting in cell cycle arrest	ECO:0000265	IEA	GO_REF:0000107	UniProtKB:Q00987|ensembl:ENSP00000258149	10090	Ensembl		P
	UniProtKB	Q9Z2D6	Mecp2	involved_in	GO:0007052	mitotic spindle organization	ECO:0000266	ISO	GO_REF:0000096	UniProtKB:P51608	10090	MGI		P
	UniProtKB	Q9Z2D6	Mecp2	involved_in	GO:0007052	mitotic spindle organization	ECO:0000265	IEA	GO_REF:0000107	UniProtKB:P51608|ensembl:ENSP00000395535	10090	Ensembl		P
	UniProtKB	A0A0R4J1I3	Men1	involved_in	GO:0000278	mitotic cell cycle	ECO:0000265	IEA	GO_REF:0000107	UniProtKB:Q9WVR8|ensembl:ENSRNOP00000028592	10090	Ensembl		P
	UniProtKB	Q9CY25	Mis12	involved_in	GO:0000070	mitotic sister chromatid segregation	ECO:0000318	IBA	PMID:21873635	PANTHER:PTN001427121|PomBase:SPBC409.04c|UniProtKB:Q9H081	10090	GO_Central		P
	UniProtKB	Q9CY25	Mis12	involved_in	GO:0000278	mitotic cell cycle	ECO:0000256	IEA	GO_REF:0000002	InterPro:IPR008685	10090	InterPro		P
	UniProtKB	Q9CY25	Mis12	involved_in	GO:0051315	attachment of mitotic spindle microtubules to kinetochore	ECO:0000250	ISS	GO_REF:0000024	UniProtKB:Q9H081	10090	UniProt		P
	UniProtKB	Q9CY25	Mis12	involved_in	GO:0051315	attachment of mitotic spindle microtubules to kinetochore	ECO:0000266	ISO	GO_REF:0000096	UniProtKB:Q9H081	10090	MGI		P
	UniProtKB	Q9CY25	Mis12	involved_in	GO:0051315	attachment of mitotic spindle microtubules to kinetochore	ECO:0000265	IEA	GO_REF:0000107	UniProtKB:Q9H081|ensembl:ENSP00000484532	10090	Ensembl		P
	UniProtKB	Q9D279	Misp	involved_in	GO:0000132	establishment of mitotic spindle orientation	ECO:0000266	ISO	GO_REF:0000096	UniProtKB:Q8IVT2	10090	MGI		P
	UniProtKB	Q9D279	Misp	involved_in	GO:0000132	establishment of mitotic spindle orientation	ECO:0000265	IEA	GO_REF:0000107	UniProtKB:Q8IVT2|ensembl:ENSP00000215582	10090	Ensembl		P
	UniProtKB	Q9D279	Misp	involved_in	GO:0000132	establishment of mitotic spindle orientation	ECO:0000250	ISS	GO_REF:0000024	UniProtKB:Q8IVT2	10090	UniProt		P
	UniProtKB	Q9D279	Misp	involved_in	GO:0090307	mitotic spindle assembly	ECO:0000266	ISO	GO_REF:0000096	UniProtKB:Q8IVT2	10090	MGI		P
	UniProtKB	Q9D279	Misp	involved_in	GO:0090307	mitotic spindle assembly	ECO:0000265	IEA	GO_REF:0000107	UniProtKB:Q8IVT2|ensembl:ENSP00000215582	10090	Ensembl		P
	UniProtKB	Q9D279	Misp	involved_in	GO:0090307	mitotic spindle assembly	ECO:0000250	ISS	GO_REF:0000024	UniProtKB:Q8IVT2	10090	UniProt		P
	UniProtKB	Q8VDV8	Mitd1	involved_in	GO:0000281	mitotic cytokinesis	ECO:0000266	ISO	GO_REF:0000096	UniProtKB:Q8WV92	10090	MGI		P
	UniProtKB	Q8VDV8	Mitd1	involved_in	GO:0000281	mitotic cytokinesis	ECO:0000265	IEA	GO_REF:0000107	UniProtKB:Q8WV92|ensembl:ENSP00000289359	10090	Ensembl		P
	UniProtKB	Q8VDV8	Mitd1	involved_in	GO:0061952	midbody abscission	ECO:0000318	IBA	PMID:21873635	PANTHER:PTN000476834|UniProtKB:Q8WV92	10090	GO_Central		P
	UniProtKB	Q8VDV8	Mitd1	involved_in	GO:0061952	midbody abscission	ECO:0000266	ISO	GO_REF:0000096	UniProtKB:Q8WV92	10090	MGI		P
	UniProtKB	Q8VDV8	Mitd1	involved_in	GO:0061952	midbody abscission	ECO:0000265	IEA	GO_REF:0000107	UniProtKB:Q8WV92|ensembl:ENSP00000289359	10090	Ensembl		P
	UniProtKB	P51949	Mnat1	involved_in	GO:0000082	G1/S transition of mitotic cell cycle	ECO:0000266	ISO	GO_REF:0000096	RGD:628874	10090	MGI		P
	UniProtKB	P51949	Mnat1	involved_in	GO:0000082	G1/S transition of mitotic cell cycle	ECO:0000265	IEA	GO_REF:0000107	UniProtKB:Q8CIR5|ensembl:ENSRNOP00000010163	10090	Ensembl		P
	UniProtKB	Q61216	Mre11	involved_in	GO:0007095	mitotic G2 DNA damage checkpoint signaling	ECO:0000318	IBA	PMID:21873635	FB:FBgn0020270|MGI:MGI:1100512|PANTHER:PTN000015644	10090	GO_Central		P
	UniProtKB	Q61216	Mre11	involved_in	GO:0007095	mitotic G2 DNA damage checkpoint signaling	ECO:0000315	IMP	PMID:14690604	MGI:MGI:3027036	10090	MGI		P
	UniProtKB	Q61216	Mre11	involved_in	GO:0031573	mitotic intra-S DNA damage checkpoint signaling	ECO:0000318	IBA	PMID:21873635	MGI:MGI:1100512|PANTHER:PTN000015646|PomBase:SPAC13C5.07	10090	GO_Central		P
	UniProtKB	Q61216	Mre11	involved_in	GO:0031573	mitotic intra-S DNA damage checkpoint signaling	ECO:0000315	IMP	PMID:14690604	MGI:MGI:3027036	10090	MGI		P
	UniProtKB	Q61216	Mre11	involved_in	GO:0031573	mitotic intra-S DNA damage checkpoint signaling	ECO:0000315	IMP	PMID:18614044	MGI:MGI:3027036	10090	MGI		P
	UniProtKB	Q61216	Mre11	involved_in	GO:0044818	mitotic G2/M transition checkpoint	ECO:0005547	IC	PMID:22369660		10090	ComplexPortal		P
	UniProtKB	Q9D1F5	Mrnip	involved_in	GO:0007095	mitotic G2 DNA damage checkpoint signaling	ECO:0000318	IBA	PMID:21873635	PANTHER:PTN001439267|UniProtKB:Q6NTE8	10090	GO_Central		P
	UniProtKB	Q9D1F5	Mrnip	involved_in	GO:0007095	mitotic G2 DNA damage checkpoint signaling	ECO:0000250	ISS	GO_REF:0000024	UniProtKB:Q6NTE8	10090	UniProt		P
	UniProtKB	Q9D1F5	Mrnip	involved_in	GO:0007095	mitotic G2 DNA damage checkpoint signaling	ECO:0000266	ISO	GO_REF:0000096	UniProtKB:Q6NTE8	10090	MGI		P
	UniProtKB	Q9D1F5	Mrnip	involved_in	GO:0007095	mitotic G2 DNA damage checkpoint signaling	ECO:0000265	IEA	GO_REF:0000107	UniProtKB:Q6NTE8|ensembl:ENSP00000292586	10090	Ensembl		P
	UniProtKB	P43247	Msh2	involved_in	GO:0031573	mitotic intra-S DNA damage checkpoint signaling	ECO:0000316	IGI	PMID:15533840	MGI:MGI:103557	10090	MGI		P
	UniProtKB	Q924K8	Mta3	involved_in	GO:0000086	G2/M transition of mitotic cell cycle	ECO:0000315	IMP	PMID:22075476		10090	MGI		P
	UniProtKB	Q924K8	Mta3	involved_in	GO:0000086	G2/M transition of mitotic cell cycle	ECO:0000315	IMP	PMID:22075476		10090	MGI		P
	UniProtKB	Q02496	Muc1	involved_in	GO:0006977	DNA damage response, signal transduction by p53 class mediator resulting in cell cycle arrest	ECO:0000266	ISO	GO_REF:0000096	UniProtKB:P15941	10090	MGI		P
	UniProtKB	Q91ZJ0	Mus81	involved_in	GO:0031573	mitotic intra-S DNA damage checkpoint signaling	ECO:0000318	IBA	PMID:21873635	PANTHER:PTN000335543|PomBase:SPCC4G3.05c	10090	GO_Central		P
	UniProtKB	P06876	Myb	involved_in	GO:0000082	G1/S transition of mitotic cell cycle	ECO:0000315	IMP	PMID:12660151		10090	MGI		P
	UniProtKB	P06876	Myb	involved_in	GO:0000278	mitotic cell cycle	ECO:0000318	IBA	PMID:21873635	FB:FBgn0002914|MGI:MGI:101785|MGI:MGI:97249|PANTHER:PTN000067791	10090	GO_Central		P
	UniProtKB	P51960	Mybl1	involved_in	GO:0000278	mitotic cell cycle	ECO:0000318	IBA	PMID:21873635	FB:FBgn0002914|MGI:MGI:101785|MGI:MGI:97249|PANTHER:PTN000067791	10090	GO_Central		P
	UniProtKB	P48972	Mybl2	involved_in	GO:0000278	mitotic cell cycle	ECO:0000318	IBA	PMID:21873635	FB:FBgn0002914|MGI:MGI:101785|MGI:MGI:97249|PANTHER:PTN000067791	10090	GO_Central		P
	UniProtKB	P48972	Mybl2	involved_in	GO:0090307	mitotic spindle assembly	ECO:0000314	IDA	PMID:18548008		10090	MGI		P
	UniProtKB	P01108	Myc	involved_in	GO:0000082	G1/S transition of mitotic cell cycle	ECO:0000250	ISS	GO_REF:0000024	UniProtKB:P01106	10090	UniProt		P
	UniProtKB	P01108	Myc	involved_in	GO:0000082	G1/S transition of mitotic cell cycle	ECO:0000266	ISO	GO_REF:0000096	UniProtKB:P01106	10090	MGI		P
	UniProtKB	Q6P8Z1	Mycb	involved_in	GO:0000082	G1/S transition of mitotic cell cycle	ECO:0000266	ISO	GO_REF:0000096	UniProtKB:P01106	10090	MGI		P
	UniProtKB	Q3UH59	Myh10	involved_in	GO:0000281	mitotic cytokinesis	ECO:0000265	IEA	GO_REF:0000107	UniProtKB:P35580|ensembl:ENSP00000353590	10090	Ensembl		P
	UniProtKB	Q61879	Myh10	involved_in	GO:0000281	mitotic cytokinesis	ECO:0000318	IBA	PMID:21873635	MGI:MGI:1930780|PANTHER:PTN002897265|UniProtKB:P35580	10090	GO_Central		P
	UniProtKB	Q61879	Myh10	involved_in	GO:0000281	mitotic cytokinesis	ECO:0000266	ISO	GO_REF:0000008	UniProtKB:P35580	10090	MGI		P
	UniProtKB	Q61879	Myh10	involved_in	GO:0000281	mitotic cytokinesis	ECO:0000315	IMP	PMID:12893741	MGI:MGI:2386445	10090	MGI		P
	UniProtKB	Q61879	Myh10	involved_in	GO:0000281	mitotic cytokinesis	ECO:0000315	IMP	PMID:12893741	MGI:MGI:3052104	10090	MGI		P
	UniProtKB	Q8BUR9	Mzt1	involved_in	GO:0090307	mitotic spindle assembly	ECO:0000318	IBA	PMID:21873635	PANTHER:PTN002003414|PomBase:SPAC9G1.15c	10090	GO_Central		P
	UniProtKB	Q6PGB6	Naa50	involved_in	GO:0007064	mitotic sister chromatid cohesion	ECO:0000318	IBA	PMID:21873635	FB:FBgn0024188|PANTHER:PTN000558165|UniProtKB:Q9GZZ1	10090	GO_Central		P
	UniProtKB	Q6PGB6	Naa50	involved_in	GO:0034087	establishment of mitotic sister chromatid cohesion	ECO:0000250	ISS	GO_REF:0000024	UniProtKB:Q9GZZ1	10090	UniProt		P
	UniProtKB	Q6PGB6	Naa50	involved_in	GO:0034087	establishment of mitotic sister chromatid cohesion	ECO:0000266	ISO	GO_REF:0000096	UniProtKB:Q9GZZ1	10090	MGI		P
	UniProtKB	Q6PGB6	Naa50	involved_in	GO:0034087	establishment of mitotic sister chromatid cohesion	ECO:0000265	IEA	GO_REF:0000107	UniProtKB:Q9GZZ1|ensembl:ENSP00000240922	10090	Ensembl		P
	UniProtKB	Q6PGB6	Naa50	involved_in	GO:0071962	mitotic sister chromatid cohesion, centromeric	ECO:0000250	ISS	GO_REF:0000024	UniProtKB:Q9GZZ1	10090	UniProt		P
	UniProtKB	Q6PGB6	Naa50	involved_in	GO:0071962	mitotic sister chromatid cohesion, centromeric	ECO:0000266	ISO	GO_REF:0000096	UniProtKB:Q9GZZ1	10090	MGI		P
	UniProtKB	Q6PGB6	Naa50	involved_in	GO:0071962	mitotic sister chromatid cohesion, centromeric	ECO:0000265	IEA	GO_REF:0000107	UniProtKB:Q9GZZ1|ensembl:ENSP00000240922	10090	Ensembl		P
	UniProtKB	Q8BGW5	Nabp1	involved_in	GO:0044818	mitotic G2/M transition checkpoint	ECO:0000266	ISO	GO_REF:0000096	UniProtKB:Q96AH0	10090	MGI		P
	UniProtKB	Q8BGW5	Nabp1	involved_in	GO:0044818	mitotic G2/M transition checkpoint	ECO:0000265	IEA	GO_REF:0000107	UniProtKB:Q96AH0|ensembl:ENSP00000403683	10090	Ensembl		P
	UniProtKB	Q8BGW5	Nabp1	involved_in	GO:0044818	mitotic G2/M transition checkpoint	ECO:0000250	ISS	GO_REF:0000024	UniProtKB:Q96AH0	10090	UniProt		P
	UniProtKB	E9Q199	Nabp2	involved_in	GO:0044818	mitotic G2/M transition checkpoint	ECO:0000265	IEA	GO_REF:0000107	UniProtKB:Q9BQ15|ensembl:ENSP00000267023	10090	Ensembl		P
	UniProtKB	Q8R2Y9	Nabp2	involved_in	GO:0044818	mitotic G2/M transition checkpoint	ECO:0000266	ISO	GO_REF:0000096	UniProtKB:Q9BQ15	10090	MGI		P
	UniProtKB	Q8R2Y9	Nabp2	involved_in	GO:0044818	mitotic G2/M transition checkpoint	ECO:0000250	ISS	GO_REF:0000024	UniProtKB:Q9BQ15	10090	UniProt		P
	UniProtKB	Q3UK27	Nae1	involved_in	GO:0033314	mitotic DNA replication checkpoint signaling	ECO:0000265	IEA	GO_REF:0000107	UniProtKB:Q13564|ensembl:ENSP00000290810	10090	Ensembl		P
	UniProtKB	Q8VBW6	Nae1	involved_in	GO:0033314	mitotic DNA replication checkpoint signaling	ECO:0000266	ISO	GO_REF:0000096	UniProtKB:Q13564	10090	MGI		P
	UniProtKB	Q8VBW6	Nae1	involved_in	GO:0033314	mitotic DNA replication checkpoint signaling	ECO:0000265	IEA	GO_REF:0000107	UniProtKB:Q13564|ensembl:ENSP00000290810	10090	Ensembl		P
	UniProtKB	Q99MD9	Nasp	involved_in	GO:0000082	G1/S transition of mitotic cell cycle	ECO:0000314	IDA	PMID:16728391		10090	UniProt		P
	UniProtKB	A2AMG5	Nbn	involved_in	GO:0007095	mitotic G2 DNA damage checkpoint signaling	ECO:0000256	IEA	GO_REF:0000002	InterPro:IPR040227	10090	InterPro		P
	UniProtKB	Q9R207	Nbn	involved_in	GO:0007095	mitotic G2 DNA damage checkpoint signaling	ECO:0000318	IBA	PMID:21873635	FB:FBgn0261530|MGI:MGI:1351625|PANTHER:PTN000255549|UniProtKB:O60934	10090	GO_Central		P
	UniProtKB	Q9R207	Nbn	involved_in	GO:0007095	mitotic G2 DNA damage checkpoint signaling	ECO:0000256	IEA	GO_REF:0000002	InterPro:IPR040227	10090	InterPro		P
	UniProtKB	Q9R207	Nbn	involved_in	GO:0007095	mitotic G2 DNA damage checkpoint signaling	ECO:0000266	ISO	GO_REF:0000096	UniProtKB:O60934	10090	MGI		P
	UniProtKB	Q9R207	Nbn	involved_in	GO:0007095	mitotic G2 DNA damage checkpoint signaling	ECO:0000315	IMP	PMID:18614044	MGI:MGI:2183796	10090	MGI		P
	UniProtKB	Q9R207	Nbn	involved_in	GO:0007095	mitotic G2 DNA damage checkpoint signaling	ECO:0000265	IEA	GO_REF:0000107	UniProtKB:O60934|ensembl:ENSP00000265433	10090	Ensembl		P
	UniProtKB	Q9R207	Nbn	involved_in	GO:0007095	mitotic G2 DNA damage checkpoint signaling	ECO:0000250	ISS	GO_REF:0000024	UniProtKB:O60934	10090	UniProt		P
	UniProtKB	Q9R207	Nbn	involved_in	GO:0044818	mitotic G2/M transition checkpoint	ECO:0005547	IC	PMID:22369660		10090	ComplexPortal		P
	UniProtKB	A0A087WNQ1	Ncapd2	involved_in	GO:0000278	mitotic cell cycle	ECO:0000256	IEA	GO_REF:0000002	InterPro:IPR007673	10090	InterPro		P
	UniProtKB	A0A0R4J0H7	Ncapd2	involved_in	GO:0000278	mitotic cell cycle	ECO:0000256	IEA	GO_REF:0000002	InterPro:IPR007673	10090	InterPro		P
	UniProtKB	Q8K2Z4	Ncapd2	involved_in	GO:0000278	mitotic cell cycle	ECO:0000256	IEA	GO_REF:0000002	InterPro:IPR007673	10090	InterPro		P
	UniProtKB	A0A087WNQ1	Ncapd2	involved_in	GO:0007076	mitotic chromosome condensation	ECO:0000256	IEA	GO_REF:0000002	InterPro:IPR026971	10090	InterPro		P
	UniProtKB	A0A0R4J0H7	Ncapd2	involved_in	GO:0007076	mitotic chromosome condensation	ECO:0000256	IEA	GO_REF:0000002	InterPro:IPR026971	10090	InterPro		P
	UniProtKB	A0A0R4J0H7	Ncapd2	involved_in	GO:0007076	mitotic chromosome condensation	ECO:0000265	IEA	GO_REF:0000107	UniProtKB:Q15021|ensembl:ENSP00000325017	10090	Ensembl		P
	UniProtKB	Q8K2Z4	Ncapd2	involved_in	GO:0007076	mitotic chromosome condensation	ECO:0000318	IBA	PMID:21873635	FB:FBgn0039680|PANTHER:PTN000368592|PomBase:SPBC776.13|SGD:S000004262|UniProtKB:P42695|UniProtKB:Q15021|WB:WBGene00001833	10090	GO_Central		P
	UniProtKB	Q8K2Z4	Ncapd2	involved_in	GO:0007076	mitotic chromosome condensation	ECO:0000250	ISS	GO_REF:0000024	UniProtKB:Q15021	10090	UniProt		P
	UniProtKB	Q8K2Z4	Ncapd2	involved_in	GO:0007076	mitotic chromosome condensation	ECO:0000256	IEA	GO_REF:0000002	InterPro:IPR026971	10090	InterPro		P
	UniProtKB	Q8K2Z4	Ncapd2	involved_in	GO:0007076	mitotic chromosome condensation	ECO:0000266	ISO	GO_REF:0000096	UniProtKB:Q15021	10090	MGI		P
	UniProtKB	A0EQY3	Ncapd3	involved_in	GO:0007076	mitotic chromosome condensation	ECO:0000256	IEA	GO_REF:0000002	InterPro:IPR012371|InterPro:IPR026971	10090	InterPro		P
	UniProtKB	A0EQY3	Ncapd3	involved_in	GO:0007076	mitotic chromosome condensation	ECO:0000256	IEA	GO_REF:0000104	UniRule:UR001079770	10090	UniProt		P
	UniProtKB	K4DI67	Ncapd3	involved_in	GO:0007076	mitotic chromosome condensation	ECO:0000256	IEA	GO_REF:0000002	InterPro:IPR012371|InterPro:IPR026971	10090	InterPro		P
	UniProtKB	K4DI67	Ncapd3	involved_in	GO:0007076	mitotic chromosome condensation	ECO:0000265	IEA	GO_REF:0000107	UniProtKB:P42695|ensembl:ENSP00000433681	10090	Ensembl		P
	UniProtKB	K4DI67	Ncapd3	involved_in	GO:0007076	mitotic chromosome condensation	ECO:0000256	IEA	GO_REF:0000104	UniRule:UR001079770	10090	UniProt		P
	UniProtKB	Q3UTU7	Ncapd3	involved_in	GO:0007076	mitotic chromosome condensation	ECO:0000256	IEA	GO_REF:0000002	InterPro:IPR012371|InterPro:IPR026971	10090	InterPro		P
	UniProtKB	Q3UTU7	Ncapd3	involved_in	GO:0007076	mitotic chromosome condensation	ECO:0000256	IEA	GO_REF:0000104	UniRule:UR001079770	10090	UniProt		P
	UniProtKB	Q6ZQK0	Ncapd3	involved_in	GO:0007076	mitotic chromosome condensation	ECO:0000318	IBA	PMID:21873635	FB:FBgn0039680|PANTHER:PTN000368592|PomBase:SPBC776.13|SGD:S000004262|UniProtKB:P42695|UniProtKB:Q15021|WB:WBGene00001833	10090	GO_Central		P
	UniProtKB	Q6ZQK0	Ncapd3	involved_in	GO:0007076	mitotic chromosome condensation	ECO:0000250	ISS	GO_REF:0000024	UniProtKB:P42695	10090	UniProt		P
	UniProtKB	Q6ZQK0	Ncapd3	involved_in	GO:0007076	mitotic chromosome condensation	ECO:0000256	IEA	GO_REF:0000002	InterPro:IPR012371|InterPro:IPR026971	10090	InterPro		P
	UniProtKB	Q6ZQK0	Ncapd3	involved_in	GO:0007076	mitotic chromosome condensation	ECO:0000266	ISO	GO_REF:0000096	UniProtKB:P42695	10090	MGI		P
	UniProtKB	Q6ZQK0	Ncapd3	involved_in	GO:0007076	mitotic chromosome condensation	ECO:0000250	ISS	GO_REF:0000024	UniProtKB:P42695	10090	UniProt		P
	UniProtKB	Q80W41	Ncapd3	involved_in	GO:0007076	mitotic chromosome condensation	ECO:0000256	IEA	GO_REF:0000002	InterPro:IPR012371|InterPro:IPR026971	10090	InterPro		P
	UniProtKB	Q80W41	Ncapd3	involved_in	GO:0007076	mitotic chromosome condensation	ECO:0000256	IEA	GO_REF:0000104	UniRule:UR001079770	10090	UniProt		P
	UniProtKB	B2RQA7	Ncapg	involved_in	GO:0007076	mitotic chromosome condensation	ECO:0000318	IBA	PMID:21873635	FB:FBgn0259876|PANTHER:PTN000373918|PomBase:SPCC188.03|SGD:S000002733|UniProtKB:Q9BPX3	10090	GO_Central		P
	UniProtKB	B2RQA7	Ncapg	involved_in	GO:0007076	mitotic chromosome condensation	ECO:0000256	IEA	GO_REF:0000002	InterPro:IPR027165	10090	InterPro		P
	UniProtKB	B2RQA7	Ncapg	involved_in	GO:0007076	mitotic chromosome condensation	ECO:0000266	ISO	GO_REF:0000096	UniProtKB:Q9BPX3	10090	MGI		P
	UniProtKB	E9PWG6	Ncapg	involved_in	GO:0007076	mitotic chromosome condensation	ECO:0000318	IBA	PMID:21873635	FB:FBgn0259876|PANTHER:PTN000373918|PomBase:SPCC188.03|SGD:S000002733|UniProtKB:Q9BPX3	10090	GO_Central		P
	UniProtKB	E9PWG6	Ncapg	involved_in	GO:0007076	mitotic chromosome condensation	ECO:0000256	IEA	GO_REF:0000002	InterPro:IPR027165	10090	InterPro		P
	UniProtKB	E9PWG6	Ncapg	involved_in	GO:0007076	mitotic chromosome condensation	ECO:0000266	ISO	GO_REF:0000096	UniProtKB:Q9BPX3	10090	MGI		P
	UniProtKB	E9PWG6	Ncapg	involved_in	GO:0007076	mitotic chromosome condensation	ECO:0000265	IEA	GO_REF:0000107	UniProtKB:Q9BPX3|ensembl:ENSP00000251496	10090	Ensembl		P
	UniProtKB	Q9JK28	Ncapg	involved_in	GO:0007076	mitotic chromosome condensation	ECO:0000318	IBA	PMID:21873635	FB:FBgn0259876|PANTHER:PTN000373918|PomBase:SPCC188.03|SGD:S000002733|UniProtKB:Q9BPX3	10090	GO_Central		P
	UniProtKB	Q9JK28	Ncapg	involved_in	GO:0007076	mitotic chromosome condensation	ECO:0000256	IEA	GO_REF:0000002	InterPro:IPR027165	10090	InterPro		P
	UniProtKB	Q9JK28	Ncapg	involved_in	GO:0007076	mitotic chromosome condensation	ECO:0000266	ISO	GO_REF:0000096	UniProtKB:Q9BPX3	10090	MGI		P
	UniProtKB	Q6DFV1	Ncapg2	involved_in	GO:0000070	mitotic sister chromatid segregation	ECO:0000318	IBA	PMID:21873635	PANTHER:PTN000795052|WB:WBGene00010093	10090	GO_Central		P
	UniProtKB	Q6ZQJ9	Ncaph	involved_in	GO:0007076	mitotic chromosome condensation	ECO:0000256	IEA	GO_REF:0000002	InterPro:IPR022816	10090	InterPro		P
	UniProtKB	Q8C156	Ncaph	involved_in	GO:0007076	mitotic chromosome condensation	ECO:0000318	IBA	PMID:21873635	PANTHER:PTN000318716|PomBase:SPCC306.03c|SGD:S000000193|UniProtKB:Q15003	10090	GO_Central		P
	UniProtKB	Q8C156	Ncaph	involved_in	GO:0007076	mitotic chromosome condensation	ECO:0000250	ISS	GO_REF:0000024	UniProtKB:Q15003	10090	UniProt		P
	UniProtKB	Q8C156	Ncaph	involved_in	GO:0007076	mitotic chromosome condensation	ECO:0000256	IEA	GO_REF:0000002	InterPro:IPR022816	10090	InterPro		P
	UniProtKB	Q8C156	Ncaph	involved_in	GO:0007076	mitotic chromosome condensation	ECO:0000266	ISO	GO_REF:0000096	UniProtKB:Q15003	10090	MGI		P
	UniProtKB	Q8C156	Ncaph	involved_in	GO:0007076	mitotic chromosome condensation	ECO:0000265	IEA	GO_REF:0000107	UniProtKB:Q15003|ensembl:ENSP00000240423	10090	Ensembl		P
	UniProtKB	Q8BSP2	Ncaph2	involved_in	GO:0007076	mitotic chromosome condensation	ECO:0000315	IMP	PMID:27737959		10090	UniProt		P
	UniProtKB	Q8BSP2	Ncaph2	involved_in	GO:0051306	mitotic sister chromatid separation	ECO:0000318	IBA	PMID:21873635	MGI:MGI:1289164|PANTHER:PTN001285342	10090	GO_Central		P
	UniProtKB	Q8BSP2	Ncaph2	involved_in	GO:0051306	mitotic sister chromatid separation	ECO:0000315	IMP	PMID:27737961		10090	MGI		P
	UniProtKB	Q9D0F1	Ndc80	involved_in	GO:0000070	mitotic sister chromatid segregation	ECO:0000266	ISO	GO_REF:0000008	EMBL:AF017790	10090	MGI		P
	UniProtKB	Q9D0F1	Ndc80	involved_in	GO:0000132	establishment of mitotic spindle orientation	ECO:0000266	ISO	GO_REF:0000096	UniProtKB:O14777	10090	MGI		P
	UniProtKB	Q9D0F1	Ndc80	involved_in	GO:0000132	establishment of mitotic spindle orientation	ECO:0000265	IEA	GO_REF:0000107	UniProtKB:O14777|ensembl:ENSP00000261597	10090	Ensembl		P
	UniProtKB	Q9D0F1	Ndc80	involved_in	GO:0007052	mitotic spindle organization	ECO:0000250	ISS	GO_REF:0000024	UniProtKB:O14777	10090	UniProt		P
	UniProtKB	Q9D0F1	Ndc80	involved_in	GO:0007052	mitotic spindle organization	ECO:0000266	ISO	GO_REF:0000096	UniProtKB:O14777	10090	MGI		P
	UniProtKB	Q9D0F1	Ndc80	involved_in	GO:0007052	mitotic spindle organization	ECO:0000265	IEA	GO_REF:0000107	UniProtKB:O14777|ensembl:ENSP00000261597	10090	Ensembl		P
	UniProtKB	Q9D0F1	Ndc80	involved_in	GO:0007094	mitotic spindle assembly checkpoint signaling	ECO:0005547	IC	PMID:18455984		10090	ComplexPortal		P
	UniProtKB	A0A3B2WAS6	Ndc80	involved_in	GO:0051315	attachment of mitotic spindle microtubules to kinetochore	ECO:0000256	IEA	GO_REF:0000002	InterPro:IPR005550	10090	InterPro		P
	UniProtKB	A0A3B2WAS6	Ndc80	involved_in	GO:0051315	attachment of mitotic spindle microtubules to kinetochore	ECO:0000256	IEA	GO_REF:0000104	UniRule:UR001553773	10090	UniProt		P
	UniProtKB	Q9D0F1	Ndc80	involved_in	GO:0051315	attachment of mitotic spindle microtubules to kinetochore	ECO:0000318	IBA	PMID:21873635	PANTHER:PTN000068311|PomBase:SPBC11C11.03|UniProtKB:O14777|WB:WBGene00003576	10090	GO_Central		P
	UniProtKB	Q9D0F1	Ndc80	involved_in	GO:0051315	attachment of mitotic spindle microtubules to kinetochore	ECO:0000250	ISS	GO_REF:0000024	UniProtKB:O14777	10090	UniProt		P
	UniProtKB	Q9D0F1	Ndc80	involved_in	GO:0051315	attachment of mitotic spindle microtubules to kinetochore	ECO:0000250	ISS	GO_REF:0000024	UniProtKB:O14777	10090	UniProt		P
	UniProtKB	Q9D0F1	Ndc80	involved_in	GO:0051315	attachment of mitotic spindle microtubules to kinetochore	ECO:0000256	IEA	GO_REF:0000002	InterPro:IPR005550	10090	InterPro		P
	UniProtKB	Q9D0F1	Ndc80	involved_in	GO:0051315	attachment of mitotic spindle microtubules to kinetochore	ECO:0000266	ISO	GO_REF:0000096	UniProtKB:O14777	10090	MGI		P
	UniProtKB	Q9D0F1	Ndc80	involved_in	GO:0051315	attachment of mitotic spindle microtubules to kinetochore	ECO:0000265	IEA	GO_REF:0000107	UniProtKB:O14777|ensembl:ENSP00000261597	10090	Ensembl		P
	ComplexPortal	CPX-551	ndc80_mouse-1	involved_in	GO:0007094	mitotic spindle assembly checkpoint signaling	ECO:0005547	IC	PMID:18455984		10090	ComplexPortal		P
	UniProtKB	Q9CZA6	Nde1	involved_in	GO:0000132	establishment of mitotic spindle orientation	ECO:0000318	IBA	PMID:21873635	PANTHER:PTN000100519|UniProtKB:Q9NXR1	10090	GO_Central		P
	UniProtKB	Q9CZA6	Nde1	involved_in	GO:0000132	establishment of mitotic spindle orientation	ECO:0000266	ISO	GO_REF:0000096	UniProtKB:Q9NXR1	10090	MGI		P
	UniProtKB	Q9CZA6	Nde1	involved_in	GO:0000132	establishment of mitotic spindle orientation	ECO:0000265	IEA	GO_REF:0000107	UniProtKB:Q9NXR1|ensembl:ENSP00000379642	10090	Ensembl		P
	UniProtKB	Q9CZA6	Nde1	involved_in	GO:0007100	mitotic centrosome separation	ECO:0000318	IBA	PMID:21873635	MGI:MGI:1932915|PANTHER:PTN000100519	10090	GO_Central		P
	UniProtKB	Q9ERR1	Ndel1	involved_in	GO:0000132	establishment of mitotic spindle orientation	ECO:0000318	IBA	PMID:21873635	PANTHER:PTN000100519|UniProtKB:Q9NXR1	10090	GO_Central		P
	UniProtKB	Q9ERR1	Ndel1	involved_in	GO:0007100	mitotic centrosome separation	ECO:0000318	IBA	PMID:21873635	MGI:MGI:1932915|PANTHER:PTN000100519	10090	GO_Central		P
	UniProtKB	Q9ERR1	Ndel1	involved_in	GO:0007100	mitotic centrosome separation	ECO:0000256	IEA	GO_REF:0000002	InterPro:IPR033493	10090	InterPro		P
	UniProtKB	Q9ERR1	Ndel1	involved_in	GO:0007100	mitotic centrosome separation	ECO:0000316	IGI	PMID:17060449	MGI:MGI:894678	10090	MGI		P
	UniProtKB	Q9ERR1	Ndel1	involved_in	GO:0007100	mitotic centrosome separation	ECO:0000315	IMP	PMID:17060449		10090	MGI		P
	UniProtKB	P33215	Nedd1	involved_in	GO:0000278	mitotic cell cycle	ECO:0000318	IBA	PMID:21873635	FB:FBgn0032705|PANTHER:PTN001871829	10090	GO_Central		P
	UniProtKB	Q8C0Q4	Nek11	involved_in	GO:0031573	mitotic intra-S DNA damage checkpoint signaling	ECO:0000318	IBA	PMID:21873635	PANTHER:PTN000757812|UniProtKB:Q8NG66	10090	GO_Central		P
	UniProtKB	Q8C0Q4	Nek11	involved_in	GO:0031573	mitotic intra-S DNA damage checkpoint signaling	ECO:0000266	ISO	GO_REF:0000096	UniProtKB:Q8NG66	10090	MGI		P
	UniProtKB	Q8C0Q4	Nek11	involved_in	GO:0031573	mitotic intra-S DNA damage checkpoint signaling	ECO:0000265	IEA	GO_REF:0000107	UniProtKB:Q8NG66|ensembl:ENSP00000372857	10090	Ensembl		P
	UniProtKB	Q8C0Q4	Nek11	involved_in	GO:0031573	mitotic intra-S DNA damage checkpoint signaling	ECO:0000250	ISS	GO_REF:0000024	UniProtKB:Q8NG66	10090	UniProt		P
	UniProtKB	O35942	Nek2	involved_in	GO:0000070	mitotic sister chromatid segregation	ECO:0000315	IMP	PMID:15479717		10090	MGI		P
	UniProtKB	O35942	Nek2	involved_in	GO:0090307	mitotic spindle assembly	ECO:0000315	IMP	PMID:19117032		10090	MGI		P
	UniProtKB	Q6GTE9	Nek4	involved_in	GO:0000278	mitotic cell cycle	ECO:0000265	IEA	GO_REF:0000107	UniProtKB:P51957|ensembl:ENSP00000233027	10090	Ensembl		P
	UniProtKB	Q9Z1J2	Nek4	involved_in	GO:0000278	mitotic cell cycle	ECO:0000250	ISS	GO_REF:0000024	UniProtKB:P51957	10090	UniProt		P
	UniProtKB	Q9Z1J2	Nek4	involved_in	GO:0000278	mitotic cell cycle	ECO:0000266	ISO	GO_REF:0000096	UniProtKB:P51957	10090	MGI		P
	UniProtKB	Q6P5H2	Nes	involved_in	GO:0000086	G2/M transition of mitotic cell cycle	ECO:0000266	ISO	GO_REF:0000096	UniProtKB:P48681	10090	MGI		P
	UniProtKB	Q6P5H2	Nes	involved_in	GO:0000086	G2/M transition of mitotic cell cycle	ECO:0000265	IEA	GO_REF:0000107	UniProtKB:P48681|ensembl:ENSP00000357206	10090	Ensembl		P
	UniProtKB	P70660	Neurog1	involved_in	GO:0010458	exit from mitosis	ECO:0000315	IMP	PMID:16145671		10090	MGI		P
	UniProtKB	P70660	Neurog1	involved_in	GO:0010458	exit from mitosis	ECO:0000315	IMP	PMID:16145671		10090	MGI		P
	UniProtKB	O88942	Nfatc1	involved_in	GO:0000082	G1/S transition of mitotic cell cycle	ECO:0000315	IMP	PMID:12660151		10090	MGI		P
	UniProtKB	Q6KCD5	Nipbl	involved_in	GO:0007064	mitotic sister chromatid cohesion	ECO:0000266	ISO	GO_REF:0000096	UniProtKB:Q6KC79	10090	MGI		P
	UniProtKB	Q6KCD5	Nipbl	involved_in	GO:0007064	mitotic sister chromatid cohesion	ECO:0000265	IEA	GO_REF:0000107	UniProtKB:Q6KC79|ensembl:ENSP00000282516	10090	Ensembl		P
	UniProtKB	Q6KCD5	Nipbl	involved_in	GO:0034087	establishment of mitotic sister chromatid cohesion	ECO:0000318	IBA	PMID:21873635	FB:FBgn0026401|PANTHER:PTN000496017|PomBase:SPAC31A2.05c|SGD:S000002588	10090	GO_Central		P
	UniProtKB	Q6KCD5	Nipbl	involved_in	GO:0034088	maintenance of mitotic sister chromatid cohesion	ECO:0000250	ISS	GO_REF:0000024	UniProtKB:Q6KC79	10090	UniProt		P
	UniProtKB	Q6KCD5	Nipbl	involved_in	GO:0034088	maintenance of mitotic sister chromatid cohesion	ECO:0000266	ISO	GO_REF:0000096	UniProtKB:Q6KC79	10090	MGI		P
	UniProtKB	Q6KCD5	Nipbl	involved_in	GO:0034088	maintenance of mitotic sister chromatid cohesion	ECO:0000265	IEA	GO_REF:0000107	UniProtKB:Q6KC79|ensembl:ENSP00000282516	10090	Ensembl		P
	UniProtKB	Q05CI1	Nipbl	involved_in	GO:0061780	mitotic cohesin loading	ECO:0000256	IEA	GO_REF:0000002	InterPro:IPR033031	10090	InterPro		P
	UniProtKB	Q3TPM9	Nipbl	involved_in	GO:0061780	mitotic cohesin loading	ECO:0000256	IEA	GO_REF:0000002	InterPro:IPR033031	10090	InterPro		P
	UniProtKB	Q497G5	Nipbl	involved_in	GO:0061780	mitotic cohesin loading	ECO:0000256	IEA	GO_REF:0000002	InterPro:IPR033031	10090	InterPro		P
	UniProtKB	Q6KCD5	Nipbl	involved_in	GO:0061780	mitotic cohesin loading	ECO:0000256	IEA	GO_REF:0000002	InterPro:IPR033031	10090	InterPro		P
	UniProtKB	Q8VEJ4	Nle1	involved_in	GO:0000278	mitotic cell cycle	ECO:0000315	IMP	PMID:24062412	MGI:MGI:3624778	10090	MGI		P
	UniProtKB	Q8BK35	Nop53	involved_in	GO:0007095	mitotic G2 DNA damage checkpoint signaling	ECO:0000250	ISS	GO_REF:0000024	UniProtKB:Q9NZM5	10090	UniProt		P
	UniProtKB	Q8BK35	Nop53	involved_in	GO:0007095	mitotic G2 DNA damage checkpoint signaling	ECO:0000266	ISO	GO_REF:0000096	UniProtKB:Q9NZM5	10090	MGI		P
	UniProtKB	Q8BK35	Nop53	involved_in	GO:0007095	mitotic G2 DNA damage checkpoint signaling	ECO:0000265	IEA	GO_REF:0000107	UniProtKB:Q9NZM5|ensembl:ENSP00000246802	10090	Ensembl		P
	UniProtKB	Q8BMA5	Npat	involved_in	GO:0000083	regulation of transcription involved in G1/S transition of mitotic cell cycle	ECO:0000318	IBA	PMID:21873635	PANTHER:PTN002309264|UniProtKB:Q14207	10090	GO_Central		P
	UniProtKB	Q8BMA5	Npat	involved_in	GO:0000083	regulation of transcription involved in G1/S transition of mitotic cell cycle	ECO:0000266	ISO	GO_REF:0000096	UniProtKB:Q14207	10090	MGI		P
	UniProtKB	Q8BMA5	Npat	involved_in	GO:0000083	regulation of transcription involved in G1/S transition of mitotic cell cycle	ECO:0000265	IEA	GO_REF:0000107	UniProtKB:Q14207|ensembl:ENSP00000278612	10090	Ensembl		P
	UniProtKB	Q80XC6	Nrde2	involved_in	GO:0000278	mitotic cell cycle	ECO:0000250	ISS	GO_REF:0000024	UniProtKB:Q9H7Z3	10090	UniProt		P
	UniProtKB	Q80XC6	Nrde2	involved_in	GO:0000278	mitotic cell cycle	ECO:0000266	ISO	GO_REF:0000096	UniProtKB:Q9H7Z3	10090	MGI		P
	UniProtKB	Q80XC6	Nrde2	involved_in	GO:0000278	mitotic cell cycle	ECO:0000265	IEA	GO_REF:0000107	UniProtKB:Q9H7Z3|ensembl:ENSP00000346335	10090	Ensembl		P
	UniProtKB	Q3UVN5	Nsfl1c	involved_in	GO:0000132	establishment of mitotic spindle orientation	ECO:0000265	IEA	GO_REF:0000107	UniProtKB:Q9UNZ2|ensembl:ENSP00000216879	10090	Ensembl		P
	UniProtKB	Q9CZ44	Nsfl1c	involved_in	GO:0000132	establishment of mitotic spindle orientation	ECO:0000266	ISO	GO_REF:0000096	UniProtKB:Q9UNZ2	10090	MGI		P
	UniProtKB	Q9CZ44	Nsfl1c	involved_in	GO:0000132	establishment of mitotic spindle orientation	ECO:0000265	IEA	GO_REF:0000107	UniProtKB:Q9UNZ2|ensembl:ENSP00000216879	10090	Ensembl		P
	UniProtKB	D3Z4S2	Nsl1	involved_in	GO:0000070	mitotic sister chromatid segregation	ECO:0000256	IEA	GO_REF:0000002	InterPro:IPR013950	10090	InterPro		P
	UniProtKB	E9Q3W6	Nsl1	involved_in	GO:0000070	mitotic sister chromatid segregation	ECO:0000256	IEA	GO_REF:0000002	InterPro:IPR013950	10090	InterPro		P
	UniProtKB	E9QME3	Nsl1	involved_in	GO:0000070	mitotic sister chromatid segregation	ECO:0000256	IEA	GO_REF:0000002	InterPro:IPR013950	10090	InterPro		P
	UniProtKB	Q8CDX2	Nsl1	involved_in	GO:0000070	mitotic sister chromatid segregation	ECO:0000256	IEA	GO_REF:0000002	InterPro:IPR013950	10090	InterPro		P
	UniProtKB	Q8K305	Nsl1	involved_in	GO:0000070	mitotic sister chromatid segregation	ECO:0000318	IBA	PMID:21873635	PANTHER:PTN002065742|PomBase:SPAC688.02c	10090	GO_Central		P
	UniProtKB	Q8K305	Nsl1	involved_in	GO:0000070	mitotic sister chromatid segregation	ECO:0000256	IEA	GO_REF:0000002	InterPro:IPR013950	10090	InterPro		P
	UniProtKB	O35685	Nudc	involved_in	GO:0007052	mitotic spindle organization	ECO:0000250	ISS	GO_REF:0000024	UniProtKB:Q9Y266	10090	UniProt		P
	UniProtKB	O35685	Nudc	involved_in	GO:0007052	mitotic spindle organization	ECO:0000266	ISO	GO_REF:0000096	UniProtKB:Q9Y266	10090	MGI		P
	UniProtKB	O35685	Nudc	involved_in	GO:0007052	mitotic spindle organization	ECO:0000265	IEA	GO_REF:0000107	UniProtKB:Q9Y266|ensembl:ENSP00000319664	10090	Ensembl		P
	UniProtKB	O35685	Nudc	involved_in	GO:0007080	mitotic metaphase plate congression	ECO:0000250	ISS	GO_REF:0000024	UniProtKB:Q9Y266	10090	UniProt		P
	UniProtKB	O35685	Nudc	involved_in	GO:0007080	mitotic metaphase plate congression	ECO:0000266	ISO	GO_REF:0000096	UniProtKB:Q9Y266	10090	MGI		P
	UniProtKB	O35685	Nudc	involved_in	GO:0007080	mitotic metaphase plate congression	ECO:0000265	IEA	GO_REF:0000107	UniProtKB:Q9Y266|ensembl:ENSP00000319664	10090	Ensembl		P
	UniProtKB	Q8BG93	Nudt15	involved_in	GO:0000278	mitotic cell cycle	ECO:0000250	ISS	GO_REF:0000024	UniProtKB:Q9NV35	10090	UniProt		P
	UniProtKB	Q8BG93	Nudt15	involved_in	GO:0000278	mitotic cell cycle	ECO:0000266	ISO	GO_REF:0000096	UniProtKB:Q9NV35	10090	MGI		P
	UniProtKB	Q8BG93	Nudt15	involved_in	GO:0000278	mitotic cell cycle	ECO:0000265	IEA	GO_REF:0000107	UniProtKB:Q9NV35|ensembl:ENSP00000258662	10090	Ensembl		P
	UniProtKB	Q99P69	Nuf2	involved_in	GO:0007052	mitotic spindle organization	ECO:0000318	IBA	PMID:21873635	PANTHER:PTN000493779|PomBase:SPAC27F1.04c|TAIR:locus:2206071|WB:WBGene00001869	10090	GO_Central		P
	UniProtKB	Q99P69	Nuf2	involved_in	GO:0007094	mitotic spindle assembly checkpoint signaling	ECO:0005547	IC	PMID:18455984		10090	ComplexPortal		P
	UniProtKB	Q99P69	Nuf2	involved_in	GO:0051315	attachment of mitotic spindle microtubules to kinetochore	ECO:0000318	IBA	PMID:21873635	PANTHER:PTN000493779|PomBase:SPAC27F1.04c	10090	GO_Central		P
	UniProtKB	E9Q7G0	Numa1	involved_in	GO:0000132	establishment of mitotic spindle orientation	ECO:0000318	IBA	PMID:21873635	MGI:MGI:2443665|PANTHER:PTN002706457|UniProtKB:Q14980	10090	GO_Central		P
	UniProtKB	E9Q7G0	Numa1	involved_in	GO:0000132	establishment of mitotic spindle orientation	ECO:0000315	IMP	PMID:26765568		10090	UniProt		P
	UniProtKB	E9Q7G0	Numa1	involved_in	GO:0000132	establishment of mitotic spindle orientation	ECO:0000250	ISS	GO_REF:0000024	UniProtKB:Q14980	10090	UniProt		P
	UniProtKB	E9Q7G0	Numa1	involved_in	GO:0000132	establishment of mitotic spindle orientation	ECO:0000266	ISO	GO_REF:0000096	UniProtKB:Q14980	10090	MGI		P
	UniProtKB	E9Q7G0	Numa1	involved_in	GO:0000132	establishment of mitotic spindle orientation	ECO:0000265	IEA	GO_REF:0000107	UniProtKB:Q14980|ensembl:ENSP00000377298	10090	Ensembl		P
	UniProtKB	A0A286YCP2	Nup153	involved_in	GO:0000278	mitotic cell cycle	ECO:0000266	ISO	GO_REF:0000096	RGD:3216	10090	MGI		P
	UniProtKB	A0A286YCY7	Nup153	involved_in	GO:0000278	mitotic cell cycle	ECO:0000266	ISO	GO_REF:0000096	RGD:3216	10090	MGI		P
	UniProtKB	A0A286YE24	Nup153	involved_in	GO:0000278	mitotic cell cycle	ECO:0000266	ISO	GO_REF:0000096	RGD:3216	10090	MGI		P
	UniProtKB	E9Q3G8	Nup153	involved_in	GO:0000278	mitotic cell cycle	ECO:0000266	ISO	GO_REF:0000096	RGD:3216	10090	MGI		P
	UniProtKB	Q3TA10	Nup153	involved_in	GO:0000278	mitotic cell cycle	ECO:0000266	ISO	GO_REF:0000096	RGD:3216	10090	MGI		P
	UniProtKB	Q3V3W1	Nup153	involved_in	GO:0000278	mitotic cell cycle	ECO:0000266	ISO	GO_REF:0000096	RGD:3216	10090	MGI		P
	UniProtKB	Q80UN3	Nup153	involved_in	GO:0000278	mitotic cell cycle	ECO:0000266	ISO	GO_REF:0000096	RGD:3216	10090	MGI		P
	UniProtKB	Q80WR0	Nup153	involved_in	GO:0000278	mitotic cell cycle	ECO:0000266	ISO	GO_REF:0000096	RGD:3216	10090	MGI		P
	UniProtKB	Q8BRF6	Nup153	involved_in	GO:0000278	mitotic cell cycle	ECO:0000266	ISO	GO_REF:0000096	RGD:3216	10090	MGI		P
	UniProtKB	Q8R2M9	Nup153	involved_in	GO:0000278	mitotic cell cycle	ECO:0000266	ISO	GO_REF:0000096	RGD:3216	10090	MGI		P
	UniProtKB	Q80U93	Nup214	involved_in	GO:0000278	mitotic cell cycle	ECO:0000266	ISO	GO_REF:0000096	RGD:1304977	10090	MGI		P
	UniProtKB	Q80U93	Nup214	involved_in	GO:0000278	mitotic cell cycle	ECO:0000265	IEA	GO_REF:0000107	UniProtKB:D4ACK1|ensembl:ENSRNOP00000033579	10090	Ensembl		P
	UniProtKB	Q5FWJ9	Nup62	involved_in	GO:0000278	mitotic cell cycle	ECO:0000265	IEA	GO_REF:0000107	UniProtKB:P17955|ensembl:ENSRNOP00000081212	10090	Ensembl		P
	UniProtKB	Q63850	Nup62	involved_in	GO:0000278	mitotic cell cycle	ECO:0000266	ISO	GO_REF:0000096	RGD:619938	10090	MGI		P
	UniProtKB	Q63850	Nup62	involved_in	GO:0000278	mitotic cell cycle	ECO:0000265	IEA	GO_REF:0000107	UniProtKB:P17955|ensembl:ENSRNOP00000081212	10090	Ensembl		P
	UniProtKB	Q5FWJ9	Nup62	involved_in	GO:0007080	mitotic metaphase plate congression	ECO:0000265	IEA	GO_REF:0000107	UniProtKB:P37198|ensembl:ENSP00000305503	10090	Ensembl		P
	UniProtKB	Q63850	Nup62	involved_in	GO:0007080	mitotic metaphase plate congression	ECO:0000266	ISO	GO_REF:0000096	UniProtKB:P37198	10090	MGI		P
	UniProtKB	Q63850	Nup62	involved_in	GO:0007080	mitotic metaphase plate congression	ECO:0000265	IEA	GO_REF:0000107	UniProtKB:P37198|ensembl:ENSP00000305503	10090	Ensembl		P
	UniProtKB	Q5FWJ9	Nup62	involved_in	GO:0007100	mitotic centrosome separation	ECO:0000265	IEA	GO_REF:0000107	UniProtKB:P37198|ensembl:ENSP00000305503	10090	Ensembl		P
	UniProtKB	Q63850	Nup62	involved_in	GO:0007100	mitotic centrosome separation	ECO:0000266	ISO	GO_REF:0000096	UniProtKB:P37198	10090	MGI		P
	UniProtKB	Q63850	Nup62	involved_in	GO:0007100	mitotic centrosome separation	ECO:0000265	IEA	GO_REF:0000107	UniProtKB:P37198|ensembl:ENSP00000305503	10090	Ensembl		P
	UniProtKB	Q8CEC0	Nup88	involved_in	GO:0000278	mitotic cell cycle	ECO:0000266	ISO	GO_REF:0000096	RGD:620182	10090	MGI		P
	UniProtKB	Q8CEC0	Nup88	involved_in	GO:0000278	mitotic cell cycle	ECO:0000265	IEA	GO_REF:0000107	UniProtKB:O08658|ensembl:ENSRNOP00000009015	10090	Ensembl		P
	UniProtKB	Q9ERH4	Nusap1	involved_in	GO:0000070	mitotic sister chromatid segregation	ECO:0000266	ISO	PMID:12963707	UniProtKB:Q9BXS6	10090	MGI		P
	UniProtKB	Q9ERH4	Nusap1	involved_in	GO:0000070	mitotic sister chromatid segregation	ECO:0000265	IEA	GO_REF:0000107	UniProtKB:Q9BXS6|ensembl:ENSP00000453403	10090	Ensembl		P
	UniProtKB	Q9ERH4	Nusap1	involved_in	GO:0000281	mitotic cytokinesis	ECO:0000318	IBA	PMID:21873635	PANTHER:PTN001286938|UniProtKB:Q9BXS6	10090	GO_Central		P
	UniProtKB	Q9ERH4	Nusap1	involved_in	GO:0000281	mitotic cytokinesis	ECO:0000256	IEA	GO_REF:0000002	InterPro:IPR026756	10090	InterPro		P
	UniProtKB	Q9ERH4	Nusap1	involved_in	GO:0000281	mitotic cytokinesis	ECO:0000266	ISO	PMID:12963707	UniProtKB:Q9BXS6	10090	MGI		P
	UniProtKB	Q9ERH4	Nusap1	involved_in	GO:0000281	mitotic cytokinesis	ECO:0000265	IEA	GO_REF:0000107	UniProtKB:Q9BXS6|ensembl:ENSP00000453403	10090	Ensembl		P
	UniProtKB	Q9ERH4	Nusap1	involved_in	GO:0007076	mitotic chromosome condensation	ECO:0000318	IBA	PMID:21873635	PANTHER:PTN001286938|UniProtKB:Q9BXS6	10090	GO_Central		P
	UniProtKB	Q9ERH4	Nusap1	involved_in	GO:0007076	mitotic chromosome condensation	ECO:0000266	ISO	PMID:12963707	UniProtKB:Q9BXS6	10090	MGI		P
	UniProtKB	Q9ERH4	Nusap1	involved_in	GO:0007076	mitotic chromosome condensation	ECO:0000265	IEA	GO_REF:0000107	UniProtKB:Q9BXS6|ensembl:ENSP00000453403	10090	Ensembl		P
	UniProtKB	Q9ERH4	Nusap1	involved_in	GO:0040001	establishment of mitotic spindle localization	ECO:0000318	IBA	PMID:21873635	PANTHER:PTN001286938|UniProtKB:Q9BXS6	10090	GO_Central		P
	UniProtKB	Q9ERH4	Nusap1	involved_in	GO:0040001	establishment of mitotic spindle localization	ECO:0000256	IEA	GO_REF:0000002	InterPro:IPR026756	10090	InterPro		P
	UniProtKB	Q9ERH4	Nusap1	involved_in	GO:0040001	establishment of mitotic spindle localization	ECO:0000266	ISO	PMID:12963707	UniProtKB:Q9BXS6	10090	MGI		P
	UniProtKB	Q9ERH4	Nusap1	involved_in	GO:0040001	establishment of mitotic spindle localization	ECO:0000265	IEA	GO_REF:0000107	UniProtKB:Q9BXS6|ensembl:ENSP00000453403	10090	Ensembl		P
	UniProtKB	Q80Z25	Ofd1	NOT|involved_in	GO:0000278	mitotic cell cycle	ECO:0000315	IMP	PMID:20230748		10090	UniProt		P
	UniProtKB	Q80Z25	Ofd1	NOT|involved_in	GO:0090307	mitotic spindle assembly	ECO:0000315	IMP	PMID:20230748		10090	UniProt		P
	UniProtKB	Q9Z1N2	Orc1	involved_in	GO:0033314	mitotic DNA replication checkpoint signaling	ECO:0000318	IBA	PMID:21873635	PANTHER:PTN000080055|PomBase:SPBC14C8.07c|PomBase:SPBC29A10.15	10090	GO_Central		P
	UniProtKB	Q9DB52	Pabir1	involved_in	GO:0044818	mitotic G2/M transition checkpoint	ECO:0000318	IBA	PMID:21873635	PANTHER:PTN002503010|UniProtKB:Q96E09	10090	GO_Central		P
	UniProtKB	Q9DB52	Pabir1	involved_in	GO:0044818	mitotic G2/M transition checkpoint	ECO:0000250	ISS	GO_REF:0000024	UniProtKB:Q96E09	10090	UniProt		P
	UniProtKB	Q9DB52	Pabir1	involved_in	GO:0044818	mitotic G2/M transition checkpoint	ECO:0000266	ISO	GO_REF:0000096	UniProtKB:Q96E09	10090	MGI		P
	UniProtKB	Q9DB52	Pabir1	involved_in	GO:0044818	mitotic G2/M transition checkpoint	ECO:0000265	IEA	GO_REF:0000107	UniProtKB:Q96E09|ensembl:ENSP00000377807	10090	Ensembl		P
	UniProtKB	P63005	Pafah1b1	involved_in	GO:0000132	establishment of mitotic spindle orientation	ECO:0000318	IBA	PMID:21873635	PANTHER:PTN000752736|UniProtKB:P43034|WB:WBGene00003047	10090	GO_Central		P
	UniProtKB	P63005	Pafah1b1	involved_in	GO:0000132	establishment of mitotic spindle orientation	ECO:0000266	ISO	GO_REF:0000096	UniProtKB:P43034	10090	MGI		P
	UniProtKB	P63005	Pafah1b1	involved_in	GO:0000132	establishment of mitotic spindle orientation	ECO:0000265	IEA	GO_REF:0000107	UniProtKB:P43034|ensembl:ENSP00000380378	10090	Ensembl		P
	UniProtKB	P63005	Pafah1b1	involved_in	GO:0000132	establishment of mitotic spindle orientation	ECO:0000256	IEA	GO_REF:0000104	UniRule:UR000107004	10090	UniProt		P
	UniProtKB	Q3TIK0	Pafah1b1	involved_in	GO:0000132	establishment of mitotic spindle orientation	ECO:0000256	IEA	GO_REF:0000104	UniRule:UR000107004	10090	UniProt		P
	UniProtKB	Q3TJG1	Pafah1b1	involved_in	GO:0000132	establishment of mitotic spindle orientation	ECO:0000256	IEA	GO_REF:0000104	UniRule:UR000107004	10090	UniProt		P
	UniProtKB	Q3UGR6	Pafah1b1	involved_in	GO:0000132	establishment of mitotic spindle orientation	ECO:0000256	IEA	GO_REF:0000104	UniRule:UR000107004	10090	UniProt		P
	UniProtKB	Q3UH92	Pafah1b1	involved_in	GO:0000132	establishment of mitotic spindle orientation	ECO:0000256	IEA	GO_REF:0000104	UniRule:UR000107004	10090	UniProt		P
	UniProtKB	Q3UHM0	Pafah1b1	involved_in	GO:0000132	establishment of mitotic spindle orientation	ECO:0000256	IEA	GO_REF:0000104	UniRule:UR000107004	10090	UniProt		P
	UniProtKB	Q5SW18	Pafah1b1	involved_in	GO:0000132	establishment of mitotic spindle orientation	ECO:0000265	IEA	GO_REF:0000107	UniProtKB:P43034|ensembl:ENSP00000380378	10090	Ensembl		P
	UniProtKB	Q5SW18	Pafah1b1	involved_in	GO:0000132	establishment of mitotic spindle orientation	ECO:0000256	IEA	GO_REF:0000104	UniRule:UR000107004	10090	UniProt		P
	UniProtKB	P63015	Pax6	involved_in	GO:0000132	establishment of mitotic spindle orientation	ECO:0000315	IMP	PMID:22031545	MGI:MGI:1856155	10090	MGI		P
	UniProtKB	P41778	Pbx1	involved_in	GO:0000086	G2/M transition of mitotic cell cycle	ECO:0000315	IMP	PMID:22560297		10090	MGI		P
	UniProtKB	P41778	Pbx1	involved_in	GO:0000086	G2/M transition of mitotic cell cycle	ECO:0000315	IMP	PMID:22560297		10090	MGI		P
	UniProtKB	P17918	Pcna	involved_in	GO:1902990	mitotic telomere maintenance via semi-conservative replication	ECO:0000316	IGI	PMID:24115439	UniProtKB:Q0VGM9	10090	BHF-UCL		P
	UniProtKB	F8VPV0	Pcnt	involved_in	GO:0007052	mitotic spindle organization	ECO:0000265	IEA	GO_REF:0000107	UniProtKB:O95613|ensembl:ENSP00000352572	10090	Ensembl		P
	UniProtKB	P48725	Pcnt	involved_in	GO:0007052	mitotic spindle organization	ECO:0000266	ISO	GO_REF:0000096	UniProtKB:O95613	10090	MGI		P
	UniProtKB	P48725	Pcnt	involved_in	GO:0007052	mitotic spindle organization	ECO:0000315	IMP	PMID:25220058	MGI:MGI:4340776	10090	MGI		P
	UniProtKB	Q9WU78	Pdcd6ip	involved_in	GO:0000281	mitotic cytokinesis	ECO:0000318	IBA	PMID:21873635	FB:FBgn0086346|PANTHER:PTN001126206|UniProtKB:Q8WUM4	10090	GO_Central		P
	UniProtKB	Q9WU78	Pdcd6ip	involved_in	GO:0000281	mitotic cytokinesis	ECO:0000250	ISS	GO_REF:0000024	UniProtKB:Q8WUM4	10090	UniProt		P
	UniProtKB	Q9WU78	Pdcd6ip	involved_in	GO:0000281	mitotic cytokinesis	ECO:0000266	ISO	GO_REF:0000096	UniProtKB:Q8WUM4	10090	MGI		P
	UniProtKB	Q9WU78	Pdcd6ip	involved_in	GO:0061952	midbody abscission	ECO:0000266	ISO	GO_REF:0000096	UniProtKB:Q8WUM4	10090	MGI		P
	UniProtKB	A0A0J9YV33	Pds5a	involved_in	GO:0007064	mitotic sister chromatid cohesion	ECO:0000256	IEA	GO_REF:0000002	InterPro:IPR039776	10090	InterPro		P
	UniProtKB	E9QPI5	Pds5a	involved_in	GO:0007064	mitotic sister chromatid cohesion	ECO:0000256	IEA	GO_REF:0000002	InterPro:IPR039776	10090	InterPro		P
	UniProtKB	E9QPI5	Pds5a	involved_in	GO:0007064	mitotic sister chromatid cohesion	ECO:0000265	IEA	GO_REF:0000107	UniProtKB:Q29RF7|ensembl:ENSP00000303427	10090	Ensembl		P
	UniProtKB	Q3UW82	Pds5a	involved_in	GO:0007064	mitotic sister chromatid cohesion	ECO:0000256	IEA	GO_REF:0000002	InterPro:IPR039776	10090	InterPro		P
	UniProtKB	Q6A026	Pds5a	involved_in	GO:0007064	mitotic sister chromatid cohesion	ECO:0000318	IBA	PMID:21873635	PANTHER:PTN000292173|PomBase:SPAC110.02|SGD:S000004681|TAIR:locus:2116787|TAIR:locus:2169058|TAIR:locus:2200557|TAIR:locus:2204665|UniProtKB:Q29RF7|UniProtKB:Q9NTI5|WB:WBGene00001352	10090	GO_Central		P
	UniProtKB	Q6A026	Pds5a	involved_in	GO:0007064	mitotic sister chromatid cohesion	ECO:0000256	IEA	GO_REF:0000002	InterPro:IPR039776	10090	InterPro		P
	UniProtKB	Q6A026	Pds5a	involved_in	GO:0007064	mitotic sister chromatid cohesion	ECO:0000266	ISO	GO_REF:0000096	UniProtKB:Q29RF7	10090	MGI		P
	UniProtKB	Q8VDS0	Pds5a	involved_in	GO:0007064	mitotic sister chromatid cohesion	ECO:0000256	IEA	GO_REF:0000002	InterPro:IPR039776	10090	InterPro		P
	UniProtKB	Q9D337	Pds5a	involved_in	GO:0007064	mitotic sister chromatid cohesion	ECO:0000256	IEA	GO_REF:0000002	InterPro:IPR039776	10090	InterPro		P
	UniProtKB	F8WHU5	Pds5b	involved_in	GO:0007064	mitotic sister chromatid cohesion	ECO:0000256	IEA	GO_REF:0000002	InterPro:IPR039776	10090	InterPro		P
	UniProtKB	F8WHU5	Pds5b	involved_in	GO:0007064	mitotic sister chromatid cohesion	ECO:0000265	IEA	GO_REF:0000107	UniProtKB:Q9NTI5|ensembl:ENSP00000313851	10090	Ensembl		P
	UniProtKB	Q4VA53	Pds5b	involved_in	GO:0007064	mitotic sister chromatid cohesion	ECO:0000318	IBA	PMID:21873635	PANTHER:PTN000292173|PomBase:SPAC110.02|SGD:S000004681|TAIR:locus:2116787|TAIR:locus:2169058|TAIR:locus:2200557|TAIR:locus:2204665|UniProtKB:Q29RF7|UniProtKB:Q9NTI5|WB:WBGene00001352	10090	GO_Central		P
	UniProtKB	Q4VA53	Pds5b	involved_in	GO:0007064	mitotic sister chromatid cohesion	ECO:0000256	IEA	GO_REF:0000002	InterPro:IPR039776	10090	InterPro		P
	UniProtKB	Q4VA53	Pds5b	involved_in	GO:0007064	mitotic sister chromatid cohesion	ECO:0000266	ISO	GO_REF:0000096	UniProtKB:Q9NTI5	10090	MGI		P
	UniProtKB	Q4VA53	Pds5b	involved_in	GO:0007064	mitotic sister chromatid cohesion	ECO:0000250	ISS	GO_REF:0000024	UniProtKB:Q9NTI5	10090	UniProt		P
	UniProtKB	Q3V230	Phf13	involved_in	GO:0000278	mitotic cell cycle	ECO:0000265	IEA	GO_REF:0000107	UniProtKB:Q86YI8|ensembl:ENSP00000366876	10090	Ensembl		P
	UniProtKB	Q8K2W6	Phf13	involved_in	GO:0000278	mitotic cell cycle	ECO:0000250	ISS	GO_REF:0000024	UniProtKB:Q86YI8	10090	UniProt		P
	UniProtKB	Q8K2W6	Phf13	involved_in	GO:0000278	mitotic cell cycle	ECO:0000266	ISO	GO_REF:0000096	UniProtKB:Q86YI8	10090	MGI		P
	UniProtKB	Q8K2W6	Phf13	involved_in	GO:0000278	mitotic cell cycle	ECO:0000265	IEA	GO_REF:0000107	UniProtKB:Q86YI8|ensembl:ENSP00000366876	10090	Ensembl		P
	UniProtKB	Q3V230	Phf13	involved_in	GO:0007076	mitotic chromosome condensation	ECO:0000265	IEA	GO_REF:0000107	UniProtKB:Q86YI8|ensembl:ENSP00000366876	10090	Ensembl		P
	UniProtKB	Q8K2W6	Phf13	involved_in	GO:0007076	mitotic chromosome condensation	ECO:0000318	IBA	PMID:21873635	PANTHER:PTN002684675|UniProtKB:Q86YI8	10090	GO_Central		P
	UniProtKB	Q8K2W6	Phf13	involved_in	GO:0007076	mitotic chromosome condensation	ECO:0000250	ISS	GO_REF:0000024	UniProtKB:Q86YI8	10090	UniProt		P
	UniProtKB	Q8K2W6	Phf13	involved_in	GO:0007076	mitotic chromosome condensation	ECO:0000266	ISO	GO_REF:0000096	UniProtKB:Q86YI8	10090	MGI		P
	UniProtKB	Q8K2W6	Phf13	involved_in	GO:0007076	mitotic chromosome condensation	ECO:0000265	IEA	GO_REF:0000107	UniProtKB:Q86YI8|ensembl:ENSP00000366876	10090	Ensembl		P
	UniProtKB	Q80TJ7	Phf8	involved_in	GO:0000082	G1/S transition of mitotic cell cycle	ECO:0000250	ISS	GO_REF:0000024	UniProtKB:Q9UPP1	10090	UniProt		P
	UniProtKB	Q80TJ7	Phf8	involved_in	GO:0000082	G1/S transition of mitotic cell cycle	ECO:0000266	ISO	GO_REF:0000096	UniProtKB:Q9UPP1	10090	MGI		P
	UniProtKB	Q80TJ7	Phf8	involved_in	GO:0000082	G1/S transition of mitotic cell cycle	ECO:0000265	IEA	GO_REF:0000107	UniProtKB:Q9UPP1|ensembl:ENSP00000338868	10090	Ensembl		P
	UniProtKB	O88907	Pias1	involved_in	GO:0000082	G1/S transition of mitotic cell cycle	ECO:0000266	ISO	GO_REF:0000096	RGD:1307843	10090	MGI		P
	UniProtKB	E9Q6K3	Pibf1	involved_in	GO:0007080	mitotic metaphase plate congression	ECO:0000266	ISO	GO_REF:0000096	UniProtKB:Q8WXW3	10090	MGI		P
	UniProtKB	E9Q6K3	Pibf1	involved_in	GO:0007080	mitotic metaphase plate congression	ECO:0000265	IEA	GO_REF:0000107	UniProtKB:Q8WXW3|ensembl:ENSP00000317144	10090	Ensembl		P
	UniProtKB	Q14CF8	Pibf1	involved_in	GO:0007080	mitotic metaphase plate congression	ECO:0000266	ISO	GO_REF:0000096	UniProtKB:Q8WXW3	10090	MGI		P
	UniProtKB	Q3UF45	Pibf1	involved_in	GO:0007080	mitotic metaphase plate congression	ECO:0000266	ISO	GO_REF:0000096	UniProtKB:Q8WXW3	10090	MGI		P
	UniProtKB	Q8BIR5	Pibf1	involved_in	GO:0007080	mitotic metaphase plate congression	ECO:0000266	ISO	GO_REF:0000096	UniProtKB:Q8WXW3	10090	MGI		P
	UniProtKB	Q9CVX7	Pibf1	involved_in	GO:0007080	mitotic metaphase plate congression	ECO:0000266	ISO	GO_REF:0000096	UniProtKB:Q8WXW3	10090	MGI		P
	UniProtKB	Q9D551	Pibf1	involved_in	GO:0007080	mitotic metaphase plate congression	ECO:0000266	ISO	GO_REF:0000096	UniProtKB:Q8WXW3	10090	MGI		P
	UniProtKB	E9Q6K3	Pibf1	involved_in	GO:0090307	mitotic spindle assembly	ECO:0000266	ISO	GO_REF:0000096	UniProtKB:Q8WXW3	10090	MGI		P
	UniProtKB	E9Q6K3	Pibf1	involved_in	GO:0090307	mitotic spindle assembly	ECO:0000265	IEA	GO_REF:0000107	UniProtKB:Q8WXW3|ensembl:ENSP00000317144	10090	Ensembl		P
	UniProtKB	Q14CF8	Pibf1	involved_in	GO:0090307	mitotic spindle assembly	ECO:0000266	ISO	GO_REF:0000096	UniProtKB:Q8WXW3	10090	MGI		P
	UniProtKB	Q3UF45	Pibf1	involved_in	GO:0090307	mitotic spindle assembly	ECO:0000266	ISO	GO_REF:0000096	UniProtKB:Q8WXW3	10090	MGI		P
	UniProtKB	Q8BIR5	Pibf1	involved_in	GO:0090307	mitotic spindle assembly	ECO:0000266	ISO	GO_REF:0000096	UniProtKB:Q8WXW3	10090	MGI		P
	UniProtKB	Q9CVX7	Pibf1	involved_in	GO:0090307	mitotic spindle assembly	ECO:0000266	ISO	GO_REF:0000096	UniProtKB:Q8WXW3	10090	MGI		P
	UniProtKB	Q9D551	Pibf1	involved_in	GO:0090307	mitotic spindle assembly	ECO:0000266	ISO	GO_REF:0000096	UniProtKB:Q8WXW3	10090	MGI		P
	UniProtKB	Q9ERV7	Pidd1	involved_in	GO:0006977	DNA damage response, signal transduction by p53 class mediator resulting in cell cycle arrest	ECO:0000266	ISO	GO_REF:0000096	UniProtKB:Q9HB75	10090	MGI		P
	UniProtKB	Q9ERV7	Pidd1	involved_in	GO:0006977	DNA damage response, signal transduction by p53 class mediator resulting in cell cycle arrest	ECO:0000265	IEA	GO_REF:0000107	UniProtKB:Q9HB75|ensembl:ENSP00000337797	10090	Ensembl		P
	UniProtKB	F6WGR1	Pim2	involved_in	GO:0000082	G1/S transition of mitotic cell cycle	ECO:0000265	IEA	GO_REF:0000107	UniProtKB:Q9P1W9|ensembl:ENSP00000365692	10090	Ensembl		P
	UniProtKB	Q62070	Pim2	involved_in	GO:0000082	G1/S transition of mitotic cell cycle	ECO:0000250	ISS	GO_REF:0000024	UniProtKB:Q9P1W9	10090	UniProt		P
	UniProtKB	Q62070	Pim2	involved_in	GO:0000082	G1/S transition of mitotic cell cycle	ECO:0000266	ISO	GO_REF:0000096	UniProtKB:Q9P1W9	10090	MGI		P
	UniProtKB	Q9CZX5	Pinx1	involved_in	GO:0007080	mitotic metaphase plate congression	ECO:0000266	ISO	GO_REF:0000096	UniProtKB:Q96BK5	10090	MGI		P
	UniProtKB	Q9CZX5	Pinx1	involved_in	GO:0007080	mitotic metaphase plate congression	ECO:0000265	IEA	GO_REF:0000107	UniProtKB:Q96BK5|ensembl:ENSP00000318966	10090	Ensembl		P
	UniProtKB	E9PZ36	Pkhd1	involved_in	GO:0000132	establishment of mitotic spindle orientation	ECO:0000315	IMP	PMID:19959710		10090	UniProt		P
	UniProtKB	Q9Z1B3	Plcb1	involved_in	GO:0000086	G2/M transition of mitotic cell cycle	ECO:0000303	NAS	PMID:17725492		10090	BHF-UCL		P
	UniProtKB	Q9Z1B3	Plcb1	involved_in	GO:0000086	G2/M transition of mitotic cell cycle	ECO:0000314	IDA	PMID:19028838		10090	BHF-UCL		P
	UniProtKB	Q07832	Plk1	involved_in	GO:0000070	mitotic sister chromatid segregation	ECO:0000250	ISS	GO_REF:0000024	UniProtKB:P53350	10090	UniProt		P
	UniProtKB	Q07832	Plk1	involved_in	GO:0000070	mitotic sister chromatid segregation	ECO:0000266	ISO	GO_REF:0000096	UniProtKB:P53350	10090	MGI		P
	UniProtKB	Q07832	Plk1	involved_in	GO:0000070	mitotic sister chromatid segregation	ECO:0000265	IEA	GO_REF:0000107	UniProtKB:P53350|ensembl:ENSP00000300093	10090	Ensembl		P
	UniProtKB	Q3TPZ2	Plk1	involved_in	GO:0000070	mitotic sister chromatid segregation	ECO:0000265	IEA	GO_REF:0000107	UniProtKB:P53350|ensembl:ENSP00000300093	10090	Ensembl		P
	UniProtKB	Q07832	Plk1	involved_in	GO:0000086	G2/M transition of mitotic cell cycle	ECO:0000250	ISS	GO_REF:0000024	UniProtKB:P53350	10090	UniProt		P
	UniProtKB	Q07832	Plk1	involved_in	GO:0000086	G2/M transition of mitotic cell cycle	ECO:0000266	ISO	GO_REF:0000096	UniProtKB:P53350	10090	MGI		P
	UniProtKB	Q07832	Plk1	involved_in	GO:0000086	G2/M transition of mitotic cell cycle	ECO:0000265	IEA	GO_REF:0000107	UniProtKB:P53350|ensembl:ENSP00000300093	10090	Ensembl		P
	UniProtKB	Q3TPZ2	Plk1	involved_in	GO:0000086	G2/M transition of mitotic cell cycle	ECO:0000265	IEA	GO_REF:0000107	UniProtKB:P53350|ensembl:ENSP00000300093	10090	Ensembl		P
	UniProtKB	Q07832	Plk1	involved_in	GO:0000132	establishment of mitotic spindle orientation	ECO:0000266	ISO	GO_REF:0000096	UniProtKB:P53350	10090	MGI		P
	UniProtKB	Q07832	Plk1	involved_in	GO:0000132	establishment of mitotic spindle orientation	ECO:0000265	IEA	GO_REF:0000107	UniProtKB:P53350|ensembl:ENSP00000300093	10090	Ensembl		P
	UniProtKB	Q3TPZ2	Plk1	involved_in	GO:0000132	establishment of mitotic spindle orientation	ECO:0000265	IEA	GO_REF:0000107	UniProtKB:P53350|ensembl:ENSP00000300093	10090	Ensembl		P
	UniProtKB	Q07832	Plk1	involved_in	GO:0000278	mitotic cell cycle	ECO:0000318	IBA	PMID:21873635	FB:FBgn0003124|FB:FBgn0026371|MGI:MGI:109604|MGI:MGI:1099790|PANTHER:PTN000679869|PomBase:SPAC23C11.16|SGD:S000004603|UniProtKB:C8VMZ9|UniProtKB:P53350|UniProtKB:Q9H4B4|UniProtKB:Q9NYY3|WB:WBGene00004042|ZFIN:ZDB-GENE-021115-7	10090	GO_Central		P
	UniProtKB	Q07832	Plk1	involved_in	GO:0000278	mitotic cell cycle	ECO:0000250	ISS	GO_REF:0000024	UniProtKB:P53350	10090	UniProt		P
	UniProtKB	Q07832	Plk1	involved_in	GO:0000278	mitotic cell cycle	ECO:0000266	ISO	GO_REF:0000096	UniProtKB:P53350	10090	MGI		P
	UniProtKB	Q07832	Plk1	involved_in	GO:0000278	mitotic cell cycle	ECO:0000265	IEA	GO_REF:0000107	UniProtKB:P53350|ensembl:ENSP00000300093	10090	Ensembl		P
	UniProtKB	Q3TPZ2	Plk1	involved_in	GO:0000278	mitotic cell cycle	ECO:0000265	IEA	GO_REF:0000107	UniProtKB:P53350|ensembl:ENSP00000300093	10090	Ensembl		P
	UniProtKB	Q07832	Plk1	involved_in	GO:0000281	mitotic cytokinesis	ECO:0000250	ISS	GO_REF:0000024	UniProtKB:P53350	10090	UniProt		P
	UniProtKB	Q07832	Plk1	involved_in	GO:0000281	mitotic cytokinesis	ECO:0000266	ISO	GO_REF:0000096	UniProtKB:P53350	10090	MGI		P
	UniProtKB	Q07832	Plk1	involved_in	GO:0000281	mitotic cytokinesis	ECO:0000265	IEA	GO_REF:0000107	UniProtKB:P53350|ensembl:ENSP00000300093	10090	Ensembl		P
	UniProtKB	Q3TPZ2	Plk1	involved_in	GO:0000281	mitotic cytokinesis	ECO:0000265	IEA	GO_REF:0000107	UniProtKB:P53350|ensembl:ENSP00000300093	10090	Ensembl		P
	UniProtKB	Q07832	Plk1	involved_in	GO:0007094	mitotic spindle assembly checkpoint signaling	ECO:0000250	ISS	GO_REF:0000024	UniProtKB:P53350	10090	UniProt		P
	UniProtKB	Q07832	Plk1	involved_in	GO:0007094	mitotic spindle assembly checkpoint signaling	ECO:0000266	ISO	GO_REF:0000096	UniProtKB:P53350	10090	MGI		P
	UniProtKB	Q07832	Plk1	involved_in	GO:0007094	mitotic spindle assembly checkpoint signaling	ECO:0000265	IEA	GO_REF:0000107	UniProtKB:P53350|ensembl:ENSP00000300093	10090	Ensembl		P
	UniProtKB	Q3TPZ2	Plk1	involved_in	GO:0007094	mitotic spindle assembly checkpoint signaling	ECO:0000265	IEA	GO_REF:0000107	UniProtKB:P53350|ensembl:ENSP00000300093	10090	Ensembl		P
	UniProtKB	Q07832	Plk1	involved_in	GO:0007095	mitotic G2 DNA damage checkpoint signaling	ECO:0000250	ISS	GO_REF:0000024	UniProtKB:P53350	10090	UniProt		P
	UniProtKB	Q07832	Plk1	involved_in	GO:0007095	mitotic G2 DNA damage checkpoint signaling	ECO:0000266	ISO	GO_REF:0000096	UniProtKB:P53350	10090	MGI		P
	UniProtKB	Q07832	Plk1	involved_in	GO:0007095	mitotic G2 DNA damage checkpoint signaling	ECO:0000265	IEA	GO_REF:0000107	UniProtKB:P53350|ensembl:ENSP00000300093	10090	Ensembl		P
	UniProtKB	Q3TPZ2	Plk1	involved_in	GO:0007095	mitotic G2 DNA damage checkpoint signaling	ECO:0000265	IEA	GO_REF:0000107	UniProtKB:P53350|ensembl:ENSP00000300093	10090	Ensembl		P
	UniProtKB	P53351	Plk2	involved_in	GO:0000082	G1/S transition of mitotic cell cycle	ECO:0000318	IBA	PMID:21873635	PANTHER:PTN000679950|UniProtKB:Q9NYY3	10090	GO_Central		P
	UniProtKB	P53351	Plk2	involved_in	GO:0000082	G1/S transition of mitotic cell cycle	ECO:0000250	ISS	GO_REF:0000024	UniProtKB:Q9NYY3	10090	UniProt		P
	UniProtKB	P53351	Plk2	involved_in	GO:0000082	G1/S transition of mitotic cell cycle	ECO:0000266	ISO	GO_REF:0000096	UniProtKB:Q9NYY3	10090	MGI		P
	UniProtKB	P53351	Plk2	involved_in	GO:0000082	G1/S transition of mitotic cell cycle	ECO:0000265	IEA	GO_REF:0000107	UniProtKB:Q9NYY3|ensembl:ENSP00000274289	10090	Ensembl		P
	UniProtKB	Q548A9	Plk2	involved_in	GO:0000082	G1/S transition of mitotic cell cycle	ECO:0000265	IEA	GO_REF:0000107	UniProtKB:Q9NYY3|ensembl:ENSP00000274289	10090	Ensembl		P
	UniProtKB	P53351	Plk2	involved_in	GO:0000278	mitotic cell cycle	ECO:0000318	IBA	PMID:21873635	FB:FBgn0003124|FB:FBgn0026371|MGI:MGI:109604|MGI:MGI:1099790|PANTHER:PTN000679869|PomBase:SPAC23C11.16|SGD:S000004603|UniProtKB:C8VMZ9|UniProtKB:P53350|UniProtKB:Q9H4B4|UniProtKB:Q9NYY3|WB:WBGene00004042|ZFIN:ZDB-GENE-021115-7	10090	GO_Central		P
	UniProtKB	P53351	Plk2	involved_in	GO:0000278	mitotic cell cycle	ECO:0000315	IMP	PMID:12972611	MGI:MGI:2678106	10090	MGI		P
	UniProtKB	P53351	Plk2	involved_in	GO:0007052	mitotic spindle organization	ECO:0000315	IMP	PMID:12897130		10090	UniProt		P
	UniProtKB	P53351	Plk2	involved_in	GO:0007052	mitotic spindle organization	ECO:0000250	ISS	GO_REF:0000024	UniProtKB:Q9NYY3	10090	UniProt		P
	UniProtKB	P53351	Plk2	involved_in	GO:0007052	mitotic spindle organization	ECO:0000266	ISO	GO_REF:0000096	UniProtKB:Q9NYY3	10090	MGI		P
	UniProtKB	P53351	Plk2	involved_in	GO:0007052	mitotic spindle organization	ECO:0000265	IEA	GO_REF:0000107	UniProtKB:Q9NYY3|ensembl:ENSP00000274289	10090	Ensembl		P
	UniProtKB	Q548A9	Plk2	involved_in	GO:0007052	mitotic spindle organization	ECO:0000265	IEA	GO_REF:0000107	UniProtKB:Q9NYY3|ensembl:ENSP00000274289	10090	Ensembl		P
	UniProtKB	Q60806	Plk3	involved_in	GO:0000082	G1/S transition of mitotic cell cycle	ECO:0000250	ISS	GO_REF:0000024	UniProtKB:Q9H4B4	10090	UniProt		P
	UniProtKB	Q60806	Plk3	involved_in	GO:0000082	G1/S transition of mitotic cell cycle	ECO:0000266	ISO	GO_REF:0000096	UniProtKB:Q9H4B4	10090	MGI		P
	UniProtKB	Q6P571	Plk3	involved_in	GO:0000082	G1/S transition of mitotic cell cycle	ECO:0000265	IEA	GO_REF:0000107	UniProtKB:Q9H4B4|ensembl:ENSP00000361275	10090	Ensembl		P
	UniProtKB	Q60806	Plk3	involved_in	GO:0000278	mitotic cell cycle	ECO:0000318	IBA	PMID:21873635	FB:FBgn0003124|FB:FBgn0026371|MGI:MGI:109604|MGI:MGI:1099790|PANTHER:PTN000679869|PomBase:SPAC23C11.16|SGD:S000004603|UniProtKB:C8VMZ9|UniProtKB:P53350|UniProtKB:Q9H4B4|UniProtKB:Q9NYY3|WB:WBGene00004042|ZFIN:ZDB-GENE-021115-7	10090	GO_Central		P
	UniProtKB	Q60806	Plk3	involved_in	GO:0044819	mitotic G1/S transition checkpoint signaling	ECO:0000318	IBA	PMID:21873635	MGI:MGI:109604|PANTHER:PTN002804399	10090	GO_Central		P
	UniProtKB	Q60806	Plk3	involved_in	GO:0044819	mitotic G1/S transition checkpoint signaling	ECO:0000315	IMP	PMID:21376736		10090	UniProt		P
	UniProtKB	Q64702	Plk4	involved_in	GO:0000278	mitotic cell cycle	ECO:0000318	IBA	PMID:21873635	FB:FBgn0003124|FB:FBgn0026371|MGI:MGI:109604|MGI:MGI:1099790|PANTHER:PTN000679869|PomBase:SPAC23C11.16|SGD:S000004603|UniProtKB:C8VMZ9|UniProtKB:P53350|UniProtKB:Q9H4B4|UniProtKB:Q9NYY3|WB:WBGene00004042|ZFIN:ZDB-GENE-021115-7	10090	GO_Central		P
	UniProtKB	Q4FZD7	Plk5	involved_in	GO:0000278	mitotic cell cycle	ECO:0000318	IBA	PMID:21873635	FB:FBgn0003124|FB:FBgn0026371|MGI:MGI:109604|MGI:MGI:1099790|PANTHER:PTN000679869|PomBase:SPAC23C11.16|SGD:S000004603|UniProtKB:C8VMZ9|UniProtKB:P53350|UniProtKB:Q9H4B4|UniProtKB:Q9NYY3|WB:WBGene00004042|ZFIN:ZDB-GENE-021115-7	10090	GO_Central		P
	UniProtKB	Q4FZD7	Plk5	involved_in	GO:0044819	mitotic G1/S transition checkpoint signaling	ECO:0000318	IBA	PMID:21873635	MGI:MGI:109604|PANTHER:PTN002804399	10090	GO_Central		P
	UniProtKB	Q60953	Pml	involved_in	GO:0006977	DNA damage response, signal transduction by p53 class mediator resulting in cell cycle arrest	ECO:0000315	IMP	PMID:15626733		10090	UniProt		P
	UniProtKB	Q8JZX3	Poc1a	involved_in	GO:0007052	mitotic spindle organization	ECO:0000315	IMP	PMID:26496357	MGI:MGI:2135614	10090	MGI		P
	UniProtKB	B9EIG6	Pogz	involved_in	GO:0007064	mitotic sister chromatid cohesion	ECO:0000265	IEA	GO_REF:0000107	UniProtKB:Q7Z3K3|ensembl:ENSP00000271715	10090	Ensembl		P
	UniProtKB	Q8BZH4	Pogz	involved_in	GO:0007064	mitotic sister chromatid cohesion	ECO:0000250	ISS	GO_REF:0000024	UniProtKB:Q7Z3K3	10090	UniProt		P
	UniProtKB	Q8BZH4	Pogz	involved_in	GO:0007064	mitotic sister chromatid cohesion	ECO:0000266	ISO	GO_REF:0000096	UniProtKB:Q7Z3K3	10090	MGI		P
	UniProtKB	Q8BZH4	Pogz	involved_in	GO:0007064	mitotic sister chromatid cohesion	ECO:0000265	IEA	GO_REF:0000107	UniProtKB:Q7Z3K3|ensembl:ENSP00000271715	10090	Ensembl		P
	UniProtKB	P33609	Pola1	involved_in	GO:1902975	mitotic DNA replication initiation	ECO:0000318	IBA	PMID:21873635	PANTHER:PTN000035348|PomBase:SPAC3H5.06c	10090	GO_Central		P
	UniProtKB	P33609	Pola1	involved_in	GO:1902975	mitotic DNA replication initiation	ECO:0000256	IEA	GO_REF:0000002	InterPro:IPR045846	10090	InterPro		P
	UniProtKB	Q91VA6	Poldip2	involved_in	GO:0090307	mitotic spindle assembly	ECO:0000266	ISO	GO_REF:0000096	RGD:1307022	10090	MGI		P
	UniProtKB	Q91VA6	Poldip2	involved_in	GO:0090307	mitotic spindle assembly	ECO:0000265	IEA	GO_REF:0000107	UniProtKB:E9PT51|ensembl:ENSRNOP00000013100	10090	Ensembl		P
	UniProtKB	Q9WVF7	Pole	involved_in	GO:0000082	G1/S transition of mitotic cell cycle	ECO:0000266	ISO	GO_REF:0000096	UniProtKB:Q07864	10090	MGI		P
	UniProtKB	Q9WVF7	Pole	involved_in	GO:0000082	G1/S transition of mitotic cell cycle	ECO:0000265	IEA	GO_REF:0000107	UniProtKB:Q07864|ensembl:ENSP00000322570	10090	Ensembl		P
	UniProtKB	Q9WVF7	Pole	involved_in	GO:0000278	mitotic cell cycle	ECO:0000318	IBA	PMID:21873635	FB:FBgn0264326|PANTHER:PTN000072300|PomBase:SPBC25H2.13c|SGD:S000005206|UniProtKB:Q07864	10090	GO_Central		P
	UniProtKB	Q9QZ67	Ppm1d	involved_in	GO:0000086	G2/M transition of mitotic cell cycle	ECO:0000315	IMP	PMID:11809801	MGI:MGI:2179128	10090	MGI		P
	UniProtKB	Q9DBR7	Ppp1r12a	involved_in	GO:0000278	mitotic cell cycle	ECO:0000250	ISS	GO_REF:0000024	UniProtKB:O14974	10090	UniProt		P
	UniProtKB	Q9DBR7	Ppp1r12a	involved_in	GO:0000278	mitotic cell cycle	ECO:0000266	ISO	GO_REF:0000096	UniProtKB:O14974	10090	MGI		P
	UniProtKB	Q9DBR7	Ppp1r12a	involved_in	GO:0000278	mitotic cell cycle	ECO:0000265	IEA	GO_REF:0000107	UniProtKB:O14974|ensembl:ENSP00000389168	10090	Ensembl		P
	UniProtKB	P63330	Ppp2ca	involved_in	GO:0000278	mitotic cell cycle	ECO:0000318	IBA	PMID:21873635	FB:FBgn0004177|PANTHER:PTN001705142|WB:WBGene00002363	10090	GO_Central		P
	UniProtKB	P62715	Ppp2cb	involved_in	GO:0000278	mitotic cell cycle	ECO:0000318	IBA	PMID:21873635	FB:FBgn0004177|PANTHER:PTN001705142|WB:WBGene00002363	10090	GO_Central		P
	UniProtKB	Q76MZ3	Ppp2r1a	involved_in	GO:0051306	mitotic sister chromatid separation	ECO:0000315	IMP	PMID:24899574	MGI:MGI:5287252	10090	MGI		P
	UniProtKB	Q925E7	Ppp2r2d	involved_in	GO:0000278	mitotic cell cycle	ECO:0000250	ISS	GO_REF:0000024	UniProtKB:Q7ZX64	10090	UniProt		P
	UniProtKB	Q925E7	Ppp2r2d	involved_in	GO:0010458	exit from mitosis	ECO:0000250	ISS	GO_REF:0000024	UniProtKB:Q7ZX64	10090	UniProt		P
	UniProtKB	Q60996	Ppp2r5c	involved_in	GO:0006977	DNA damage response, signal transduction by p53 class mediator resulting in cell cycle arrest	ECO:0000266	ISO	GO_REF:0000096	UniProtKB:Q13362	10090	MGI		P
	UniProtKB	P63328	Ppp3ca	involved_in	GO:0000082	G1/S transition of mitotic cell cycle	ECO:0000315	IMP	PMID:12660151		10090	MGI		P
	UniProtKB	Q9CQR6	Ppp6c	involved_in	GO:0000082	G1/S transition of mitotic cell cycle	ECO:0000318	IBA	PMID:21873635	FB:FBgn0003139|PANTHER:PTN000185366|SGD:S000002205	10090	GO_Central		P
	UniProtKB	Q80XD8	Prap1	involved_in	GO:0006977	DNA damage response, signal transduction by p53 class mediator resulting in cell cycle arrest	ECO:0000250	ISS	GO_REF:0000024	UniProtKB:Q96NZ9	10090	UniProt		P
	UniProtKB	Q80XD8	Prap1	involved_in	GO:0006977	DNA damage response, signal transduction by p53 class mediator resulting in cell cycle arrest	ECO:0000266	ISO	GO_REF:0000096	UniProtKB:Q96NZ9	10090	MGI		P
	UniProtKB	Q99K43	Prc1	involved_in	GO:0051256	mitotic spindle midzone assembly	ECO:0000318	IBA	PMID:21873635	PANTHER:PTN000448590|PomBase:SPAPB1A10.09|WB:WBGene00004952|dictyBase:DDB_G0280249	10090	GO_Central		P
	UniProtKB	Q9CXE0	Prdm5	involved_in	GO:0000278	mitotic cell cycle	ECO:0000250	ISS	GO_REF:0000024	UniProtKB:Q9NQX1	10090	UniProt		P
	UniProtKB	Q9CXE0	Prdm5	involved_in	GO:0000278	mitotic cell cycle	ECO:0000266	ISO	GO_REF:0000096	UniProtKB:Q9NQX1	10090	MGI		P
	UniProtKB	Q9CXE0	Prdm5	involved_in	GO:0000278	mitotic cell cycle	ECO:0000265	IEA	GO_REF:0000107	UniProtKB:Q9NQX1|ensembl:ENSP00000264808	10090	Ensembl		P
	UniProtKB	P97313	Prkdc	involved_in	GO:0031571	mitotic G1 DNA damage checkpoint signaling	ECO:0000250	ISS	GO_REF:0000024	UniProtKB:P78527	10090	UniProt		P
	UniProtKB	P97313	Prkdc	involved_in	GO:0031571	mitotic G1 DNA damage checkpoint signaling	ECO:0000266	ISO	GO_REF:0000096	UniProtKB:P78527	10090	MGI		P
	UniProtKB	P97313	Prkdc	involved_in	GO:0031571	mitotic G1 DNA damage checkpoint signaling	ECO:0000265	IEA	GO_REF:0000107	UniProtKB:P78527|ensembl:ENSP00000313420	10090	Ensembl		P
	UniProtKB	Q9EST4	Psmg2	involved_in	GO:0007094	mitotic spindle assembly checkpoint signaling	ECO:0000314	IDA	PMID:12147697		10090	MGI		P
	UniProtKB	Q9D0P7	Psrc1	involved_in	GO:0007080	mitotic metaphase plate congression	ECO:0000318	IBA	PMID:21873635	PANTHER:PTN002727822|UniProtKB:Q6PGN9	10090	GO_Central		P
	UniProtKB	Q9D0P7	Psrc1	involved_in	GO:0007080	mitotic metaphase plate congression	ECO:0000250	ISS	GO_REF:0000024	UniProtKB:Q6PGN9	10090	UniProt		P
	UniProtKB	Q9D0P7	Psrc1	involved_in	GO:0007080	mitotic metaphase plate congression	ECO:0000266	ISO	GO_REF:0000096	UniProtKB:Q6PGN9	10090	MGI		P
	UniProtKB	Q9D0P7	Psrc1	involved_in	GO:0007080	mitotic metaphase plate congression	ECO:0000265	IEA	GO_REF:0000107	UniProtKB:Q6PGN9|ensembl:ENSP00000358925	10090	Ensembl		P
	UniProtKB	P58389	Ptpa	involved_in	GO:0007052	mitotic spindle organization	ECO:0000318	IBA	PMID:21873635	PANTHER:PTN000000630|SGD:S000001415|SGD:S000006073	10090	GO_Central		P
	UniProtKB	P35235	Ptpn11	involved_in	GO:0033277	abortive mitotic cell cycle	ECO:0000315	IMP	PMID:23509158	MGI:MGI:3690333	10090	MGI		P
	UniProtKB	P29351	Ptpn6	involved_in	GO:0000278	mitotic cell cycle	ECO:0000318	IBA	PMID:21873635	FB:FBgn0000382|MGI:MGI:96055|PANTHER:PTN000439374	10090	GO_Central		P
	UniProtKB	P29351	Ptpn6	involved_in	GO:0033277	abortive mitotic cell cycle	ECO:0000315	IMP	PMID:23509158	MGI:MGI:3719625	10090	MGI		P
	UniProtKB	P70289	Ptprv	involved_in	GO:0006977	DNA damage response, signal transduction by p53 class mediator resulting in cell cycle arrest	ECO:0000316	IGI	PMID:16107883	MGI:MGI:98834	10090	MGI		P
	UniProtKB	P70289	Ptprv	involved_in	GO:0031571	mitotic G1 DNA damage checkpoint signaling	ECO:0000315	IMP	PMID:16107883	MGI:MGI:3039948	10090	MGI		P
	UniProtKB	Q9CQJ7	Pttg1	involved_in	GO:0007064	mitotic sister chromatid cohesion	ECO:0000316	IGI	PMID:17325031	MGI:MGI:1859866	10090	MGI		P
	UniProtKB	P62492	Rab11a	involved_in	GO:0007080	mitotic metaphase plate congression	ECO:0000266	ISO	GO_REF:0000096	UniProtKB:P62491	10090	MGI		P
	UniProtKB	P62492	Rab11a	involved_in	GO:0007080	mitotic metaphase plate congression	ECO:0000265	IEA	GO_REF:0000107	UniProtKB:P62491|ensembl:ENSP00000261890	10090	Ensembl		P
	UniProtKB	Q0PD45	Rab11a	involved_in	GO:0007080	mitotic metaphase plate congression	ECO:0000265	IEA	GO_REF:0000107	UniProtKB:P62491|ensembl:ENSP00000261890	10090	Ensembl		P
	UniProtKB	P62492	Rab11a	involved_in	GO:0090307	mitotic spindle assembly	ECO:0000266	ISO	GO_REF:0000096	UniProtKB:P62491	10090	MGI		P
	UniProtKB	P62492	Rab11a	involved_in	GO:0090307	mitotic spindle assembly	ECO:0000265	IEA	GO_REF:0000107	UniProtKB:P62491|ensembl:ENSP00000261890	10090	Ensembl		P
	UniProtKB	Q0PD45	Rab11a	involved_in	GO:0090307	mitotic spindle assembly	ECO:0000265	IEA	GO_REF:0000107	UniProtKB:P62491|ensembl:ENSP00000261890	10090	Ensembl		P
	UniProtKB	Q3U0T9	Rab35	involved_in	GO:0000281	mitotic cytokinesis	ECO:0000265	IEA	GO_REF:0000107	UniProtKB:Q15286|ensembl:ENSP00000229340	10090	Ensembl		P
	UniProtKB	Q6PHN9	Rab35	involved_in	GO:0000281	mitotic cytokinesis	ECO:0000266	ISO	GO_REF:0000096	UniProtKB:Q15286	10090	MGI		P
	UniProtKB	Q6PHN9	Rab35	involved_in	GO:0000281	mitotic cytokinesis	ECO:0000265	IEA	GO_REF:0000107	UniProtKB:Q15286|ensembl:ENSP00000229340	10090	Ensembl		P
	UniProtKB	Q9WVM1	Racgap1	involved_in	GO:0000281	mitotic cytokinesis	ECO:0000318	IBA	PMID:21873635	FB:FBgn0086356|PANTHER:PTN001141909|UniProtKB:Q9H0H5|WB:WBGene00000875|ZFIN:ZDB-GENE-030131-1917	10090	GO_Central		P
	UniProtKB	Q9WVM1	Racgap1	involved_in	GO:0000281	mitotic cytokinesis	ECO:0000250	ISS	GO_REF:0000024	UniProtKB:Q9H0H5	10090	UniProt		P
	UniProtKB	Q9WVM1	Racgap1	involved_in	GO:0000281	mitotic cytokinesis	ECO:0000266	ISO	GO_REF:0000096	UniProtKB:Q9H0H5	10090	MGI		P
	UniProtKB	Q9WVM1	Racgap1	involved_in	GO:0000281	mitotic cytokinesis	ECO:0000265	IEA	GO_REF:0000107	UniProtKB:Q9H0H5|ensembl:ENSP00000309871	10090	Ensembl		P
	UniProtKB	Q9WVM1	Racgap1	involved_in	GO:0051256	mitotic spindle midzone assembly	ECO:0000318	IBA	PMID:21873635	PANTHER:PTN001141909|UniProtKB:Q9H0H5|WB:WBGene00000875	10090	GO_Central		P
	UniProtKB	Q9WVM1	Racgap1	involved_in	GO:0051256	mitotic spindle midzone assembly	ECO:0000250	ISS	GO_REF:0000024	UniProtKB:Q9H0H5	10090	UniProt		P
	UniProtKB	Q9WVM1	Racgap1	involved_in	GO:0051256	mitotic spindle midzone assembly	ECO:0000266	ISO	GO_REF:0000096	UniProtKB:Q9H0H5	10090	MGI		P
	UniProtKB	Q9WVM1	Racgap1	involved_in	GO:0051256	mitotic spindle midzone assembly	ECO:0000265	IEA	GO_REF:0000107	UniProtKB:Q9H0H5|ensembl:ENSP00000309871	10090	Ensembl		P
	UniProtKB	Q3UYY2	Rad17	involved_in	GO:0031573	mitotic intra-S DNA damage checkpoint signaling	ECO:0000265	IEA	GO_REF:0000107	UniProtKB:O75943|ensembl:ENSP00000346938	10090	Ensembl		P
	UniProtKB	Q6NXW6	Rad17	involved_in	GO:0031573	mitotic intra-S DNA damage checkpoint signaling	ECO:0000266	ISO	GO_REF:0000096	UniProtKB:O75943	10090	MGI		P
	UniProtKB	Q6NXW6	Rad17	involved_in	GO:0031573	mitotic intra-S DNA damage checkpoint signaling	ECO:0000265	IEA	GO_REF:0000107	UniProtKB:O75943|ensembl:ENSP00000346938	10090	Ensembl		P
	UniProtKB	Q6NXW6	Rad17	involved_in	GO:0033314	mitotic DNA replication checkpoint signaling	ECO:0000318	IBA	PMID:21873635	PANTHER:PTN000255944|PomBase:SPAC14C4.13	10090	GO_Central		P
	UniProtKB	P70388	Rad50	involved_in	GO:0044818	mitotic G2/M transition checkpoint	ECO:0005547	IC	PMID:22369660		10090	ComplexPortal		P
	UniProtKB	Q08297	Rad51	involved_in	GO:1990426	mitotic recombination-dependent replication fork processing	ECO:0000256	IEA	GO_REF:0000002	InterPro:IPR011941	10090	InterPro		P
	UniProtKB	Q9Z0F6	Rad9a	involved_in	GO:0031573	mitotic intra-S DNA damage checkpoint signaling	ECO:0000318	IBA	PMID:21873635	MGI:MGI:1328356|PANTHER:PTN000391242|PomBase:SPAC664.07c|SGD:S000006115	10090	GO_Central		P
	UniProtKB	Q9Z0F6	Rad9a	involved_in	GO:0031573	mitotic intra-S DNA damage checkpoint signaling	ECO:0000316	IGI	PMID:9766521	UniProtKB:P26306	10090	MGI		P
	UniProtKB	Q6WBX7	Rad9b	involved_in	GO:0031573	mitotic intra-S DNA damage checkpoint signaling	ECO:0000318	IBA	PMID:21873635	MGI:MGI:1328356|PANTHER:PTN000391242|PomBase:SPAC664.07c|SGD:S000006115	10090	GO_Central		P
	UniProtKB	P62827	Ran	involved_in	GO:0000070	mitotic sister chromatid segregation	ECO:0000250	ISS	GO_REF:0000024	UniProtKB:P62826	10090	UniProt		P
	UniProtKB	P62827	Ran	involved_in	GO:0000070	mitotic sister chromatid segregation	ECO:0000266	ISO	GO_REF:0000096	UniProtKB:P62826	10090	MGI		P
	UniProtKB	P13405	Rb1	involved_in	GO:0000082	G1/S transition of mitotic cell cycle	ECO:0000315	IMP	PMID:15831459		10090	MGI		P
	UniProtKB	P13405	Rb1	involved_in	GO:0000082	G1/S transition of mitotic cell cycle	ECO:0000315	IMP	PMID:7958874	MGI:MGI:1857339	10090	MGI		P
	UniProtKB	P13405	Rb1	involved_in	GO:0034088	maintenance of mitotic sister chromatid cohesion	ECO:0000266	ISO	GO_REF:0000096	UniProtKB:P06400	10090	MGI		P
	UniProtKB	P13405	Rb1	involved_in	GO:0034088	maintenance of mitotic sister chromatid cohesion	ECO:0000265	IEA	GO_REF:0000107	UniProtKB:P06400|ensembl:ENSP00000267163	10090	Ensembl		P
	UniProtKB	P13405	Rb1	involved_in	GO:0071930	negative regulation of transcription involved in G1/S transition of mitotic cell cycle	ECO:0000316	IGI	PMID:20224733	UniProtKB:Q01094	10090	BHF-UCL		P
	UniProtKB	Q80YR6	Rbbp8	involved_in	GO:0000082	G1/S transition of mitotic cell cycle	ECO:0000315	IMP	PMID:15831459	MGI:MGI:3577029	10090	MGI		P
	UniProtKB	Q80YR6	Rbbp8	involved_in	GO:0044818	mitotic G2/M transition checkpoint	ECO:0005547	IC	PMID:22369660		10090	ComplexPortal		P
	UniProtKB	Q62176	Rbm38	involved_in	GO:0006977	DNA damage response, signal transduction by p53 class mediator resulting in cell cycle arrest	ECO:0000266	ISO	GO_REF:0000096	UniProtKB:Q9H0Z9	10090	MGI		P
	UniProtKB	Q6PFB2	Rcc1	involved_in	GO:0000082	G1/S transition of mitotic cell cycle	ECO:0000265	IEA	GO_REF:0000107	UniProtKB:P18754|ensembl:ENSP00000508074	10090	Ensembl		P
	UniProtKB	Q8VE37	Rcc1	involved_in	GO:0000082	G1/S transition of mitotic cell cycle	ECO:0000266	ISO	GO_REF:0000096	UniProtKB:P18754	10090	MGI		P
	UniProtKB	Q6PFB2	Rcc1	involved_in	GO:0007052	mitotic spindle organization	ECO:0000265	IEA	GO_REF:0000107	UniProtKB:P18754|ensembl:ENSP00000508074	10090	Ensembl		P
	UniProtKB	Q8VE37	Rcc1	involved_in	GO:0007052	mitotic spindle organization	ECO:0000266	ISO	GO_REF:0000096	UniProtKB:P18754	10090	MGI		P
	UniProtKB	Q8VID5	Recql5	involved_in	GO:0000278	mitotic cell cycle	ECO:0000250	ISS	GO_REF:0000024	UniProtKB:O94762	10090	UniProt		P
	UniProtKB	Q8VID5	Recql5	involved_in	GO:0000278	mitotic cell cycle	ECO:0000266	ISO	GO_REF:0000096	UniProtKB:O94762	10090	MGI		P
	UniProtKB	Q8VID5	Recql5	involved_in	GO:0000278	mitotic cell cycle	ECO:0000265	IEA	GO_REF:0000107	UniProtKB:O94762|ensembl:ENSP00000317636	10090	Ensembl		P
	UniProtKB	A0A1W2P8A8	Reep3	involved_in	GO:0007084	mitotic nuclear membrane reassembly	ECO:0000265	IEA	GO_REF:0000107	UniProtKB:Q6NUK4|ensembl:ENSP00000362863	10090	Ensembl		P
	UniProtKB	Q99KK1	Reep3	involved_in	GO:0007084	mitotic nuclear membrane reassembly	ECO:0000250	ISS	GO_REF:0000024	UniProtKB:Q6NUK4	10090	UniProt		P
	UniProtKB	Q99KK1	Reep3	involved_in	GO:0007084	mitotic nuclear membrane reassembly	ECO:0000266	ISO	GO_REF:0000096	UniProtKB:Q6NUK4	10090	MGI		P
	UniProtKB	A0A2I3BQJ3	Reep4	involved_in	GO:0007084	mitotic nuclear membrane reassembly	ECO:0000265	IEA	GO_REF:0000107	UniProtKB:Q9H6H4|ensembl:ENSP00000303482	10090	Ensembl		P
	UniProtKB	Q8K072	Reep4	involved_in	GO:0007084	mitotic nuclear membrane reassembly	ECO:0000250	ISS	GO_REF:0000024	UniProtKB:Q9H6H4	10090	UniProt		P
	UniProtKB	Q8K072	Reep4	involved_in	GO:0007084	mitotic nuclear membrane reassembly	ECO:0000266	ISO	GO_REF:0000096	UniProtKB:Q9H6H4	10090	MGI		P
	UniProtKB	Q8CIK8	Rfwd3	involved_in	GO:0031571	mitotic G1 DNA damage checkpoint signaling	ECO:0000250	ISS	GO_REF:0000024	UniProtKB:Q6PCD5	10090	UniProt		P
	UniProtKB	Q8CIK8	Rfwd3	involved_in	GO:0031571	mitotic G1 DNA damage checkpoint signaling	ECO:0000266	ISO	GO_REF:0000096	UniProtKB:Q6PCD5	10090	MGI		P
	UniProtKB	Q8CIK8	Rfwd3	involved_in	GO:0031571	mitotic G1 DNA damage checkpoint signaling	ECO:0000265	IEA	GO_REF:0000107	UniProtKB:Q6PCD5|ensembl:ENSP00000354361	10090	Ensembl		P
	UniProtKB	Q9DBX1	Rgcc	involved_in	GO:0000082	G1/S transition of mitotic cell cycle	ECO:0000266	ISO	PMID:11687586	EMBL:AF036549	10090	MGI		P
	UniProtKB	P97492	Rgs14	involved_in	GO:0000278	mitotic cell cycle	ECO:0000315	IMP	PMID:15525537	MGI:MGI:3514019	10090	MGI		P
	UniProtKB	Q4VAE6	Rhoa	involved_in	GO:0090307	mitotic spindle assembly	ECO:0000265	IEA	GO_REF:0000107	UniProtKB:P61586|ensembl:ENSP00000400175	10090	Ensembl		P
	UniProtKB	Q9QUI0	Rhoa	involved_in	GO:0090307	mitotic spindle assembly	ECO:0000266	ISO	GO_REF:0000096	UniProtKB:P61586	10090	MGI		P
	UniProtKB	Q9QUI0	Rhoa	involved_in	GO:0090307	mitotic spindle assembly	ECO:0000265	IEA	GO_REF:0000107	UniProtKB:P61586|ensembl:ENSP00000400175	10090	Ensembl		P
	UniProtKB	Q4VAE6	Rhoa	involved_in	GO:1903673	mitotic cleavage furrow formation	ECO:0000265	IEA	GO_REF:0000107	UniProtKB:P61586|ensembl:ENSP00000400175	10090	Ensembl		P
	UniProtKB	Q9QUI0	Rhoa	involved_in	GO:1903673	mitotic cleavage furrow formation	ECO:0000250	ISS	GO_REF:0000024	UniProtKB:P61586	10090	UniProt		P
	UniProtKB	Q9QUI0	Rhoa	involved_in	GO:1903673	mitotic cleavage furrow formation	ECO:0000266	ISO	GO_REF:0000096	UniProtKB:P61586	10090	MGI		P
	UniProtKB	Q9QUI0	Rhoa	involved_in	GO:1903673	mitotic cleavage furrow formation	ECO:0000265	IEA	GO_REF:0000107	UniProtKB:P61586|ensembl:ENSP00000400175	10090	Ensembl		P
	UniProtKB	P62746	Rhob	involved_in	GO:0000281	mitotic cytokinesis	ECO:0000250	ISS	GO_REF:0000024	UniProtKB:P62745	10090	UniProt		P
	UniProtKB	P62746	Rhob	involved_in	GO:0000281	mitotic cytokinesis	ECO:0000266	ISO	GO_REF:0000096	UniProtKB:P62745	10090	MGI		P
	UniProtKB	P62746	Rhob	involved_in	GO:0000281	mitotic cytokinesis	ECO:0000265	IEA	GO_REF:0000107	UniProtKB:P62745|ensembl:ENSP00000272233	10090	Ensembl		P
	UniProtKB	Q4FJM5	Rhob	involved_in	GO:0000281	mitotic cytokinesis	ECO:0000265	IEA	GO_REF:0000107	UniProtKB:P62745|ensembl:ENSP00000272233	10090	Ensembl		P
	UniProtKB	Q62159	Rhoc	involved_in	GO:0000281	mitotic cytokinesis	ECO:0000250	ISS	GO_REF:0000024	UniProtKB:P08134	10090	UniProt		P
	UniProtKB	Q62159	Rhoc	involved_in	GO:0000281	mitotic cytokinesis	ECO:0000266	ISO	GO_REF:0000096	UniProtKB:P08134	10090	MGI		P
	UniProtKB	Q62159	Rhoc	involved_in	GO:0000281	mitotic cytokinesis	ECO:0000265	IEA	GO_REF:0000107	UniProtKB:P08134|ensembl:ENSP00000345236	10090	Ensembl		P
	UniProtKB	Q9EQT3	Rhou	involved_in	GO:0000082	G1/S transition of mitotic cell cycle	ECO:0000314	IDA	PMID:11459829		10090	MGI		P
	UniProtKB	Q8BZ36	Rint1	involved_in	GO:0007095	mitotic G2 DNA damage checkpoint signaling	ECO:0000266	ISO	GO_REF:0000096	UniProtKB:Q6NUQ1	10090	MGI		P
	UniProtKB	Q8BZ36	Rint1	involved_in	GO:0007095	mitotic G2 DNA damage checkpoint signaling	ECO:0000250	ISS	GO_REF:0000024	UniProtKB:Q6NUQ1	10090	HGNC		P
	UniProtKB	Q8BZ36	Rint1	involved_in	GO:0007095	mitotic G2 DNA damage checkpoint signaling	ECO:0000265	IEA	GO_REF:0000107	UniProtKB:Q6NUQ1|ensembl:ENSP00000257700	10090	Ensembl		P
	UniProtKB	Q9CQJ4	Rnf2	involved_in	GO:0000278	mitotic cell cycle	ECO:0000315	IMP	PMID:12589020	MGI:MGI:2653961	10090	MGI		P
	UniProtKB	P70335	Rock1	involved_in	GO:0000281	mitotic cytokinesis	ECO:0000318	IBA	PMID:21873635	FB:FBgn0002466|FB:FBgn0026181|PANTHER:PTN000542090	10090	GO_Central		P
	UniProtKB	P70336	Rock2	involved_in	GO:0000281	mitotic cytokinesis	ECO:0000318	IBA	PMID:21873635	FB:FBgn0002466|FB:FBgn0026181|PANTHER:PTN000542090	10090	GO_Central		P
	UniProtKB	Q3TE40	Rpa2	involved_in	GO:0031571	mitotic G1 DNA damage checkpoint signaling	ECO:0000265	IEA	GO_REF:0000107	UniProtKB:P15927|ensembl:ENSP00000363021	10090	Ensembl		P
	UniProtKB	Q62193	Rpa2	involved_in	GO:0031571	mitotic G1 DNA damage checkpoint signaling	ECO:0000266	ISO	GO_REF:0000096	UniProtKB:P15927	10090	MGI		P
	UniProtKB	Q8BP67	Rpl24	involved_in	GO:0010458	exit from mitosis	ECO:0000315	IMP	PMID:10049578	MGI:MGI:1856685	10090	MGI		P
	UniProtKB	P61255	Rpl26	involved_in	GO:0006977	DNA damage response, signal transduction by p53 class mediator resulting in cell cycle arrest	ECO:0000266	ISO	GO_REF:0000096	UniProtKB:P61254	10090	MGI		P
	UniProtKB	P61255	Rpl26	involved_in	GO:0006977	DNA damage response, signal transduction by p53 class mediator resulting in cell cycle arrest	ECO:0000265	IEA	GO_REF:0000107	UniProtKB:P61254|ensembl:ENSP00000498177	10090	Ensembl		P
	UniProtKB	P61255	Rpl26	involved_in	GO:0006977	DNA damage response, signal transduction by p53 class mediator resulting in cell cycle arrest	ECO:0000314	IDA	PMID:16213212		10090	CAFA		P
	UniProtKB	Q4FZH2	Rpl26	involved_in	GO:0006977	DNA damage response, signal transduction by p53 class mediator resulting in cell cycle arrest	ECO:0000265	IEA	GO_REF:0000107	UniProtKB:P61254|ensembl:ENSP00000498177	10090	Ensembl		P
	UniProtKB	D3YYB0	Rps27l	involved_in	GO:0031571	mitotic G1 DNA damage checkpoint signaling	ECO:0000265	IEA	GO_REF:0000107	UniProtKB:Q71UM5|ensembl:ENSP00000331019	10090	Ensembl		P
	UniProtKB	Q6ZWY3	Rps27l	involved_in	GO:0031571	mitotic G1 DNA damage checkpoint signaling	ECO:0000266	ISO	GO_REF:0000096	UniProtKB:Q71UM5	10090	MGI		P
	UniProtKB	P62754	Rps6	involved_in	GO:0000082	G1/S transition of mitotic cell cycle	ECO:0000315	IMP	PMID:10856218	MGI:MGI:2176073,MGI:MGI:2387471	10090	MGI		P
	UniProtKB	P62754	Rps6	involved_in	GO:0000278	mitotic cell cycle	ECO:0000315	IMP	PMID:17000767	MGI:MGI:2387471	10090	MGI		P
	UniProtKB	Q8BSK8	Rps6kb1	involved_in	GO:0000082	G1/S transition of mitotic cell cycle	ECO:0000266	ISO	GO_REF:0000096	UniProtKB:P23443	10090	MGI		P
	UniProtKB	Q8BSK8	Rps6kb1	involved_in	GO:0000082	G1/S transition of mitotic cell cycle	ECO:0000265	IEA	GO_REF:0000107	UniProtKB:P23443|ensembl:ENSP00000225577	10090	Ensembl		P
	UniProtKB	P11157	Rrm2	involved_in	GO:0000278	mitotic cell cycle	ECO:0000265	IEA	GO_REF:0000107	UniProtKB:Q4KLN6|ensembl:ENSRNOP00000073334	10090	Ensembl		P
	UniProtKB	Q9CYH6	Rrs1	involved_in	GO:0007080	mitotic metaphase plate congression	ECO:0000266	ISO	GO_REF:0000096	UniProtKB:Q15050	10090	MGI		P
	UniProtKB	Q9CYH6	Rrs1	involved_in	GO:0007080	mitotic metaphase plate congression	ECO:0000265	IEA	GO_REF:0000107	UniProtKB:Q15050|ensembl:ENSP00000322396	10090	Ensembl		P
	UniProtKB	Q0VGM9	Rtel1	involved_in	GO:1902990	mitotic telomere maintenance via semi-conservative replication	ECO:0000314	IDA	PMID:24115439		10090	BHF-UCL		P
	UniProtKB	A1L0V7	Rtf2	involved_in	GO:1902979	mitotic DNA replication termination	ECO:0000256	IEA	GO_REF:0000002	InterPro:IPR006735	10090	InterPro		P
	UniProtKB	A4QMY9	Rtf2	involved_in	GO:1902979	mitotic DNA replication termination	ECO:0000256	IEA	GO_REF:0000002	InterPro:IPR006735	10090	InterPro		P
	UniProtKB	Q3TDK9	Rtf2	involved_in	GO:1902979	mitotic DNA replication termination	ECO:0000256	IEA	GO_REF:0000002	InterPro:IPR006735	10090	InterPro		P
	UniProtKB	Q3TEK4	Rtf2	involved_in	GO:1902979	mitotic DNA replication termination	ECO:0000256	IEA	GO_REF:0000002	InterPro:IPR006735	10090	InterPro		P
	UniProtKB	Q4V9T7	Rtf2	involved_in	GO:1902979	mitotic DNA replication termination	ECO:0000256	IEA	GO_REF:0000002	InterPro:IPR006735	10090	InterPro		P
	UniProtKB	Q99K95	Rtf2	involved_in	GO:1902979	mitotic DNA replication termination	ECO:0000256	IEA	GO_REF:0000002	InterPro:IPR006735	10090	InterPro		P
	UniProtKB	Q8C6B2	Rtkn	involved_in	GO:0000281	mitotic cytokinesis	ECO:0000318	IBA	PMID:21873635	FB:FBgn0261385|PANTHER:PTN001853010|PomBase:SPCC4B3.15|UniProtKB:Q9NQW6	10090	GO_Central		P
	UniProtKB	Q9D818	Sapcd2	involved_in	GO:0000132	establishment of mitotic spindle orientation	ECO:0000315	IMP	PMID:26766442		10090	UniProt		P
	UniProtKB	P70122	Sbds	involved_in	GO:0007052	mitotic spindle organization	ECO:0000266	ISO	GO_REF:0000096	UniProtKB:Q9Y3A5	10090	MGI		P
	UniProtKB	P70122	Sbds	involved_in	GO:0007052	mitotic spindle organization	ECO:0000265	IEA	GO_REF:0000107	UniProtKB:Q9Y3A5|ensembl:ENSP00000246868	10090	Ensembl		P
	UniProtKB	Q8K1J5	Sde2	involved_in	GO:0031571	mitotic G1 DNA damage checkpoint signaling	ECO:0000266	ISO	GO_REF:0000096	UniProtKB:Q6IQ49	10090	MGI		P
	UniProtKB	Q8K1J5	Sde2	involved_in	GO:0031571	mitotic G1 DNA damage checkpoint signaling	ECO:0000265	IEA	GO_REF:0000107	UniProtKB:Q6IQ49|ensembl:ENSP00000272091	10090	Ensembl		P
	UniProtKB	Q8R2U0	Seh1l	involved_in	GO:0007080	mitotic metaphase plate congression	ECO:0000250	ISS	GO_REF:0000024	UniProtKB:Q96EE3	10090	UniProt		P
	UniProtKB	Q8R2U0	Seh1l	involved_in	GO:0007080	mitotic metaphase plate congression	ECO:0000266	ISO	GO_REF:0000096	UniProtKB:Q96EE3	10090	MGI		P
	UniProtKB	Q8R2U0	Seh1l	involved_in	GO:0007080	mitotic metaphase plate congression	ECO:0000265	IEA	GO_REF:0000107	UniProtKB:Q96EE3|ensembl:ENSP00000382779	10090	Ensembl		P
	UniProtKB	Q8R2U0	Seh1l	involved_in	GO:0051315	attachment of mitotic spindle microtubules to kinetochore	ECO:0000250	ISS	GO_REF:0000024	UniProtKB:Q96EE3	10090	UniProt		P
	UniProtKB	Q8R2U0	Seh1l	involved_in	GO:0051315	attachment of mitotic spindle microtubules to kinetochore	ECO:0000266	ISO	GO_REF:0000096	UniProtKB:Q96EE3	10090	MGI		P
	UniProtKB	Q8R2U0	Seh1l	involved_in	GO:0051315	attachment of mitotic spindle microtubules to kinetochore	ECO:0000265	IEA	GO_REF:0000107	UniProtKB:Q96EE3|ensembl:ENSP00000382779	10090	Ensembl		P
	UniProtKB	O55131	Septin7	involved_in	GO:0000281	mitotic cytokinesis	ECO:0000315	IMP	PMID:25122120	MGI:MGI:5660259	10090	MGI		P
	UniProtKB	E9Q5F9	Setd2	involved_in	GO:1902850	microtubule cytoskeleton organization involved in mitosis	ECO:0000250	ISS	GO_REF:0000024	UniProtKB:Q9BYW2	10090	UniProt		P
	UniProtKB	E9Q5F9	Setd2	involved_in	GO:1902850	microtubule cytoskeleton organization involved in mitosis	ECO:0000266	ISO	GO_REF:0000096	UniProtKB:Q9BYW2	10090	MGI		P
	UniProtKB	E9Q5F9	Setd2	involved_in	GO:1902850	microtubule cytoskeleton organization involved in mitosis	ECO:0000265	IEA	GO_REF:0000107	UniProtKB:Q9BYW2|ensembl:ENSP00000386759	10090	Ensembl		P
	UniProtKB	Q8C267	Setdb2	involved_in	GO:0000278	mitotic cell cycle	ECO:0000250	ISS	GO_REF:0000024	UniProtKB:Q96T68	10090	UniProt		P
	UniProtKB	Q8C267	Setdb2	involved_in	GO:0000278	mitotic cell cycle	ECO:0000266	ISO	GO_REF:0000096	UniProtKB:Q96T68	10090	MGI		P
	UniProtKB	Q80UJ9	Setmar	involved_in	GO:0044774	mitotic DNA integrity checkpoint signaling	ECO:0000266	ISO	GO_REF:0000096	UniProtKB:Q53H47	10090	MGI		P
	UniProtKB	Q9CXH7	Sgo1	involved_in	GO:0000070	mitotic sister chromatid segregation	ECO:0000318	IBA	PMID:21873635	PANTHER:PTN001854091|PomBase:SPAC15A10.15|PomBase:SPBP35G2.03c|UniProtKB:Q5FBB7	10090	GO_Central		P
	UniProtKB	Q9CXH7	Sgo1	involved_in	GO:0071962	mitotic sister chromatid cohesion, centromeric	ECO:0000256	IEA	GO_REF:0000002	InterPro:IPR028321	10090	InterPro		P
	UniProtKB	Q9CXH7	Sgo1	involved_in	GO:0071962	mitotic sister chromatid cohesion, centromeric	ECO:0000266	ISO	GO_REF:0000096	UniProtKB:Q5FBB7	10090	MGI		P
	UniProtKB	Q9CXH7	Sgo1	involved_in	GO:0071962	mitotic sister chromatid cohesion, centromeric	ECO:0000265	IEA	GO_REF:0000107	UniProtKB:Q5FBB7|ensembl:ENSP00000410458	10090	Ensembl		P
	UniProtKB	Q7TSY8	Sgo2	involved_in	GO:0000070	mitotic sister chromatid segregation	ECO:0000318	IBA	PMID:21873635	PANTHER:PTN001854091|PomBase:SPAC15A10.15|PomBase:SPBP35G2.03c|UniProtKB:Q5FBB7	10090	GO_Central		P
	UniProtKB	E2IUN6	Sgo2b	involved_in	GO:0000070	mitotic sister chromatid segregation	ECO:0000318	IBA	PMID:21873635	PANTHER:PTN001854091|PomBase:SPAC15A10.15|PomBase:SPBP35G2.03c|UniProtKB:Q5FBB7	10090	GO_Central		P
	UniProtKB	J3QMK1	Sgo2b	involved_in	GO:0000070	mitotic sister chromatid segregation	ECO:0000318	IBA	PMID:21873635	PANTHER:PTN001854091|PomBase:SPAC15A10.15|PomBase:SPBP35G2.03c|UniProtKB:Q5FBB7	10090	GO_Central		P
	UniProtKB	Q8BKJ9	Sirt7	involved_in	GO:0007072	positive regulation of transcription involved in exit from mitosis	ECO:0000250	ISS	GO_REF:0000024	UniProtKB:Q9NRC8	10090	UniProt		P
	UniProtKB	Q8BKJ9	Sirt7	involved_in	GO:0007072	positive regulation of transcription involved in exit from mitosis	ECO:0000266	ISO	GO_REF:0000096	UniProtKB:Q9NRC8	10090	MGI		P
	UniProtKB	Q8BKJ9	Sirt7	involved_in	GO:0007072	positive regulation of transcription involved in exit from mitosis	ECO:0000265	IEA	GO_REF:0000107	UniProtKB:Q9NRC8|ensembl:ENSP00000329466	10090	Ensembl		P
	UniProtKB	A0A0R4J0M5	Ska1	involved_in	GO:0000278	mitotic cell cycle	ECO:0000265	IEA	GO_REF:0000107	UniProtKB:Q96BD8|ensembl:ENSP00000285116	10090	Ensembl		P
	UniProtKB	Q9CPV1	Ska1	involved_in	GO:0000278	mitotic cell cycle	ECO:0000318	IBA	PMID:21873635	PANTHER:PTN002005085|UniProtKB:Q96BD8	10090	GO_Central		P
	UniProtKB	Q9CPV1	Ska1	involved_in	GO:0000278	mitotic cell cycle	ECO:0000250	ISS	GO_REF:0000024	UniProtKB:Q96BD8	10090	UniProt		P
	UniProtKB	Q9CPV1	Ska1	involved_in	GO:0000278	mitotic cell cycle	ECO:0000266	ISO	GO_REF:0000096	UniProtKB:Q96BD8	10090	MGI		P
	UniProtKB	Q9CR46	Ska2	involved_in	GO:0000278	mitotic cell cycle	ECO:0000318	IBA	PMID:21873635	PANTHER:PTN002077923|UniProtKB:Q8WVK7	10090	GO_Central		P
	UniProtKB	Q9CR46	Ska2	involved_in	GO:0000278	mitotic cell cycle	ECO:0000250	ISS	GO_REF:0000024	UniProtKB:Q8WVK7	10090	UniProt		P
	UniProtKB	Q9CR46	Ska2	involved_in	GO:0000278	mitotic cell cycle	ECO:0000266	ISO	GO_REF:0000096	UniProtKB:Q8WVK7	10090	MGI		P
	UniProtKB	Q9CR46	Ska2	involved_in	GO:0000278	mitotic cell cycle	ECO:0000265	IEA	GO_REF:0000107	UniProtKB:Q8WVK7|ensembl:ENSP00000333433	10090	Ensembl		P
	UniProtKB	Q8C263	Ska3	involved_in	GO:0000278	mitotic cell cycle	ECO:0000318	IBA	PMID:21873635	PANTHER:PTN008296555|UniProtKB:Q8IX90	10090	GO_Central		P
	UniProtKB	Q8C263	Ska3	involved_in	GO:0000278	mitotic cell cycle	ECO:0000250	ISS	GO_REF:0000024	UniProtKB:Q8IX90	10090	UniProt		P
	UniProtKB	Q8C263	Ska3	involved_in	GO:0000278	mitotic cell cycle	ECO:0000266	ISO	GO_REF:0000096	UniProtKB:Q8IX90	10090	MGI		P
	UniProtKB	Q8C263	Ska3	involved_in	GO:0000278	mitotic cell cycle	ECO:0000265	IEA	GO_REF:0000107	UniProtKB:Q8IX90|ensembl:ENSP00000319417	10090	Ensembl		P
	UniProtKB	Q9Z0Z3	Skp2	involved_in	GO:0000082	G1/S transition of mitotic cell cycle	ECO:0000314	IDA	PMID:10790373		10090	MGI		P
	UniProtKB	Q9Z0Z3	Skp2	involved_in	GO:0000086	G2/M transition of mitotic cell cycle	ECO:0000318	IBA	PMID:21873635	MGI:MGI:1351663|PANTHER:PTN002364414	10090	GO_Central		P
	UniProtKB	Q9Z0Z3	Skp2	involved_in	GO:0000086	G2/M transition of mitotic cell cycle	ECO:0000316	IGI	PMID:19056892	MGI:MGI:108061	10090	MGI		P
	UniProtKB	Q9Z0Z3	Skp2	involved_in	GO:0000086	G2/M transition of mitotic cell cycle	ECO:0000315	IMP	PMID:19056892		10090	MGI		P
	UniProtKB	A0JLM6	Smc1a	involved_in	GO:0007064	mitotic sister chromatid cohesion	ECO:0000256	IEA	GO_REF:0000002	InterPro:IPR029683	10090	InterPro		P
	UniProtKB	Q6A0B0	Smc1a	involved_in	GO:0007064	mitotic sister chromatid cohesion	ECO:0000256	IEA	GO_REF:0000002	InterPro:IPR029683	10090	InterPro		P
	UniProtKB	Q7TNG4	Smc1a	involved_in	GO:0007064	mitotic sister chromatid cohesion	ECO:0000256	IEA	GO_REF:0000002	InterPro:IPR029683	10090	InterPro		P
	UniProtKB	Q9CU62	Smc1a	involved_in	GO:0007064	mitotic sister chromatid cohesion	ECO:0000256	IEA	GO_REF:0000002	InterPro:IPR029683	10090	InterPro		P
	UniProtKB	Q9CU62	Smc1a	involved_in	GO:0090307	mitotic spindle assembly	ECO:0000266	ISO	GO_REF:0000096	UniProtKB:Q14683	10090	MGI		P
	UniProtKB	Q9CU62	Smc1a	involved_in	GO:0090307	mitotic spindle assembly	ECO:0000265	IEA	GO_REF:0000107	UniProtKB:Q14683|ensembl:ENSP00000323421	10090	Ensembl		P
	UniProtKB	Q8CG48	Smc2	involved_in	GO:0007076	mitotic chromosome condensation	ECO:0000318	IBA	PMID:21873635	PANTHER:PTN000434684|PomBase:SPBP4H10.06c|SGD:S000001927|UniProtKB:O95347|WB:WBGene00003367	10090	GO_Central		P
	UniProtKB	Q8CG48	Smc2	involved_in	GO:0007076	mitotic chromosome condensation	ECO:0000266	ISO	GO_REF:0000096	UniProtKB:O95347	10090	MGI		P
	UniProtKB	Q8CG48	Smc2	involved_in	GO:0007076	mitotic chromosome condensation	ECO:0000265	IEA	GO_REF:0000107	UniProtKB:O95347|ensembl:ENSP00000363925	10090	Ensembl		P
	UniProtKB	Q6PIE1	Smc3	involved_in	GO:0007064	mitotic sister chromatid cohesion	ECO:0000256	IEA	GO_REF:0000002	InterPro:IPR029683	10090	InterPro		P
	UniProtKB	Q9CW03	Smc3	involved_in	GO:0007064	mitotic sister chromatid cohesion	ECO:0000318	IBA	PMID:21873635	PANTHER:PTN000434523|PomBase:SPAC10F6.09c|SGD:S000003610	10090	GO_Central		P
	UniProtKB	Q1HL32	Smc3	involved_in	GO:0090307	mitotic spindle assembly	ECO:0000265	IEA	GO_REF:0000107	UniProtKB:Q9UQE7|ensembl:ENSP00000354720	10090	Ensembl		P
	UniProtKB	Q9CW03	Smc3	involved_in	GO:0090307	mitotic spindle assembly	ECO:0000266	ISO	GO_REF:0000096	UniProtKB:Q9UQE7	10090	MGI		P
	UniProtKB	Q9CW03	Smc3	involved_in	GO:0090307	mitotic spindle assembly	ECO:0000265	IEA	GO_REF:0000107	UniProtKB:Q9UQE7|ensembl:ENSP00000354720	10090	Ensembl		P
	UniProtKB	Q8CG47	Smc4	involved_in	GO:0007076	mitotic chromosome condensation	ECO:0000318	IBA	PMID:21873635	FB:FBgn0015391|PANTHER:PTN001449364|PomBase:SPBC146.03c|SGD:S000004076|UniProtKB:Q9NTJ3	10090	GO_Central		P
	UniProtKB	Q8CG47	Smc4	involved_in	GO:0007076	mitotic chromosome condensation	ECO:0000266	ISO	GO_REF:0000096	UniProtKB:Q9NTJ3	10090	MGI		P
	UniProtKB	Q8CG47	Smc4	involved_in	GO:0007076	mitotic chromosome condensation	ECO:0000265	IEA	GO_REF:0000107	UniProtKB:Q9NTJ3|ensembl:ENSP00000349961	10090	Ensembl		P
	UniProtKB	Q8CG47	Smc4	involved_in	GO:0007076	mitotic chromosome condensation	ECO:0000250	ISS	GO_REF:0000024	UniProtKB:Q9NTJ3	10090	UniProt		P
	UniProtKB	Q8CG46	Smc5	involved_in	GO:0044772	mitotic cell cycle phase transition	ECO:0000315	IMP	PMID:26919979	MGI:MGI:5882566	10090	MGI		P
	UniProtKB	Q9JJY3	Smpd3	involved_in	GO:0140014	mitotic nuclear division	ECO:0000315	IMP	PMID:20352118	MGI:MGI:1856877	10090	MGI		P
	UniProtKB	Q3U1H7	Snx18	involved_in	GO:0000278	mitotic cell cycle	ECO:0000256	IEA	GO_REF:0000002	InterPro:IPR014536	10090	InterPro		P
	UniProtKB	Q3UPB9	Snx18	involved_in	GO:0000278	mitotic cell cycle	ECO:0000256	IEA	GO_REF:0000002	InterPro:IPR014536	10090	InterPro		P
	UniProtKB	Q8C788	Snx18	involved_in	GO:0000278	mitotic cell cycle	ECO:0000256	IEA	GO_REF:0000002	InterPro:IPR014536	10090	InterPro		P
	UniProtKB	Q91ZR2	Snx18	involved_in	GO:0000278	mitotic cell cycle	ECO:0000256	IEA	GO_REF:0000002	InterPro:IPR014536	10090	InterPro		P
	UniProtKB	Q8C788	Snx18	involved_in	GO:0000281	mitotic cytokinesis	ECO:0000265	IEA	GO_REF:0000107	UniProtKB:Q96RF0|ensembl:ENSP00000370817	10090	Ensembl		P
	UniProtKB	Q91ZR2	Snx18	involved_in	GO:0000281	mitotic cytokinesis	ECO:0000266	ISO	GO_REF:0000096	UniProtKB:Q96RF0	10090	MGI		P
	UniProtKB	Q4VAA7	Snx33	involved_in	GO:0000278	mitotic cell cycle	ECO:0000256	IEA	GO_REF:0000002	InterPro:IPR014536	10090	InterPro		P
	UniProtKB	Q4VAA7	Snx33	involved_in	GO:0000281	mitotic cytokinesis	ECO:0000250	ISS	GO_REF:0000024	UniProtKB:Q8WV41	10090	UniProt		P
	UniProtKB	Q4VAA7	Snx33	involved_in	GO:0000281	mitotic cytokinesis	ECO:0000256	IEA	GO_REF:0000002	InterPro:IPR028642|InterPro:IPR037427	10090	InterPro		P
	UniProtKB	Q4VAA7	Snx33	involved_in	GO:0000281	mitotic cytokinesis	ECO:0000266	ISO	GO_REF:0000096	UniProtKB:Q8WV41	10090	MGI		P
	UniProtKB	Q4VAA7	Snx33	involved_in	GO:0000281	mitotic cytokinesis	ECO:0000265	IEA	GO_REF:0000107	UniProtKB:Q8WV41|ensembl:ENSP00000311427	10090	Ensembl		P
	UniProtKB	Q3TZU7	Snx9	involved_in	GO:0000278	mitotic cell cycle	ECO:0000256	IEA	GO_REF:0000002	InterPro:IPR014536	10090	InterPro		P
	UniProtKB	Q3U1P2	Snx9	involved_in	GO:0000278	mitotic cell cycle	ECO:0000256	IEA	GO_REF:0000002	InterPro:IPR014536	10090	InterPro		P
	UniProtKB	Q91VH2	Snx9	involved_in	GO:0000278	mitotic cell cycle	ECO:0000256	IEA	GO_REF:0000002	InterPro:IPR014536	10090	InterPro		P
	UniProtKB	Q3TZU7	Snx9	involved_in	GO:0000281	mitotic cytokinesis	ECO:0000256	IEA	GO_REF:0000002	InterPro:IPR028644|InterPro:IPR037425|InterPro:IPR037426	10090	InterPro		P
	UniProtKB	Q3U1P2	Snx9	involved_in	GO:0000281	mitotic cytokinesis	ECO:0000256	IEA	GO_REF:0000002	InterPro:IPR028644|InterPro:IPR037425|InterPro:IPR037426	10090	InterPro		P
	UniProtKB	Q3U1P2	Snx9	involved_in	GO:0000281	mitotic cytokinesis	ECO:0000265	IEA	GO_REF:0000107	UniProtKB:Q9Y5X1|ensembl:ENSP00000376024	10090	Ensembl		P
	UniProtKB	Q91VH2	Snx9	involved_in	GO:0000281	mitotic cytokinesis	ECO:0000250	ISS	GO_REF:0000024	UniProtKB:Q9Y5X1	10090	UniProt		P
	UniProtKB	Q91VH2	Snx9	involved_in	GO:0000281	mitotic cytokinesis	ECO:0000256	IEA	GO_REF:0000002	InterPro:IPR028644|InterPro:IPR037425|InterPro:IPR037426	10090	InterPro		P
	UniProtKB	Q91VH2	Snx9	involved_in	GO:0000281	mitotic cytokinesis	ECO:0000266	ISO	GO_REF:0000096	UniProtKB:Q9Y5X1	10090	MGI		P
	UniProtKB	Q91VH2	Snx9	involved_in	GO:0000281	mitotic cytokinesis	ECO:0000265	IEA	GO_REF:0000107	UniProtKB:Q9Y5X1|ensembl:ENSP00000376024	10090	Ensembl		P
	UniProtKB	Q9CZK0	Snx9	involved_in	GO:0000281	mitotic cytokinesis	ECO:0000256	IEA	GO_REF:0000002	InterPro:IPR028644|InterPro:IPR037425|InterPro:IPR037426	10090	InterPro		P
	UniProtKB	H9KV00	Son	involved_in	GO:0000281	mitotic cytokinesis	ECO:0000265	IEA	GO_REF:0000107	UniProtKB:P18583|ensembl:ENSP00000348984	10090	Ensembl		P
	UniProtKB	Q9QX47	Son	acts_upstream_of	GO:0000281	mitotic cytokinesis	ECO:0000250	ISS	GO_REF:0000024	UniProtKB:P18583	10090	UniProt		P
	UniProtKB	Q9QX47	Son	involved_in	GO:0000281	mitotic cytokinesis	ECO:0000266	ISO	GO_REF:0000096	UniProtKB:P18583	10090	MGI		P
	UniProtKB	Q7TME2	Spag5	involved_in	GO:0000070	mitotic sister chromatid segregation	ECO:0000250	ISS	GO_REF:0000024	UniProtKB:Q96R06	10090	UniProt		P
	UniProtKB	Q7TME2	Spag5	involved_in	GO:0000070	mitotic sister chromatid segregation	ECO:0000266	ISO	GO_REF:0000096	UniProtKB:Q96R06	10090	MGI		P
	UniProtKB	Q7TME2	Spag5	involved_in	GO:0000070	mitotic sister chromatid segregation	ECO:0000265	IEA	GO_REF:0000107	UniProtKB:Q96R06|ensembl:ENSP00000323300	10090	Ensembl		P
	UniProtKB	Q9QYY8	Spast	involved_in	GO:0000281	mitotic cytokinesis	ECO:0000250	ISS	GO_REF:0000024	UniProtKB:Q9UBP0	10090	UniProt		P
	UniProtKB	Q9QYY8	Spast	involved_in	GO:0000281	mitotic cytokinesis	ECO:0000266	ISO	GO_REF:0000096	UniProtKB:Q9UBP0	10090	MGI		P
	UniProtKB	Q9QYY8	Spast	involved_in	GO:0000281	mitotic cytokinesis	ECO:0000265	IEA	GO_REF:0000107	UniProtKB:Q9UBP0|ensembl:ENSP00000320885	10090	Ensembl		P
	UniProtKB	Q9QYY8	Spast	involved_in	GO:0010458	exit from mitosis	ECO:0000250	ISS	GO_REF:0000024	UniProtKB:Q9UBP0	10090	UniProt		P
	UniProtKB	Q9QYY8	Spast	involved_in	GO:0010458	exit from mitosis	ECO:0000266	ISO	GO_REF:0000096	UniProtKB:Q9UBP0	10090	MGI		P
	UniProtKB	Q9QYY8	Spast	involved_in	GO:0010458	exit from mitosis	ECO:0000265	IEA	GO_REF:0000107	UniProtKB:Q9UBP0|ensembl:ENSP00000320885	10090	Ensembl		P
	UniProtKB	Q9QYY8	Spast	involved_in	GO:0051228	mitotic spindle disassembly	ECO:0000250	ISS	GO_REF:0000024	UniProtKB:Q9UBP0	10090	UniProt		P
	UniProtKB	Q9QYY8	Spast	involved_in	GO:0051228	mitotic spindle disassembly	ECO:0000266	ISO	GO_REF:0000096	UniProtKB:Q9UBP0	10090	MGI		P
	UniProtKB	Q9QYY8	Spast	involved_in	GO:0051228	mitotic spindle disassembly	ECO:0000265	IEA	GO_REF:0000107	UniProtKB:Q9UBP0|ensembl:ENSP00000320885	10090	Ensembl		P
	UniProtKB	Q9D083	Spc24	involved_in	GO:0007094	mitotic spindle assembly checkpoint signaling	ECO:0005547	IC	PMID:18455984		10090	ComplexPortal		P
	UniProtKB	Q3UA16	Spc25	involved_in	GO:0007052	mitotic spindle organization	ECO:0000250	ISS	GO_REF:0000024	UniProtKB:Q9HBM1	10090	UniProt		P
	UniProtKB	Q3UA16	Spc25	involved_in	GO:0007052	mitotic spindle organization	ECO:0000266	ISO	GO_REF:0000096	UniProtKB:Q9HBM1	10090	MGI		P
	UniProtKB	Q3UA16	Spc25	involved_in	GO:0007052	mitotic spindle organization	ECO:0000265	IEA	GO_REF:0000107	UniProtKB:Q9HBM1|ensembl:ENSP00000282074	10090	Ensembl		P
	UniProtKB	Q3UA16	Spc25	involved_in	GO:0007094	mitotic spindle assembly checkpoint signaling	ECO:0005547	IC	PMID:18455984		10090	ComplexPortal		P
	UniProtKB	Q923A2	Spdl1	involved_in	GO:0000132	establishment of mitotic spindle orientation	ECO:0000318	IBA	PMID:21873635	PANTHER:PTN001594003|UniProtKB:Q96EA4	10090	GO_Central		P
	UniProtKB	Q923A2	Spdl1	involved_in	GO:0000132	establishment of mitotic spindle orientation	ECO:0000250	ISS	GO_REF:0000024	UniProtKB:Q96EA4	10090	UniProt		P
	UniProtKB	Q923A2	Spdl1	involved_in	GO:0000132	establishment of mitotic spindle orientation	ECO:0000266	ISO	GO_REF:0000096	UniProtKB:Q96EA4	10090	MGI		P
	UniProtKB	Q923A2	Spdl1	involved_in	GO:0000132	establishment of mitotic spindle orientation	ECO:0000265	IEA	GO_REF:0000107	UniProtKB:Q96EA4|ensembl:ENSP00000265295	10090	Ensembl		P
	UniProtKB	Q923A2	Spdl1	involved_in	GO:0007080	mitotic metaphase plate congression	ECO:0000318	IBA	PMID:21873635	PANTHER:PTN001594003|UniProtKB:Q96EA4	10090	GO_Central		P
	UniProtKB	Q923A2	Spdl1	involved_in	GO:0007080	mitotic metaphase plate congression	ECO:0000250	ISS	GO_REF:0000024	UniProtKB:Q96EA4	10090	UniProt		P
	UniProtKB	Q923A2	Spdl1	involved_in	GO:0007080	mitotic metaphase plate congression	ECO:0000266	ISO	GO_REF:0000096	UniProtKB:Q96EA4	10090	MGI		P
	UniProtKB	Q923A2	Spdl1	involved_in	GO:0007080	mitotic metaphase plate congression	ECO:0000265	IEA	GO_REF:0000107	UniProtKB:Q96EA4|ensembl:ENSP00000265295	10090	Ensembl		P
	UniProtKB	Q923A2	Spdl1	involved_in	GO:0007094	mitotic spindle assembly checkpoint signaling	ECO:0000256	IEA	GO_REF:0000002	InterPro:IPR028593	10090	InterPro		P
	UniProtKB	Q5IBH7	Spdya	involved_in	GO:0000082	G1/S transition of mitotic cell cycle	ECO:0000318	IBA	PMID:21873635	PANTHER:PTN000774914|UniProtKB:Q5MJ70	10090	GO_Central		P
	UniProtKB	Q5IBH7	Spdya	involved_in	GO:0000082	G1/S transition of mitotic cell cycle	ECO:0000266	ISO	GO_REF:0000096	UniProtKB:Q5MJ70	10090	MGI		P
	UniProtKB	Q5IBH7	Spdya	involved_in	GO:0000082	G1/S transition of mitotic cell cycle	ECO:0000265	IEA	GO_REF:0000107	UniProtKB:Q5MJ70|ensembl:ENSP00000335628	10090	Ensembl		P
	UniProtKB	Q5IBH7	Spdya	involved_in	GO:0000082	G1/S transition of mitotic cell cycle	ECO:0000250	ISS	GO_REF:0000024	UniProtKB:Q5MJ70	10090	UniProt		P
	UniProtKB	Q3TNS9	Spice1	involved_in	GO:0090307	mitotic spindle assembly	ECO:0000256	IEA	GO_REF:0000002	InterPro:IPR031387	10090	InterPro		P
	UniProtKB	Q8C804	Spice1	involved_in	GO:0090307	mitotic spindle assembly	ECO:0000318	IBA	PMID:21873635	PANTHER:PTN001580569|UniProtKB:Q8N0Z3	10090	GO_Central		P
	UniProtKB	Q8C804	Spice1	involved_in	GO:0090307	mitotic spindle assembly	ECO:0000250	ISS	GO_REF:0000024	UniProtKB:Q8N0Z3	10090	UniProt		P
	UniProtKB	Q8C804	Spice1	involved_in	GO:0090307	mitotic spindle assembly	ECO:0000256	IEA	GO_REF:0000002	InterPro:IPR031387	10090	InterPro		P
	UniProtKB	Q8C804	Spice1	involved_in	GO:0090307	mitotic spindle assembly	ECO:0000266	ISO	GO_REF:0000096	UniProtKB:Q8N0Z3	10090	MGI		P
	UniProtKB	Q8C804	Spice1	involved_in	GO:0090307	mitotic spindle assembly	ECO:0000265	IEA	GO_REF:0000107	UniProtKB:Q8N0Z3|ensembl:ENSP00000295872	10090	Ensembl		P
	UniProtKB	Q9QXV9	Spry1	involved_in	GO:0000132	establishment of mitotic spindle orientation	ECO:0000316	IGI	PMID:21764747	MGI:MGI:1099809	10090	MGI		P
	UniProtKB	Q9QXV9	Spry1	involved_in	GO:0000132	establishment of mitotic spindle orientation	ECO:0000316	IGI	PMID:21764747	MGI:MGI:1099809	10090	MGI		P
	UniProtKB	Q9QXV9	Spry1	involved_in	GO:0000132	establishment of mitotic spindle orientation	ECO:0000316	IGI	PMID:21764747	MGI:MGI:1345138	10090	MGI		P
	UniProtKB	Q9QXV9	Spry1	involved_in	GO:0000132	establishment of mitotic spindle orientation	ECO:0000316	IGI	PMID:21764747	MGI:MGI:1345138	10090	MGI		P
	UniProtKB	Q9QXV8	Spry2	involved_in	GO:0000132	establishment of mitotic spindle orientation	ECO:0000316	IGI	PMID:21764747	MGI:MGI:1099809	10090	MGI		P
	UniProtKB	Q9QXV8	Spry2	involved_in	GO:0000132	establishment of mitotic spindle orientation	ECO:0000316	IGI	PMID:21764747	MGI:MGI:1099809	10090	MGI		P
	UniProtKB	Q9QXV8	Spry2	involved_in	GO:0000132	establishment of mitotic spindle orientation	ECO:0000316	IGI	PMID:21764747	MGI:MGI:1345139	10090	MGI		P
	UniProtKB	Q9QXV8	Spry2	involved_in	GO:0000132	establishment of mitotic spindle orientation	ECO:0000316	IGI	PMID:21764747	MGI:MGI:1345139	10090	MGI		P
	UniProtKB	Q62261	Sptbn1	involved_in	GO:0000281	mitotic cytokinesis	ECO:0000266	ISO	GO_REF:0000096	UniProtKB:Q01082	10090	MGI		P
	UniProtKB	Q62261	Sptbn1	involved_in	GO:0000281	mitotic cytokinesis	ECO:0000265	IEA	GO_REF:0000107	UniProtKB:Q01082|ensembl:ENSP00000349259	10090	Ensembl		P
	UniProtKB	Q62093	Srsf2	involved_in	GO:0000278	mitotic cell cycle	ECO:0000265	IEA	GO_REF:0000107	UniProtKB:Q6PDU1|ensembl:ENSRNOP00000059012	10090	Ensembl		P
	UniProtKB	Q9D3E6	Stag1	involved_in	GO:0090307	mitotic spindle assembly	ECO:0000266	ISO	GO_REF:0000096	UniProtKB:Q8WVM7	10090	MGI		P
	UniProtKB	Q9D3E6	Stag1	involved_in	GO:0090307	mitotic spindle assembly	ECO:0000265	IEA	GO_REF:0000107	UniProtKB:Q8WVM7|ensembl:ENSP00000372689	10090	Ensembl		P
	UniProtKB	A2AFF6	Stag2	involved_in	GO:0090307	mitotic spindle assembly	ECO:0000265	IEA	GO_REF:0000107	UniProtKB:Q8N3U4|ensembl:ENSP00000360187	10090	Ensembl		P
	UniProtKB	O35638	Stag2	involved_in	GO:0090307	mitotic spindle assembly	ECO:0000266	ISO	GO_REF:0000096	UniProtKB:Q8N3U4	10090	MGI		P
	UniProtKB	Q9CQ26	Stambp	involved_in	GO:0000281	mitotic cytokinesis	ECO:0000266	ISO	GO_REF:0000008	UniProtKB:O95630	10090	MGI		P
	UniProtKB	Q9CQ26	Stambp	involved_in	GO:0000281	mitotic cytokinesis	ECO:0000265	IEA	GO_REF:0000107	UniProtKB:O95630|ensembl:ENSP00000377633	10090	Ensembl		P
	UniProtKB	P42230	Stat5a	involved_in	GO:0000278	mitotic cell cycle	ECO:0000316	IGI	PMID:10072077	MGI:MGI:103035	10090	MGI		P
	UniProtKB	P42232	Stat5b	involved_in	GO:0000278	mitotic cell cycle	ECO:0000316	IGI	PMID:10072077	MGI:MGI:103036	10090	MGI		P
	UniProtKB	A2AD39	Stil	involved_in	GO:0007052	mitotic spindle organization	ECO:0000265	IEA	GO_REF:0000107	UniProtKB:Q15468|ensembl:ENSP00000360944	10090	Ensembl		P
	UniProtKB	Q60988	Stil	involved_in	GO:0007052	mitotic spindle organization	ECO:0000318	IBA	PMID:21873635	PANTHER:PTN001031679|UniProtKB:Q15468|ZFIN:ZDB-GENE-020419-39	10090	GO_Central		P
	UniProtKB	Q60988	Stil	involved_in	GO:0007052	mitotic spindle organization	ECO:0000266	ISO	PMID:22349705	UniProtKB:Q15468	10090	MGI		P
	UniProtKB	Q924X7	Stk33	involved_in	GO:0044773	mitotic DNA damage checkpoint signaling	ECO:0000318	IBA	PMID:21873635	FB:FBgn0019686|PANTHER:PTN005196447|PomBase:SPCC18B5.11c|UniProtKB:O96017	10090	GO_Central		P
	UniProtKB	P54227	Stmn1	involved_in	GO:0000281	mitotic cytokinesis	ECO:0000266	ISO	GO_REF:0000096	UniProtKB:P16949	10090	MGI		P
	UniProtKB	P54227	Stmn1	involved_in	GO:0000281	mitotic cytokinesis	ECO:0000316	IGI	PMID:25122120	MGI:MGI:1335094	10090	MGI		P
	UniProtKB	P54227	Stmn1	involved_in	GO:0000281	mitotic cytokinesis	ECO:0000265	IEA	GO_REF:0000107	UniProtKB:P16949|ensembl:ENSP00000387858	10090	Ensembl		P
	UniProtKB	Q545B6	Stmn1	involved_in	GO:0000281	mitotic cytokinesis	ECO:0000265	IEA	GO_REF:0000107	UniProtKB:P16949|ensembl:ENSP00000387858	10090	Ensembl		P
	UniProtKB	P54227	Stmn1	involved_in	GO:0007052	mitotic spindle organization	ECO:0000266	ISO	GO_REF:0000008	UniProtKB:P16949	10090	MGI		P
	UniProtKB	P54227	Stmn1	involved_in	GO:0007052	mitotic spindle organization	ECO:0000265	IEA	GO_REF:0000107	UniProtKB:P16949|ensembl:ENSP00000387858	10090	Ensembl		P
	UniProtKB	Q545B6	Stmn1	involved_in	GO:0007052	mitotic spindle organization	ECO:0000265	IEA	GO_REF:0000107	UniProtKB:P16949|ensembl:ENSP00000387858	10090	Ensembl		P
	UniProtKB	Q00262	Stx2	involved_in	GO:0000281	mitotic cytokinesis	ECO:0000266	ISO	GO_REF:0000096	RGD:2558	10090	MGI		P
	UniProtKB	Q00262	Stx2	involved_in	GO:0061952	midbody abscission	ECO:0000266	ISO	GO_REF:0000096	RGD:2558	10090	MGI		P
	UniProtKB	P70281	Sycp3	involved_in	GO:0000278	mitotic cell cycle	ECO:0000314	IDA	PMID:10809667		10090	MGI		P
	UniProtKB	Q9D198	Syf2	involved_in	GO:0007095	mitotic G2 DNA damage checkpoint signaling	ECO:0000315	IMP	PMID:22448250	MGI:MGI:3904866	10090	MGI		P
	UniProtKB	A0A1B0GR30	Tacc1	involved_in	GO:0007052	mitotic spindle organization	ECO:0000256	IEA	GO_REF:0000002	InterPro:IPR039915	10090	InterPro		P
	UniProtKB	A0A1B0GRF4	Tacc1	involved_in	GO:0007052	mitotic spindle organization	ECO:0000256	IEA	GO_REF:0000002	InterPro:IPR039915	10090	InterPro		P
	UniProtKB	A0A1B0GRH3	Tacc1	involved_in	GO:0007052	mitotic spindle organization	ECO:0000256	IEA	GO_REF:0000002	InterPro:IPR039915	10090	InterPro		P
	UniProtKB	A0A1B0GSC1	Tacc1	involved_in	GO:0007052	mitotic spindle organization	ECO:0000256	IEA	GO_REF:0000002	InterPro:IPR039915	10090	InterPro		P
	UniProtKB	F8VQ95	Tacc1	involved_in	GO:0007052	mitotic spindle organization	ECO:0000256	IEA	GO_REF:0000002	InterPro:IPR039915	10090	InterPro		P
	UniProtKB	Q3UUD7	Tacc1	involved_in	GO:0007052	mitotic spindle organization	ECO:0000256	IEA	GO_REF:0000002	InterPro:IPR039915	10090	InterPro		P
	UniProtKB	Q6Y685	Tacc1	involved_in	GO:0007052	mitotic spindle organization	ECO:0000256	IEA	GO_REF:0000002	InterPro:IPR039915	10090	InterPro		P
	UniProtKB	A0A140LHH8	Tacc2	involved_in	GO:0007052	mitotic spindle organization	ECO:0000256	IEA	GO_REF:0000002	InterPro:IPR039915	10090	InterPro		P
	UniProtKB	A0A140LI64	Tacc2	involved_in	GO:0007052	mitotic spindle organization	ECO:0000256	IEA	GO_REF:0000002	InterPro:IPR039915	10090	InterPro		P
	UniProtKB	A0A140LI86	Tacc2	involved_in	GO:0007052	mitotic spindle organization	ECO:0000256	IEA	GO_REF:0000002	InterPro:IPR039915	10090	InterPro		P
	UniProtKB	A0A140LIJ2	Tacc2	involved_in	GO:0007052	mitotic spindle organization	ECO:0000256	IEA	GO_REF:0000002	InterPro:IPR039915	10090	InterPro		P
	UniProtKB	A0A140LIQ1	Tacc2	involved_in	GO:0007052	mitotic spindle organization	ECO:0000256	IEA	GO_REF:0000002	InterPro:IPR039915	10090	InterPro		P
	UniProtKB	A0A140LIQ6	Tacc2	involved_in	GO:0007052	mitotic spindle organization	ECO:0000256	IEA	GO_REF:0000002	InterPro:IPR039915	10090	InterPro		P
	UniProtKB	A0A140LJ29	Tacc2	involved_in	GO:0007052	mitotic spindle organization	ECO:0000256	IEA	GO_REF:0000002	InterPro:IPR039915	10090	InterPro		P
	UniProtKB	A0A140LJA0	Tacc2	involved_in	GO:0007052	mitotic spindle organization	ECO:0000256	IEA	GO_REF:0000002	InterPro:IPR039915	10090	InterPro		P
	UniProtKB	A0A1L1SS37	Tacc2	involved_in	GO:0007052	mitotic spindle organization	ECO:0000256	IEA	GO_REF:0000002	InterPro:IPR039915	10090	InterPro		P
	UniProtKB	A0A668KLD4	Tacc2	involved_in	GO:0007052	mitotic spindle organization	ECO:0000256	IEA	GO_REF:0000002	InterPro:IPR039915	10090	InterPro		P
	UniProtKB	E9Q8T1	Tacc2	involved_in	GO:0007052	mitotic spindle organization	ECO:0000256	IEA	GO_REF:0000002	InterPro:IPR039915	10090	InterPro		P
	UniProtKB	E9Q9Z4	Tacc2	involved_in	GO:0007052	mitotic spindle organization	ECO:0000256	IEA	GO_REF:0000002	InterPro:IPR039915	10090	InterPro		P
	UniProtKB	E9QL08	Tacc2	involved_in	GO:0007052	mitotic spindle organization	ECO:0000256	IEA	GO_REF:0000002	InterPro:IPR039915	10090	InterPro		P
	UniProtKB	Q2VPC8	Tacc2	involved_in	GO:0007052	mitotic spindle organization	ECO:0000256	IEA	GO_REF:0000002	InterPro:IPR039915	10090	InterPro		P
	UniProtKB	Q3UL40	Tacc2	involved_in	GO:0007052	mitotic spindle organization	ECO:0000256	IEA	GO_REF:0000002	InterPro:IPR039915	10090	InterPro		P
	UniProtKB	Q5DTJ3	Tacc2	involved_in	GO:0007052	mitotic spindle organization	ECO:0000256	IEA	GO_REF:0000002	InterPro:IPR039915	10090	InterPro		P
	UniProtKB	Q9ER91	Tacc2	involved_in	GO:0007052	mitotic spindle organization	ECO:0000256	IEA	GO_REF:0000002	InterPro:IPR039915	10090	InterPro		P
	UniProtKB	Q9JJG0	Tacc2	involved_in	GO:0007052	mitotic spindle organization	ECO:0000256	IEA	GO_REF:0000002	InterPro:IPR039915	10090	InterPro		P
	UniProtKB	F6TNB3	Tacc3	involved_in	GO:0007052	mitotic spindle organization	ECO:0000256	IEA	GO_REF:0000002	InterPro:IPR039915	10090	InterPro		P
	UniProtKB	F7AGT6	Tacc3	involved_in	GO:0007052	mitotic spindle organization	ECO:0000256	IEA	GO_REF:0000002	InterPro:IPR039915	10090	InterPro		P
	UniProtKB	Q6NV52	Tacc3	involved_in	GO:0007052	mitotic spindle organization	ECO:0000256	IEA	GO_REF:0000002	InterPro:IPR039915	10090	InterPro		P
	UniProtKB	Q99LH8	Tacc3	involved_in	GO:0007052	mitotic spindle organization	ECO:0000256	IEA	GO_REF:0000002	InterPro:IPR039915	10090	InterPro		P
	UniProtKB	Q9ET42	Tacc3	involved_in	GO:0007052	mitotic spindle organization	ECO:0000256	IEA	GO_REF:0000002	InterPro:IPR039915	10090	InterPro		P
	UniProtKB	Q9JIQ4	Tacc3	involved_in	GO:0007052	mitotic spindle organization	ECO:0000256	IEA	GO_REF:0000002	InterPro:IPR039915	10090	InterPro		P
	UniProtKB	Q9JIQ5	Tacc3	involved_in	GO:0007052	mitotic spindle organization	ECO:0000256	IEA	GO_REF:0000002	InterPro:IPR039915	10090	InterPro		P
	UniProtKB	Q9JJ11	Tacc3	involved_in	GO:0007052	mitotic spindle organization	ECO:0000256	IEA	GO_REF:0000002	InterPro:IPR039915	10090	InterPro		P
	UniProtKB	Q9JJ11	Tacc3	involved_in	GO:0007091	metaphase/anaphase transition of mitotic cell cycle	ECO:0000266	ISO	GO_REF:0000096	UniProtKB:Q9Y6A5	10090	MGI		P
	UniProtKB	Q9JJ11	Tacc3	involved_in	GO:1902850	microtubule cytoskeleton organization involved in mitosis	ECO:0000266	ISO	GO_REF:0000096	UniProtKB:Q9Y6A5	10090	MGI		P
	UniProtKB	Q8CHV6	Tada2a	involved_in	GO:0000278	mitotic cell cycle	ECO:0000315	IMP	PMID:20562830		10090	MGI		P
	UniProtKB	Q8R0L9	Tada3	involved_in	GO:0000278	mitotic cell cycle	ECO:0000315	IMP	PMID:20562830		10090	MGI		P
	UniProtKB	Q8K0H5	Taf10	involved_in	GO:0000082	G1/S transition of mitotic cell cycle	ECO:0000315	IMP	PMID:10469660		10090	MGI		P
	UniProtKB	B9EJX5	Taf2	involved_in	GO:0000086	G2/M transition of mitotic cell cycle	ECO:0000265	IEA	GO_REF:0000107	UniProtKB:Q6P1X5|ensembl:ENSP00000367406	10090	Ensembl		P
	UniProtKB	Q8C176	Taf2	involved_in	GO:0000086	G2/M transition of mitotic cell cycle	ECO:0000266	ISO	GO_REF:0000096	UniProtKB:Q6P1X5	10090	MGI		P
	UniProtKB	B2RX66	Taok1	involved_in	GO:0007095	mitotic G2 DNA damage checkpoint signaling	ECO:0000265	IEA	GO_REF:0000107	UniProtKB:Q7L7X3|ensembl:ENSP00000261716	10090	Ensembl		P
	UniProtKB	Q5F2E8	Taok1	involved_in	GO:0007095	mitotic G2 DNA damage checkpoint signaling	ECO:0000250	ISS	GO_REF:0000024	UniProtKB:Q7L7X3	10090	UniProt		P
	UniProtKB	Q5F2E8	Taok1	involved_in	GO:0007095	mitotic G2 DNA damage checkpoint signaling	ECO:0000266	ISO	GO_REF:0000096	UniProtKB:Q7L7X3	10090	MGI		P
	UniProtKB	Q5F2E8	Taok1	involved_in	GO:0007095	mitotic G2 DNA damage checkpoint signaling	ECO:0000265	IEA	GO_REF:0000107	UniProtKB:Q7L7X3|ensembl:ENSP00000261716	10090	Ensembl		P
	UniProtKB	Q6ZQ29	Taok2	involved_in	GO:0007095	mitotic G2 DNA damage checkpoint signaling	ECO:0000250	ISS	GO_REF:0000024	UniProtKB:Q9UL54	10090	UniProt		P
	UniProtKB	Q6ZQ29	Taok2	involved_in	GO:0007095	mitotic G2 DNA damage checkpoint signaling	ECO:0000266	ISO	GO_REF:0000096	UniProtKB:Q9UL54	10090	MGI		P
	UniProtKB	Q6ZQ29	Taok2	involved_in	GO:0007095	mitotic G2 DNA damage checkpoint signaling	ECO:0000265	IEA	GO_REF:0000107	UniProtKB:Q9UL54|ensembl:ENSP00000310094	10090	Ensembl		P
	UniProtKB	Q8BYC6	Taok3	involved_in	GO:0007095	mitotic G2 DNA damage checkpoint signaling	ECO:0000266	ISO	GO_REF:0000096	UniProtKB:Q9H2K8	10090	MGI		P
	UniProtKB	Q8BYC6	Taok3	involved_in	GO:0007095	mitotic G2 DNA damage checkpoint signaling	ECO:0000265	IEA	GO_REF:0000107	UniProtKB:Q9H2K8|ensembl:ENSP00000376317	10090	Ensembl		P
	UniProtKB	Q8BYC6	Taok3	involved_in	GO:0007095	mitotic G2 DNA damage checkpoint signaling	ECO:0000250	ISS	GO_REF:0000024	UniProtKB:Q9H2K8	10090	UniProt		P
	UniProtKB	Q8BYA0	Tbcd	involved_in	GO:0000278	mitotic cell cycle	ECO:0000250	ISS	GO_REF:0000024	UniProtKB:Q9BTW9	10090	UniProt		P
	UniProtKB	Q8BYA0	Tbcd	involved_in	GO:0000278	mitotic cell cycle	ECO:0000266	ISO	GO_REF:0000096	UniProtKB:Q9BTW9	10090	MGI		P
	UniProtKB	Q8BYA0	Tbcd	involved_in	GO:0000278	mitotic cell cycle	ECO:0000265	IEA	GO_REF:0000107	UniProtKB:Q9BTW9|ensembl:ENSP00000347719	10090	Ensembl		P
	UniProtKB	Q8CIV8	Tbce	involved_in	GO:0007052	mitotic spindle organization	ECO:0000250	ISS	GO_REF:0000024	UniProtKB:Q15813	10090	UniProt		P
	UniProtKB	Q8CIV8	Tbce	involved_in	GO:0007052	mitotic spindle organization	ECO:0000266	ISO	GO_REF:0000096	UniProtKB:Q15813	10090	MGI		P
	UniProtKB	Q8CIV8	Tbce	involved_in	GO:0007052	mitotic spindle organization	ECO:0000265	IEA	GO_REF:0000107	UniProtKB:Q15813|ensembl:ENSP00000494796	10090	Ensembl		P
	UniProtKB	Q99KJ5	Tcf19	involved_in	GO:0000082	G1/S transition of mitotic cell cycle	ECO:0000315	IMP	PMID:23860123		10090	MGI		P
	UniProtKB	B2KGK9	Tex14	involved_in	GO:0007094	mitotic spindle assembly checkpoint signaling	ECO:0000256	IEA	GO_REF:0000002	InterPro:IPR039339	10090	InterPro		P
	UniProtKB	Q7M6U3	Tex14	involved_in	GO:0007094	mitotic spindle assembly checkpoint signaling	ECO:0000318	IBA	PMID:21873635	MGI:MGI:1933227|PANTHER:PTN001128618	10090	GO_Central		P
	UniProtKB	Q7M6U3	Tex14	involved_in	GO:0007094	mitotic spindle assembly checkpoint signaling	ECO:0000315	IMP	PMID:22405274		10090	UniProt		P
	UniProtKB	Q7M6U3	Tex14	involved_in	GO:0007094	mitotic spindle assembly checkpoint signaling	ECO:0000256	IEA	GO_REF:0000002	InterPro:IPR039339	10090	InterPro		P
	UniProtKB	B2KGK9	Tex14	involved_in	GO:0051306	mitotic sister chromatid separation	ECO:0000256	IEA	GO_REF:0000002	InterPro:IPR039339	10090	InterPro		P
	UniProtKB	Q7M6U3	Tex14	involved_in	GO:0051306	mitotic sister chromatid separation	ECO:0000318	IBA	PMID:21873635	MGI:MGI:1933227|PANTHER:PTN001128618	10090	GO_Central		P
	UniProtKB	Q7M6U3	Tex14	involved_in	GO:0051306	mitotic sister chromatid separation	ECO:0000315	IMP	PMID:22405274		10090	UniProt		P
	UniProtKB	Q7M6U3	Tex14	involved_in	GO:0051306	mitotic sister chromatid separation	ECO:0000256	IEA	GO_REF:0000002	InterPro:IPR039339	10090	InterPro		P
	UniProtKB	Q9JIZ5	Tfap4	involved_in	GO:0044772	mitotic cell cycle phase transition	ECO:0000250	ISS	GO_REF:0000024	UniProtKB:Q01664	10090	UniProt		P
	UniProtKB	Q08639	Tfdp1	involved_in	GO:0000083	regulation of transcription involved in G1/S transition of mitotic cell cycle	ECO:0000265	IEA	GO_REF:0000107	UniProtKB:Q14186|ensembl:ENSP00000364519	10090	Ensembl		P
	UniProtKB	Q08639	Tfdp1	involved_in	GO:0000083	regulation of transcription involved in G1/S transition of mitotic cell cycle	ECO:0005610	IC	GO_REF:0000114	ComplexPortal:CPX-1971	10090	ComplexPortal		P
	UniProtKB	Q3V3X3	Tfdp1	involved_in	GO:0000083	regulation of transcription involved in G1/S transition of mitotic cell cycle	ECO:0000265	IEA	GO_REF:0000107	UniProtKB:Q14186|ensembl:ENSP00000364519	10090	Ensembl		P
	UniProtKB	Q8BQ33	Ticrr	involved_in	GO:0007095	mitotic G2 DNA damage checkpoint signaling	ECO:0000318	IBA	PMID:21873635	PANTHER:PTN001470787|ZFIN:ZDB-GENE-040728-1	10090	GO_Central		P
	UniProtKB	Q8BQ33	Ticrr	involved_in	GO:0007095	mitotic G2 DNA damage checkpoint signaling	ECO:0000250	ISS	GO_REF:0000024	UniProtKB:Q6DRL4	10090	UniProt		P
	UniProtKB	A0A0U1RNX1	Ticrr	involved_in	GO:0033314	mitotic DNA replication checkpoint signaling	ECO:0000256	IEA	GO_REF:0000002	InterPro:IPR026153	10090	InterPro		P
	UniProtKB	A0A0U1RQ28	Ticrr	involved_in	GO:0033314	mitotic DNA replication checkpoint signaling	ECO:0000256	IEA	GO_REF:0000002	InterPro:IPR026153	10090	InterPro		P
	UniProtKB	Q3UV49	Ticrr	involved_in	GO:0033314	mitotic DNA replication checkpoint signaling	ECO:0000256	IEA	GO_REF:0000002	InterPro:IPR026153	10090	InterPro		P
	UniProtKB	Q8BQ33	Ticrr	involved_in	GO:0033314	mitotic DNA replication checkpoint signaling	ECO:0000318	IBA	PMID:21873635	PANTHER:PTN001470787|ZFIN:ZDB-GENE-040728-1	10090	GO_Central		P
	UniProtKB	Q8BQ33	Ticrr	involved_in	GO:0033314	mitotic DNA replication checkpoint signaling	ECO:0000250	ISS	GO_REF:0000024	UniProtKB:Q6DRL4	10090	UniProt		P
	UniProtKB	Q8BQ33	Ticrr	involved_in	GO:0033314	mitotic DNA replication checkpoint signaling	ECO:0000256	IEA	GO_REF:0000002	InterPro:IPR026153	10090	InterPro		P
	UniProtKB	Q8BRB3	Ticrr	involved_in	GO:0033314	mitotic DNA replication checkpoint signaling	ECO:0000256	IEA	GO_REF:0000002	InterPro:IPR026153	10090	InterPro		P
	UniProtKB	Q8C6J3	Ticrr	involved_in	GO:0033314	mitotic DNA replication checkpoint signaling	ECO:0000256	IEA	GO_REF:0000002	InterPro:IPR026153	10090	InterPro		P
	UniProtKB	Q91WA1	Tipin	involved_in	GO:0031573	mitotic intra-S DNA damage checkpoint signaling	ECO:0000266	ISO	GO_REF:0000096	UniProtKB:Q9BVW5	10090	MGI		P
	UniProtKB	Q91WA1	Tipin	involved_in	GO:0031573	mitotic intra-S DNA damage checkpoint signaling	ECO:0000265	IEA	GO_REF:0000107	UniProtKB:Q9BVW5|ensembl:ENSP00000261881	10090	Ensembl		P
	UniProtKB	Q91WA1	Tipin	involved_in	GO:0031573	mitotic intra-S DNA damage checkpoint signaling	ECO:0000250	ISS	GO_REF:0000024	UniProtKB:Q9BVW5	10090	UniProt		P
	UniProtKB	Q9JHJ0	Tmod3	involved_in	GO:0044772	mitotic cell cycle phase transition	ECO:0000315	IMP	PMID:24159174	MGI:MGI:4127953	10090	MGI		P
	UniProtKB	Q6A070	Togaram1	involved_in	GO:0090307	mitotic spindle assembly	ECO:0000318	IBA	PMID:21873635	FB:FBgn0021760|PANTHER:PTN000490606|PomBase:SPAC3G9.12|SGD:S000000130|WB:WBGene00000549	10090	GO_Central		P
	UniProtKB	Q3TYG6	Togaram2	involved_in	GO:0090307	mitotic spindle assembly	ECO:0000318	IBA	PMID:21873635	FB:FBgn0021760|PANTHER:PTN000490606|PomBase:SPAC3G9.12|SGD:S000000130|WB:WBGene00000549	10090	GO_Central		P
	UniProtKB	Q6ZQF0	Topbp1	involved_in	GO:0007095	mitotic G2 DNA damage checkpoint signaling	ECO:0000318	IBA	PMID:21873635	PANTHER:PTN000339410|PomBase:SPAC23C4.18c|SGD:S000003626	10090	GO_Central		P
	UniProtKB	Q6ZQF0	Topbp1	involved_in	GO:0033314	mitotic DNA replication checkpoint signaling	ECO:0000318	IBA	PMID:21873635	FB:FBgn0002878|PANTHER:PTN000339410|PomBase:SPAC23C4.18c	10090	GO_Central		P
	UniProtKB	P02340	Tp53	involved_in	GO:0006977	DNA damage response, signal transduction by p53 class mediator resulting in cell cycle arrest	ECO:0000266	ISO	GO_REF:0000096	UniProtKB:P04637	10090	MGI		P
	UniProtKB	P02340	Tp53	involved_in	GO:0006977	DNA damage response, signal transduction by p53 class mediator resulting in cell cycle arrest	ECO:0000316	IGI	PMID:16107883	MGI:MGI:108027	10090	MGI		P
	UniProtKB	P02340	Tp53	involved_in	GO:0006977	DNA damage response, signal transduction by p53 class mediator resulting in cell cycle arrest	ECO:0000265	IEA	GO_REF:0000107	UniProtKB:P04637|ensembl:ENSP00000269305	10090	Ensembl		P
	UniProtKB	P02340	Tp53	involved_in	GO:0031571	mitotic G1 DNA damage checkpoint signaling	ECO:0000266	ISO	GO_REF:0000096	UniProtKB:P04637	10090	MGI		P
	UniProtKB	P02340	Tp53	involved_in	GO:0031571	mitotic G1 DNA damage checkpoint signaling	ECO:0000315	IMP	PMID:16107883		10090	MGI		P
	UniProtKB	P02340	Tp53	involved_in	GO:0031571	mitotic G1 DNA damage checkpoint signaling	ECO:0000265	IEA	GO_REF:0000107	UniProtKB:P04637|ensembl:ENSP00000269305	10090	Ensembl		P
	UniProtKB	B2RUC1	Tpd52l1	involved_in	GO:0000086	G2/M transition of mitotic cell cycle	ECO:0000265	IEA	GO_REF:0000107	UniProtKB:Q16890|ensembl:ENSP00000434142	10090	Ensembl		P
	UniProtKB	O54818	Tpd52l1	involved_in	GO:0000086	G2/M transition of mitotic cell cycle	ECO:0000266	ISO	GO_REF:0000096	UniProtKB:Q16890	10090	MGI		P
	UniProtKB	O54818	Tpd52l1	involved_in	GO:0000086	G2/M transition of mitotic cell cycle	ECO:0000250	ISS	GO_REF:0000024	UniProtKB:Q16890	10090	UniProt		P
	UniProtKB	F6ZDS4	Tpr	involved_in	GO:0007094	mitotic spindle assembly checkpoint signaling	ECO:0000250	ISS	GO_REF:0000024	UniProtKB:P12270	10090	UniProt		P
	UniProtKB	F6ZDS4	Tpr	involved_in	GO:0007094	mitotic spindle assembly checkpoint signaling	ECO:0000266	ISO	GO_REF:0000096	UniProtKB:P12270	10090	MGI		P
	UniProtKB	F6ZDS4	Tpr	involved_in	GO:0007094	mitotic spindle assembly checkpoint signaling	ECO:0000265	IEA	GO_REF:0000107	UniProtKB:P12270|ensembl:ENSP00000356448	10090	Ensembl		P
	UniProtKB	A2APB8	Tpx2	involved_in	GO:0090307	mitotic spindle assembly	ECO:0000318	IBA	PMID:21873635	MGI:MGI:1919369|PANTHER:PTN001801323|TAIR:locus:2024132|UniProtKB:Q9ULW0	10090	GO_Central		P
	UniProtKB	A2APB8	Tpx2	involved_in	GO:0090307	mitotic spindle assembly	ECO:0000315	IMP	PMID:26165940		10090	UniProt		P
	UniProtKB	A2APB8	Tpx2	involved_in	GO:0090307	mitotic spindle assembly	ECO:0000250	ISS	GO_REF:0000024	UniProtKB:Q9ULW0	10090	UniProt		P
	UniProtKB	A2APB8	Tpx2	involved_in	GO:0090307	mitotic spindle assembly	ECO:0000266	ISO	GO_REF:0000096	UniProtKB:Q9ULW0	10090	MGI		P
	UniProtKB	A2APB8	Tpx2	involved_in	GO:0090307	mitotic spindle assembly	ECO:0000265	IEA	GO_REF:0000107	UniProtKB:Q9ULW0|ensembl:ENSP00000300403	10090	Ensembl		P
	UniProtKB	Q91XB0	Trex1	involved_in	GO:0031571	mitotic G1 DNA damage checkpoint signaling	ECO:0000315	IMP	PMID:18045533		10090	MGI		P
	UniProtKB	Q91XB0	Trex1	involved_in	GO:0031571	mitotic G1 DNA damage checkpoint signaling	ECO:0000315	IMP	PMID:23993650	MGI:MGI:3052754	10090	MGI		P
	UniProtKB	Q80WG7	Trim36	involved_in	GO:0000281	mitotic cytokinesis	ECO:0000250	ISS	GO_REF:0000024	UniProtKB:Q9NQ86	10090	UniProt		P
	UniProtKB	Q80WG7	Trim36	involved_in	GO:0000281	mitotic cytokinesis	ECO:0000266	ISO	GO_REF:0000096	UniProtKB:Q9NQ86	10090	MGI		P
	UniProtKB	Q80WG7	Trim36	involved_in	GO:0000281	mitotic cytokinesis	ECO:0000265	IEA	GO_REF:0000107	UniProtKB:Q9NQ86|ensembl:ENSP00000423934	10090	Ensembl		P
	UniProtKB	G3UWI0	Trim39	involved_in	GO:0007095	mitotic G2 DNA damage checkpoint signaling	ECO:0000265	IEA	GO_REF:0000107	UniProtKB:Q9HCM9|ensembl:ENSP00000379800	10090	Ensembl		P
	UniProtKB	Q9ESN2	Trim39	involved_in	GO:0007095	mitotic G2 DNA damage checkpoint signaling	ECO:0000250	ISS	GO_REF:0000024	UniProtKB:Q9HCM9	10090	UniProt		P
	UniProtKB	Q9ESN2	Trim39	involved_in	GO:0007095	mitotic G2 DNA damage checkpoint signaling	ECO:0000266	ISO	GO_REF:0000096	UniProtKB:Q9HCM9	10090	MGI		P
	UniProtKB	Q1PSW8	Trim71	involved_in	GO:0000082	G1/S transition of mitotic cell cycle	ECO:0000315	IMP	PMID:22735451		10090	UniProt		P
	UniProtKB	Q3UA06	Trip13	involved_in	GO:0007094	mitotic spindle assembly checkpoint signaling	ECO:0000250	ISS	GO_REF:0000024	UniProtKB:Q15645	10090	UniProt		P
	UniProtKB	Q3UA06	Trip13	involved_in	GO:0007094	mitotic spindle assembly checkpoint signaling	ECO:0000266	ISO	GO_REF:0000096	UniProtKB:Q15645	10090	MGI		P
	UniProtKB	Q3UA06	Trip13	involved_in	GO:0007094	mitotic spindle assembly checkpoint signaling	ECO:0000265	IEA	GO_REF:0000107	UniProtKB:Q15645|ensembl:ENSP00000166345	10090	Ensembl		P
	UniProtKB	Q549C9	Trp53	involved_in	GO:0006977	DNA damage response, signal transduction by p53 class mediator resulting in cell cycle arrest	ECO:0000265	IEA	GO_REF:0000107	UniProtKB:P04637|ensembl:ENSP00000269305	10090	Ensembl		P
	UniProtKB	Q549C9	Trp53	involved_in	GO:0031571	mitotic G1 DNA damage checkpoint signaling	ECO:0000265	IEA	GO_REF:0000107	UniProtKB:P04637|ensembl:ENSP00000269305	10090	Ensembl		P
	UniProtKB	P35761	Ttk	involved_in	GO:0007094	mitotic spindle assembly checkpoint signaling	ECO:0000318	IBA	PMID:21873635	MGI:MGI:1194921|PANTHER:PTN001122082|PomBase:SPBC106.01|SGD:S000002186|UniProtKB:A0A0B4KG66|UniProtKB:A0A1D8PTW7	10090	GO_Central		P
	UniProtKB	P35761	Ttk	involved_in	GO:0007094	mitotic spindle assembly checkpoint signaling	ECO:0000315	IMP	PMID:25197064	MGI:MGI:5056148	10090	MGI		P
	UniProtKB	Q9D3A9	Ttyh1	involved_in	GO:0000278	mitotic cell cycle	ECO:0000315	IMP	PMID:20568244	MGI:MGI:4818475	10090	MGI		P
	UniProtKB	P68369	Tuba1a	involved_in	GO:0000278	mitotic cell cycle	ECO:0000318	IBA	PMID:21873635	FB:FBgn0087040|FB:FBgn0260639|PANTHER:PTN000172598|PomBase:SPBC26H8.07c|PomBase:SPBC32F12.04|PomBase:SPBC800.05c|RGD:628595|SGD:S000001857|SGD:S000004202|SGD:S000004550|TAIR:locus:2076750|TAIR:locus:2166469|UniProtKB:P10653|UniProtKB:P18695|WB:WBGene00006528|WB:WBGene00006529|WB:WBGene00006540	10090	GO_Central		P
	UniProtKB	P05213	Tuba1b	involved_in	GO:0000278	mitotic cell cycle	ECO:0000318	IBA	PMID:21873635	FB:FBgn0087040|FB:FBgn0260639|PANTHER:PTN000172598|PomBase:SPBC26H8.07c|PomBase:SPBC32F12.04|PomBase:SPBC800.05c|RGD:628595|SGD:S000001857|SGD:S000004202|SGD:S000004550|TAIR:locus:2076750|TAIR:locus:2166469|UniProtKB:P10653|UniProtKB:P18695|WB:WBGene00006528|WB:WBGene00006529|WB:WBGene00006540	10090	GO_Central		P
	UniProtKB	P68373	Tuba1c	involved_in	GO:0000278	mitotic cell cycle	ECO:0000318	IBA	PMID:21873635	FB:FBgn0087040|FB:FBgn0260639|PANTHER:PTN000172598|PomBase:SPBC26H8.07c|PomBase:SPBC32F12.04|PomBase:SPBC800.05c|RGD:628595|SGD:S000001857|SGD:S000004202|SGD:S000004550|TAIR:locus:2076750|TAIR:locus:2166469|UniProtKB:P10653|UniProtKB:P18695|WB:WBGene00006528|WB:WBGene00006529|WB:WBGene00006540	10090	GO_Central		P
	UniProtKB	P05214	Tuba3a	involved_in	GO:0000278	mitotic cell cycle	ECO:0000318	IBA	PMID:21873635	FB:FBgn0087040|FB:FBgn0260639|PANTHER:PTN000172598|PomBase:SPBC26H8.07c|PomBase:SPBC32F12.04|PomBase:SPBC800.05c|RGD:628595|SGD:S000001857|SGD:S000004202|SGD:S000004550|TAIR:locus:2076750|TAIR:locus:2166469|UniProtKB:P10653|UniProtKB:P18695|WB:WBGene00006528|WB:WBGene00006529|WB:WBGene00006540	10090	GO_Central		P
	UniProtKB	P68368	Tuba4a	involved_in	GO:0000278	mitotic cell cycle	ECO:0000318	IBA	PMID:21873635	FB:FBgn0087040|FB:FBgn0260639|PANTHER:PTN000172598|PomBase:SPBC26H8.07c|PomBase:SPBC32F12.04|PomBase:SPBC800.05c|RGD:628595|SGD:S000001857|SGD:S000004202|SGD:S000004550|TAIR:locus:2076750|TAIR:locus:2166469|UniProtKB:P10653|UniProtKB:P18695|WB:WBGene00006528|WB:WBGene00006529|WB:WBGene00006540	10090	GO_Central		P
	UniProtKB	Q9JJZ2	Tuba8	involved_in	GO:0000278	mitotic cell cycle	ECO:0000318	IBA	PMID:21873635	FB:FBgn0087040|FB:FBgn0260639|PANTHER:PTN000172598|PomBase:SPBC26H8.07c|PomBase:SPBC32F12.04|PomBase:SPBC800.05c|RGD:628595|SGD:S000001857|SGD:S000004202|SGD:S000004550|TAIR:locus:2076750|TAIR:locus:2166469|UniProtKB:P10653|UniProtKB:P18695|WB:WBGene00006528|WB:WBGene00006529|WB:WBGene00006540	10090	GO_Central		P
	UniProtKB	Q3UX10	Tubal3	involved_in	GO:0000278	mitotic cell cycle	ECO:0000318	IBA	PMID:21873635	FB:FBgn0087040|FB:FBgn0260639|PANTHER:PTN000172598|PomBase:SPBC26H8.07c|PomBase:SPBC32F12.04|PomBase:SPBC800.05c|RGD:628595|SGD:S000001857|SGD:S000004202|SGD:S000004550|TAIR:locus:2076750|TAIR:locus:2166469|UniProtKB:P10653|UniProtKB:P18695|WB:WBGene00006528|WB:WBGene00006529|WB:WBGene00006540	10090	GO_Central		P
	UniProtKB	A2AQ07	Tubb1	involved_in	GO:0000278	mitotic cell cycle	ECO:0000318	IBA	PMID:21873635	FB:FBgn0087040|FB:FBgn0260639|PANTHER:PTN000172598|PomBase:SPBC26H8.07c|PomBase:SPBC32F12.04|PomBase:SPBC800.05c|RGD:628595|SGD:S000001857|SGD:S000004202|SGD:S000004550|TAIR:locus:2076750|TAIR:locus:2166469|UniProtKB:P10653|UniProtKB:P18695|WB:WBGene00006528|WB:WBGene00006529|WB:WBGene00006540	10090	GO_Central		P
	UniProtKB	Q7TMM9	Tubb2a	involved_in	GO:0000278	mitotic cell cycle	ECO:0000318	IBA	PMID:21873635	FB:FBgn0087040|FB:FBgn0260639|PANTHER:PTN000172598|PomBase:SPBC26H8.07c|PomBase:SPBC32F12.04|PomBase:SPBC800.05c|RGD:628595|SGD:S000001857|SGD:S000004202|SGD:S000004550|TAIR:locus:2076750|TAIR:locus:2166469|UniProtKB:P10653|UniProtKB:P18695|WB:WBGene00006528|WB:WBGene00006529|WB:WBGene00006540	10090	GO_Central		P
	UniProtKB	Q9CWF2	Tubb2b	involved_in	GO:0000278	mitotic cell cycle	ECO:0000318	IBA	PMID:21873635	FB:FBgn0087040|FB:FBgn0260639|PANTHER:PTN000172598|PomBase:SPBC26H8.07c|PomBase:SPBC32F12.04|PomBase:SPBC800.05c|RGD:628595|SGD:S000001857|SGD:S000004202|SGD:S000004550|TAIR:locus:2076750|TAIR:locus:2166469|UniProtKB:P10653|UniProtKB:P18695|WB:WBGene00006528|WB:WBGene00006529|WB:WBGene00006540	10090	GO_Central		P
	UniProtKB	Q9ERD7	Tubb3	involved_in	GO:0000278	mitotic cell cycle	ECO:0000318	IBA	PMID:21873635	FB:FBgn0087040|FB:FBgn0260639|PANTHER:PTN000172598|PomBase:SPBC26H8.07c|PomBase:SPBC32F12.04|PomBase:SPBC800.05c|RGD:628595|SGD:S000001857|SGD:S000004202|SGD:S000004550|TAIR:locus:2076750|TAIR:locus:2166469|UniProtKB:P10653|UniProtKB:P18695|WB:WBGene00006528|WB:WBGene00006529|WB:WBGene00006540	10090	GO_Central		P
	UniProtKB	Q9ERD7	Tubb3	involved_in	GO:0000278	mitotic cell cycle	ECO:0000266	ISO	GO_REF:0000096	RGD:628595	10090	MGI		P
	UniProtKB	Q9ERD7	Tubb3	involved_in	GO:0000278	mitotic cell cycle	ECO:0000265	IEA	GO_REF:0000107	UniProtKB:Q4QRB4|ensembl:ENSRNOP00000023452	10090	Ensembl		P
	UniProtKB	Q9D6F9	Tubb4a	involved_in	GO:0000278	mitotic cell cycle	ECO:0000318	IBA	PMID:21873635	FB:FBgn0087040|FB:FBgn0260639|PANTHER:PTN000172598|PomBase:SPBC26H8.07c|PomBase:SPBC32F12.04|PomBase:SPBC800.05c|RGD:628595|SGD:S000001857|SGD:S000004202|SGD:S000004550|TAIR:locus:2076750|TAIR:locus:2166469|UniProtKB:P10653|UniProtKB:P18695|WB:WBGene00006528|WB:WBGene00006529|WB:WBGene00006540	10090	GO_Central		P
	UniProtKB	P68372	Tubb4b	involved_in	GO:0000278	mitotic cell cycle	ECO:0000318	IBA	PMID:21873635	FB:FBgn0087040|FB:FBgn0260639|PANTHER:PTN000172598|PomBase:SPBC26H8.07c|PomBase:SPBC32F12.04|PomBase:SPBC800.05c|RGD:628595|SGD:S000001857|SGD:S000004202|SGD:S000004550|TAIR:locus:2076750|TAIR:locus:2166469|UniProtKB:P10653|UniProtKB:P18695|WB:WBGene00006528|WB:WBGene00006529|WB:WBGene00006540	10090	GO_Central		P
	UniProtKB	P99024	Tubb5	involved_in	GO:0000278	mitotic cell cycle	ECO:0000318	IBA	PMID:21873635	FB:FBgn0087040|FB:FBgn0260639|PANTHER:PTN000172598|PomBase:SPBC26H8.07c|PomBase:SPBC32F12.04|PomBase:SPBC800.05c|RGD:628595|SGD:S000001857|SGD:S000004202|SGD:S000004550|TAIR:locus:2076750|TAIR:locus:2166469|UniProtKB:P10653|UniProtKB:P18695|WB:WBGene00006528|WB:WBGene00006529|WB:WBGene00006540	10090	GO_Central		P
	UniProtKB	Q922F4	Tubb6	involved_in	GO:0000278	mitotic cell cycle	ECO:0000318	IBA	PMID:21873635	FB:FBgn0087040|FB:FBgn0260639|PANTHER:PTN000172598|PomBase:SPBC26H8.07c|PomBase:SPBC32F12.04|PomBase:SPBC800.05c|RGD:628595|SGD:S000001857|SGD:S000004202|SGD:S000004550|TAIR:locus:2076750|TAIR:locus:2166469|UniProtKB:P10653|UniProtKB:P18695|WB:WBGene00006528|WB:WBGene00006529|WB:WBGene00006540	10090	GO_Central		P
	UniProtKB	Q9R1K7	Tubd1	involved_in	GO:0000278	mitotic cell cycle	ECO:0000318	IBA	PMID:21873635	FB:FBgn0087040|FB:FBgn0260639|PANTHER:PTN000172598|PomBase:SPBC26H8.07c|PomBase:SPBC32F12.04|PomBase:SPBC800.05c|RGD:628595|SGD:S000001857|SGD:S000004202|SGD:S000004550|TAIR:locus:2076750|TAIR:locus:2166469|UniProtKB:P10653|UniProtKB:P18695|WB:WBGene00006528|WB:WBGene00006529|WB:WBGene00006540	10090	GO_Central		P
	UniProtKB	Q9D6T1	Tube1	involved_in	GO:0000278	mitotic cell cycle	ECO:0000318	IBA	PMID:21873635	FB:FBgn0087040|FB:FBgn0260639|PANTHER:PTN000172598|PomBase:SPBC26H8.07c|PomBase:SPBC32F12.04|PomBase:SPBC800.05c|RGD:628595|SGD:S000001857|SGD:S000004202|SGD:S000004550|TAIR:locus:2076750|TAIR:locus:2166469|UniProtKB:P10653|UniProtKB:P18695|WB:WBGene00006528|WB:WBGene00006529|WB:WBGene00006540	10090	GO_Central		P
	UniProtKB	P83887	Tubg1	involved_in	GO:0000070	mitotic sister chromatid segregation	ECO:0000318	IBA	PMID:21873635	FB:FBgn0260639|PANTHER:PTN000172659|PomBase:SPBC32F12.04|WB:WBGene00006540	10090	GO_Central		P
	UniProtKB	P83887	Tubg1	involved_in	GO:0000278	mitotic cell cycle	ECO:0000318	IBA	PMID:21873635	FB:FBgn0087040|FB:FBgn0260639|PANTHER:PTN000172598|PomBase:SPBC26H8.07c|PomBase:SPBC32F12.04|PomBase:SPBC800.05c|RGD:628595|SGD:S000001857|SGD:S000004202|SGD:S000004550|TAIR:locus:2076750|TAIR:locus:2166469|UniProtKB:P10653|UniProtKB:P18695|WB:WBGene00006528|WB:WBGene00006529|WB:WBGene00006540	10090	GO_Central		P
	UniProtKB	P83887	Tubg1	involved_in	GO:0007052	mitotic spindle organization	ECO:0000318	IBA	PMID:21873635	PANTHER:PTN000172659|PomBase:SPBC32F12.04|SGD:S000004202|WB:WBGene00006540	10090	GO_Central		P
	UniProtKB	P83887	Tubg1	involved_in	GO:0007052	mitotic spindle organization	ECO:0000304	TAS	PMID:15007207		10090	UniProt		P
	UniProtKB	Q8VCK3	Tubg2	involved_in	GO:0000070	mitotic sister chromatid segregation	ECO:0000318	IBA	PMID:21873635	FB:FBgn0260639|PANTHER:PTN000172659|PomBase:SPBC32F12.04|WB:WBGene00006540	10090	GO_Central		P
	UniProtKB	Q8VCK3	Tubg2	involved_in	GO:0000278	mitotic cell cycle	ECO:0000318	IBA	PMID:21873635	FB:FBgn0087040|FB:FBgn0260639|PANTHER:PTN000172598|PomBase:SPBC26H8.07c|PomBase:SPBC32F12.04|PomBase:SPBC800.05c|RGD:628595|SGD:S000001857|SGD:S000004202|SGD:S000004550|TAIR:locus:2076750|TAIR:locus:2166469|UniProtKB:P10653|UniProtKB:P18695|WB:WBGene00006528|WB:WBGene00006529|WB:WBGene00006540	10090	GO_Central		P
	UniProtKB	Q8VCK3	Tubg2	involved_in	GO:0007052	mitotic spindle organization	ECO:0000318	IBA	PMID:21873635	PANTHER:PTN000172659|PomBase:SPBC32F12.04|SGD:S000004202|WB:WBGene00006540	10090	GO_Central		P
	UniProtKB	Q921G8	Tubgcp2	involved_in	GO:0000278	mitotic cell cycle	ECO:0000318	IBA	PMID:21873635	FB:FBgn0026430|FB:FBgn0026431|FB:FBgn0026432|FB:FBgn0026433|PANTHER:PTN000447085|PomBase:SPBC365.15|PomBase:SPBC428.20c|SGD:S000005070	10090	GO_Central		P
	UniProtKB	P58854	Tubgcp3	involved_in	GO:0000278	mitotic cell cycle	ECO:0000318	IBA	PMID:21873635	FB:FBgn0026430|FB:FBgn0026431|FB:FBgn0026432|FB:FBgn0026433|PANTHER:PTN000447085|PomBase:SPBC365.15|PomBase:SPBC428.20c|SGD:S000005070	10090	GO_Central		P
	UniProtKB	Q9D4F8	Tubgcp4	involved_in	GO:0000278	mitotic cell cycle	ECO:0000318	IBA	PMID:21873635	FB:FBgn0026430|FB:FBgn0026431|FB:FBgn0026432|FB:FBgn0026433|PANTHER:PTN000447085|PomBase:SPBC365.15|PomBase:SPBC428.20c|SGD:S000005070	10090	GO_Central		P
	UniProtKB	Q8BKN5	Tubgcp5	involved_in	GO:0000278	mitotic cell cycle	ECO:0000318	IBA	PMID:21873635	FB:FBgn0026430|FB:FBgn0026431|FB:FBgn0026432|FB:FBgn0026433|PANTHER:PTN000447085|PomBase:SPBC365.15|PomBase:SPBC428.20c|SGD:S000005070	10090	GO_Central		P
	UniProtKB	G5E8P0	Tubgcp6	involved_in	GO:0000278	mitotic cell cycle	ECO:0000318	IBA	PMID:21873635	FB:FBgn0026430|FB:FBgn0026431|FB:FBgn0026432|FB:FBgn0026433|PANTHER:PTN000447085|PomBase:SPBC365.15|PomBase:SPBC428.20c|SGD:S000005070	10090	GO_Central		P
	UniProtKB	Q8C878	Uba3	involved_in	GO:0000278	mitotic cell cycle	ECO:0000315	IMP	PMID:11696557	MGI:MGI:2154503	10090	MGI		P
	UniProtKB	Q8C878	Uba3	involved_in	GO:0007113	endomitotic cell cycle	ECO:0000315	IMP	PMID:11696557	MGI:MGI:2154503	10090	MGI		P
	UniProtKB	A2A4Z0	Ube2c	involved_in	GO:0010458	exit from mitosis	ECO:0000265	IEA	GO_REF:0000107	UniProtKB:O00762|ensembl:ENSP00000348838	10090	Ensembl		P
	UniProtKB	Q9D1C1	Ube2c	involved_in	GO:0010458	exit from mitosis	ECO:0000250	ISS	GO_REF:0000024	UniProtKB:O00762	10090	UniProt		P
	UniProtKB	Q9D1C1	Ube2c	involved_in	GO:0010458	exit from mitosis	ECO:0000266	ISO	GO_REF:0000096	UniProtKB:O00762	10090	MGI		P
	UniProtKB	Q9D1C1	Ube2c	involved_in	GO:0010458	exit from mitosis	ECO:0000265	IEA	GO_REF:0000107	UniProtKB:O00762|ensembl:ENSP00000348838	10090	Ensembl		P
	UniProtKB	Q921J4	Ube2s	involved_in	GO:0010458	exit from mitosis	ECO:0000250	ISS	GO_REF:0000024	UniProtKB:Q16763	10090	UniProt		P
	UniProtKB	Q921J4	Ube2s	involved_in	GO:0010458	exit from mitosis	ECO:0000266	ISO	GO_REF:0000096	UniProtKB:Q16763	10090	MGI		P
	UniProtKB	Q0KL01	Ubxn2b	involved_in	GO:0000132	establishment of mitotic spindle orientation	ECO:0000266	ISO	GO_REF:0000096	UniProtKB:Q14CS0	10090	MGI		P
	UniProtKB	Q0KL01	Ubxn2b	involved_in	GO:0000132	establishment of mitotic spindle orientation	ECO:0000265	IEA	GO_REF:0000107	UniProtKB:Q14CS0|ensembl:ENSP00000382507	10090	Ensembl		P
	UniProtKB	E9Q577	Uimc1	involved_in	GO:0007095	mitotic G2 DNA damage checkpoint signaling	ECO:0000265	IEA	GO_REF:0000107	UniProtKB:Q96RL1|ensembl:ENSP00000421926	10090	Ensembl		P
	UniProtKB	Q5U5Q9	Uimc1	involved_in	GO:0007095	mitotic G2 DNA damage checkpoint signaling	ECO:0000250	ISS	GO_REF:0000024	UniProtKB:Q96RL1	10090	UniProt		P
	UniProtKB	Q5U5Q9	Uimc1	involved_in	GO:0007095	mitotic G2 DNA damage checkpoint signaling	ECO:0000266	ISO	GO_REF:0000096	UniProtKB:Q96RL1	10090	MGI		P
	UniProtKB	Q5U5Q9	Uimc1	involved_in	GO:0044818	mitotic G2/M transition checkpoint	ECO:0005547	IC	PMID:22369660		10090	ComplexPortal		P
	UniProtKB	B1AQD9	Unc119	involved_in	GO:0000281	mitotic cytokinesis	ECO:0000265	IEA	GO_REF:0000107	UniProtKB:Q13432|ensembl:ENSP00000337040	10090	Ensembl		P
	UniProtKB	Q9Z2R6	Unc119	involved_in	GO:0000281	mitotic cytokinesis	ECO:0000318	IBA	PMID:21873635	PANTHER:PTN002658567|UniProtKB:Q13432	10090	GO_Central		P
	UniProtKB	Q9Z2R6	Unc119	involved_in	GO:0000281	mitotic cytokinesis	ECO:0000250	ISS	GO_REF:0000024	UniProtKB:Q13432	10090	UniProt		P
	UniProtKB	Q9Z2R6	Unc119	involved_in	GO:0000281	mitotic cytokinesis	ECO:0000266	ISO	GO_REF:0000096	UniProtKB:Q13432	10090	MGI		P
	UniProtKB	E9QMN1	Ush1c	involved_in	GO:0000086	G2/M transition of mitotic cell cycle	ECO:0000265	IEA	GO_REF:0000107	UniProtKB:Q9Y6N9|ensembl:ENSP00000005226	10090	Ensembl		P
	UniProtKB	Q9ES64	Ush1c	involved_in	GO:0000086	G2/M transition of mitotic cell cycle	ECO:0000266	ISO	GO_REF:0000096	UniProtKB:Q9Y6N9	10090	MGI		P
	UniProtKB	Q99LG0	Usp16	involved_in	GO:0000278	mitotic cell cycle	ECO:0000250	ISS	GO_REF:0000024	UniProtKB:Q9Y5T5	10090	UniProt		P
	UniProtKB	Q99LG0	Usp16	involved_in	GO:0000278	mitotic cell cycle	ECO:0000266	ISO	GO_REF:0000096	UniProtKB:Q9Y5T5	10090	MGI		P
	UniProtKB	Q99LG0	Usp16	involved_in	GO:0000278	mitotic cell cycle	ECO:0000265	IEA	GO_REF:0000107	UniProtKB:Q9Y5T5|ensembl:ENSP00000382858	10090	Ensembl		P
	UniProtKB	Q99LG0	Usp16	involved_in	GO:0000278	mitotic cell cycle	ECO:0000256	IEA	GO_REF:0000104	UniRule:UR000160894	10090	UniProt		P
	UniProtKB	Q99LG0	Usp16	involved_in	GO:0140014	mitotic nuclear division	ECO:0000256	IEA	GO_REF:0000104	UniRule:UR000160894	10090	UniProt		P
	UniProtKB	Q99MX1	Usp26	involved_in	GO:0000082	G1/S transition of mitotic cell cycle	ECO:0000318	IBA	PMID:21873635	PANTHER:PTN002363418|UniProtKB:Q86T82	10090	GO_Central		P
	UniProtKB	Q9ES63	Usp29	involved_in	GO:0000082	G1/S transition of mitotic cell cycle	ECO:0000318	IBA	PMID:21873635	PANTHER:PTN002363418|UniProtKB:Q86T82	10090	GO_Central		P
	UniProtKB	Q91W36	Usp3	involved_in	GO:0000278	mitotic cell cycle	ECO:0000266	ISO	GO_REF:0000096	UniProtKB:Q9Y6I4	10090	MGI		P
	UniProtKB	Q91W36	Usp3	involved_in	GO:0000278	mitotic cell cycle	ECO:0000265	IEA	GO_REF:0000107	UniProtKB:Q9Y6I4|ensembl:ENSP00000369681	10090	Ensembl		P
	UniProtKB	A0A0R4J2D0	Usp37	involved_in	GO:0000082	G1/S transition of mitotic cell cycle	ECO:0000265	IEA	GO_REF:0000107	UniProtKB:Q86T82|ensembl:ENSP00000258399	10090	Ensembl		P
	UniProtKB	Q8C0R0	Usp37	involved_in	GO:0000082	G1/S transition of mitotic cell cycle	ECO:0000318	IBA	PMID:21873635	PANTHER:PTN002363418|UniProtKB:Q86T82	10090	GO_Central		P
	UniProtKB	Q8C0R0	Usp37	involved_in	GO:0000082	G1/S transition of mitotic cell cycle	ECO:0000250	ISS	GO_REF:0000024	UniProtKB:Q86T82	10090	UniProt		P
	UniProtKB	Q8C0R0	Usp37	involved_in	GO:0000082	G1/S transition of mitotic cell cycle	ECO:0000266	ISO	GO_REF:0000096	UniProtKB:Q86T82	10090	MGI		P
	UniProtKB	A2AI52	Usp8	involved_in	GO:0000281	mitotic cytokinesis	ECO:0000265	IEA	GO_REF:0000107	UniProtKB:P40818|ensembl:ENSP00000302239	10090	Ensembl		P
	UniProtKB	Q80U87	Usp8	involved_in	GO:0000281	mitotic cytokinesis	ECO:0000266	ISO	GO_REF:0000008	UniProtKB:P40818	10090	MGI		P
	UniProtKB	Q01853	Vcp	involved_in	GO:0051228	mitotic spindle disassembly	ECO:0000318	IBA	PMID:21873635	PANTHER:PTN000554506|PomBase:SPAC1565.08|SGD:S000002284	10090	GO_Central		P
	UniProtKB	A0A0R4J0M9	Vcpip1	involved_in	GO:0000278	mitotic cell cycle	ECO:0000265	IEA	GO_REF:0000107	UniProtKB:Q8CF97|ensembl:ENSRNOP00000009136	10090	Ensembl		P
	UniProtKB	Q8CDG3	Vcpip1	involved_in	GO:0000278	mitotic cell cycle	ECO:0000266	ISO	GO_REF:0000096	RGD:708520	10090	MGI		P
	UniProtKB	Q8VEJ9	Vps4a	involved_in	GO:0007080	mitotic metaphase plate congression	ECO:0000266	ISO	GO_REF:0000096	UniProtKB:Q9UN37	10090	MGI		P
	UniProtKB	Q8VEJ9	Vps4a	involved_in	GO:0007080	mitotic metaphase plate congression	ECO:0000265	IEA	GO_REF:0000107	UniProtKB:Q9UN37|ensembl:ENSP00000254950	10090	Ensembl		P
	UniProtKB	Q8VEJ9	Vps4a	involved_in	GO:0044878	mitotic cytokinesis checkpoint signaling	ECO:0000250	ISS	GO_REF:0000024	UniProtKB:Q9UN37	10090	UniProt		P
	UniProtKB	Q8VEJ9	Vps4a	involved_in	GO:0044878	mitotic cytokinesis checkpoint signaling	ECO:0000266	ISO	GO_REF:0000096	UniProtKB:Q9UN37	10090	MGI		P
	UniProtKB	Q8VEJ9	Vps4a	involved_in	GO:0044878	mitotic cytokinesis checkpoint signaling	ECO:0000265	IEA	GO_REF:0000107	UniProtKB:Q9UN37|ensembl:ENSP00000254950	10090	Ensembl		P
	UniProtKB	Q8VEJ9	Vps4a	involved_in	GO:0061952	midbody abscission	ECO:0000266	ISO	GO_REF:0000096	UniProtKB:Q9UN37	10090	MGI		P
	UniProtKB	Q8VEJ9	Vps4a	involved_in	GO:0061952	midbody abscission	ECO:0000265	IEA	GO_REF:0000107	UniProtKB:Q9UN37|ensembl:ENSP00000254950	10090	Ensembl		P
	UniProtKB	Q8VEJ9	Vps4a	involved_in	GO:0061952	midbody abscission	ECO:0005547	IC	PMID:20616062		10090	ComplexPortal		P
	ComplexPortal	CPX-340	vps4a-vps4b_mouse	involved_in	GO:0061952	midbody abscission	ECO:0005547	IC	PMID:20616062		10090	ComplexPortal		P
	UniProtKB	P46467	Vps4b	involved_in	GO:0007080	mitotic metaphase plate congression	ECO:0000266	ISO	GO_REF:0000096	UniProtKB:O75351	10090	MGI		P
	UniProtKB	P46467	Vps4b	involved_in	GO:0007080	mitotic metaphase plate congression	ECO:0000265	IEA	GO_REF:0000107	UniProtKB:O75351|ensembl:ENSP00000238497	10090	Ensembl		P
	UniProtKB	Q3TN07	Vps4b	involved_in	GO:0007080	mitotic metaphase plate congression	ECO:0000265	IEA	GO_REF:0000107	UniProtKB:O75351|ensembl:ENSP00000238497	10090	Ensembl		P
	UniProtKB	P46467	Vps4b	involved_in	GO:0061952	midbody abscission	ECO:0000266	ISO	GO_REF:0000096	UniProtKB:O75351	10090	MGI		P
	UniProtKB	P46467	Vps4b	involved_in	GO:0061952	midbody abscission	ECO:0000265	IEA	GO_REF:0000107	UniProtKB:O75351|ensembl:ENSP00000238497	10090	Ensembl		P
	UniProtKB	P46467	Vps4b	involved_in	GO:0061952	midbody abscission	ECO:0005547	IC	PMID:20616062		10090	ComplexPortal		P
[truncated: 5,155 more rows]

## Sheet: Interactions
Source	Target	Score		Note: STRING interactions is showed in both directions
B0035.1	san-1	0.441
B0035.1	bub-1	0.732
B0035.1	lis-1	0.924
B0035.1	zyg-9	0.924
B0035.1	ndc-80	0.924
B0035.1	plk-1	0.924
B0035.1	bub-3	0.979
D1009.3	src-1	0.459
F08F1.9	pct-1	0.562
F08F1.9	cye-1	0.794
F08F1.9	cdc-6	0.524
F08F1.9	cdk-5	0.452
F08F1.9	cdk-8	0.430
[truncated: 3,493 more rows]

## Sheet: Cell cycle analysis
Total S phase							Early S phase							Mid S phase							Late S phase
[truncated: 25 more rows]

[truncated: 4 more sheets: Cytoskeleton, GLP-1 distance, GLP-1 phenotype, Nuclear distribution]
