# Supplementary material for: The matrisome landscape controlling in vivo germ cell fates
Source: Nat Commun. 2024 May 17;15:4200. doi: 10.1038/s41467-024-48283-4 (PMC11101451; doi:10.1038/s41467-024-48283-4)
Supplement: Supplementary file 9 — Supplementary Data 6 [file 41467_2024_48283_MOESM9_ESM.xlsx]

## Sheet: GO0015629 -Actin Cytoskeleton
GENE PRODUCT DB	GENE PRODUCT ID	SYMBOL	QUALIFIER	GO TERM	GO NAME	ECO ID	GO EVIDENCE CODE	REFERENCE	WITH/FROM	TAXON ID	ASSIGNED BY	ANNOTATION EXTENSION	GO ASPECT
UniProtKB	A0A163VTS9	dhc-1	located_in	GO:0005930	axoneme	ECO:0007669	IEA	GO_REF:0000117	ARBA:ARBA00028382	6239	UniProt		C
UniProtKB	Q19020	dhc-1	located_in	GO:0005856	cytoskeleton	ECO:0007669	IEA	GO_REF:0000117	ARBA:ARBA00029228	6239	UniProt		C
UniProtKB	Q21557	dlc-2	located_in	GO:0015630	microtubule cytoskeleton	ECO:0007669	IEA	GO_REF:0000117	ARBA:ARBA00029268	6239	UniProt		C
UniProtKB	Q22799	dlc-1	located_in	GO:0015630	microtubule cytoskeleton	ECO:0007669	IEA	GO_REF:0000117	ARBA:ARBA00029268	6239	UniProt		C
UniProtKB	H2KYV3	C18B2.5	is_active_in	GO:0005940	septin ring	ECO:0000318	IBA	PMID:21873635	CGD:CAL0000177264|CGD:CAL0000186883|CGD:CAL0000188354|MGI:MGI:1335094|MGI:MGI:1888939|PANTHER:PTN000430171|PomBase:SPAC24C9.15c|PomBase:SPAC4F10.11|PomBase:SPAC821.06|PomBase:SPAC9G1.11c|PomBase:SPBC16A3.01|PomBase:SPBC19F8.01c|PomBase:SPCC188.12|SGD:S000000595|SGD:S000001149|SGD:S000002384|SGD:S000003837|SGD:S000004306|UniProtKB:A0A1D8PCY5|UniProtKB:A0A1D8PD83	6239	GO_Central		C
UniProtKB	Q18076	C18B2.5	is_active_in	GO:0005940	septin ring	ECO:0000318	IBA	PMID:21873635	CGD:CAL0000177264|CGD:CAL0000186883|CGD:CAL0000188354|MGI:MGI:1335094|MGI:MGI:1888939|PANTHER:PTN000430171|PomBase:SPAC24C9.15c|PomBase:SPAC4F10.11|PomBase:SPAC821.06|PomBase:SPAC9G1.11c|PomBase:SPBC16A3.01|PomBase:SPBC19F8.01c|PomBase:SPCC188.12|SGD:S000000595|SGD:S000001149|SGD:S000002384|SGD:S000003837|SGD:S000004306|UniProtKB:A0A1D8PCY5|UniProtKB:A0A1D8PD83	6239	GO_Central		C
UniProtKB	Q25AR8	unc-61	is_active_in	GO:0005940	septin ring	ECO:0000318	IBA	PMID:21873635	CGD:CAL0000177264|CGD:CAL0000186883|CGD:CAL0000188354|MGI:MGI:1335094|MGI:MGI:1888939|PANTHER:PTN000430171|PomBase:SPAC24C9.15c|PomBase:SPAC4F10.11|PomBase:SPAC821.06|PomBase:SPAC9G1.11c|PomBase:SPBC16A3.01|PomBase:SPBC19F8.01c|PomBase:SPCC188.12|SGD:S000000595|SGD:S000001149|SGD:S000002384|SGD:S000003837|SGD:S000004306|UniProtKB:A0A1D8PCY5|UniProtKB:A0A1D8PD83	6239	GO_Central		C
UniProtKB	Q8I4C9	unc-61	is_active_in	GO:0005940	septin ring	ECO:0000318	IBA	PMID:21873635	CGD:CAL0000177264|CGD:CAL0000186883|CGD:CAL0000188354|MGI:MGI:1335094|MGI:MGI:1888939|PANTHER:PTN000430171|PomBase:SPAC24C9.15c|PomBase:SPAC4F10.11|PomBase:SPAC821.06|PomBase:SPAC9G1.11c|PomBase:SPBC16A3.01|PomBase:SPBC19F8.01c|PomBase:SPCC188.12|SGD:S000000595|SGD:S000001149|SGD:S000002384|SGD:S000003837|SGD:S000004306|UniProtKB:A0A1D8PCY5|UniProtKB:A0A1D8PD83	6239	GO_Central		C
UniProtKB	Q9U277	unc-61	is_active_in	GO:0005940	septin ring	ECO:0000318	IBA	PMID:21873635	CGD:CAL0000177264|CGD:CAL0000186883|CGD:CAL0000188354|MGI:MGI:1335094|MGI:MGI:1888939|PANTHER:PTN000430171|PomBase:SPAC24C9.15c|PomBase:SPAC4F10.11|PomBase:SPAC821.06|PomBase:SPAC9G1.11c|PomBase:SPBC16A3.01|PomBase:SPBC19F8.01c|PomBase:SPCC188.12|SGD:S000000595|SGD:S000001149|SGD:S000002384|SGD:S000003837|SGD:S000004306|UniProtKB:A0A1D8PCY5|UniProtKB:A0A1D8PD83	6239	GO_Central		C
UniProtKB	Q9U334	unc-59	is_active_in	GO:0005940	septin ring	ECO:0000318	IBA	PMID:21873635	CGD:CAL0000177264|CGD:CAL0000186883|CGD:CAL0000188354|MGI:MGI:1335094|MGI:MGI:1888939|PANTHER:PTN000430171|PomBase:SPAC24C9.15c|PomBase:SPAC4F10.11|PomBase:SPAC821.06|PomBase:SPAC9G1.11c|PomBase:SPBC16A3.01|PomBase:SPBC19F8.01c|PomBase:SPCC188.12|SGD:S000000595|SGD:S000001149|SGD:S000002384|SGD:S000003837|SGD:S000004306|UniProtKB:A0A1D8PCY5|UniProtKB:A0A1D8PD83	6239	GO_Central		C
UniProtKB	O17666	aspm-1	is_active_in	GO:0000922	spindle pole	ECO:0000318	IBA	PMID:21873635	FB:FBgn0000140|PANTHER:PTN002732964|WB:WBGene00008107	6239	GO_Central		C
UniProtKB	Q22167	noca-2	is_active_in	GO:0005813	centrosome	ECO:0000318	IBA	PMID:21873635	FB:FBgn0000228|MGI:MGI:105108|PANTHER:PTN004500676|UniProtKB:Q8N4C6	6239	GO_Central		C
UniProtKB	A0A163UTE6	hum-2	is_active_in	GO:0015629	actin cytoskeleton	ECO:0000318	IBA	PMID:21873635	FB:FBgn0000317|FB:FBgn0011225|FB:FBgn0040299|FB:FBgn0261397|MGI:MGI:104785|MGI:MGI:105976|MGI:MGI:107711|PANTHER:PTN000320364|PomBase:SPBC146.13c|PomBase:SPBC2D10.14c|PomBase:SPCC1919.10c|RGD:3135|RGD:3143|RGD:3144|RGD:621321|RGD:621347|RGD:628830|SGD:S000000027|SGD:S000004715|SGD:S000005853|UniProtKB:O00159|UniProtKB:O43795|UniProtKB:P47807|UniProtKB:Q00647|UniProtKB:Q02440|UniProtKB:Q29122|UniP…	6239	GO_Central		C
UniProtKB	A0A168H541	hum-2	is_active_in	GO:0015629	actin cytoskeleton	ECO:0000318	IBA	PMID:21873635	FB:FBgn0000317|FB:FBgn0011225|FB:FBgn0040299|FB:FBgn0261397|MGI:MGI:104785|MGI:MGI:105976|MGI:MGI:107711|PANTHER:PTN000320364|PomBase:SPBC146.13c|PomBase:SPBC2D10.14c|PomBase:SPCC1919.10c|RGD:3135|RGD:3143|RGD:3144|RGD:621321|RGD:621347|RGD:628830|SGD:S000000027|SGD:S000004715|SGD:S000005853|UniProtKB:O00159|UniProtKB:O43795|UniProtKB:P47807|UniProtKB:Q00647|UniProtKB:Q02440|UniProtKB:Q29122|UniP…	6239	GO_Central		C
UniProtKB	A0A168H5A5	hum-2	is_active_in	GO:0015629	actin cytoskeleton	ECO:0000318	IBA	PMID:21873635	FB:FBgn0000317|FB:FBgn0011225|FB:FBgn0040299|FB:FBgn0261397|MGI:MGI:104785|MGI:MGI:105976|MGI:MGI:107711|PANTHER:PTN000320364|PomBase:SPBC146.13c|PomBase:SPBC2D10.14c|PomBase:SPCC1919.10c|RGD:3135|RGD:3143|RGD:3144|RGD:621321|RGD:621347|RGD:628830|SGD:S000000027|SGD:S000004715|SGD:S000005853|UniProtKB:O00159|UniProtKB:O43795|UniProtKB:P47807|UniProtKB:Q00647|UniProtKB:Q02440|UniProtKB:Q29122|UniP…	6239	GO_Central		C
UniProtKB	A0A168H5E2	hum-2	is_active_in	GO:0015629	actin cytoskeleton	ECO:0000318	IBA	PMID:21873635	FB:FBgn0000317|FB:FBgn0011225|FB:FBgn0040299|FB:FBgn0261397|MGI:MGI:104785|MGI:MGI:105976|MGI:MGI:107711|PANTHER:PTN000320364|PomBase:SPBC146.13c|PomBase:SPBC2D10.14c|PomBase:SPCC1919.10c|RGD:3135|RGD:3143|RGD:3144|RGD:621321|RGD:621347|RGD:628830|SGD:S000000027|SGD:S000004715|SGD:S000005853|UniProtKB:O00159|UniProtKB:O43795|UniProtKB:P47807|UniProtKB:Q00647|UniProtKB:Q02440|UniProtKB:Q29122|UniP…	6239	GO_Central		C
UniProtKB	A0A168H5H9	hum-2	is_active_in	GO:0015629	actin cytoskeleton	ECO:0000318	IBA	PMID:21873635	FB:FBgn0000317|FB:FBgn0011225|FB:FBgn0040299|FB:FBgn0261397|MGI:MGI:104785|MGI:MGI:105976|MGI:MGI:107711|PANTHER:PTN000320364|PomBase:SPBC146.13c|PomBase:SPBC2D10.14c|PomBase:SPCC1919.10c|RGD:3135|RGD:3143|RGD:3144|RGD:621321|RGD:621347|RGD:628830|SGD:S000000027|SGD:S000004715|SGD:S000005853|UniProtKB:O00159|UniProtKB:O43795|UniProtKB:P47807|UniProtKB:Q00647|UniProtKB:Q02440|UniProtKB:Q29122|UniP…	6239	GO_Central		C
UniProtKB	B6VQ62	hum-4	is_active_in	GO:0015629	actin cytoskeleton	ECO:0000318	IBA	PMID:21873635	FB:FBgn0000317|FB:FBgn0011225|FB:FBgn0040299|FB:FBgn0261397|MGI:MGI:104785|MGI:MGI:105976|MGI:MGI:107711|PANTHER:PTN000320364|PomBase:SPBC146.13c|PomBase:SPBC2D10.14c|PomBase:SPCC1919.10c|RGD:3135|RGD:3143|RGD:3144|RGD:621321|RGD:621347|RGD:628830|SGD:S000000027|SGD:S000004715|SGD:S000005853|UniProtKB:O00159|UniProtKB:O43795|UniProtKB:P47807|UniProtKB:Q00647|UniProtKB:Q02440|UniProtKB:Q29122|UniP…	6239	GO_Central		C
UniProtKB	C6KRJ0	hum-4	is_active_in	GO:0015629	actin cytoskeleton	ECO:0000318	IBA	PMID:21873635	FB:FBgn0000317|FB:FBgn0011225|FB:FBgn0040299|FB:FBgn0261397|MGI:MGI:104785|MGI:MGI:105976|MGI:MGI:107711|PANTHER:PTN000320364|PomBase:SPBC146.13c|PomBase:SPBC2D10.14c|PomBase:SPCC1919.10c|RGD:3135|RGD:3143|RGD:3144|RGD:621321|RGD:621347|RGD:628830|SGD:S000000027|SGD:S000004715|SGD:S000005853|UniProtKB:O00159|UniProtKB:O43795|UniProtKB:P47807|UniProtKB:Q00647|UniProtKB:Q02440|UniProtKB:Q29122|UniP…	6239	GO_Central		C
UniProtKB	D3YT13	hum-4	is_active_in	GO:0015629	actin cytoskeleton	ECO:0000318	IBA	PMID:21873635	FB:FBgn0000317|FB:FBgn0011225|FB:FBgn0040299|FB:FBgn0261397|MGI:MGI:104785|MGI:MGI:105976|MGI:MGI:107711|PANTHER:PTN000320364|PomBase:SPBC146.13c|PomBase:SPBC2D10.14c|PomBase:SPCC1919.10c|RGD:3135|RGD:3143|RGD:3144|RGD:621321|RGD:621347|RGD:628830|SGD:S000000027|SGD:S000004715|SGD:S000005853|UniProtKB:O00159|UniProtKB:O43795|UniProtKB:P47807|UniProtKB:Q00647|UniProtKB:Q02440|UniProtKB:Q29122|UniP…	6239	GO_Central		C
UniProtKB	D3YT14	hum-4	is_active_in	GO:0015629	actin cytoskeleton	ECO:0000318	IBA	PMID:21873635	FB:FBgn0000317|FB:FBgn0011225|FB:FBgn0040299|FB:FBgn0261397|MGI:MGI:104785|MGI:MGI:105976|MGI:MGI:107711|PANTHER:PTN000320364|PomBase:SPBC146.13c|PomBase:SPBC2D10.14c|PomBase:SPCC1919.10c|RGD:3135|RGD:3143|RGD:3144|RGD:621321|RGD:621347|RGD:628830|SGD:S000000027|SGD:S000004715|SGD:S000005853|UniProtKB:O00159|UniProtKB:O43795|UniProtKB:P47807|UniProtKB:Q00647|UniProtKB:Q02440|UniProtKB:Q29122|UniP…	6239	GO_Central		C
UniProtKB	F0IWT2	hum-7	is_active_in	GO:0015629	actin cytoskeleton	ECO:0000318	IBA	PMID:21873635	FB:FBgn0000317|FB:FBgn0011225|FB:FBgn0040299|FB:FBgn0261397|MGI:MGI:104785|MGI:MGI:105976|MGI:MGI:107711|PANTHER:PTN000320364|PomBase:SPBC146.13c|PomBase:SPBC2D10.14c|PomBase:SPCC1919.10c|RGD:3135|RGD:3143|RGD:3144|RGD:621321|RGD:621347|RGD:628830|SGD:S000000027|SGD:S000004715|SGD:S000005853|UniProtKB:O00159|UniProtKB:O43795|UniProtKB:P47807|UniProtKB:Q00647|UniProtKB:Q02440|UniProtKB:Q29122|UniP…	6239	GO_Central		C
UniProtKB	G5ECZ0	hum-5	is_active_in	GO:0015629	actin cytoskeleton	ECO:0000318	IBA	PMID:21873635	FB:FBgn0000317|FB:FBgn0011225|FB:FBgn0040299|FB:FBgn0261397|MGI:MGI:104785|MGI:MGI:105976|MGI:MGI:107711|PANTHER:PTN000320364|PomBase:SPBC146.13c|PomBase:SPBC2D10.14c|PomBase:SPCC1919.10c|RGD:3135|RGD:3143|RGD:3144|RGD:621321|RGD:621347|RGD:628830|SGD:S000000027|SGD:S000004715|SGD:S000005853|UniProtKB:O00159|UniProtKB:O43795|UniProtKB:P47807|UniProtKB:Q00647|UniProtKB:Q02440|UniProtKB:Q29122|UniP…	6239	GO_Central		C
UniProtKB	G8JY81	hum-2	is_active_in	GO:0015629	actin cytoskeleton	ECO:0000318	IBA	PMID:21873635	FB:FBgn0000317|FB:FBgn0011225|FB:FBgn0040299|FB:FBgn0261397|MGI:MGI:104785|MGI:MGI:105976|MGI:MGI:107711|PANTHER:PTN000320364|PomBase:SPBC146.13c|PomBase:SPBC2D10.14c|PomBase:SPCC1919.10c|RGD:3135|RGD:3143|RGD:3144|RGD:621321|RGD:621347|RGD:628830|SGD:S000000027|SGD:S000004715|SGD:S000005853|UniProtKB:O00159|UniProtKB:O43795|UniProtKB:P47807|UniProtKB:Q00647|UniProtKB:Q02440|UniProtKB:Q29122|UniP…	6239	GO_Central		C
UniProtKB	H2L082	hum-7	is_active_in	GO:0015629	actin cytoskeleton	ECO:0000318	IBA	PMID:21873635	FB:FBgn0000317|FB:FBgn0011225|FB:FBgn0040299|FB:FBgn0261397|MGI:MGI:104785|MGI:MGI:105976|MGI:MGI:107711|PANTHER:PTN000320364|PomBase:SPBC146.13c|PomBase:SPBC2D10.14c|PomBase:SPCC1919.10c|RGD:3135|RGD:3143|RGD:3144|RGD:621321|RGD:621347|RGD:628830|SGD:S000000027|SGD:S000004715|SGD:S000005853|UniProtKB:O00159|UniProtKB:O43795|UniProtKB:P47807|UniProtKB:Q00647|UniProtKB:Q02440|UniProtKB:Q29122|UniP…	6239	GO_Central		C
UniProtKB	H2L0I7	hum-8	is_active_in	GO:0015629	actin cytoskeleton	ECO:0000318	IBA	PMID:21873635	FB:FBgn0000317|FB:FBgn0011225|FB:FBgn0040299|FB:FBgn0261397|MGI:MGI:104785|MGI:MGI:105976|MGI:MGI:107711|PANTHER:PTN000320364|PomBase:SPBC146.13c|PomBase:SPBC2D10.14c|PomBase:SPCC1919.10c|RGD:3135|RGD:3143|RGD:3144|RGD:621321|RGD:621347|RGD:628830|SGD:S000000027|SGD:S000004715|SGD:S000005853|UniProtKB:O00159|UniProtKB:O43795|UniProtKB:P47807|UniProtKB:Q00647|UniProtKB:Q02440|UniProtKB:Q29122|UniP…	6239	GO_Central		C
UniProtKB	P91443	hum-6	is_active_in	GO:0015629	actin cytoskeleton	ECO:0000318	IBA	PMID:21873635	FB:FBgn0000317|FB:FBgn0011225|FB:FBgn0040299|FB:FBgn0261397|MGI:MGI:104785|MGI:MGI:105976|MGI:MGI:107711|PANTHER:PTN000320364|PomBase:SPBC146.13c|PomBase:SPBC2D10.14c|PomBase:SPCC1919.10c|RGD:3135|RGD:3143|RGD:3144|RGD:621321|RGD:621347|RGD:628830|SGD:S000000027|SGD:S000004715|SGD:S000005853|UniProtKB:O00159|UniProtKB:O43795|UniProtKB:P47807|UniProtKB:Q00647|UniProtKB:Q02440|UniProtKB:Q29122|UniP…	6239	GO_Central		C
UniProtKB	Q19901	hum-1	is_active_in	GO:0015629	actin cytoskeleton	ECO:0000318	IBA	PMID:21873635	FB:FBgn0000317|FB:FBgn0011225|FB:FBgn0040299|FB:FBgn0261397|MGI:MGI:104785|MGI:MGI:105976|MGI:MGI:107711|PANTHER:PTN000320364|PomBase:SPBC146.13c|PomBase:SPBC2D10.14c|PomBase:SPCC1919.10c|RGD:3135|RGD:3143|RGD:3144|RGD:621321|RGD:621347|RGD:628830|SGD:S000000027|SGD:S000004715|SGD:S000005853|UniProtKB:O00159|UniProtKB:O43795|UniProtKB:P47807|UniProtKB:Q00647|UniProtKB:Q02440|UniProtKB:Q29122|UniP…	6239	GO_Central		C
UniProtKB	Q20456	hum-4	is_active_in	GO:0015629	actin cytoskeleton	ECO:0000318	IBA	PMID:21873635	FB:FBgn0000317|FB:FBgn0011225|FB:FBgn0040299|FB:FBgn0261397|MGI:MGI:104785|MGI:MGI:105976|MGI:MGI:107711|PANTHER:PTN000320364|PomBase:SPBC146.13c|PomBase:SPBC2D10.14c|PomBase:SPCC1919.10c|RGD:3135|RGD:3143|RGD:3144|RGD:621321|RGD:621347|RGD:628830|SGD:S000000027|SGD:S000004715|SGD:S000005853|UniProtKB:O00159|UniProtKB:O43795|UniProtKB:P47807|UniProtKB:Q00647|UniProtKB:Q02440|UniProtKB:Q29122|UniP…	6239	GO_Central		C
UniProtKB	Q8I7K2	hum-2	is_active_in	GO:0015629	actin cytoskeleton	ECO:0000318	IBA	PMID:21873635	FB:FBgn0000317|FB:FBgn0011225|FB:FBgn0040299|FB:FBgn0261397|MGI:MGI:104785|MGI:MGI:105976|MGI:MGI:107711|PANTHER:PTN000320364|PomBase:SPBC146.13c|PomBase:SPBC2D10.14c|PomBase:SPCC1919.10c|RGD:3135|RGD:3143|RGD:3144|RGD:621321|RGD:621347|RGD:628830|SGD:S000000027|SGD:S000004715|SGD:S000005853|UniProtKB:O00159|UniProtKB:O43795|UniProtKB:P47807|UniProtKB:Q00647|UniProtKB:Q02440|UniProtKB:Q29122|UniP…	6239	GO_Central		C
UniProtKB	Q8I7K3	hum-2	is_active_in	GO:0015629	actin cytoskeleton	ECO:0000318	IBA	PMID:21873635	FB:FBgn0000317|FB:FBgn0011225|FB:FBgn0040299|FB:FBgn0261397|MGI:MGI:104785|MGI:MGI:105976|MGI:MGI:107711|PANTHER:PTN000320364|PomBase:SPBC146.13c|PomBase:SPBC2D10.14c|PomBase:SPCC1919.10c|RGD:3135|RGD:3143|RGD:3144|RGD:621321|RGD:621347|RGD:628830|SGD:S000000027|SGD:S000004715|SGD:S000005853|UniProtKB:O00159|UniProtKB:O43795|UniProtKB:P47807|UniProtKB:Q00647|UniProtKB:Q02440|UniProtKB:Q29122|UniP…	6239	GO_Central		C
UniProtKB	Q8MYQ0	hum-2	is_active_in	GO:0015629	actin cytoskeleton	ECO:0000318	IBA	PMID:21873635	FB:FBgn0000317|FB:FBgn0011225|FB:FBgn0040299|FB:FBgn0261397|MGI:MGI:104785|MGI:MGI:105976|MGI:MGI:107711|PANTHER:PTN000320364|PomBase:SPBC146.13c|PomBase:SPBC2D10.14c|PomBase:SPCC1919.10c|RGD:3135|RGD:3143|RGD:3144|RGD:621321|RGD:621347|RGD:628830|SGD:S000000027|SGD:S000004715|SGD:S000005853|UniProtKB:O00159|UniProtKB:O43795|UniProtKB:P47807|UniProtKB:Q00647|UniProtKB:Q02440|UniProtKB:Q29122|UniP…	6239	GO_Central		C
UniProtKB	Q95ZU1	hum-2	is_active_in	GO:0015629	actin cytoskeleton	ECO:0000318	IBA	PMID:21873635	FB:FBgn0000317|FB:FBgn0011225|FB:FBgn0040299|FB:FBgn0261397|MGI:MGI:104785|MGI:MGI:105976|MGI:MGI:107711|PANTHER:PTN000320364|PomBase:SPBC146.13c|PomBase:SPBC2D10.14c|PomBase:SPCC1919.10c|RGD:3135|RGD:3143|RGD:3144|RGD:621321|RGD:621347|RGD:628830|SGD:S000000027|SGD:S000004715|SGD:S000005853|UniProtKB:O00159|UniProtKB:O43795|UniProtKB:P47807|UniProtKB:Q00647|UniProtKB:Q02440|UniProtKB:Q29122|UniP…	6239	GO_Central		C
UniProtKB	Q9TZI9	spe-15	is_active_in	GO:0015629	actin cytoskeleton	ECO:0000318	IBA	PMID:21873635	FB:FBgn0000317|FB:FBgn0011225|FB:FBgn0040299|FB:FBgn0261397|MGI:MGI:104785|MGI:MGI:105976|MGI:MGI:107711|PANTHER:PTN000320364|PomBase:SPBC146.13c|PomBase:SPBC2D10.14c|PomBase:SPCC1919.10c|RGD:3135|RGD:3143|RGD:3144|RGD:621321|RGD:621347|RGD:628830|SGD:S000000027|SGD:S000004715|SGD:S000005853|UniProtKB:O00159|UniProtKB:O43795|UniProtKB:P47807|UniProtKB:Q00647|UniProtKB:Q02440|UniProtKB:Q29122|UniP…	6239	GO_Central		C
UniProtKB	S6EZR2	hum-4	is_active_in	GO:0015629	actin cytoskeleton	ECO:0000318	IBA	PMID:21873635	FB:FBgn0000317|FB:FBgn0011225|FB:FBgn0040299|FB:FBgn0261397|MGI:MGI:104785|MGI:MGI:105976|MGI:MGI:107711|PANTHER:PTN000320364|PomBase:SPBC146.13c|PomBase:SPBC2D10.14c|PomBase:SPCC1919.10c|RGD:3135|RGD:3143|RGD:3144|RGD:621321|RGD:621347|RGD:628830|SGD:S000000027|SGD:S000004715|SGD:S000005853|UniProtKB:O00159|UniProtKB:O43795|UniProtKB:P47807|UniProtKB:Q00647|UniProtKB:Q02440|UniProtKB:Q29122|UniP…	6239	GO_Central		C
UniProtKB	S6F568	hum-4	is_active_in	GO:0015629	actin cytoskeleton	ECO:0000318	IBA	PMID:21873635	FB:FBgn0000317|FB:FBgn0011225|FB:FBgn0040299|FB:FBgn0261397|MGI:MGI:104785|MGI:MGI:105976|MGI:MGI:107711|PANTHER:PTN000320364|PomBase:SPBC146.13c|PomBase:SPBC2D10.14c|PomBase:SPCC1919.10c|RGD:3135|RGD:3143|RGD:3144|RGD:621321|RGD:621347|RGD:628830|SGD:S000000027|SGD:S000004715|SGD:S000005853|UniProtKB:O00159|UniProtKB:O43795|UniProtKB:P47807|UniProtKB:Q00647|UniProtKB:Q02440|UniProtKB:Q29122|UniP…	6239	GO_Central		C
UniProtKB	S6FD20	hum-4	is_active_in	GO:0015629	actin cytoskeleton	ECO:0000318	IBA	PMID:21873635	FB:FBgn0000317|FB:FBgn0011225|FB:FBgn0040299|FB:FBgn0261397|MGI:MGI:104785|MGI:MGI:105976|MGI:MGI:107711|PANTHER:PTN000320364|PomBase:SPBC146.13c|PomBase:SPBC2D10.14c|PomBase:SPCC1919.10c|RGD:3135|RGD:3143|RGD:3144|RGD:621321|RGD:621347|RGD:628830|SGD:S000000027|SGD:S000004715|SGD:S000005853|UniProtKB:O00159|UniProtKB:O43795|UniProtKB:P47807|UniProtKB:Q00647|UniProtKB:Q02440|UniProtKB:Q29122|UniP…	6239	GO_Central		C
UniProtKB	U4PBY2	hum-8	is_active_in	GO:0015629	actin cytoskeleton	ECO:0000318	IBA	PMID:21873635	FB:FBgn0000317|FB:FBgn0011225|FB:FBgn0040299|FB:FBgn0261397|MGI:MGI:104785|MGI:MGI:105976|MGI:MGI:107711|PANTHER:PTN000320364|PomBase:SPBC146.13c|PomBase:SPBC2D10.14c|PomBase:SPCC1919.10c|RGD:3135|RGD:3143|RGD:3144|RGD:621321|RGD:621347|RGD:628830|SGD:S000000027|SGD:S000004715|SGD:S000005853|UniProtKB:O00159|UniProtKB:O43795|UniProtKB:P47807|UniProtKB:Q00647|UniProtKB:Q02440|UniProtKB:Q29122|UniP…	6239	GO_Central		C
UniProtKB	W6RRZ0	spe-15	is_active_in	GO:0015629	actin cytoskeleton	ECO:0000318	IBA	PMID:21873635	FB:FBgn0000317|FB:FBgn0011225|FB:FBgn0040299|FB:FBgn0261397|MGI:MGI:104785|MGI:MGI:105976|MGI:MGI:107711|PANTHER:PTN000320364|PomBase:SPBC146.13c|PomBase:SPBC2D10.14c|PomBase:SPCC1919.10c|RGD:3135|RGD:3143|RGD:3144|RGD:621321|RGD:621347|RGD:628830|SGD:S000000027|SGD:S000004715|SGD:S000005853|UniProtKB:O00159|UniProtKB:O43795|UniProtKB:P47807|UniProtKB:Q00647|UniProtKB:Q02440|UniProtKB:Q29122|UniP…	6239	GO_Central		C
UniProtKB	W6RY57	spe-15	is_active_in	GO:0015629	actin cytoskeleton	ECO:0000318	IBA	PMID:21873635	FB:FBgn0000317|FB:FBgn0011225|FB:FBgn0040299|FB:FBgn0261397|MGI:MGI:104785|MGI:MGI:105976|MGI:MGI:107711|PANTHER:PTN000320364|PomBase:SPBC146.13c|PomBase:SPBC2D10.14c|PomBase:SPCC1919.10c|RGD:3135|RGD:3143|RGD:3144|RGD:621321|RGD:621347|RGD:628830|SGD:S000000027|SGD:S000004715|SGD:S000005853|UniProtKB:O00159|UniProtKB:O43795|UniProtKB:P47807|UniProtKB:Q00647|UniProtKB:Q02440|UniProtKB:Q29122|UniP…	6239	GO_Central		C
UniProtKB	E2JKY8	dnc-1	is_active_in	GO:0000922	spindle pole	ECO:0000318	IBA	PMID:21873635	FB:FBgn0001108|MGI:MGI:107745|PANTHER:PTN000431881|UniProtKB:Q14203	6239	GO_Central		C
UniProtKB	E2JKZ0	dnc-1	is_active_in	GO:0000922	spindle pole	ECO:0000318	IBA	PMID:21873635	FB:FBgn0001108|MGI:MGI:107745|PANTHER:PTN000431881|UniProtKB:Q14203	6239	GO_Central		C
UniProtKB	L8E938	dnc-1	is_active_in	GO:0000922	spindle pole	ECO:0000318	IBA	PMID:21873635	FB:FBgn0001108|MGI:MGI:107745|PANTHER:PTN000431881|UniProtKB:Q14203	6239	GO_Central		C
UniProtKB	L8EC32	dnc-1	is_active_in	GO:0000922	spindle pole	ECO:0000318	IBA	PMID:21873635	FB:FBgn0001108|MGI:MGI:107745|PANTHER:PTN000431881|UniProtKB:Q14203	6239	GO_Central		C
UniProtKB	Q23542	dnc-1	is_active_in	GO:0000922	spindle pole	ECO:0000318	IBA	PMID:21873635	FB:FBgn0001108|MGI:MGI:107745|PANTHER:PTN000431881|UniProtKB:Q14203	6239	GO_Central		C
UniProtKB	A0A486WUN2	klp-12	is_active_in	GO:0005874	microtubule	ECO:0000318	IBA	PMID:21873635	FB:FBgn0001308|FB:FBgn0002924|FB:FBgn0003545|FB:FBgn0004379|FB:FBgn0011692|FB:FBgn0030268|FB:FBgn0034824|PANTHER:PTN000648413|PomBase:SPAC664.10|PomBase:SPBC1685.15c|PomBase:SPBC2F12.13|RGD:1303035|RGD:1304996|RGD:621538|SGD:S000003184|SGD:S000006076|TAIR:locus:2115713|UniProtKB:A0A0B4KFR5|UniProtKB:A0A1U8MSB6|UniProtKB:C8V3Q8|UniProtKB:G5EAS6|UniProtKB:O00139|UniProtKB:Q15058|UniProtKB:Q5AVY3|Un…	6239	GO_Central		C
UniProtKB	B3GWB6	klp-11	is_active_in	GO:0005874	microtubule	ECO:0000318	IBA	PMID:21873635	FB:FBgn0001308|FB:FBgn0002924|FB:FBgn0003545|FB:FBgn0004379|FB:FBgn0011692|FB:FBgn0030268|FB:FBgn0034824|PANTHER:PTN000648413|PomBase:SPAC664.10|PomBase:SPBC1685.15c|PomBase:SPBC2F12.13|RGD:1303035|RGD:1304996|RGD:621538|SGD:S000003184|SGD:S000006076|TAIR:locus:2115713|UniProtKB:A0A0B4KFR5|UniProtKB:A0A1U8MSB6|UniProtKB:C8V3Q8|UniProtKB:G5EAS6|UniProtKB:O00139|UniProtKB:Q15058|UniProtKB:Q5AVY3|Un…	6239	GO_Central		C
UniProtKB	B3GWB7	klp-11	is_active_in	GO:0005874	microtubule	ECO:0000318	IBA	PMID:21873635	FB:FBgn0001308|FB:FBgn0002924|FB:FBgn0003545|FB:FBgn0004379|FB:FBgn0011692|FB:FBgn0030268|FB:FBgn0034824|PANTHER:PTN000648413|PomBase:SPAC664.10|PomBase:SPBC1685.15c|PomBase:SPBC2F12.13|RGD:1303035|RGD:1304996|RGD:621538|SGD:S000003184|SGD:S000006076|TAIR:locus:2115713|UniProtKB:A0A0B4KFR5|UniProtKB:A0A1U8MSB6|UniProtKB:C8V3Q8|UniProtKB:G5EAS6|UniProtKB:O00139|UniProtKB:Q15058|UniProtKB:Q5AVY3|Un…	6239	GO_Central		C
UniProtKB	B3GWD7	klp-12	is_active_in	GO:0005874	microtubule	ECO:0000318	IBA	PMID:21873635	FB:FBgn0001308|FB:FBgn0002924|FB:FBgn0003545|FB:FBgn0004379|FB:FBgn0011692|FB:FBgn0030268|FB:FBgn0034824|PANTHER:PTN000648413|PomBase:SPAC664.10|PomBase:SPBC1685.15c|PomBase:SPBC2F12.13|RGD:1303035|RGD:1304996|RGD:621538|SGD:S000003184|SGD:S000006076|TAIR:locus:2115713|UniProtKB:A0A0B4KFR5|UniProtKB:A0A1U8MSB6|UniProtKB:C8V3Q8|UniProtKB:G5EAS6|UniProtKB:O00139|UniProtKB:Q15058|UniProtKB:Q5AVY3|Un…	6239	GO_Central		C
UniProtKB	E5QCG4	klp-11	is_active_in	GO:0005874	microtubule	ECO:0000318	IBA	PMID:21873635	FB:FBgn0001308|FB:FBgn0002924|FB:FBgn0003545|FB:FBgn0004379|FB:FBgn0011692|FB:FBgn0030268|FB:FBgn0034824|PANTHER:PTN000648413|PomBase:SPAC664.10|PomBase:SPBC1685.15c|PomBase:SPBC2F12.13|RGD:1303035|RGD:1304996|RGD:621538|SGD:S000003184|SGD:S000006076|TAIR:locus:2115713|UniProtKB:A0A0B4KFR5|UniProtKB:A0A1U8MSB6|UniProtKB:C8V3Q8|UniProtKB:G5EAS6|UniProtKB:O00139|UniProtKB:Q15058|UniProtKB:Q5AVY3|Un…	6239	GO_Central		C
UniProtKB	G5EBX0	klp-18	is_active_in	GO:0005874	microtubule	ECO:0000318	IBA	PMID:21873635	FB:FBgn0001308|FB:FBgn0002924|FB:FBgn0003545|FB:FBgn0004379|FB:FBgn0011692|FB:FBgn0030268|FB:FBgn0034824|PANTHER:PTN000648413|PomBase:SPAC664.10|PomBase:SPBC1685.15c|PomBase:SPBC2F12.13|RGD:1303035|RGD:1304996|RGD:621538|SGD:S000003184|SGD:S000006076|TAIR:locus:2115713|UniProtKB:A0A0B4KFR5|UniProtKB:A0A1U8MSB6|UniProtKB:C8V3Q8|UniProtKB:G5EAS6|UniProtKB:O00139|UniProtKB:Q15058|UniProtKB:Q5AVY3|Un…	6239	GO_Central		C
UniProtKB	G5EC43	zen-4	is_active_in	GO:0005874	microtubule	ECO:0000318	IBA	PMID:21873635	FB:FBgn0001308|FB:FBgn0002924|FB:FBgn0003545|FB:FBgn0004379|FB:FBgn0011692|FB:FBgn0030268|FB:FBgn0034824|PANTHER:PTN000648413|PomBase:SPAC664.10|PomBase:SPBC1685.15c|PomBase:SPBC2F12.13|RGD:1303035|RGD:1304996|RGD:621538|SGD:S000003184|SGD:S000006076|TAIR:locus:2115713|UniProtKB:A0A0B4KFR5|UniProtKB:A0A1U8MSB6|UniProtKB:C8V3Q8|UniProtKB:G5EAS6|UniProtKB:O00139|UniProtKB:Q15058|UniProtKB:Q5AVY3|Un…	6239	GO_Central		C
UniProtKB	G5ECC0	klp-16	is_active_in	GO:0005874	microtubule	ECO:0000318	IBA	PMID:21873635	FB:FBgn0001308|FB:FBgn0002924|FB:FBgn0003545|FB:FBgn0004379|FB:FBgn0011692|FB:FBgn0030268|FB:FBgn0034824|PANTHER:PTN000648413|PomBase:SPAC664.10|PomBase:SPBC1685.15c|PomBase:SPBC2F12.13|RGD:1303035|RGD:1304996|RGD:621538|SGD:S000003184|SGD:S000006076|TAIR:locus:2115713|UniProtKB:A0A0B4KFR5|UniProtKB:A0A1U8MSB6|UniProtKB:C8V3Q8|UniProtKB:G5EAS6|UniProtKB:O00139|UniProtKB:Q15058|UniProtKB:Q5AVY3|Un…	6239	GO_Central		C
UniProtKB	G5ED75	klp-7	is_active_in	GO:0005874	microtubule	ECO:0000318	IBA	PMID:21873635	FB:FBgn0001308|FB:FBgn0002924|FB:FBgn0003545|FB:FBgn0004379|FB:FBgn0011692|FB:FBgn0030268|FB:FBgn0034824|PANTHER:PTN000648413|PomBase:SPAC664.10|PomBase:SPBC1685.15c|PomBase:SPBC2F12.13|RGD:1303035|RGD:1304996|RGD:621538|SGD:S000003184|SGD:S000006076|TAIR:locus:2115713|UniProtKB:A0A0B4KFR5|UniProtKB:A0A1U8MSB6|UniProtKB:C8V3Q8|UniProtKB:G5EAS6|UniProtKB:O00139|UniProtKB:Q15058|UniProtKB:Q5AVY3|Un…	6239	GO_Central		C
UniProtKB	G5EFJ0	klp-12	is_active_in	GO:0005874	microtubule	ECO:0000318	IBA	PMID:21873635	FB:FBgn0001308|FB:FBgn0002924|FB:FBgn0003545|FB:FBgn0004379|FB:FBgn0011692|FB:FBgn0030268|FB:FBgn0034824|PANTHER:PTN000648413|PomBase:SPAC664.10|PomBase:SPBC1685.15c|PomBase:SPBC2F12.13|RGD:1303035|RGD:1304996|RGD:621538|SGD:S000003184|SGD:S000006076|TAIR:locus:2115713|UniProtKB:A0A0B4KFR5|UniProtKB:A0A1U8MSB6|UniProtKB:C8V3Q8|UniProtKB:G5EAS6|UniProtKB:O00139|UniProtKB:Q15058|UniProtKB:Q5AVY3|Un…	6239	GO_Central		C
UniProtKB	G5EFQ4	klp-6	is_active_in	GO:0005874	microtubule	ECO:0000318	IBA	PMID:21873635	FB:FBgn0001308|FB:FBgn0002924|FB:FBgn0003545|FB:FBgn0004379|FB:FBgn0011692|FB:FBgn0030268|FB:FBgn0034824|PANTHER:PTN000648413|PomBase:SPAC664.10|PomBase:SPBC1685.15c|PomBase:SPBC2F12.13|RGD:1303035|RGD:1304996|RGD:621538|SGD:S000003184|SGD:S000006076|TAIR:locus:2115713|UniProtKB:A0A0B4KFR5|UniProtKB:A0A1U8MSB6|UniProtKB:C8V3Q8|UniProtKB:G5EAS6|UniProtKB:O00139|UniProtKB:Q15058|UniProtKB:Q5AVY3|Un…	6239	GO_Central		C
UniProtKB	G5EG83	zen-4	is_active_in	GO:0005874	microtubule	ECO:0000318	IBA	PMID:21873635	FB:FBgn0001308|FB:FBgn0002924|FB:FBgn0003545|FB:FBgn0004379|FB:FBgn0011692|FB:FBgn0030268|FB:FBgn0034824|PANTHER:PTN000648413|PomBase:SPAC664.10|PomBase:SPBC1685.15c|PomBase:SPBC2F12.13|RGD:1303035|RGD:1304996|RGD:621538|SGD:S000003184|SGD:S000006076|TAIR:locus:2115713|UniProtKB:A0A0B4KFR5|UniProtKB:A0A1U8MSB6|UniProtKB:C8V3Q8|UniProtKB:G5EAS6|UniProtKB:O00139|UniProtKB:Q15058|UniProtKB:Q5AVY3|Un…	6239	GO_Central		C
UniProtKB	G5EGS3	klp-12	is_active_in	GO:0005874	microtubule	ECO:0000318	IBA	PMID:21873635	FB:FBgn0001308|FB:FBgn0002924|FB:FBgn0003545|FB:FBgn0004379|FB:FBgn0011692|FB:FBgn0030268|FB:FBgn0034824|PANTHER:PTN000648413|PomBase:SPAC664.10|PomBase:SPBC1685.15c|PomBase:SPBC2F12.13|RGD:1303035|RGD:1304996|RGD:621538|SGD:S000003184|SGD:S000006076|TAIR:locus:2115713|UniProtKB:A0A0B4KFR5|UniProtKB:A0A1U8MSB6|UniProtKB:C8V3Q8|UniProtKB:G5EAS6|UniProtKB:O00139|UniProtKB:Q15058|UniProtKB:Q5AVY3|Un…	6239	GO_Central		C
UniProtKB	O45935	klp-19	is_active_in	GO:0005874	microtubule	ECO:0000318	IBA	PMID:21873635	FB:FBgn0001308|FB:FBgn0002924|FB:FBgn0003545|FB:FBgn0004379|FB:FBgn0011692|FB:FBgn0030268|FB:FBgn0034824|PANTHER:PTN000648413|PomBase:SPAC664.10|PomBase:SPBC1685.15c|PomBase:SPBC2F12.13|RGD:1303035|RGD:1304996|RGD:621538|SGD:S000003184|SGD:S000006076|TAIR:locus:2115713|UniProtKB:A0A0B4KFR5|UniProtKB:A0A1U8MSB6|UniProtKB:C8V3Q8|UniProtKB:G5EAS6|UniProtKB:O00139|UniProtKB:Q15058|UniProtKB:Q5AVY3|Un…	6239	GO_Central		C
UniProtKB	P23678	unc-104	is_active_in	GO:0005874	microtubule	ECO:0000318	IBA	PMID:21873635	FB:FBgn0001308|FB:FBgn0002924|FB:FBgn0003545|FB:FBgn0004379|FB:FBgn0011692|FB:FBgn0030268|FB:FBgn0034824|PANTHER:PTN000648413|PomBase:SPAC664.10|PomBase:SPBC1685.15c|PomBase:SPBC2F12.13|RGD:1303035|RGD:1304996|RGD:621538|SGD:S000003184|SGD:S000006076|TAIR:locus:2115713|UniProtKB:A0A0B4KFR5|UniProtKB:A0A1U8MSB6|UniProtKB:C8V3Q8|UniProtKB:G5EAS6|UniProtKB:O00139|UniProtKB:Q15058|UniProtKB:Q5AVY3|Un…	6239	GO_Central		C
UniProtKB	P34540	unc-116	is_active_in	GO:0005874	microtubule	ECO:0000318	IBA	PMID:21873635	FB:FBgn0001308|FB:FBgn0002924|FB:FBgn0003545|FB:FBgn0004379|FB:FBgn0011692|FB:FBgn0030268|FB:FBgn0034824|PANTHER:PTN000648413|PomBase:SPAC664.10|PomBase:SPBC1685.15c|PomBase:SPBC2F12.13|RGD:1303035|RGD:1304996|RGD:621538|SGD:S000003184|SGD:S000006076|TAIR:locus:2115713|UniProtKB:A0A0B4KFR5|UniProtKB:A0A1U8MSB6|UniProtKB:C8V3Q8|UniProtKB:G5EAS6|UniProtKB:O00139|UniProtKB:Q15058|UniProtKB:Q5AVY3|Un…	6239	GO_Central		C
UniProtKB	P46873	osm-3	is_active_in	GO:0005874	microtubule	ECO:0000318	IBA	PMID:21873635	FB:FBgn0001308|FB:FBgn0002924|FB:FBgn0003545|FB:FBgn0004379|FB:FBgn0011692|FB:FBgn0030268|FB:FBgn0034824|PANTHER:PTN000648413|PomBase:SPAC664.10|PomBase:SPBC1685.15c|PomBase:SPBC2F12.13|RGD:1303035|RGD:1304996|RGD:621538|SGD:S000003184|SGD:S000006076|TAIR:locus:2115713|UniProtKB:A0A0B4KFR5|UniProtKB:A0A1U8MSB6|UniProtKB:C8V3Q8|UniProtKB:G5EAS6|UniProtKB:O00139|UniProtKB:Q15058|UniProtKB:Q5AVY3|Un…	6239	GO_Central		C
UniProtKB	P91400	klp-15	is_active_in	GO:0005874	microtubule	ECO:0000318	IBA	PMID:21873635	FB:FBgn0001308|FB:FBgn0002924|FB:FBgn0003545|FB:FBgn0004379|FB:FBgn0011692|FB:FBgn0030268|FB:FBgn0034824|PANTHER:PTN000648413|PomBase:SPAC664.10|PomBase:SPBC1685.15c|PomBase:SPBC2F12.13|RGD:1303035|RGD:1304996|RGD:621538|SGD:S000003184|SGD:S000006076|TAIR:locus:2115713|UniProtKB:A0A0B4KFR5|UniProtKB:A0A1U8MSB6|UniProtKB:C8V3Q8|UniProtKB:G5EAS6|UniProtKB:O00139|UniProtKB:Q15058|UniProtKB:Q5AVY3|Un…	6239	GO_Central		C
UniProtKB	Q19633	klp-11	is_active_in	GO:0005874	microtubule	ECO:0000318	IBA	PMID:21873635	FB:FBgn0001308|FB:FBgn0002924|FB:FBgn0003545|FB:FBgn0004379|FB:FBgn0011692|FB:FBgn0030268|FB:FBgn0034824|PANTHER:PTN000648413|PomBase:SPAC664.10|PomBase:SPBC1685.15c|PomBase:SPBC2F12.13|RGD:1303035|RGD:1304996|RGD:621538|SGD:S000003184|SGD:S000006076|TAIR:locus:2115713|UniProtKB:A0A0B4KFR5|UniProtKB:A0A1U8MSB6|UniProtKB:C8V3Q8|UniProtKB:G5EAS6|UniProtKB:O00139|UniProtKB:Q15058|UniProtKB:Q5AVY3|Un…	6239	GO_Central		C
UniProtKB	Q20888	klp-4	is_active_in	GO:0005874	microtubule	ECO:0000318	IBA	PMID:21873635	FB:FBgn0001308|FB:FBgn0002924|FB:FBgn0003545|FB:FBgn0004379|FB:FBgn0011692|FB:FBgn0030268|FB:FBgn0034824|PANTHER:PTN000648413|PomBase:SPAC664.10|PomBase:SPBC1685.15c|PomBase:SPBC2F12.13|RGD:1303035|RGD:1304996|RGD:621538|SGD:S000003184|SGD:S000006076|TAIR:locus:2115713|UniProtKB:A0A0B4KFR5|UniProtKB:A0A1U8MSB6|UniProtKB:C8V3Q8|UniProtKB:G5EAS6|UniProtKB:O00139|UniProtKB:Q15058|UniProtKB:Q5AVY3|Un…	6239	GO_Central		C
UniProtKB	Q21441	vab-8	is_active_in	GO:0005874	microtubule	ECO:0000318	IBA	PMID:21873635	FB:FBgn0001308|FB:FBgn0002924|FB:FBgn0003545|FB:FBgn0004379|FB:FBgn0011692|FB:FBgn0030268|FB:FBgn0034824|PANTHER:PTN000648413|PomBase:SPAC664.10|PomBase:SPBC1685.15c|PomBase:SPBC2F12.13|RGD:1303035|RGD:1304996|RGD:621538|SGD:S000003184|SGD:S000006076|TAIR:locus:2115713|UniProtKB:A0A0B4KFR5|UniProtKB:A0A1U8MSB6|UniProtKB:C8V3Q8|UniProtKB:G5EAS6|UniProtKB:O00139|UniProtKB:Q15058|UniProtKB:Q5AVY3|Un…	6239	GO_Central		C
UniProtKB	Q8MQ03	zen-4	is_active_in	GO:0005874	microtubule	ECO:0000318	IBA	PMID:21873635	FB:FBgn0001308|FB:FBgn0002924|FB:FBgn0003545|FB:FBgn0004379|FB:FBgn0011692|FB:FBgn0030268|FB:FBgn0034824|PANTHER:PTN000648413|PomBase:SPAC664.10|PomBase:SPBC1685.15c|PomBase:SPBC2F12.13|RGD:1303035|RGD:1304996|RGD:621538|SGD:S000003184|SGD:S000006076|TAIR:locus:2115713|UniProtKB:A0A0B4KFR5|UniProtKB:A0A1U8MSB6|UniProtKB:C8V3Q8|UniProtKB:G5EAS6|UniProtKB:O00139|UniProtKB:Q15058|UniProtKB:Q5AVY3|Un…	6239	GO_Central		C
UniProtKB	Q8MQ04	zen-4	is_active_in	GO:0005874	microtubule	ECO:0000318	IBA	PMID:21873635	FB:FBgn0001308|FB:FBgn0002924|FB:FBgn0003545|FB:FBgn0004379|FB:FBgn0011692|FB:FBgn0030268|FB:FBgn0034824|PANTHER:PTN000648413|PomBase:SPAC664.10|PomBase:SPBC1685.15c|PomBase:SPBC2F12.13|RGD:1303035|RGD:1304996|RGD:621538|SGD:S000003184|SGD:S000006076|TAIR:locus:2115713|UniProtKB:A0A0B4KFR5|UniProtKB:A0A1U8MSB6|UniProtKB:C8V3Q8|UniProtKB:G5EAS6|UniProtKB:O00139|UniProtKB:Q15058|UniProtKB:Q5AVY3|Un…	6239	GO_Central		C
UniProtKB	Q8MQ20	klp-4	is_active_in	GO:0005874	microtubule	ECO:0000318	IBA	PMID:21873635	FB:FBgn0001308|FB:FBgn0002924|FB:FBgn0003545|FB:FBgn0004379|FB:FBgn0011692|FB:FBgn0030268|FB:FBgn0034824|PANTHER:PTN000648413|PomBase:SPAC664.10|PomBase:SPBC1685.15c|PomBase:SPBC2F12.13|RGD:1303035|RGD:1304996|RGD:621538|SGD:S000003184|SGD:S000006076|TAIR:locus:2115713|UniProtKB:A0A0B4KFR5|UniProtKB:A0A1U8MSB6|UniProtKB:C8V3Q8|UniProtKB:G5EAS6|UniProtKB:O00139|UniProtKB:Q15058|UniProtKB:Q5AVY3|Un…	6239	GO_Central		C
UniProtKB	Q965T6	klp-20	is_active_in	GO:0005874	microtubule	ECO:0000318	IBA	PMID:21873635	FB:FBgn0001308|FB:FBgn0002924|FB:FBgn0003545|FB:FBgn0004379|FB:FBgn0011692|FB:FBgn0030268|FB:FBgn0034824|PANTHER:PTN000648413|PomBase:SPAC664.10|PomBase:SPBC1685.15c|PomBase:SPBC2F12.13|RGD:1303035|RGD:1304996|RGD:621538|SGD:S000003184|SGD:S000006076|TAIR:locus:2115713|UniProtKB:A0A0B4KFR5|UniProtKB:A0A1U8MSB6|UniProtKB:C8V3Q8|UniProtKB:G5EAS6|UniProtKB:O00139|UniProtKB:Q15058|UniProtKB:Q5AVY3|Un…	6239	GO_Central		C
UniProtKB	Q9XU12	klp-7	is_active_in	GO:0005874	microtubule	ECO:0000318	IBA	PMID:21873635	FB:FBgn0001308|FB:FBgn0002924|FB:FBgn0003545|FB:FBgn0004379|FB:FBgn0011692|FB:FBgn0030268|FB:FBgn0034824|PANTHER:PTN000648413|PomBase:SPAC664.10|PomBase:SPBC1685.15c|PomBase:SPBC2F12.13|RGD:1303035|RGD:1304996|RGD:621538|SGD:S000003184|SGD:S000006076|TAIR:locus:2115713|UniProtKB:A0A0B4KFR5|UniProtKB:A0A1U8MSB6|UniProtKB:C8V3Q8|UniProtKB:G5EAS6|UniProtKB:O00139|UniProtKB:Q15058|UniProtKB:Q5AVY3|Un…	6239	GO_Central		C
UniProtKB	V6CL80	zen-4	is_active_in	GO:0005874	microtubule	ECO:0000318	IBA	PMID:21873635	FB:FBgn0001308|FB:FBgn0002924|FB:FBgn0003545|FB:FBgn0004379|FB:FBgn0011692|FB:FBgn0030268|FB:FBgn0034824|PANTHER:PTN000648413|PomBase:SPAC664.10|PomBase:SPBC1685.15c|PomBase:SPBC2F12.13|RGD:1303035|RGD:1304996|RGD:621538|SGD:S000003184|SGD:S000006076|TAIR:locus:2115713|UniProtKB:A0A0B4KFR5|UniProtKB:A0A1U8MSB6|UniProtKB:C8V3Q8|UniProtKB:G5EAS6|UniProtKB:O00139|UniProtKB:Q15058|UniProtKB:Q5AVY3|Un…	6239	GO_Central		C
UniProtKB	V6CLB1	zen-4	is_active_in	GO:0005874	microtubule	ECO:0000318	IBA	PMID:21873635	FB:FBgn0001308|FB:FBgn0002924|FB:FBgn0003545|FB:FBgn0004379|FB:FBgn0011692|FB:FBgn0030268|FB:FBgn0034824|PANTHER:PTN000648413|PomBase:SPAC664.10|PomBase:SPBC1685.15c|PomBase:SPBC2F12.13|RGD:1303035|RGD:1304996|RGD:621538|SGD:S000003184|SGD:S000006076|TAIR:locus:2115713|UniProtKB:A0A0B4KFR5|UniProtKB:A0A1U8MSB6|UniProtKB:C8V3Q8|UniProtKB:G5EAS6|UniProtKB:O00139|UniProtKB:Q15058|UniProtKB:Q5AVY3|Un…	6239	GO_Central		C
UniProtKB	A0A486WUN2	klp-12	part_of	GO:0005871	kinesin complex	ECO:0000318	IBA	PMID:21873635	FB:FBgn0001308|FB:FBgn0002948|MGI:MGI:107688|MGI:MGI:107689|MGI:MGI:1098229|PANTHER:PTN000648413|PomBase:SPAC664.10|PomBase:SPBC1685.15c|PomBase:SPBC2F12.13|RGD:1303035|UniProtKB:D6XFK9|UniProtKB:O15066|UniProtKB:Q57UW8|UniProtKB:Q57X99|UniProtKB:Q9Y496|WB:WBGene00003884|WB:WBGene00006840|ZFIN:ZDB-GENE-050119-3|ZFIN:ZDB-GENE-050417-71|ZFIN:ZDB-GENE-080724-12	6239	GO_Central		C
UniProtKB	B3GWB6	klp-11	part_of	GO:0005871	kinesin complex	ECO:0000318	IBA	PMID:21873635	FB:FBgn0001308|FB:FBgn0002948|MGI:MGI:107688|MGI:MGI:107689|MGI:MGI:1098229|PANTHER:PTN000648413|PomBase:SPAC664.10|PomBase:SPBC1685.15c|PomBase:SPBC2F12.13|RGD:1303035|UniProtKB:D6XFK9|UniProtKB:O15066|UniProtKB:Q57UW8|UniProtKB:Q57X99|UniProtKB:Q9Y496|WB:WBGene00003884|WB:WBGene00006840|ZFIN:ZDB-GENE-050119-3|ZFIN:ZDB-GENE-050417-71|ZFIN:ZDB-GENE-080724-12	6239	GO_Central		C
UniProtKB	B3GWB7	klp-11	part_of	GO:0005871	kinesin complex	ECO:0000318	IBA	PMID:21873635	FB:FBgn0001308|FB:FBgn0002948|MGI:MGI:107688|MGI:MGI:107689|MGI:MGI:1098229|PANTHER:PTN000648413|PomBase:SPAC664.10|PomBase:SPBC1685.15c|PomBase:SPBC2F12.13|RGD:1303035|UniProtKB:D6XFK9|UniProtKB:O15066|UniProtKB:Q57UW8|UniProtKB:Q57X99|UniProtKB:Q9Y496|WB:WBGene00003884|WB:WBGene00006840|ZFIN:ZDB-GENE-050119-3|ZFIN:ZDB-GENE-050417-71|ZFIN:ZDB-GENE-080724-12	6239	GO_Central		C
UniProtKB	B3GWD7	klp-12	part_of	GO:0005871	kinesin complex	ECO:0000318	IBA	PMID:21873635	FB:FBgn0001308|FB:FBgn0002948|MGI:MGI:107688|MGI:MGI:107689|MGI:MGI:1098229|PANTHER:PTN000648413|PomBase:SPAC664.10|PomBase:SPBC1685.15c|PomBase:SPBC2F12.13|RGD:1303035|UniProtKB:D6XFK9|UniProtKB:O15066|UniProtKB:Q57UW8|UniProtKB:Q57X99|UniProtKB:Q9Y496|WB:WBGene00003884|WB:WBGene00006840|ZFIN:ZDB-GENE-050119-3|ZFIN:ZDB-GENE-050417-71|ZFIN:ZDB-GENE-080724-12	6239	GO_Central		C
UniProtKB	E5QCG4	klp-11	part_of	GO:0005871	kinesin complex	ECO:0000318	IBA	PMID:21873635	FB:FBgn0001308|FB:FBgn0002948|MGI:MGI:107688|MGI:MGI:107689|MGI:MGI:1098229|PANTHER:PTN000648413|PomBase:SPAC664.10|PomBase:SPBC1685.15c|PomBase:SPBC2F12.13|RGD:1303035|UniProtKB:D6XFK9|UniProtKB:O15066|UniProtKB:Q57UW8|UniProtKB:Q57X99|UniProtKB:Q9Y496|WB:WBGene00003884|WB:WBGene00006840|ZFIN:ZDB-GENE-050119-3|ZFIN:ZDB-GENE-050417-71|ZFIN:ZDB-GENE-080724-12	6239	GO_Central		C
UniProtKB	G5EBX0	klp-18	part_of	GO:0005871	kinesin complex	ECO:0000318	IBA	PMID:21873635	FB:FBgn0001308|FB:FBgn0002948|MGI:MGI:107688|MGI:MGI:107689|MGI:MGI:1098229|PANTHER:PTN000648413|PomBase:SPAC664.10|PomBase:SPBC1685.15c|PomBase:SPBC2F12.13|RGD:1303035|UniProtKB:D6XFK9|UniProtKB:O15066|UniProtKB:Q57UW8|UniProtKB:Q57X99|UniProtKB:Q9Y496|WB:WBGene00003884|WB:WBGene00006840|ZFIN:ZDB-GENE-050119-3|ZFIN:ZDB-GENE-050417-71|ZFIN:ZDB-GENE-080724-12	6239	GO_Central		C
UniProtKB	G5EC43	zen-4	part_of	GO:0005871	kinesin complex	ECO:0000318	IBA	PMID:21873635	FB:FBgn0001308|FB:FBgn0002948|MGI:MGI:107688|MGI:MGI:107689|MGI:MGI:1098229|PANTHER:PTN000648413|PomBase:SPAC664.10|PomBase:SPBC1685.15c|PomBase:SPBC2F12.13|RGD:1303035|UniProtKB:D6XFK9|UniProtKB:O15066|UniProtKB:Q57UW8|UniProtKB:Q57X99|UniProtKB:Q9Y496|WB:WBGene00003884|WB:WBGene00006840|ZFIN:ZDB-GENE-050119-3|ZFIN:ZDB-GENE-050417-71|ZFIN:ZDB-GENE-080724-12	6239	GO_Central		C
UniProtKB	G5ECC0	klp-16	part_of	GO:0005871	kinesin complex	ECO:0000318	IBA	PMID:21873635	FB:FBgn0001308|FB:FBgn0002948|MGI:MGI:107688|MGI:MGI:107689|MGI:MGI:1098229|PANTHER:PTN000648413|PomBase:SPAC664.10|PomBase:SPBC1685.15c|PomBase:SPBC2F12.13|RGD:1303035|UniProtKB:D6XFK9|UniProtKB:O15066|UniProtKB:Q57UW8|UniProtKB:Q57X99|UniProtKB:Q9Y496|WB:WBGene00003884|WB:WBGene00006840|ZFIN:ZDB-GENE-050119-3|ZFIN:ZDB-GENE-050417-71|ZFIN:ZDB-GENE-080724-12	6239	GO_Central		C
UniProtKB	G5ED75	klp-7	part_of	GO:0005871	kinesin complex	ECO:0000318	IBA	PMID:21873635	FB:FBgn0001308|FB:FBgn0002948|MGI:MGI:107688|MGI:MGI:107689|MGI:MGI:1098229|PANTHER:PTN000648413|PomBase:SPAC664.10|PomBase:SPBC1685.15c|PomBase:SPBC2F12.13|RGD:1303035|UniProtKB:D6XFK9|UniProtKB:O15066|UniProtKB:Q57UW8|UniProtKB:Q57X99|UniProtKB:Q9Y496|WB:WBGene00003884|WB:WBGene00006840|ZFIN:ZDB-GENE-050119-3|ZFIN:ZDB-GENE-050417-71|ZFIN:ZDB-GENE-080724-12	6239	GO_Central		C
UniProtKB	G5EFJ0	klp-12	part_of	GO:0005871	kinesin complex	ECO:0000318	IBA	PMID:21873635	FB:FBgn0001308|FB:FBgn0002948|MGI:MGI:107688|MGI:MGI:107689|MGI:MGI:1098229|PANTHER:PTN000648413|PomBase:SPAC664.10|PomBase:SPBC1685.15c|PomBase:SPBC2F12.13|RGD:1303035|UniProtKB:D6XFK9|UniProtKB:O15066|UniProtKB:Q57UW8|UniProtKB:Q57X99|UniProtKB:Q9Y496|WB:WBGene00003884|WB:WBGene00006840|ZFIN:ZDB-GENE-050119-3|ZFIN:ZDB-GENE-050417-71|ZFIN:ZDB-GENE-080724-12	6239	GO_Central		C
UniProtKB	G5EFQ4	klp-6	part_of	GO:0005871	kinesin complex	ECO:0000318	IBA	PMID:21873635	FB:FBgn0001308|FB:FBgn0002948|MGI:MGI:107688|MGI:MGI:107689|MGI:MGI:1098229|PANTHER:PTN000648413|PomBase:SPAC664.10|PomBase:SPBC1685.15c|PomBase:SPBC2F12.13|RGD:1303035|UniProtKB:D6XFK9|UniProtKB:O15066|UniProtKB:Q57UW8|UniProtKB:Q57X99|UniProtKB:Q9Y496|WB:WBGene00003884|WB:WBGene00006840|ZFIN:ZDB-GENE-050119-3|ZFIN:ZDB-GENE-050417-71|ZFIN:ZDB-GENE-080724-12	6239	GO_Central		C
UniProtKB	G5EG83	zen-4	part_of	GO:0005871	kinesin complex	ECO:0000318	IBA	PMID:21873635	FB:FBgn0001308|FB:FBgn0002948|MGI:MGI:107688|MGI:MGI:107689|MGI:MGI:1098229|PANTHER:PTN000648413|PomBase:SPAC664.10|PomBase:SPBC1685.15c|PomBase:SPBC2F12.13|RGD:1303035|UniProtKB:D6XFK9|UniProtKB:O15066|UniProtKB:Q57UW8|UniProtKB:Q57X99|UniProtKB:Q9Y496|WB:WBGene00003884|WB:WBGene00006840|ZFIN:ZDB-GENE-050119-3|ZFIN:ZDB-GENE-050417-71|ZFIN:ZDB-GENE-080724-12	6239	GO_Central		C
UniProtKB	G5EGS3	klp-12	part_of	GO:0005871	kinesin complex	ECO:0000318	IBA	PMID:21873635	FB:FBgn0001308|FB:FBgn0002948|MGI:MGI:107688|MGI:MGI:107689|MGI:MGI:1098229|PANTHER:PTN000648413|PomBase:SPAC664.10|PomBase:SPBC1685.15c|PomBase:SPBC2F12.13|RGD:1303035|UniProtKB:D6XFK9|UniProtKB:O15066|UniProtKB:Q57UW8|UniProtKB:Q57X99|UniProtKB:Q9Y496|WB:WBGene00003884|WB:WBGene00006840|ZFIN:ZDB-GENE-050119-3|ZFIN:ZDB-GENE-050417-71|ZFIN:ZDB-GENE-080724-12	6239	GO_Central		C
UniProtKB	O45935	klp-19	part_of	GO:0005871	kinesin complex	ECO:0000318	IBA	PMID:21873635	FB:FBgn0001308|FB:FBgn0002948|MGI:MGI:107688|MGI:MGI:107689|MGI:MGI:1098229|PANTHER:PTN000648413|PomBase:SPAC664.10|PomBase:SPBC1685.15c|PomBase:SPBC2F12.13|RGD:1303035|UniProtKB:D6XFK9|UniProtKB:O15066|UniProtKB:Q57UW8|UniProtKB:Q57X99|UniProtKB:Q9Y496|WB:WBGene00003884|WB:WBGene00006840|ZFIN:ZDB-GENE-050119-3|ZFIN:ZDB-GENE-050417-71|ZFIN:ZDB-GENE-080724-12	6239	GO_Central		C
UniProtKB	P23678	unc-104	part_of	GO:0005871	kinesin complex	ECO:0000318	IBA	PMID:21873635	FB:FBgn0001308|FB:FBgn0002948|MGI:MGI:107688|MGI:MGI:107689|MGI:MGI:1098229|PANTHER:PTN000648413|PomBase:SPAC664.10|PomBase:SPBC1685.15c|PomBase:SPBC2F12.13|RGD:1303035|UniProtKB:D6XFK9|UniProtKB:O15066|UniProtKB:Q57UW8|UniProtKB:Q57X99|UniProtKB:Q9Y496|WB:WBGene00003884|WB:WBGene00006840|ZFIN:ZDB-GENE-050119-3|ZFIN:ZDB-GENE-050417-71|ZFIN:ZDB-GENE-080724-12	6239	GO_Central		C
UniProtKB	P34540	unc-116	part_of	GO:0005871	kinesin complex	ECO:0000318	IBA	PMID:21873635	FB:FBgn0001308|FB:FBgn0002948|MGI:MGI:107688|MGI:MGI:107689|MGI:MGI:1098229|PANTHER:PTN000648413|PomBase:SPAC664.10|PomBase:SPBC1685.15c|PomBase:SPBC2F12.13|RGD:1303035|UniProtKB:D6XFK9|UniProtKB:O15066|UniProtKB:Q57UW8|UniProtKB:Q57X99|UniProtKB:Q9Y496|WB:WBGene00003884|WB:WBGene00006840|ZFIN:ZDB-GENE-050119-3|ZFIN:ZDB-GENE-050417-71|ZFIN:ZDB-GENE-080724-12	6239	GO_Central		C
UniProtKB	P46873	osm-3	part_of	GO:0005871	kinesin complex	ECO:0000318	IBA	PMID:21873635	FB:FBgn0001308|FB:FBgn0002948|MGI:MGI:107688|MGI:MGI:107689|MGI:MGI:1098229|PANTHER:PTN000648413|PomBase:SPAC664.10|PomBase:SPBC1685.15c|PomBase:SPBC2F12.13|RGD:1303035|UniProtKB:D6XFK9|UniProtKB:O15066|UniProtKB:Q57UW8|UniProtKB:Q57X99|UniProtKB:Q9Y496|WB:WBGene00003884|WB:WBGene00006840|ZFIN:ZDB-GENE-050119-3|ZFIN:ZDB-GENE-050417-71|ZFIN:ZDB-GENE-080724-12	6239	GO_Central		C
UniProtKB	P91400	klp-15	part_of	GO:0005871	kinesin complex	ECO:0000318	IBA	PMID:21873635	FB:FBgn0001308|FB:FBgn0002948|MGI:MGI:107688|MGI:MGI:107689|MGI:MGI:1098229|PANTHER:PTN000648413|PomBase:SPAC664.10|PomBase:SPBC1685.15c|PomBase:SPBC2F12.13|RGD:1303035|UniProtKB:D6XFK9|UniProtKB:O15066|UniProtKB:Q57UW8|UniProtKB:Q57X99|UniProtKB:Q9Y496|WB:WBGene00003884|WB:WBGene00006840|ZFIN:ZDB-GENE-050119-3|ZFIN:ZDB-GENE-050417-71|ZFIN:ZDB-GENE-080724-12	6239	GO_Central		C
UniProtKB	Q19633	klp-11	part_of	GO:0005871	kinesin complex	ECO:0000318	IBA	PMID:21873635	FB:FBgn0001308|FB:FBgn0002948|MGI:MGI:107688|MGI:MGI:107689|MGI:MGI:1098229|PANTHER:PTN000648413|PomBase:SPAC664.10|PomBase:SPBC1685.15c|PomBase:SPBC2F12.13|RGD:1303035|UniProtKB:D6XFK9|UniProtKB:O15066|UniProtKB:Q57UW8|UniProtKB:Q57X99|UniProtKB:Q9Y496|WB:WBGene00003884|WB:WBGene00006840|ZFIN:ZDB-GENE-050119-3|ZFIN:ZDB-GENE-050417-71|ZFIN:ZDB-GENE-080724-12	6239	GO_Central		C
UniProtKB	Q20888	klp-4	part_of	GO:0005871	kinesin complex	ECO:0000318	IBA	PMID:21873635	FB:FBgn0001308|FB:FBgn0002948|MGI:MGI:107688|MGI:MGI:107689|MGI:MGI:1098229|PANTHER:PTN000648413|PomBase:SPAC664.10|PomBase:SPBC1685.15c|PomBase:SPBC2F12.13|RGD:1303035|UniProtKB:D6XFK9|UniProtKB:O15066|UniProtKB:Q57UW8|UniProtKB:Q57X99|UniProtKB:Q9Y496|WB:WBGene00003884|WB:WBGene00006840|ZFIN:ZDB-GENE-050119-3|ZFIN:ZDB-GENE-050417-71|ZFIN:ZDB-GENE-080724-12	6239	GO_Central		C
UniProtKB	Q21441	vab-8	part_of	GO:0005871	kinesin complex	ECO:0000318	IBA	PMID:21873635	FB:FBgn0001308|FB:FBgn0002948|MGI:MGI:107688|MGI:MGI:107689|MGI:MGI:1098229|PANTHER:PTN000648413|PomBase:SPAC664.10|PomBase:SPBC1685.15c|PomBase:SPBC2F12.13|RGD:1303035|UniProtKB:D6XFK9|UniProtKB:O15066|UniProtKB:Q57UW8|UniProtKB:Q57X99|UniProtKB:Q9Y496|WB:WBGene00003884|WB:WBGene00006840|ZFIN:ZDB-GENE-050119-3|ZFIN:ZDB-GENE-050417-71|ZFIN:ZDB-GENE-080724-12	6239	GO_Central		C
UniProtKB	Q8MQ03	zen-4	part_of	GO:0005871	kinesin complex	ECO:0000318	IBA	PMID:21873635	FB:FBgn0001308|FB:FBgn0002948|MGI:MGI:107688|MGI:MGI:107689|MGI:MGI:1098229|PANTHER:PTN000648413|PomBase:SPAC664.10|PomBase:SPBC1685.15c|PomBase:SPBC2F12.13|RGD:1303035|UniProtKB:D6XFK9|UniProtKB:O15066|UniProtKB:Q57UW8|UniProtKB:Q57X99|UniProtKB:Q9Y496|WB:WBGene00003884|WB:WBGene00006840|ZFIN:ZDB-GENE-050119-3|ZFIN:ZDB-GENE-050417-71|ZFIN:ZDB-GENE-080724-12	6239	GO_Central		C
UniProtKB	Q8MQ04	zen-4	part_of	GO:0005871	kinesin complex	ECO:0000318	IBA	PMID:21873635	FB:FBgn0001308|FB:FBgn0002948|MGI:MGI:107688|MGI:MGI:107689|MGI:MGI:1098229|PANTHER:PTN000648413|PomBase:SPAC664.10|PomBase:SPBC1685.15c|PomBase:SPBC2F12.13|RGD:1303035|UniProtKB:D6XFK9|UniProtKB:O15066|UniProtKB:Q57UW8|UniProtKB:Q57X99|UniProtKB:Q9Y496|WB:WBGene00003884|WB:WBGene00006840|ZFIN:ZDB-GENE-050119-3|ZFIN:ZDB-GENE-050417-71|ZFIN:ZDB-GENE-080724-12	6239	GO_Central		C
UniProtKB	Q8MQ20	klp-4	part_of	GO:0005871	kinesin complex	ECO:0000318	IBA	PMID:21873635	FB:FBgn0001308|FB:FBgn0002948|MGI:MGI:107688|MGI:MGI:107689|MGI:MGI:1098229|PANTHER:PTN000648413|PomBase:SPAC664.10|PomBase:SPBC1685.15c|PomBase:SPBC2F12.13|RGD:1303035|UniProtKB:D6XFK9|UniProtKB:O15066|UniProtKB:Q57UW8|UniProtKB:Q57X99|UniProtKB:Q9Y496|WB:WBGene00003884|WB:WBGene00006840|ZFIN:ZDB-GENE-050119-3|ZFIN:ZDB-GENE-050417-71|ZFIN:ZDB-GENE-080724-12	6239	GO_Central		C
UniProtKB	Q965T6	klp-20	part_of	GO:0005871	kinesin complex	ECO:0000318	IBA	PMID:21873635	FB:FBgn0001308|FB:FBgn0002948|MGI:MGI:107688|MGI:MGI:107689|MGI:MGI:1098229|PANTHER:PTN000648413|PomBase:SPAC664.10|PomBase:SPBC1685.15c|PomBase:SPBC2F12.13|RGD:1303035|UniProtKB:D6XFK9|UniProtKB:O15066|UniProtKB:Q57UW8|UniProtKB:Q57X99|UniProtKB:Q9Y496|WB:WBGene00003884|WB:WBGene00006840|ZFIN:ZDB-GENE-050119-3|ZFIN:ZDB-GENE-050417-71|ZFIN:ZDB-GENE-080724-12	6239	GO_Central		C
UniProtKB	Q9XU12	klp-7	part_of	GO:0005871	kinesin complex	ECO:0000318	IBA	PMID:21873635	FB:FBgn0001308|FB:FBgn0002948|MGI:MGI:107688|MGI:MGI:107689|MGI:MGI:1098229|PANTHER:PTN000648413|PomBase:SPAC664.10|PomBase:SPBC1685.15c|PomBase:SPBC2F12.13|RGD:1303035|UniProtKB:D6XFK9|UniProtKB:O15066|UniProtKB:Q57UW8|UniProtKB:Q57X99|UniProtKB:Q9Y496|WB:WBGene00003884|WB:WBGene00006840|ZFIN:ZDB-GENE-050119-3|ZFIN:ZDB-GENE-050417-71|ZFIN:ZDB-GENE-080724-12	6239	GO_Central		C
UniProtKB	V6CL80	zen-4	part_of	GO:0005871	kinesin complex	ECO:0000318	IBA	PMID:21873635	FB:FBgn0001308|FB:FBgn0002948|MGI:MGI:107688|MGI:MGI:107689|MGI:MGI:1098229|PANTHER:PTN000648413|PomBase:SPAC664.10|PomBase:SPBC1685.15c|PomBase:SPBC2F12.13|RGD:1303035|UniProtKB:D6XFK9|UniProtKB:O15066|UniProtKB:Q57UW8|UniProtKB:Q57X99|UniProtKB:Q9Y496|WB:WBGene00003884|WB:WBGene00006840|ZFIN:ZDB-GENE-050119-3|ZFIN:ZDB-GENE-050417-71|ZFIN:ZDB-GENE-080724-12	6239	GO_Central		C
UniProtKB	V6CLB1	zen-4	part_of	GO:0005871	kinesin complex	ECO:0000318	IBA	PMID:21873635	FB:FBgn0001308|FB:FBgn0002948|MGI:MGI:107688|MGI:MGI:107689|MGI:MGI:1098229|PANTHER:PTN000648413|PomBase:SPAC664.10|PomBase:SPBC1685.15c|PomBase:SPBC2F12.13|RGD:1303035|UniProtKB:D6XFK9|UniProtKB:O15066|UniProtKB:Q57UW8|UniProtKB:Q57X99|UniProtKB:Q9Y496|WB:WBGene00003884|WB:WBGene00006840|ZFIN:ZDB-GENE-050119-3|ZFIN:ZDB-GENE-050417-71|ZFIN:ZDB-GENE-080724-12	6239	GO_Central		C
UniProtKB	O61208	gip-1	part_of	GO:0000930	gamma-tubulin complex	ECO:0000318	IBA	PMID:21873635	FB:FBgn0001612|FB:FBgn0026430|FB:FBgn0026432|FB:FBgn0026433|PANTHER:PTN000447085|PomBase:SPBC211.06|PomBase:SPBC365.15|PomBase:SPBC428.20c|PomBase:SPCC4G3.19|SGD:S000001215|SGD:S000005070|TAIR:locus:2170164|TAIR:locus:2178930|UniProtKB:Q96RT7|UniProtKB:Q96RT8	6239	GO_Central		C
UniProtKB	Q8ITY3	gip-1	part_of	GO:0000930	gamma-tubulin complex	ECO:0000318	IBA	PMID:21873635	FB:FBgn0001612|FB:FBgn0026430|FB:FBgn0026432|FB:FBgn0026433|PANTHER:PTN000447085|PomBase:SPBC211.06|PomBase:SPBC365.15|PomBase:SPBC428.20c|PomBase:SPCC4G3.19|SGD:S000001215|SGD:S000005070|TAIR:locus:2170164|TAIR:locus:2178930|UniProtKB:Q96RT7|UniProtKB:Q96RT8	6239	GO_Central		C
UniProtKB	O61208	gip-1	part_of	GO:0008275	gamma-tubulin small complex	ECO:0000318	IBA	PMID:21873635	FB:FBgn0001612|PANTHER:PTN000447133|PomBase:SPCC4G3.19|SGD:S000005070	6239	GO_Central		C
UniProtKB	Q8ITY3	gip-1	part_of	GO:0008275	gamma-tubulin small complex	ECO:0000318	IBA	PMID:21873635	FB:FBgn0001612|PANTHER:PTN000447133|PomBase:SPCC4G3.19|SGD:S000005070	6239	GO_Central		C
UniProtKB	O01583	mrck-1	is_active_in	GO:0005856	cytoskeleton	ECO:0000318	IBA	PMID:21873635	FB:FBgn0002466|MGI:MGI:105313|MGI:MGI:107926|MGI:MGI:107927|PANTHER:PTN002743840|RGD:621406|RGD:621753|UniProtKB:O75116|UniProtKB:Q5VT25|UniProtKB:Q6DT37|UniProtKB:Q9Y5S2	6239	GO_Central		C
UniProtKB	P92199	let-502	is_active_in	GO:0005856	cytoskeleton	ECO:0000318	IBA	PMID:21873635	FB:FBgn0002466|MGI:MGI:105313|MGI:MGI:107926|MGI:MGI:107927|PANTHER:PTN002743840|RGD:621406|RGD:621753|UniProtKB:O75116|UniProtKB:Q5VT25|UniProtKB:Q6DT37|UniProtKB:Q9Y5S2	6239	GO_Central		C
UniProtKB	Q21025	CELE_F59A6.5	is_active_in	GO:0005856	cytoskeleton	ECO:0000318	IBA	PMID:21873635	FB:FBgn0002466|MGI:MGI:105313|MGI:MGI:107926|MGI:MGI:107927|PANTHER:PTN002743840|RGD:621406|RGD:621753|UniProtKB:O75116|UniProtKB:Q5VT25|UniProtKB:Q6DT37|UniProtKB:Q9Y5S2	6239	GO_Central		C
UniProtKB	Q9XVH4	CELE_W02B8.2	is_active_in	GO:0005856	cytoskeleton	ECO:0000318	IBA	PMID:21873635	FB:FBgn0002466|MGI:MGI:105313|MGI:MGI:107926|MGI:MGI:107927|PANTHER:PTN002743840|RGD:621406|RGD:621753|UniProtKB:O75116|UniProtKB:Q5VT25|UniProtKB:Q6DT37|UniProtKB:Q9Y5S2	6239	GO_Central		C
UniProtKB	H2KYU8	CELE_F10C1.8	enables	GO:0005200	structural constituent of cytoskeleton	ECO:0000318	IBA	PMID:21873635	FB:FBgn0002525|FB:FBgn0010397|PANTHER:PTN001145669	6239	GO_Central		F
UniProtKB	O02365	mua-6	enables	GO:0005200	structural constituent of cytoskeleton	ECO:0000318	IBA	PMID:21873635	FB:FBgn0002525|FB:FBgn0010397|PANTHER:PTN001145669	6239	GO_Central		F
UniProtKB	O45168	ifc-1	enables	GO:0005200	structural constituent of cytoskeleton	ECO:0000318	IBA	PMID:21873635	FB:FBgn0002525|FB:FBgn0010397|PANTHER:PTN001145669	6239	GO_Central		F
UniProtKB	P90900	ifa-4	enables	GO:0005200	structural constituent of cytoskeleton	ECO:0000318	IBA	PMID:21873635	FB:FBgn0002525|FB:FBgn0010397|PANTHER:PTN001145669	6239	GO_Central		F
UniProtKB	P90901	ifa-1	enables	GO:0005200	structural constituent of cytoskeleton	ECO:0000318	IBA	PMID:21873635	FB:FBgn0002525|FB:FBgn0010397|PANTHER:PTN001145669	6239	GO_Central		F
UniProtKB	Q09501	ifp-1	enables	GO:0005200	structural constituent of cytoskeleton	ECO:0000318	IBA	PMID:21873635	FB:FBgn0002525|FB:FBgn0010397|PANTHER:PTN001145669	6239	GO_Central		F
UniProtKB	Q19286	ifb-2	enables	GO:0005200	structural constituent of cytoskeleton	ECO:0000318	IBA	PMID:21873635	FB:FBgn0002525|FB:FBgn0010397|PANTHER:PTN001145669	6239	GO_Central		F
UniProtKB	Q19289	ifb-1	enables	GO:0005200	structural constituent of cytoskeleton	ECO:0000318	IBA	PMID:21873635	FB:FBgn0002525|FB:FBgn0010397|PANTHER:PTN001145669	6239	GO_Central		F
UniProtKB	Q19782	ifd-2	enables	GO:0005200	structural constituent of cytoskeleton	ECO:0000318	IBA	PMID:21873635	FB:FBgn0002525|FB:FBgn0010397|PANTHER:PTN001145669	6239	GO_Central		F
UniProtKB	Q21065	ifa-3	enables	GO:0005200	structural constituent of cytoskeleton	ECO:0000318	IBA	PMID:21873635	FB:FBgn0002525|FB:FBgn0010397|PANTHER:PTN001145669	6239	GO_Central		F
UniProtKB	Q21067	ifc-2	enables	GO:0005200	structural constituent of cytoskeleton	ECO:0000318	IBA	PMID:21873635	FB:FBgn0002525|FB:FBgn0010397|PANTHER:PTN001145669	6239	GO_Central		F
UniProtKB	Q21443	lmn-1	enables	GO:0005200	structural constituent of cytoskeleton	ECO:0000318	IBA	PMID:21873635	FB:FBgn0002525|FB:FBgn0010397|PANTHER:PTN001145669	6239	GO_Central		F
UniProtKB	Q86DC6	ifd-1	enables	GO:0005200	structural constituent of cytoskeleton	ECO:0000318	IBA	PMID:21873635	FB:FBgn0002525|FB:FBgn0010397|PANTHER:PTN001145669	6239	GO_Central		F
UniProtKB	P53014	mlc-3	part_of	GO:0016460	myosin II complex	ECO:0000318	IBA	PMID:21873635	FB:FBgn0002772|FB:FBgn0004687|PANTHER:PTN000549249|PomBase:SPAP8A3.08|SGD:S000003074|UniProtKB:P02607|dictyBase:DDB_G0277859	6239	GO_Central		C
UniProtKB	Q20238	cal-7	part_of	GO:0016460	myosin II complex	ECO:0000318	IBA	PMID:21873635	FB:FBgn0002772|FB:FBgn0004687|PANTHER:PTN000549249|PomBase:SPAP8A3.08|SGD:S000003074|UniProtKB:P02607|dictyBase:DDB_G0277859	6239	GO_Central		C
UniProtKB	Q21201	mlc-6	part_of	GO:0016460	myosin II complex	ECO:0000318	IBA	PMID:21873635	FB:FBgn0002772|FB:FBgn0004687|PANTHER:PTN000549249|PomBase:SPAP8A3.08|SGD:S000003074|UniProtKB:P02607|dictyBase:DDB_G0277859	6239	GO_Central		C
UniProtKB	Q69Z12	mlc-7	part_of	GO:0016460	myosin II complex	ECO:0000318	IBA	PMID:21873635	FB:FBgn0002772|FB:FBgn0004687|PANTHER:PTN000549249|PomBase:SPAP8A3.08|SGD:S000003074|UniProtKB:P02607|dictyBase:DDB_G0277859	6239	GO_Central		C
UniProtKB	Q9XVI9	mlc-5	part_of	GO:0016460	myosin II complex	ECO:0000318	IBA	PMID:21873635	FB:FBgn0002772|FB:FBgn0004687|PANTHER:PTN000549249|PomBase:SPAP8A3.08|SGD:S000003074|UniProtKB:P02607|dictyBase:DDB_G0277859	6239	GO_Central		C
UniProtKB	P53014	mlc-3	part_of	GO:0005859	muscle myosin complex	ECO:0000318	IBA	PMID:21873635	FB:FBgn0002772|PANTHER:PTN002746083	6239	GO_Central		C
UniProtKB	G5ECC0	klp-16	is_active_in	GO:0072686	mitotic spindle	ECO:0000318	IBA	PMID:21873635	FB:FBgn0002924|MGI:MGI:109596|PANTHER:PTN001537590|PomBase:SPAC664.10|dictyBase:DDB_G0267396	6239	GO_Central		C
UniProtKB	P91400	klp-15	is_active_in	GO:0072686	mitotic spindle	ECO:0000318	IBA	PMID:21873635	FB:FBgn0002924|MGI:MGI:109596|PANTHER:PTN001537590|PomBase:SPAC664.10|dictyBase:DDB_G0267396	6239	GO_Central		C
UniProtKB	G5ECC0	klp-16	is_active_in	GO:0005815	microtubule organizing center	ECO:0000318	IBA	PMID:21873635	FB:FBgn0002924|MGI:MGI:109596|PANTHER:PTN001537590|UniProtKB:A0A1D8PIH0	6239	GO_Central		C
UniProtKB	P91400	klp-15	is_active_in	GO:0005815	microtubule organizing center	ECO:0000318	IBA	PMID:21873635	FB:FBgn0002924|MGI:MGI:109596|PANTHER:PTN001537590|UniProtKB:A0A1D8PIH0	6239	GO_Central		C
UniProtKB	P34331	plk-1	is_active_in	GO:0000922	spindle pole	ECO:0000318	IBA	PMID:21873635	FB:FBgn0003124|MGI:MGI:97621|PANTHER:PTN000679869|PomBase:SPAC23C11.16|RGD:3352|SGD:S000004603|UniProtKB:P53350|dictyBase:DDB_G0274503	6239	GO_Central		C
UniProtKB	Q20845	plk-3	is_active_in	GO:0000922	spindle pole	ECO:0000318	IBA	PMID:21873635	FB:FBgn0003124|MGI:MGI:97621|PANTHER:PTN000679869|PomBase:SPAC23C11.16|RGD:3352|SGD:S000004603|UniProtKB:P53350|dictyBase:DDB_G0274503	6239	GO_Central		C
UniProtKB	Q9N2L7	plk-2	is_active_in	GO:0000922	spindle pole	ECO:0000318	IBA	PMID:21873635	FB:FBgn0003124|MGI:MGI:97621|PANTHER:PTN000679869|PomBase:SPAC23C11.16|RGD:3352|SGD:S000004603|UniProtKB:P53350|dictyBase:DDB_G0274503	6239	GO_Central		C
UniProtKB	P34331	plk-1	is_active_in	GO:0005813	centrosome	ECO:0000318	IBA	PMID:21873635	FB:FBgn0003124|MGI:MGI:97621|PANTHER:PTN000679869|UniProtKB:O00444|UniProtKB:P53350|UniProtKB:Q9H4B4|UniProtKB:Q9NYY3|WB:WBGene00004042|dictyBase:DDB_G0274503	6239	GO_Central		C
UniProtKB	Q20845	plk-3	is_active_in	GO:0005813	centrosome	ECO:0000318	IBA	PMID:21873635	FB:FBgn0003124|MGI:MGI:97621|PANTHER:PTN000679869|UniProtKB:O00444|UniProtKB:P53350|UniProtKB:Q9H4B4|UniProtKB:Q9NYY3|WB:WBGene00004042|dictyBase:DDB_G0274503	6239	GO_Central		C
UniProtKB	Q9N2L7	plk-2	is_active_in	GO:0005813	centrosome	ECO:0000318	IBA	PMID:21873635	FB:FBgn0003124|MGI:MGI:97621|PANTHER:PTN000679869|UniProtKB:O00444|UniProtKB:P53350|UniProtKB:Q9H4B4|UniProtKB:Q9NYY3|WB:WBGene00004042|dictyBase:DDB_G0274503	6239	GO_Central		C
UniProtKB	P34268	fli-1	is_active_in	GO:0015629	actin cytoskeleton	ECO:0000318	IBA	PMID:21873635	FB:FBgn0003187|FB:FBgn0010225|PANTHER:PTN001736138|RGD:1303089|UniProtKB:O75366|UniProtKB:O95425|UniProtKB:P06396|UniProtKB:P09327	6239	GO_Central		C
UniProtKB	P91041	viln-1	is_active_in	GO:0015629	actin cytoskeleton	ECO:0000318	IBA	PMID:21873635	FB:FBgn0003187|FB:FBgn0010225|PANTHER:PTN001736138|RGD:1303089|UniProtKB:O75366|UniProtKB:O95425|UniProtKB:P06396|UniProtKB:P09327	6239	GO_Central		C
UniProtKB	Q21253	gsnl-1	is_active_in	GO:0015629	actin cytoskeleton	ECO:0000318	IBA	PMID:21873635	FB:FBgn0003187|FB:FBgn0010225|PANTHER:PTN001736138|RGD:1303089|UniProtKB:O75366|UniProtKB:O95425|UniProtKB:P06396|UniProtKB:P09327	6239	GO_Central		C
UniProtKB	Q20849	rod-1	is_active_in	GO:0005828	kinetochore microtubule	ECO:0000318	IBA	PMID:21873635	FB:FBgn0003268|PANTHER:PTN001038564|UniProtKB:P50748	6239	GO_Central		C
UniProtKB	P19625	mlc-1	part_of	GO:0016460	myosin II complex	ECO:0000318	IBA	PMID:21873635	FB:FBgn0003514|MGI:MGI:107494|MGI:MGI:2138915|PANTHER:PTN000549437|SGD:S000006392|UniProtKB:P02612|UniProtKB:Q5E9E2|WB:WBGene00003369|dictyBase:DDB_G0276077	6239	GO_Central		C
UniProtKB	P19626	mlc-2	part_of	GO:0016460	myosin II complex	ECO:0000318	IBA	PMID:21873635	FB:FBgn0003514|MGI:MGI:107494|MGI:MGI:2138915|PANTHER:PTN000549437|SGD:S000006392|UniProtKB:P02612|UniProtKB:Q5E9E2|WB:WBGene00003369|dictyBase:DDB_G0276077	6239	GO_Central		C
UniProtKB	Q09510	mlc-4	part_of	GO:0016460	myosin II complex	ECO:0000318	IBA	PMID:21873635	FB:FBgn0003514|MGI:MGI:107494|MGI:MGI:2138915|PANTHER:PTN000549437|SGD:S000006392|UniProtKB:P02612|UniProtKB:Q5E9E2|WB:WBGene00003369|dictyBase:DDB_G0276077	6239	GO_Central		C
UniProtKB	A0A486WV95	dyci-1	part_of	GO:0005868	cytoplasmic dynein complex	ECO:0000318	IBA	PMID:21873635	FB:FBgn0003654|PANTHER:PTN000277824|RGD:2512|UniProtKB:Q29RQ3|UniProtKB:Q5BDC6|dictyBase:DDB_G0280849	6239	GO_Central		C
UniProtKB	O45087	dyci-1	part_of	GO:0005868	cytoplasmic dynein complex	ECO:0000318	IBA	PMID:21873635	FB:FBgn0003654|PANTHER:PTN000277824|RGD:2512|UniProtKB:Q29RQ3|UniProtKB:Q5BDC6|dictyBase:DDB_G0280849	6239	GO_Central		C
UniProtKB	G5EDD4	tba-4	is_active_in	GO:0005874	microtubule	ECO:0000318	IBA	PMID:21873635	FB:FBgn0003884|FB:FBgn0003886|FB:FBgn0003888|FB:FBgn0052396|FB:FBgn0087040|FB:FBgn0260639|FB:FBgn0284243|MGI:MGI:101834|MGI:MGI:107804|MGI:MGI:107812|MGI:MGI:107814|MGI:MGI:1095406|MGI:MGI:1095409|MGI:MGI:2144208|MGI:MGI:98869|PANTHER:PTN000172598|PomBase:SPBC26H8.07c|PomBase:SPBC800.05c|TAIR:locus:2076750|TAIR:locus:2166469|TAIR:locus:3439219|UniProtKB:A0A1D8PC97|UniProtKB:A0A1D8PTV4|UniProtKB:P…	6239	GO_Central		C
UniProtKB	G5EF01	tbb-6	is_active_in	GO:0005874	microtubule	ECO:0000318	IBA	PMID:21873635	FB:FBgn0003884|FB:FBgn0003886|FB:FBgn0003888|FB:FBgn0052396|FB:FBgn0087040|FB:FBgn0260639|FB:FBgn0284243|MGI:MGI:101834|MGI:MGI:107804|MGI:MGI:107812|MGI:MGI:107814|MGI:MGI:1095406|MGI:MGI:1095409|MGI:MGI:2144208|MGI:MGI:98869|PANTHER:PTN000172598|PomBase:SPBC26H8.07c|PomBase:SPBC800.05c|TAIR:locus:2076750|TAIR:locus:2166469|TAIR:locus:3439219|UniProtKB:A0A1D8PC97|UniProtKB:A0A1D8PTV4|UniProtKB:P…	6239	GO_Central		C
UniProtKB	H2L2E8	tba-1	is_active_in	GO:0005874	microtubule	ECO:0000318	IBA	PMID:21873635	FB:FBgn0003884|FB:FBgn0003886|FB:FBgn0003888|FB:FBgn0052396|FB:FBgn0087040|FB:FBgn0260639|FB:FBgn0284243|MGI:MGI:101834|MGI:MGI:107804|MGI:MGI:107812|MGI:MGI:107814|MGI:MGI:1095406|MGI:MGI:1095409|MGI:MGI:2144208|MGI:MGI:98869|PANTHER:PTN000172598|PomBase:SPBC26H8.07c|PomBase:SPBC800.05c|TAIR:locus:2076750|TAIR:locus:2166469|TAIR:locus:3439219|UniProtKB:A0A1D8PC97|UniProtKB:A0A1D8PTV4|UniProtKB:P…	6239	GO_Central		C
UniProtKB	O17921	tbb-1	is_active_in	GO:0005874	microtubule	ECO:0000318	IBA	PMID:21873635	FB:FBgn0003884|FB:FBgn0003886|FB:FBgn0003888|FB:FBgn0052396|FB:FBgn0087040|FB:FBgn0260639|FB:FBgn0284243|MGI:MGI:101834|MGI:MGI:107804|MGI:MGI:107812|MGI:MGI:107814|MGI:MGI:1095406|MGI:MGI:1095409|MGI:MGI:2144208|MGI:MGI:98869|PANTHER:PTN000172598|PomBase:SPBC26H8.07c|PomBase:SPBC800.05c|TAIR:locus:2076750|TAIR:locus:2166469|TAIR:locus:3439219|UniProtKB:A0A1D8PC97|UniProtKB:A0A1D8PTV4|UniProtKB:P…	6239	GO_Central		C
UniProtKB	O18154	tba-7	is_active_in	GO:0005874	microtubule	ECO:0000318	IBA	PMID:21873635	FB:FBgn0003884|FB:FBgn0003886|FB:FBgn0003888|FB:FBgn0052396|FB:FBgn0087040|FB:FBgn0260639|FB:FBgn0284243|MGI:MGI:101834|MGI:MGI:107804|MGI:MGI:107812|MGI:MGI:107814|MGI:MGI:1095406|MGI:MGI:1095409|MGI:MGI:2144208|MGI:MGI:98869|PANTHER:PTN000172598|PomBase:SPBC26H8.07c|PomBase:SPBC800.05c|TAIR:locus:2076750|TAIR:locus:2166469|TAIR:locus:3439219|UniProtKB:A0A1D8PC97|UniProtKB:A0A1D8PTV4|UniProtKB:P…	6239	GO_Central		C
UniProtKB	O18688	tba-1	is_active_in	GO:0005874	microtubule	ECO:0000318	IBA	PMID:21873635	FB:FBgn0003884|FB:FBgn0003886|FB:FBgn0003888|FB:FBgn0052396|FB:FBgn0087040|FB:FBgn0260639|FB:FBgn0284243|MGI:MGI:101834|MGI:MGI:107804|MGI:MGI:107812|MGI:MGI:107814|MGI:MGI:1095406|MGI:MGI:1095409|MGI:MGI:2144208|MGI:MGI:98869|PANTHER:PTN000172598|PomBase:SPBC26H8.07c|PomBase:SPBC800.05c|TAIR:locus:2076750|TAIR:locus:2166469|TAIR:locus:3439219|UniProtKB:A0A1D8PC97|UniProtKB:A0A1D8PTV4|UniProtKB:P…	6239	GO_Central		C
UniProtKB	P12456	mec-7	is_active_in	GO:0005874	microtubule	ECO:0000318	IBA	PMID:21873635	FB:FBgn0003884|FB:FBgn0003886|FB:FBgn0003888|FB:FBgn0052396|FB:FBgn0087040|FB:FBgn0260639|FB:FBgn0284243|MGI:MGI:101834|MGI:MGI:107804|MGI:MGI:107812|MGI:MGI:107814|MGI:MGI:1095406|MGI:MGI:1095409|MGI:MGI:2144208|MGI:MGI:98869|PANTHER:PTN000172598|PomBase:SPBC26H8.07c|PomBase:SPBC800.05c|TAIR:locus:2076750|TAIR:locus:2166469|TAIR:locus:3439219|UniProtKB:A0A1D8PC97|UniProtKB:A0A1D8PTV4|UniProtKB:P…	6239	GO_Central		C
UniProtKB	P34475	tbg-1	is_active_in	GO:0005874	microtubule	ECO:0000318	IBA	PMID:21873635	FB:FBgn0003884|FB:FBgn0003886|FB:FBgn0003888|FB:FBgn0052396|FB:FBgn0087040|FB:FBgn0260639|FB:FBgn0284243|MGI:MGI:101834|MGI:MGI:107804|MGI:MGI:107812|MGI:MGI:107814|MGI:MGI:1095406|MGI:MGI:1095409|MGI:MGI:2144208|MGI:MGI:98869|PANTHER:PTN000172598|PomBase:SPBC26H8.07c|PomBase:SPBC800.05c|TAIR:locus:2076750|TAIR:locus:2166469|TAIR:locus:3439219|UniProtKB:A0A1D8PC97|UniProtKB:A0A1D8PTV4|UniProtKB:P…	6239	GO_Central		C
UniProtKB	P34690	tba-2	is_active_in	GO:0005874	microtubule	ECO:0000318	IBA	PMID:21873635	FB:FBgn0003884|FB:FBgn0003886|FB:FBgn0003888|FB:FBgn0052396|FB:FBgn0087040|FB:FBgn0260639|FB:FBgn0284243|MGI:MGI:101834|MGI:MGI:107804|MGI:MGI:107812|MGI:MGI:107814|MGI:MGI:1095406|MGI:MGI:1095409|MGI:MGI:2144208|MGI:MGI:98869|PANTHER:PTN000172598|PomBase:SPBC26H8.07c|PomBase:SPBC800.05c|TAIR:locus:2076750|TAIR:locus:2166469|TAIR:locus:3439219|UniProtKB:A0A1D8PC97|UniProtKB:A0A1D8PTV4|UniProtKB:P…	6239	GO_Central		C
UniProtKB	P41937	tbb-4	is_active_in	GO:0005874	microtubule	ECO:0000318	IBA	PMID:21873635	FB:FBgn0003884|FB:FBgn0003886|FB:FBgn0003888|FB:FBgn0052396|FB:FBgn0087040|FB:FBgn0260639|FB:FBgn0284243|MGI:MGI:101834|MGI:MGI:107804|MGI:MGI:107812|MGI:MGI:107814|MGI:MGI:1095406|MGI:MGI:1095409|MGI:MGI:2144208|MGI:MGI:98869|PANTHER:PTN000172598|PomBase:SPBC26H8.07c|PomBase:SPBC800.05c|TAIR:locus:2076750|TAIR:locus:2166469|TAIR:locus:3439219|UniProtKB:A0A1D8PC97|UniProtKB:A0A1D8PTV4|UniProtKB:P…	6239	GO_Central		C
UniProtKB	P52274	tba-8	is_active_in	GO:0005874	microtubule	ECO:0000318	IBA	PMID:21873635	FB:FBgn0003884|FB:FBgn0003886|FB:FBgn0003888|FB:FBgn0052396|FB:FBgn0087040|FB:FBgn0260639|FB:FBgn0284243|MGI:MGI:101834|MGI:MGI:107804|MGI:MGI:107812|MGI:MGI:107814|MGI:MGI:1095406|MGI:MGI:1095409|MGI:MGI:2144208|MGI:MGI:98869|PANTHER:PTN000172598|PomBase:SPBC26H8.07c|PomBase:SPBC800.05c|TAIR:locus:2076750|TAIR:locus:2166469|TAIR:locus:3439219|UniProtKB:A0A1D8PC97|UniProtKB:A0A1D8PTV4|UniProtKB:P…	6239	GO_Central		C
UniProtKB	P52275	tbb-2	is_active_in	GO:0005874	microtubule	ECO:0000318	IBA	PMID:21873635	FB:FBgn0003884|FB:FBgn0003886|FB:FBgn0003888|FB:FBgn0052396|FB:FBgn0087040|FB:FBgn0260639|FB:FBgn0284243|MGI:MGI:101834|MGI:MGI:107804|MGI:MGI:107812|MGI:MGI:107814|MGI:MGI:1095406|MGI:MGI:1095409|MGI:MGI:2144208|MGI:MGI:98869|PANTHER:PTN000172598|PomBase:SPBC26H8.07c|PomBase:SPBC800.05c|TAIR:locus:2076750|TAIR:locus:2166469|TAIR:locus:3439219|UniProtKB:A0A1D8PC97|UniProtKB:A0A1D8PTV4|UniProtKB:P…	6239	GO_Central		C
UniProtKB	P91873	tba-6	is_active_in	GO:0005874	microtubule	ECO:0000318	IBA	PMID:21873635	FB:FBgn0003884|FB:FBgn0003886|FB:FBgn0003888|FB:FBgn0052396|FB:FBgn0087040|FB:FBgn0260639|FB:FBgn0284243|MGI:MGI:101834|MGI:MGI:107804|MGI:MGI:107812|MGI:MGI:107814|MGI:MGI:1095406|MGI:MGI:1095409|MGI:MGI:2144208|MGI:MGI:98869|PANTHER:PTN000172598|PomBase:SPBC26H8.07c|PomBase:SPBC800.05c|TAIR:locus:2076750|TAIR:locus:2166469|TAIR:locus:3439219|UniProtKB:A0A1D8PC97|UniProtKB:A0A1D8PTV4|UniProtKB:P…	6239	GO_Central		C
UniProtKB	P91910	mec-12	is_active_in	GO:0005874	microtubule	ECO:0000318	IBA	PMID:21873635	FB:FBgn0003884|FB:FBgn0003886|FB:FBgn0003888|FB:FBgn0052396|FB:FBgn0087040|FB:FBgn0260639|FB:FBgn0284243|MGI:MGI:101834|MGI:MGI:107804|MGI:MGI:107812|MGI:MGI:107814|MGI:MGI:1095406|MGI:MGI:1095409|MGI:MGI:2144208|MGI:MGI:98869|PANTHER:PTN000172598|PomBase:SPBC26H8.07c|PomBase:SPBC800.05c|TAIR:locus:2076750|TAIR:locus:2166469|TAIR:locus:3439219|UniProtKB:A0A1D8PC97|UniProtKB:A0A1D8PTV4|UniProtKB:P…	6239	GO_Central		C
UniProtKB	Q18817	ben-1	is_active_in	GO:0005874	microtubule	ECO:0000318	IBA	PMID:21873635	FB:FBgn0003884|FB:FBgn0003886|FB:FBgn0003888|FB:FBgn0052396|FB:FBgn0087040|FB:FBgn0260639|FB:FBgn0284243|MGI:MGI:101834|MGI:MGI:107804|MGI:MGI:107812|MGI:MGI:107814|MGI:MGI:1095406|MGI:MGI:1095409|MGI:MGI:2144208|MGI:MGI:98869|PANTHER:PTN000172598|PomBase:SPBC26H8.07c|PomBase:SPBC800.05c|TAIR:locus:2076750|TAIR:locus:2166469|TAIR:locus:3439219|UniProtKB:A0A1D8PC97|UniProtKB:A0A1D8PTV4|UniProtKB:P…	6239	GO_Central		C
UniProtKB	Q19490	tba-5	is_active_in	GO:0005874	microtubule	ECO:0000318	IBA	PMID:21873635	FB:FBgn0003884|FB:FBgn0003886|FB:FBgn0003888|FB:FBgn0052396|FB:FBgn0087040|FB:FBgn0260639|FB:FBgn0284243|MGI:MGI:101834|MGI:MGI:107804|MGI:MGI:107812|MGI:MGI:107814|MGI:MGI:1095406|MGI:MGI:1095409|MGI:MGI:2144208|MGI:MGI:98869|PANTHER:PTN000172598|PomBase:SPBC26H8.07c|PomBase:SPBC800.05c|TAIR:locus:2076750|TAIR:locus:2166469|TAIR:locus:3439219|UniProtKB:A0A1D8PC97|UniProtKB:A0A1D8PTV4|UniProtKB:P…	6239	GO_Central		C
UniProtKB	Q20221	tba-9	is_active_in	GO:0005874	microtubule	ECO:0000318	IBA	PMID:21873635	FB:FBgn0003884|FB:FBgn0003886|FB:FBgn0003888|FB:FBgn0052396|FB:FBgn0087040|FB:FBgn0260639|FB:FBgn0284243|MGI:MGI:101834|MGI:MGI:107804|MGI:MGI:107812|MGI:MGI:107814|MGI:MGI:1095406|MGI:MGI:1095409|MGI:MGI:2144208|MGI:MGI:98869|PANTHER:PTN000172598|PomBase:SPBC26H8.07c|PomBase:SPBC800.05c|TAIR:locus:2076750|TAIR:locus:2166469|TAIR:locus:3439219|UniProtKB:A0A1D8PC97|UniProtKB:A0A1D8PTV4|UniProtKB:P…	6239	GO_Central		C
UniProtKB	G5EDD4	tba-4	enables	GO:0005200	structural constituent of cytoskeleton	ECO:0000318	IBA	PMID:21873635	FB:FBgn0003886|FB:FBgn0003888|FB:FBgn0052396|FB:FBgn0284243|MGI:MGI:107812|MGI:MGI:107814|PANTHER:PTN000172598|SGD:S000001857|SGD:S000004202|SGD:S000004593|UniProtKB:A0A1D8PC97|UniProtKB:A0A1D8PTV4|UniProtKB:P18695|UniProtKB:P24633|dictyBase:DDB_G0269196|dictyBase:DDB_G0287689	6239	GO_Central		F
UniProtKB	G5EF01	tbb-6	enables	GO:0005200	structural constituent of cytoskeleton	ECO:0000318	IBA	PMID:21873635	FB:FBgn0003886|FB:FBgn0003888|FB:FBgn0052396|FB:FBgn0284243|MGI:MGI:107812|MGI:MGI:107814|PANTHER:PTN000172598|SGD:S000001857|SGD:S000004202|SGD:S000004593|UniProtKB:A0A1D8PC97|UniProtKB:A0A1D8PTV4|UniProtKB:P18695|UniProtKB:P24633|dictyBase:DDB_G0269196|dictyBase:DDB_G0287689	6239	GO_Central		F
UniProtKB	H2L2E8	tba-1	enables	GO:0005200	structural constituent of cytoskeleton	ECO:0000318	IBA	PMID:21873635	FB:FBgn0003886|FB:FBgn0003888|FB:FBgn0052396|FB:FBgn0284243|MGI:MGI:107812|MGI:MGI:107814|PANTHER:PTN000172598|SGD:S000001857|SGD:S000004202|SGD:S000004593|UniProtKB:A0A1D8PC97|UniProtKB:A0A1D8PTV4|UniProtKB:P18695|UniProtKB:P24633|dictyBase:DDB_G0269196|dictyBase:DDB_G0287689	6239	GO_Central		F
UniProtKB	O17921	tbb-1	enables	GO:0005200	structural constituent of cytoskeleton	ECO:0000318	IBA	PMID:21873635	FB:FBgn0003886|FB:FBgn0003888|FB:FBgn0052396|FB:FBgn0284243|MGI:MGI:107812|MGI:MGI:107814|PANTHER:PTN000172598|SGD:S000001857|SGD:S000004202|SGD:S000004593|UniProtKB:A0A1D8PC97|UniProtKB:A0A1D8PTV4|UniProtKB:P18695|UniProtKB:P24633|dictyBase:DDB_G0269196|dictyBase:DDB_G0287689	6239	GO_Central		F
UniProtKB	O18154	tba-7	enables	GO:0005200	structural constituent of cytoskeleton	ECO:0000318	IBA	PMID:21873635	FB:FBgn0003886|FB:FBgn0003888|FB:FBgn0052396|FB:FBgn0284243|MGI:MGI:107812|MGI:MGI:107814|PANTHER:PTN000172598|SGD:S000001857|SGD:S000004202|SGD:S000004593|UniProtKB:A0A1D8PC97|UniProtKB:A0A1D8PTV4|UniProtKB:P18695|UniProtKB:P24633|dictyBase:DDB_G0269196|dictyBase:DDB_G0287689	6239	GO_Central		F
UniProtKB	O18688	tba-1	enables	GO:0005200	structural constituent of cytoskeleton	ECO:0000318	IBA	PMID:21873635	FB:FBgn0003886|FB:FBgn0003888|FB:FBgn0052396|FB:FBgn0284243|MGI:MGI:107812|MGI:MGI:107814|PANTHER:PTN000172598|SGD:S000001857|SGD:S000004202|SGD:S000004593|UniProtKB:A0A1D8PC97|UniProtKB:A0A1D8PTV4|UniProtKB:P18695|UniProtKB:P24633|dictyBase:DDB_G0269196|dictyBase:DDB_G0287689	6239	GO_Central		F
UniProtKB	P12456	mec-7	enables	GO:0005200	structural constituent of cytoskeleton	ECO:0000318	IBA	PMID:21873635	FB:FBgn0003886|FB:FBgn0003888|FB:FBgn0052396|FB:FBgn0284243|MGI:MGI:107812|MGI:MGI:107814|PANTHER:PTN000172598|SGD:S000001857|SGD:S000004202|SGD:S000004593|UniProtKB:A0A1D8PC97|UniProtKB:A0A1D8PTV4|UniProtKB:P18695|UniProtKB:P24633|dictyBase:DDB_G0269196|dictyBase:DDB_G0287689	6239	GO_Central		F
UniProtKB	P34475	tbg-1	enables	GO:0005200	structural constituent of cytoskeleton	ECO:0000318	IBA	PMID:21873635	FB:FBgn0003886|FB:FBgn0003888|FB:FBgn0052396|FB:FBgn0284243|MGI:MGI:107812|MGI:MGI:107814|PANTHER:PTN000172598|SGD:S000001857|SGD:S000004202|SGD:S000004593|UniProtKB:A0A1D8PC97|UniProtKB:A0A1D8PTV4|UniProtKB:P18695|UniProtKB:P24633|dictyBase:DDB_G0269196|dictyBase:DDB_G0287689	6239	GO_Central		F
UniProtKB	P34690	tba-2	enables	GO:0005200	structural constituent of cytoskeleton	ECO:0000318	IBA	PMID:21873635	FB:FBgn0003886|FB:FBgn0003888|FB:FBgn0052396|FB:FBgn0284243|MGI:MGI:107812|MGI:MGI:107814|PANTHER:PTN000172598|SGD:S000001857|SGD:S000004202|SGD:S000004593|UniProtKB:A0A1D8PC97|UniProtKB:A0A1D8PTV4|UniProtKB:P18695|UniProtKB:P24633|dictyBase:DDB_G0269196|dictyBase:DDB_G0287689	6239	GO_Central		F
UniProtKB	P41937	tbb-4	enables	GO:0005200	structural constituent of cytoskeleton	ECO:0000318	IBA	PMID:21873635	FB:FBgn0003886|FB:FBgn0003888|FB:FBgn0052396|FB:FBgn0284243|MGI:MGI:107812|MGI:MGI:107814|PANTHER:PTN000172598|SGD:S000001857|SGD:S000004202|SGD:S000004593|UniProtKB:A0A1D8PC97|UniProtKB:A0A1D8PTV4|UniProtKB:P18695|UniProtKB:P24633|dictyBase:DDB_G0269196|dictyBase:DDB_G0287689	6239	GO_Central		F
UniProtKB	P52274	tba-8	enables	GO:0005200	structural constituent of cytoskeleton	ECO:0000318	IBA	PMID:21873635	FB:FBgn0003886|FB:FBgn0003888|FB:FBgn0052396|FB:FBgn0284243|MGI:MGI:107812|MGI:MGI:107814|PANTHER:PTN000172598|SGD:S000001857|SGD:S000004202|SGD:S000004593|UniProtKB:A0A1D8PC97|UniProtKB:A0A1D8PTV4|UniProtKB:P18695|UniProtKB:P24633|dictyBase:DDB_G0269196|dictyBase:DDB_G0287689	6239	GO_Central		F
UniProtKB	P52275	tbb-2	enables	GO:0005200	structural constituent of cytoskeleton	ECO:0000318	IBA	PMID:21873635	FB:FBgn0003886|FB:FBgn0003888|FB:FBgn0052396|FB:FBgn0284243|MGI:MGI:107812|MGI:MGI:107814|PANTHER:PTN000172598|SGD:S000001857|SGD:S000004202|SGD:S000004593|UniProtKB:A0A1D8PC97|UniProtKB:A0A1D8PTV4|UniProtKB:P18695|UniProtKB:P24633|dictyBase:DDB_G0269196|dictyBase:DDB_G0287689	6239	GO_Central		F
UniProtKB	P91873	tba-6	enables	GO:0005200	structural constituent of cytoskeleton	ECO:0000318	IBA	PMID:21873635	FB:FBgn0003886|FB:FBgn0003888|FB:FBgn0052396|FB:FBgn0284243|MGI:MGI:107812|MGI:MGI:107814|PANTHER:PTN000172598|SGD:S000001857|SGD:S000004202|SGD:S000004593|UniProtKB:A0A1D8PC97|UniProtKB:A0A1D8PTV4|UniProtKB:P18695|UniProtKB:P24633|dictyBase:DDB_G0269196|dictyBase:DDB_G0287689	6239	GO_Central		F
UniProtKB	P91910	mec-12	enables	GO:0005200	structural constituent of cytoskeleton	ECO:0000318	IBA	PMID:21873635	FB:FBgn0003886|FB:FBgn0003888|FB:FBgn0052396|FB:FBgn0284243|MGI:MGI:107812|MGI:MGI:107814|PANTHER:PTN000172598|SGD:S000001857|SGD:S000004202|SGD:S000004593|UniProtKB:A0A1D8PC97|UniProtKB:A0A1D8PTV4|UniProtKB:P18695|UniProtKB:P24633|dictyBase:DDB_G0269196|dictyBase:DDB_G0287689	6239	GO_Central		F
UniProtKB	Q18817	ben-1	enables	GO:0005200	structural constituent of cytoskeleton	ECO:0000318	IBA	PMID:21873635	FB:FBgn0003886|FB:FBgn0003888|FB:FBgn0052396|FB:FBgn0284243|MGI:MGI:107812|MGI:MGI:107814|PANTHER:PTN000172598|SGD:S000001857|SGD:S000004202|SGD:S000004593|UniProtKB:A0A1D8PC97|UniProtKB:A0A1D8PTV4|UniProtKB:P18695|UniProtKB:P24633|dictyBase:DDB_G0269196|dictyBase:DDB_G0287689	6239	GO_Central		F
UniProtKB	Q19490	tba-5	enables	GO:0005200	structural constituent of cytoskeleton	ECO:0000318	IBA	PMID:21873635	FB:FBgn0003886|FB:FBgn0003888|FB:FBgn0052396|FB:FBgn0284243|MGI:MGI:107812|MGI:MGI:107814|PANTHER:PTN000172598|SGD:S000001857|SGD:S000004202|SGD:S000004593|UniProtKB:A0A1D8PC97|UniProtKB:A0A1D8PTV4|UniProtKB:P18695|UniProtKB:P24633|dictyBase:DDB_G0269196|dictyBase:DDB_G0287689	6239	GO_Central		F
UniProtKB	Q20221	tba-9	enables	GO:0005200	structural constituent of cytoskeleton	ECO:0000318	IBA	PMID:21873635	FB:FBgn0003886|FB:FBgn0003888|FB:FBgn0052396|FB:FBgn0284243|MGI:MGI:107812|MGI:MGI:107814|PANTHER:PTN000172598|SGD:S000001857|SGD:S000004202|SGD:S000004593|UniProtKB:A0A1D8PC97|UniProtKB:A0A1D8PTV4|UniProtKB:P18695|UniProtKB:P24633|dictyBase:DDB_G0269196|dictyBase:DDB_G0287689	6239	GO_Central		F
UniProtKB	A0A4V0IK50	tnt-3	part_of	GO:0005861	troponin complex	ECO:0000318	IBA	PMID:21873635	FB:FBgn0004169|MGI:MGI:104597|PANTHER:PTN000162487|RGD:3882|RGD:3883|RGD:621852|UniProtKB:P13805|UniProtKB:P45378|UniProtKB:P45379|ZFIN:ZDB-GENE-000626-1	6239	GO_Central		C
UniProtKB	A0A4V6M4Y3	tnt-3	part_of	GO:0005861	troponin complex	ECO:0000318	IBA	PMID:21873635	FB:FBgn0004169|MGI:MGI:104597|PANTHER:PTN000162487|RGD:3882|RGD:3883|RGD:621852|UniProtKB:P13805|UniProtKB:P45378|UniProtKB:P45379|ZFIN:ZDB-GENE-000626-1	6239	GO_Central		C
UniProtKB	B9WRS6	tnt-3	part_of	GO:0005861	troponin complex	ECO:0000318	IBA	PMID:21873635	FB:FBgn0004169|MGI:MGI:104597|PANTHER:PTN000162487|RGD:3882|RGD:3883|RGD:621852|UniProtKB:P13805|UniProtKB:P45378|UniProtKB:P45379|ZFIN:ZDB-GENE-000626-1	6239	GO_Central		C
UniProtKB	H2KYL7	tnt-3	part_of	GO:0005861	troponin complex	ECO:0000318	IBA	PMID:21873635	FB:FBgn0004169|MGI:MGI:104597|PANTHER:PTN000162487|RGD:3882|RGD:3883|RGD:621852|UniProtKB:P13805|UniProtKB:P45378|UniProtKB:P45379|ZFIN:ZDB-GENE-000626-1	6239	GO_Central		C
UniProtKB	H2KYL8	tnt-3	part_of	GO:0005861	troponin complex	ECO:0000318	IBA	PMID:21873635	FB:FBgn0004169|MGI:MGI:104597|PANTHER:PTN000162487|RGD:3882|RGD:3883|RGD:621852|UniProtKB:P13805|UniProtKB:P45378|UniProtKB:P45379|ZFIN:ZDB-GENE-000626-1	6239	GO_Central		C
UniProtKB	H2KYL9	tnt-3	part_of	GO:0005861	troponin complex	ECO:0000318	IBA	PMID:21873635	FB:FBgn0004169|MGI:MGI:104597|PANTHER:PTN000162487|RGD:3882|RGD:3883|RGD:621852|UniProtKB:P13805|UniProtKB:P45378|UniProtKB:P45379|ZFIN:ZDB-GENE-000626-1	6239	GO_Central		C
UniProtKB	K8ERV5	tnt-4	part_of	GO:0005861	troponin complex	ECO:0000318	IBA	PMID:21873635	FB:FBgn0004169|MGI:MGI:104597|PANTHER:PTN000162487|RGD:3882|RGD:3883|RGD:621852|UniProtKB:P13805|UniProtKB:P45378|UniProtKB:P45379|ZFIN:ZDB-GENE-000626-1	6239	GO_Central		C
UniProtKB	O44556	tnt-4	part_of	GO:0005861	troponin complex	ECO:0000318	IBA	PMID:21873635	FB:FBgn0004169|MGI:MGI:104597|PANTHER:PTN000162487|RGD:3882|RGD:3883|RGD:621852|UniProtKB:P13805|UniProtKB:P45378|UniProtKB:P45379|ZFIN:ZDB-GENE-000626-1	6239	GO_Central		C
UniProtKB	Q27371	mup-2	part_of	GO:0005861	troponin complex	ECO:0000318	IBA	PMID:21873635	FB:FBgn0004169|MGI:MGI:104597|PANTHER:PTN000162487|RGD:3882|RGD:3883|RGD:621852|UniProtKB:P13805|UniProtKB:P45378|UniProtKB:P45379|ZFIN:ZDB-GENE-000626-1	6239	GO_Central		C
UniProtKB	Q7Z072	tnt-2	part_of	GO:0005861	troponin complex	ECO:0000318	IBA	PMID:21873635	FB:FBgn0004169|MGI:MGI:104597|PANTHER:PTN000162487|RGD:3882|RGD:3883|RGD:621852|UniProtKB:P13805|UniProtKB:P45378|UniProtKB:P45379|ZFIN:ZDB-GENE-000626-1	6239	GO_Central		C
UniProtKB	G5ECF4	bmk-1	is_active_in	GO:0072686	mitotic spindle	ECO:0000318	IBA	PMID:21873635	FB:FBgn0004378|PANTHER:PTN000649234|PomBase:SPAC25G10.07c|UniProtKB:A0A1D8PT88|UniProtKB:P52732	6239	GO_Central		C
UniProtKB	G5EGL7	bmk-1	is_active_in	GO:0072686	mitotic spindle	ECO:0000318	IBA	PMID:21873635	FB:FBgn0004378|PANTHER:PTN000649234|PomBase:SPAC25G10.07c|UniProtKB:A0A1D8PT88|UniProtKB:P52732	6239	GO_Central		C
UniProtKB	G5ECF4	bmk-1	is_active_in	GO:0005876	spindle microtubule	ECO:0000318	IBA	PMID:21873635	FB:FBgn0004378|PANTHER:PTN000649234|SGD:S000000159|SGD:S000000787|UniProtKB:A0A1D8PT88	6239	GO_Central		C
UniProtKB	G5EGL7	bmk-1	is_active_in	GO:0005876	spindle microtubule	ECO:0000318	IBA	PMID:21873635	FB:FBgn0004378|PANTHER:PTN000649234|SGD:S000000159|SGD:S000000787|UniProtKB:A0A1D8PT88	6239	GO_Central		C
UniProtKB	P34475	tbg-1	is_active_in	GO:0005819	spindle	ECO:0000318	IBA	PMID:21873635	FB:FBgn0010097|FB:FBgn0260639|MGI:MGI:101834|MGI:MGI:2144208|PANTHER:PTN000172659|UniProtKB:P23258	6239	GO_Central		C
UniProtKB	P34475	tbg-1	is_active_in	GO:0005813	centrosome	ECO:0000318	IBA	PMID:21873635	FB:FBgn0010097|FB:FBgn0260639|MGI:MGI:101834|MGI:MGI:2144208|PANTHER:PTN000172659|UniProtKB:P23258|WB:WBGene00006540|dictyBase:DDB_G0271738	6239	GO_Central		C
UniProtKB	P34686	cap-2	part_of	GO:0008290	F-actin capping protein complex	ECO:0000318	IBA	PMID:21873635	FB:FBgn0011570|MGI:MGI:104652|PANTHER:PTN000065509|PomBase:SPAC631.01c|SGD:S000001296|dictyBase:DDB_G0267374	6239	GO_Central		C
UniProtKB	Q9U3F4	zyx-1	is_active_in	GO:0001725	stress fiber	ECO:0000318	IBA	PMID:21873635	FB:FBgn0011642|PANTHER:PTN000654183|UniProtKB:Q8WUP2	6239	GO_Central		C
UniProtKB	H2KYV3	C18B2.5	part_of	GO:0031105	septin complex	ECO:0000318	IBA	PMID:21873635	FB:FBgn0011710|FB:FBgn0013726|FB:FBgn0014029|MGI:MGI:1195461|MGI:MGI:1270156|MGI:MGI:1277214|MGI:MGI:1335094|MGI:MGI:1345148|MGI:MGI:1858222|MGI:MGI:1888939|MGI:MGI:894310|MGI:MGI:97298|PANTHER:PTN000430171|PomBase:SPAC24C9.15c|PomBase:SPAC4F10.11|PomBase:SPAC821.06|PomBase:SPAC9G1.11c|PomBase:SPBC16A3.01|PomBase:SPBC19F8.01c|PomBase:SPCC188.12|RGD:621763|SGD:S000000595|SGD:S000001149|SGD:S000002…	6239	GO_Central		C
UniProtKB	Q18076	C18B2.5	part_of	GO:0031105	septin complex	ECO:0000318	IBA	PMID:21873635	FB:FBgn0011710|FB:FBgn0013726|FB:FBgn0014029|MGI:MGI:1195461|MGI:MGI:1270156|MGI:MGI:1277214|MGI:MGI:1335094|MGI:MGI:1345148|MGI:MGI:1858222|MGI:MGI:1888939|MGI:MGI:894310|MGI:MGI:97298|PANTHER:PTN000430171|PomBase:SPAC24C9.15c|PomBase:SPAC4F10.11|PomBase:SPAC821.06|PomBase:SPAC9G1.11c|PomBase:SPBC16A3.01|PomBase:SPBC19F8.01c|PomBase:SPCC188.12|RGD:621763|SGD:S000000595|SGD:S000001149|SGD:S000002…	6239	GO_Central		C
UniProtKB	Q25AR8	unc-61	part_of	GO:0031105	septin complex	ECO:0000318	IBA	PMID:21873635	FB:FBgn0011710|FB:FBgn0013726|FB:FBgn0014029|MGI:MGI:1195461|MGI:MGI:1270156|MGI:MGI:1277214|MGI:MGI:1335094|MGI:MGI:1345148|MGI:MGI:1858222|MGI:MGI:1888939|MGI:MGI:894310|MGI:MGI:97298|PANTHER:PTN000430171|PomBase:SPAC24C9.15c|PomBase:SPAC4F10.11|PomBase:SPAC821.06|PomBase:SPAC9G1.11c|PomBase:SPBC16A3.01|PomBase:SPBC19F8.01c|PomBase:SPCC188.12|RGD:621763|SGD:S000000595|SGD:S000001149|SGD:S000002…	6239	GO_Central		C
UniProtKB	Q8I4C9	unc-61	part_of	GO:0031105	septin complex	ECO:0000318	IBA	PMID:21873635	FB:FBgn0011710|FB:FBgn0013726|FB:FBgn0014029|MGI:MGI:1195461|MGI:MGI:1270156|MGI:MGI:1277214|MGI:MGI:1335094|MGI:MGI:1345148|MGI:MGI:1858222|MGI:MGI:1888939|MGI:MGI:894310|MGI:MGI:97298|PANTHER:PTN000430171|PomBase:SPAC24C9.15c|PomBase:SPAC4F10.11|PomBase:SPAC821.06|PomBase:SPAC9G1.11c|PomBase:SPBC16A3.01|PomBase:SPBC19F8.01c|PomBase:SPCC188.12|RGD:621763|SGD:S000000595|SGD:S000001149|SGD:S000002…	6239	GO_Central		C
UniProtKB	Q9U277	unc-61	part_of	GO:0031105	septin complex	ECO:0000318	IBA	PMID:21873635	FB:FBgn0011710|FB:FBgn0013726|FB:FBgn0014029|MGI:MGI:1195461|MGI:MGI:1270156|MGI:MGI:1277214|MGI:MGI:1335094|MGI:MGI:1345148|MGI:MGI:1858222|MGI:MGI:1888939|MGI:MGI:894310|MGI:MGI:97298|PANTHER:PTN000430171|PomBase:SPAC24C9.15c|PomBase:SPAC4F10.11|PomBase:SPAC821.06|PomBase:SPAC9G1.11c|PomBase:SPBC16A3.01|PomBase:SPBC19F8.01c|PomBase:SPCC188.12|RGD:621763|SGD:S000000595|SGD:S000001149|SGD:S000002…	6239	GO_Central		C
UniProtKB	Q9U334	unc-59	part_of	GO:0031105	septin complex	ECO:0000318	IBA	PMID:21873635	FB:FBgn0011710|FB:FBgn0013726|FB:FBgn0014029|MGI:MGI:1195461|MGI:MGI:1270156|MGI:MGI:1277214|MGI:MGI:1335094|MGI:MGI:1345148|MGI:MGI:1858222|MGI:MGI:1888939|MGI:MGI:894310|MGI:MGI:97298|PANTHER:PTN000430171|PomBase:SPAC24C9.15c|PomBase:SPAC4F10.11|PomBase:SPAC821.06|PomBase:SPAC9G1.11c|PomBase:SPBC16A3.01|PomBase:SPBC19F8.01c|PomBase:SPCC188.12|RGD:621763|SGD:S000000595|SGD:S000001149|SGD:S000002…	6239	GO_Central		C
UniProtKB	A0A078BPK5	dlc-4	part_of	GO:0005868	cytoplasmic dynein complex	ECO:0000318	IBA	PMID:21873635	FB:FBgn0011760|MGI:MGI:1861457|MGI:MGI:1915347|PANTHER:PTN004317989|RGD:619860|RGD:619866|SGD:S000002832|UniProtKB:O94111|UniProtKB:P61285|UniProtKB:P63167	6239	GO_Central		C
UniProtKB	A0AAC1	dlc-3	part_of	GO:0005868	cytoplasmic dynein complex	ECO:0000318	IBA	PMID:21873635	FB:FBgn0011760|MGI:MGI:1861457|MGI:MGI:1915347|PANTHER:PTN004317989|RGD:619860|RGD:619866|SGD:S000002832|UniProtKB:O94111|UniProtKB:P61285|UniProtKB:P63167	6239	GO_Central		C
UniProtKB	Q21557	dlc-2	part_of	GO:0005868	cytoplasmic dynein complex	ECO:0000318	IBA	PMID:21873635	FB:FBgn0011760|MGI:MGI:1861457|MGI:MGI:1915347|PANTHER:PTN004317989|RGD:619860|RGD:619866|SGD:S000002832|UniProtKB:O94111|UniProtKB:P61285|UniProtKB:P63167	6239	GO_Central		C
UniProtKB	Q22799	dlc-1	part_of	GO:0005868	cytoplasmic dynein complex	ECO:0000318	IBA	PMID:21873635	FB:FBgn0011760|MGI:MGI:1861457|MGI:MGI:1915347|PANTHER:PTN004317989|RGD:619860|RGD:619866|SGD:S000002832|UniProtKB:O94111|UniProtKB:P61285|UniProtKB:P63167	6239	GO_Central		C
UniProtKB	Q65XS9	dlc-5	part_of	GO:0005868	cytoplasmic dynein complex	ECO:0000318	IBA	PMID:21873635	FB:FBgn0011760|MGI:MGI:1861457|MGI:MGI:1915347|PANTHER:PTN004317989|RGD:619860|RGD:619866|SGD:S000002832|UniProtKB:O94111|UniProtKB:P61285|UniProtKB:P63167	6239	GO_Central		C
UniProtKB	Q7YTJ8	dlc-4	part_of	GO:0005868	cytoplasmic dynein complex	ECO:0000318	IBA	PMID:21873635	FB:FBgn0011760|MGI:MGI:1861457|MGI:MGI:1915347|PANTHER:PTN004317989|RGD:619860|RGD:619866|SGD:S000002832|UniProtKB:O94111|UniProtKB:P61285|UniProtKB:P63167	6239	GO_Central		C
UniProtKB	Q8MPS5	dlc-3	part_of	GO:0005868	cytoplasmic dynein complex	ECO:0000318	IBA	PMID:21873635	FB:FBgn0011760|MGI:MGI:1861457|MGI:MGI:1915347|PANTHER:PTN004317989|RGD:619860|RGD:619866|SGD:S000002832|UniProtKB:O94111|UniProtKB:P61285|UniProtKB:P63167	6239	GO_Central		C
UniProtKB	Q9NDC9	lis-1	part_of	GO:0005875	microtubule associated complex	ECO:0000318	IBA	PMID:21873635	FB:FBgn0015754|MGI:MGI:109520|PANTHER:PTN000752736|RGD:620331|UniProtKB:P43034|WB:WBGene00003047	6239	GO_Central		C
UniProtKB	P32744	cls-2	is_active_in	GO:0005815	microtubule organizing center	ECO:0000318	IBA	PMID:21873635	FB:FBgn0021760|MGI:MGI:2684313|PANTHER:PTN000490606|UniProtKB:Q7Z460|WB:WBGene00000549	6239	GO_Central		C
UniProtKB	Q03609	cls-3	is_active_in	GO:0005815	microtubule organizing center	ECO:0000318	IBA	PMID:21873635	FB:FBgn0021760|MGI:MGI:2684313|PANTHER:PTN000490606|UniProtKB:Q7Z460|WB:WBGene00000549	6239	GO_Central		C
UniProtKB	Q17423	che-12	is_active_in	GO:0005815	microtubule organizing center	ECO:0000318	IBA	PMID:21873635	FB:FBgn0021760|MGI:MGI:2684313|PANTHER:PTN000490606|UniProtKB:Q7Z460|WB:WBGene00000549	6239	GO_Central		C
UniProtKB	Q95YF0	cls-1	is_active_in	GO:0005815	microtubule organizing center	ECO:0000318	IBA	PMID:21873635	FB:FBgn0021760|MGI:MGI:2684313|PANTHER:PTN000490606|UniProtKB:Q7Z460|WB:WBGene00000549	6239	GO_Central		C
UniProtKB	P32744	cls-2	is_active_in	GO:0005876	spindle microtubule	ECO:0000318	IBA	PMID:21873635	FB:FBgn0021760|PANTHER:PTN000490606|PomBase:SPAC3G9.12|SGD:S000000130|UniProtKB:Q7Z460	6239	GO_Central		C
UniProtKB	Q03609	cls-3	is_active_in	GO:0005876	spindle microtubule	ECO:0000318	IBA	PMID:21873635	FB:FBgn0021760|PANTHER:PTN000490606|PomBase:SPAC3G9.12|SGD:S000000130|UniProtKB:Q7Z460	6239	GO_Central		C
UniProtKB	Q17423	che-12	is_active_in	GO:0005876	spindle microtubule	ECO:0000318	IBA	PMID:21873635	FB:FBgn0021760|PANTHER:PTN000490606|PomBase:SPAC3G9.12|SGD:S000000130|UniProtKB:Q7Z460	6239	GO_Central		C
UniProtKB	Q95YF0	cls-1	is_active_in	GO:0005876	spindle microtubule	ECO:0000318	IBA	PMID:21873635	FB:FBgn0021760|PANTHER:PTN000490606|PomBase:SPAC3G9.12|SGD:S000000130|UniProtKB:Q7Z460	6239	GO_Central		C
UniProtKB	Q19542	che-3	is_active_in	GO:0005930	axoneme	ECO:0000318	IBA	PMID:21873635	FB:FBgn0023096|MGI:MGI:107736|PANTHER:PTN002472914	6239	GO_Central		C
UniProtKB	Q22752	dyrb-1	part_of	GO:0005868	cytoplasmic dynein complex	ECO:0000318	IBA	PMID:21873635	FB:FBgn0024196|MGI:MGI:1914318|MGI:MGI:1922715|PANTHER:PTN000081506	6239	GO_Central		C
UniProtKB	G5EDL3	air-1	is_active_in	GO:0051233	spindle midzone	ECO:0000318	IBA	PMID:21873635	FB:FBgn0024227|MGI:MGI:107168|MGI:MGI:1321119|PANTHER:PTN000681967|PomBase:SPCC320.13c|SGD:S000006130|UniProtKB:Q08DN4|UniProtKB:Q9UQB9|WB:WBGene00000099|dictyBase:DDB_G0279343	6239	GO_Central		C
UniProtKB	O01427	air-2	is_active_in	GO:0051233	spindle midzone	ECO:0000318	IBA	PMID:21873635	FB:FBgn0024227|MGI:MGI:107168|MGI:MGI:1321119|PANTHER:PTN000681967|PomBase:SPCC320.13c|SGD:S000006130|UniProtKB:Q08DN4|UniProtKB:Q9UQB9|WB:WBGene00000099|dictyBase:DDB_G0279343	6239	GO_Central		C
UniProtKB	G5EDL3	air-1	part_of	GO:0032133	chromosome passenger complex	ECO:0000318	IBA	PMID:21873635	FB:FBgn0024227|MGI:MGI:107168|PANTHER:PTN000681967|PomBase:SPCC320.13c|SGD:S000006130|UniProtKB:Q96GD4|dictyBase:DDB_G0279343	6239	GO_Central		C
UniProtKB	O01427	air-2	part_of	GO:0032133	chromosome passenger complex	ECO:0000318	IBA	PMID:21873635	FB:FBgn0024227|MGI:MGI:107168|PANTHER:PTN000681967|PomBase:SPCC320.13c|SGD:S000006130|UniProtKB:Q96GD4|dictyBase:DDB_G0279343	6239	GO_Central		C
UniProtKB	Q9XUT0	dbn-1	is_active_in	GO:0030864	cortical actin cytoskeleton	ECO:0000318	IBA	PMID:21873635	FB:FBgn0025865|PANTHER:PTN000850943|PomBase:SPAPJ760.02c|SGD:S000000684|dictyBase:DDB_G0273447	6239	GO_Central		C
UniProtKB	O61208	gip-1	is_active_in	GO:0005813	centrosome	ECO:0000318	IBA	PMID:21873635	FB:FBgn0026432|FB:FBgn0026433|PANTHER:PTN000447085|UniProtKB:Q96CW5|UniProtKB:Q96RT7|UniProtKB:Q96RT8|UniProtKB:Q9BSJ2|UniProtKB:Q9UGJ1|dictyBase:DDB_G0283909|dictyBase:DDB_G0285849	6239	GO_Central		C
UniProtKB	Q8ITY3	gip-1	is_active_in	GO:0005813	centrosome	ECO:0000318	IBA	PMID:21873635	FB:FBgn0026432|FB:FBgn0026433|PANTHER:PTN000447085|UniProtKB:Q96CW5|UniProtKB:Q96RT7|UniProtKB:Q96RT8|UniProtKB:Q9BSJ2|UniProtKB:Q9UGJ1|dictyBase:DDB_G0283909|dictyBase:DDB_G0285849	6239	GO_Central		C
UniProtKB	G5EDN8	vab-19	is_active_in	GO:0005856	cytoskeleton	ECO:0000318	IBA	PMID:21873635	FB:FBgn0027596|PANTHER:PTN001193150|UniProtKB:Q5T7N3|WB:WBGene00006882	6239	GO_Central		C
UniProtKB	A4F325	CELE_T08D2.8	is_active_in	GO:0005813	centrosome	ECO:0000318	IBA	PMID:21873635	FB:FBgn0027948|PANTHER:PTN000288762|UniProtKB:Q14008|WB:WBGene00006994|dictyBase:DDB_G0268616	6239	GO_Central		C
UniProtKB	G5EEM5	zyg-9	is_active_in	GO:0005813	centrosome	ECO:0000318	IBA	PMID:21873635	FB:FBgn0027948|PANTHER:PTN000288762|UniProtKB:Q14008|WB:WBGene00006994|dictyBase:DDB_G0268616	6239	GO_Central		C
UniProtKB	Q9N4J7	CELE_F54A3.2	is_active_in	GO:0005813	centrosome	ECO:0000318	IBA	PMID:21873635	FB:FBgn0027948|PANTHER:PTN000288762|UniProtKB:Q14008|WB:WBGene00006994|dictyBase:DDB_G0268616	6239	GO_Central		C
UniProtKB	A0A061AD48	nekl-1	is_active_in	GO:0005813	centrosome	ECO:0000318	IBA	PMID:21873635	FB:FBgn0029970|PANTHER:PTN000686715|UniProtKB:P51955|dictyBase:DDB_G0270814	6239	GO_Central		C
UniProtKB	A0A061AJL2	nekl-1	is_active_in	GO:0005813	centrosome	ECO:0000318	IBA	PMID:21873635	FB:FBgn0029970|PANTHER:PTN000686715|UniProtKB:P51955|dictyBase:DDB_G0270814	6239	GO_Central		C
UniProtKB	G5ED58	spd-1	is_active_in	GO:0005819	spindle	ECO:0000318	IBA	PMID:21873635	FB:FBgn0030241|PANTHER:PTN000448589|PomBase:SPAPB1A10.09|SGD:S000005584|TAIR:locus:2116267|UniProtKB:O43663|UniProtKB:Q9FLP0|UniProtKB:Q9LZY0|WB:WBGene00004952|dictyBase:DDB_G0280249	6239	GO_Central		C
UniProtKB	G5ED75	klp-7	is_active_in	GO:0005819	spindle	ECO:0000318	IBA	PMID:21873635	FB:FBgn0030268|FB:FBgn0034824|PANTHER:PTN000649352|UniProtKB:O00139|UniProtKB:Q8N4N8|WB:WBGene00002219	6239	GO_Central		C
UniProtKB	Q9XU12	klp-7	is_active_in	GO:0005819	spindle	ECO:0000318	IBA	PMID:21873635	FB:FBgn0030268|FB:FBgn0034824|PANTHER:PTN000649352|UniProtKB:O00139|UniProtKB:Q8N4N8|WB:WBGene00002219	6239	GO_Central		C
UniProtKB	G5ED75	klp-7	is_active_in	GO:0005813	centrosome	ECO:0000318	IBA	PMID:21873635	FB:FBgn0030268|PANTHER:PTN000649352|UniProtKB:O00139|WB:WBGene00002219	6239	GO_Central		C
UniProtKB	Q9XU12	klp-7	is_active_in	GO:0005813	centrosome	ECO:0000318	IBA	PMID:21873635	FB:FBgn0030268|PANTHER:PTN000649352|UniProtKB:O00139|WB:WBGene00002219	6239	GO_Central		C
UniProtKB	G5ECK7	dli-1	colocalizes_with	GO:0005813	centrosome	ECO:0000318	IBA	PMID:21873635	FB:FBgn0030276|PANTHER:PTN000293992	6239	GO_Central		C
UniProtKB	G5ED34	dli-1	colocalizes_with	GO:0005813	centrosome	ECO:0000318	IBA	PMID:21873635	FB:FBgn0030276|PANTHER:PTN000293992	6239	GO_Central		C
UniProtKB	G5ECK7	dli-1	part_of	GO:0005868	cytoplasmic dynein complex	ECO:0000318	IBA	PMID:21873635	FB:FBgn0030276|PANTHER:PTN000293992|PomBase:SPAC458.04c|UniProtKB:Q9Y6G9	6239	GO_Central		C
UniProtKB	G5ED34	dli-1	part_of	GO:0005868	cytoplasmic dynein complex	ECO:0000318	IBA	PMID:21873635	FB:FBgn0030276|PANTHER:PTN000293992|PomBase:SPAC458.04c|UniProtKB:Q9Y6G9	6239	GO_Central		C
UniProtKB	A0A2C9C3D0	wdr-62	is_active_in	GO:0072686	mitotic spindle	ECO:0000318	IBA	PMID:21873635	FB:FBgn0031374|PANTHER:PTN000522006	6239	GO_Central		C
UniProtKB	A0A2C9C3E2	wdr-62	is_active_in	GO:0072686	mitotic spindle	ECO:0000318	IBA	PMID:21873635	FB:FBgn0031374|PANTHER:PTN000522006	6239	GO_Central		C
UniProtKB	H2L0C5	wdr-62	is_active_in	GO:0072686	mitotic spindle	ECO:0000318	IBA	PMID:21873635	FB:FBgn0031374|PANTHER:PTN000522006	6239	GO_Central		C
UniProtKB	H2L0C6	wdr-62	is_active_in	GO:0072686	mitotic spindle	ECO:0000318	IBA	PMID:21873635	FB:FBgn0031374|PANTHER:PTN000522006	6239	GO_Central		C
UniProtKB	Q5TKA5	wdr-62	is_active_in	GO:0072686	mitotic spindle	ECO:0000318	IBA	PMID:21873635	FB:FBgn0031374|PANTHER:PTN000522006	6239	GO_Central		C
UniProtKB	Q8WSM1	wdr-62	is_active_in	GO:0072686	mitotic spindle	ECO:0000318	IBA	PMID:21873635	FB:FBgn0031374|PANTHER:PTN000522006	6239	GO_Central		C
UniProtKB	P34685	cap-1	part_of	GO:0008290	F-actin capping protein complex	ECO:0000318	IBA	PMID:21873635	FB:FBgn0034577|MGI:MGI:106222|MGI:MGI:106227|PANTHER:PTN000068943|PomBase:SPAC12B10.07|SGD:S000001490|dictyBase:DDB_G0272104	6239	GO_Central		C
UniProtKB	Q9XUT0	dbn-1	colocalizes_with	GO:0005884	actin filament	ECO:0000318	IBA	PMID:21873635	FB:FBgn0036372|PANTHER:PTN000850943|RGD:619839|RGD:70885|UniProtKB:Q14247	6239	GO_Central		C
UniProtKB	P34808	mei-1	is_active_in	GO:0015630	microtubule cytoskeleton	ECO:0000318	IBA	PMID:21873635	FB:FBgn0037375|MGI:MGI:1344353|MGI:MGI:2387638|PANTHER:PTN000553510|TAIR:locus:2034230|UniProtKB:A0A0B4KFL3|UniProtKB:O75449|UniProtKB:Q9BW62|WB:WBGene00003183	6239	GO_Central		C
UniProtKB	Q8MNV0	spas-1	is_active_in	GO:0015630	microtubule cytoskeleton	ECO:0000318	IBA	PMID:21873635	FB:FBgn0039141|PANTHER:PTN000553602|WB:WBGene00016045	6239	GO_Central		C
UniProtKB	G5EDL7	rilp-1	is_active_in	GO:0036064	ciliary basal body	ECO:0000318	IBA	PMID:21873635	FB:FBgn0039201|MGI:MGI:1914311|MGI:MGI:1919757|PANTHER:PTN000948208|UniProtKB:Q86YF9|UniProtKB:Q8IYY4|ZFIN:ZDB-GENE-040526-1	6239	GO_Central		C
UniProtKB	G5EFB9	rilp-1	is_active_in	GO:0036064	ciliary basal body	ECO:0000318	IBA	PMID:21873635	FB:FBgn0039201|MGI:MGI:1914311|MGI:MGI:1919757|PANTHER:PTN000948208|UniProtKB:Q86YF9|UniProtKB:Q8IYY4|ZFIN:ZDB-GENE-040526-1	6239	GO_Central		C
UniProtKB	Q17570	C01G5.7	is_active_in	GO:0036064	ciliary basal body	ECO:0000318	IBA	PMID:21873635	FB:FBgn0039201|MGI:MGI:1914311|MGI:MGI:1919757|PANTHER:PTN000948208|UniProtKB:Q86YF9|UniProtKB:Q8IYY4|ZFIN:ZDB-GENE-040526-1	6239	GO_Central		C
UniProtKB	V6CIV2	C01G5.7	is_active_in	GO:0036064	ciliary basal body	ECO:0000318	IBA	PMID:21873635	FB:FBgn0039201|MGI:MGI:1914311|MGI:MGI:1919757|PANTHER:PTN000948208|UniProtKB:Q86YF9|UniProtKB:Q8IYY4|ZFIN:ZDB-GENE-040526-1	6239	GO_Central		C
UniProtKB	O62479	sas-6	is_active_in	GO:0005814	centriole	ECO:0000318	IBA	PMID:21873635	FB:FBgn0039731|MGI:MGI:1920026|PANTHER:PTN000434759|UniProtKB:Q6UVJ0|WB:WBGene00012888	6239	GO_Central		C
UniProtKB	O62479	sas-6	is_active_in	GO:0005813	centrosome	ECO:0000318	IBA	PMID:21873635	FB:FBgn0039731|PANTHER:PTN001054420|UniProtKB:Q6UVJ0|ZFIN:ZDB-GENE-040426-2784	6239	GO_Central		C
UniProtKB	Q9XUS9	cyk-4	part_of	GO:0097149	centralspindlin complex	ECO:0000318	IBA	PMID:21873635	FB:FBgn0086356|PANTHER:PTN001141909|UniProtKB:Q9H0H5|WB:WBGene00000875	6239	GO_Central		C
UniProtKB	Q95X94	hyls-1	is_active_in	GO:0005814	centriole	ECO:0000318	IBA	PMID:21873635	FB:FBgn0087041|PANTHER:PTN002437128|WB:WBGene00015466	6239	GO_Central		C
UniProtKB	A9UJN7	maph-1.2	part_of	GO:0005875	microtubule associated complex	ECO:0000318	IBA	PMID:21873635	FB:FBgn0259108|PANTHER:PTN000353807|RGD:3042|RGD:3043	6239	GO_Central		C
UniProtKB	P91859	maph-1.1	part_of	GO:0005875	microtubule associated complex	ECO:0000318	IBA	PMID:21873635	FB:FBgn0259108|PANTHER:PTN000353807|RGD:3042|RGD:3043	6239	GO_Central		C
UniProtKB	Q18494	maph-1.3	part_of	GO:0005875	microtubule associated complex	ECO:0000318	IBA	PMID:21873635	FB:FBgn0259108|PANTHER:PTN000353807|RGD:3042|RGD:3043	6239	GO_Central		C
UniProtKB	P34475	tbg-1	part_of	GO:0000930	gamma-tubulin complex	ECO:0000318	IBA	PMID:21873635	FB:FBgn0260639|PANTHER:PTN000172659|PomBase:SPBC32F12.04|RGD:628606|SGD:S000004202	6239	GO_Central		C
UniProtKB	G5EE37	icp-1	is_active_in	GO:1990385	meiotic spindle midzone	ECO:0000318	IBA	PMID:21873635	FB:FBgn0260991|PANTHER:PTN000994130	6239	GO_Central		C
UniProtKB	X5M920	icp-1	is_active_in	GO:1990385	meiotic spindle midzone	ECO:0000318	IBA	PMID:21873635	FB:FBgn0260991|PANTHER:PTN000994130	6239	GO_Central		C
UniProtKB	G5EE37	icp-1	part_of	GO:0032133	chromosome passenger complex	ECO:0000318	IBA	PMID:21873635	FB:FBgn0260991|PANTHER:PTN000994130|UniProtKB:Q9NQS7	6239	GO_Central		C
UniProtKB	X5M920	icp-1	part_of	GO:0032133	chromosome passenger complex	ECO:0000318	IBA	PMID:21873635	FB:FBgn0260991|PANTHER:PTN000994130|UniProtKB:Q9NQS7	6239	GO_Central		C
UniProtKB	Q09994	ani-2	is_active_in	GO:0005826	actomyosin contractile ring	ECO:0000318	IBA	PMID:21873635	FB:FBgn0261385|PANTHER:PTN001853010|PomBase:SPCC4B3.15|UniProtKB:Q9NQW6	6239	GO_Central		C
UniProtKB	Q17777	C07B5.4	is_active_in	GO:0005826	actomyosin contractile ring	ECO:0000318	IBA	PMID:21873635	FB:FBgn0261385|PANTHER:PTN001853010|PomBase:SPCC4B3.15|UniProtKB:Q9NQW6	6239	GO_Central		C
UniProtKB	Q5WRQ4	C07B5.4	is_active_in	GO:0005826	actomyosin contractile ring	ECO:0000318	IBA	PMID:21873635	FB:FBgn0261385|PANTHER:PTN001853010|PomBase:SPCC4B3.15|UniProtKB:Q9NQW6	6239	GO_Central		C
UniProtKB	Q9XTT4	ani-1	is_active_in	GO:0005826	actomyosin contractile ring	ECO:0000318	IBA	PMID:21873635	FB:FBgn0261385|PANTHER:PTN001853010|PomBase:SPCC4B3.15|UniProtKB:Q9NQW6	6239	GO_Central		C
UniProtKB	Q9XWN6	ani-3	is_active_in	GO:0005826	actomyosin contractile ring	ECO:0000318	IBA	PMID:21873635	FB:FBgn0261385|PANTHER:PTN001853010|PomBase:SPCC4B3.15|UniProtKB:Q9NQW6	6239	GO_Central		C
UniProtKB	G5EDV4	dhc-3	part_of	GO:0030286	dynein complex	ECO:0000318	IBA	PMID:21873635	FB:FBgn0261797|FB:FBgn0267432|MGI:MGI:107718|MGI:MGI:107731|MGI:MGI:1289279|PANTHER:PTN000743491|SGD:S000001762|UniProtKB:P45444|UniProtKB:Q14204|UniProtKB:Q8NCM8|UniProtKB:Q8TE73|UniProtKB:Q8WXX0|UniProtKB:Q9P225|UniProtKB:Q9P2D7|UniProtKB:Q9UFH2|dictyBase:DDB_G0276355	6239	GO_Central		C
UniProtKB	Q19020	dhc-1	part_of	GO:0030286	dynein complex	ECO:0000318	IBA	PMID:21873635	FB:FBgn0261797|FB:FBgn0267432|MGI:MGI:107718|MGI:MGI:107731|MGI:MGI:1289279|PANTHER:PTN000743491|SGD:S000001762|UniProtKB:P45444|UniProtKB:Q14204|UniProtKB:Q8NCM8|UniProtKB:Q8TE73|UniProtKB:Q8WXX0|UniProtKB:Q9P225|UniProtKB:Q9P2D7|UniProtKB:Q9UFH2|dictyBase:DDB_G0276355	6239	GO_Central		C
UniProtKB	Q19542	che-3	part_of	GO:0030286	dynein complex	ECO:0000318	IBA	PMID:21873635	FB:FBgn0261797|FB:FBgn0267432|MGI:MGI:107718|MGI:MGI:107731|MGI:MGI:1289279|PANTHER:PTN000743491|SGD:S000001762|UniProtKB:P45444|UniProtKB:Q14204|UniProtKB:Q8NCM8|UniProtKB:Q8TE73|UniProtKB:Q8WXX0|UniProtKB:Q9P225|UniProtKB:Q9P2D7|UniProtKB:Q9UFH2|dictyBase:DDB_G0276355	6239	GO_Central		C
UniProtKB	Q20952	add-2	is_active_in	GO:0005856	cytoskeleton	ECO:0000318	IBA	PMID:21873635	FB:FBgn0263391|MGI:MGI:1351615|MGI:MGI:87918|PANTHER:PTN000072560|RGD:2043|UniProtKB:P35611|UniProtKB:P35612	6239	GO_Central		C
UniProtKB	Q9U9K0	add-1	is_active_in	GO:0005856	cytoskeleton	ECO:0000318	IBA	PMID:21873635	FB:FBgn0263391|MGI:MGI:1351615|MGI:MGI:87918|PANTHER:PTN000072560|RGD:2043|UniProtKB:P35611|UniProtKB:P35612	6239	GO_Central		C
UniProtKB	Q22366	unc-10	is_active_in	GO:0048788	cytoskeleton of presynaptic active zone	ECO:0000318	IBA	PMID:21873635	FB:FBgn0264606|PANTHER:PTN000255280|UniProtKB:A0A0B4K6M2	6239	GO_Central		C
UniProtKB	A0A679L8N1	CELE_ZK1321.4	is_active_in	GO:0001725	stress fiber	ECO:0000318	IBA	PMID:21873635	FB:FBgn0265991|MGI:MGI:1914649|PANTHER:PTN001198141|RGD:3575|RGD:68324|UniProtKB:O00151|UniProtKB:P50479|UniProtKB:Q679P3|UniProtKB:Q9PU47	6239	GO_Central		C
UniProtKB	G5EC72	alp-1	is_active_in	GO:0001725	stress fiber	ECO:0000318	IBA	PMID:21873635	FB:FBgn0265991|MGI:MGI:1914649|PANTHER:PTN001198141|RGD:3575|RGD:68324|UniProtKB:O00151|UniProtKB:P50479|UniProtKB:Q679P3|UniProtKB:Q9PU47	6239	GO_Central		C
UniProtKB	G5EDL9	CELE_ZK1321.4	is_active_in	GO:0001725	stress fiber	ECO:0000318	IBA	PMID:21873635	FB:FBgn0265991|MGI:MGI:1914649|PANTHER:PTN001198141|RGD:3575|RGD:68324|UniProtKB:O00151|UniProtKB:P50479|UniProtKB:Q679P3|UniProtKB:Q9PU47	6239	GO_Central		C
UniProtKB	G5EEF6	alp-1	is_active_in	GO:0001725	stress fiber	ECO:0000318	IBA	PMID:21873635	FB:FBgn0265991|MGI:MGI:1914649|PANTHER:PTN001198141|RGD:3575|RGD:68324|UniProtKB:O00151|UniProtKB:P50479|UniProtKB:Q679P3|UniProtKB:Q9PU47	6239	GO_Central		C
UniProtKB	G5EEL1	alp-1	is_active_in	GO:0001725	stress fiber	ECO:0000318	IBA	PMID:21873635	FB:FBgn0265991|MGI:MGI:1914649|PANTHER:PTN001198141|RGD:3575|RGD:68324|UniProtKB:O00151|UniProtKB:P50479|UniProtKB:Q679P3|UniProtKB:Q9PU47	6239	GO_Central		C
UniProtKB	G5EFG1	alp-1	is_active_in	GO:0001725	stress fiber	ECO:0000318	IBA	PMID:21873635	FB:FBgn0265991|MGI:MGI:1914649|PANTHER:PTN001198141|RGD:3575|RGD:68324|UniProtKB:O00151|UniProtKB:P50479|UniProtKB:Q679P3|UniProtKB:Q9PU47	6239	GO_Central		C
UniProtKB	G5EFL5	alp-1	is_active_in	GO:0001725	stress fiber	ECO:0000318	IBA	PMID:21873635	FB:FBgn0265991|MGI:MGI:1914649|PANTHER:PTN001198141|RGD:3575|RGD:68324|UniProtKB:O00151|UniProtKB:P50479|UniProtKB:Q679P3|UniProtKB:Q9PU47	6239	GO_Central		C
UniProtKB	G5EFP2	CELE_ZK1321.4	is_active_in	GO:0001725	stress fiber	ECO:0000318	IBA	PMID:21873635	FB:FBgn0265991|MGI:MGI:1914649|PANTHER:PTN001198141|RGD:3575|RGD:68324|UniProtKB:O00151|UniProtKB:P50479|UniProtKB:Q679P3|UniProtKB:Q9PU47	6239	GO_Central		C
UniProtKB	O45100	mec-17	colocalizes_with	GO:0005874	microtubule	ECO:0000305	IC	PMID:20829795	GO:0019799	6239	WB		C
UniProtKB	Q9XXH2	CELE_Y19D2B.1	located_in	GO:0005874	microtubule	ECO:0000256	IEA	GO_REF:0000002	InterPro:IPR000217|InterPro:IPR002452	6239	InterPro		C
UniProtKB	G5EDD4	tba-4	located_in	GO:0005874	microtubule	ECO:0000256	IEA	GO_REF:0000002	InterPro:IPR000217|InterPro:IPR002452|InterPro:IPR017975	6239	InterPro		C
UniProtKB	H2L2E8	tba-1	located_in	GO:0005874	microtubule	ECO:0000256	IEA	GO_REF:0000002	InterPro:IPR000217|InterPro:IPR002452|InterPro:IPR017975	6239	InterPro		C
UniProtKB	O18154	tba-7	located_in	GO:0005874	microtubule	ECO:0000256	IEA	GO_REF:0000002	InterPro:IPR000217|InterPro:IPR002452|InterPro:IPR017975	6239	InterPro		C
UniProtKB	O18688	tba-1	located_in	GO:0005874	microtubule	ECO:0000256	IEA	GO_REF:0000002	InterPro:IPR000217|InterPro:IPR002452|InterPro:IPR017975	6239	InterPro		C
UniProtKB	P34690	tba-2	located_in	GO:0005874	microtubule	ECO:0000256	IEA	GO_REF:0000002	InterPro:IPR000217|InterPro:IPR002452|InterPro:IPR017975	6239	InterPro		C
UniProtKB	P52274	tba-8	located_in	GO:0005874	microtubule	ECO:0000256	IEA	GO_REF:0000002	InterPro:IPR000217|InterPro:IPR002452|InterPro:IPR017975	6239	InterPro		C
UniProtKB	P91873	tba-6	located_in	GO:0005874	microtubule	ECO:0000256	IEA	GO_REF:0000002	InterPro:IPR000217|InterPro:IPR002452|InterPro:IPR017975	6239	InterPro		C
UniProtKB	P91910	mec-12	located_in	GO:0005874	microtubule	ECO:0000256	IEA	GO_REF:0000002	InterPro:IPR000217|InterPro:IPR002452|InterPro:IPR017975	6239	InterPro		C
UniProtKB	Q17409	tba-1	located_in	GO:0005874	microtubule	ECO:0000256	IEA	GO_REF:0000002	InterPro:IPR000217|InterPro:IPR002452|InterPro:IPR017975	6239	InterPro		C
UniProtKB	Q19490	tba-5	located_in	GO:0005874	microtubule	ECO:0000256	IEA	GO_REF:0000002	InterPro:IPR000217|InterPro:IPR002452|InterPro:IPR017975	6239	InterPro		C
UniProtKB	Q20221	tba-9	located_in	GO:0005874	microtubule	ECO:0000256	IEA	GO_REF:0000002	InterPro:IPR000217|InterPro:IPR002452|InterPro:IPR017975	6239	InterPro		C
UniProtKB	Q9GRE9	Q9GRE9	located_in	GO:0005874	microtubule	ECO:0000256	IEA	GO_REF:0000002	InterPro:IPR000217|InterPro:IPR002452|InterPro:IPR017975	6239	InterPro		C
UniProtKB	G5EF01	tbb-6	located_in	GO:0005874	microtubule	ECO:0000256	IEA	GO_REF:0000002	InterPro:IPR000217|InterPro:IPR002453|InterPro:IPR017975	6239	InterPro		C
UniProtKB	O17921	tbb-1	located_in	GO:0005874	microtubule	ECO:0000256	IEA	GO_REF:0000002	InterPro:IPR000217|InterPro:IPR002453|InterPro:IPR017975	6239	InterPro		C
UniProtKB	P12456	mec-7	located_in	GO:0005874	microtubule	ECO:0000256	IEA	GO_REF:0000002	InterPro:IPR000217|InterPro:IPR002453|InterPro:IPR017975	6239	InterPro		C
UniProtKB	P41937	tbb-4	located_in	GO:0005874	microtubule	ECO:0000256	IEA	GO_REF:0000002	InterPro:IPR000217|InterPro:IPR002453|InterPro:IPR017975	6239	InterPro		C
UniProtKB	P52275	tbb-2	located_in	GO:0005874	microtubule	ECO:0000256	IEA	GO_REF:0000002	InterPro:IPR000217|InterPro:IPR002453|InterPro:IPR017975	6239	InterPro		C
UniProtKB	Q18817	ben-1	located_in	GO:0005874	microtubule	ECO:0000256	IEA	GO_REF:0000002	InterPro:IPR000217|InterPro:IPR002453|InterPro:IPR017975	6239	InterPro		C
UniProtKB	P34475	tbg-1	located_in	GO:0005874	microtubule	ECO:0000256	IEA	GO_REF:0000002	InterPro:IPR000217|InterPro:IPR017975	6239	InterPro		C
UniProtKB	A0A061ACE0	CELE_F07C6.4	located_in	GO:0005856	cytoskeleton	ECO:0000256	IEA	GO_REF:0000002	InterPro:IPR000299	6239	InterPro		C
UniProtKB	A0A061AIT4	CELE_F07C6.4	located_in	GO:0005856	cytoskeleton	ECO:0000256	IEA	GO_REF:0000002	InterPro:IPR000299	6239	InterPro		C
UniProtKB	A0A061AKJ3	CELE_F07C6.4	located_in	GO:0005856	cytoskeleton	ECO:0000256	IEA	GO_REF:0000002	InterPro:IPR000299	6239	InterPro		C
UniProtKB	A0A1X7RBN3	frm-3	located_in	GO:0005856	cytoskeleton	ECO:0000256	IEA	GO_REF:0000002	InterPro:IPR000299	6239	InterPro		C
UniProtKB	A0A4V0IJR4	frm-5.2	located_in	GO:0005856	cytoskeleton	ECO:0000256	IEA	GO_REF:0000002	InterPro:IPR000299	6239	InterPro		C
UniProtKB	A0A4V0IJV5	frm-5.2	located_in	GO:0005856	cytoskeleton	ECO:0000256	IEA	GO_REF:0000002	InterPro:IPR000299	6239	InterPro		C
UniProtKB	A0A4V0IK98	frm-5.2	located_in	GO:0005856	cytoskeleton	ECO:0000256	IEA	GO_REF:0000002	InterPro:IPR000299	6239	InterPro		C
UniProtKB	A0A4V0IMZ6	frm-5.2	located_in	GO:0005856	cytoskeleton	ECO:0000256	IEA	GO_REF:0000002	InterPro:IPR000299	6239	InterPro		C
UniProtKB	E1B6U6	frm-10	located_in	GO:0005856	cytoskeleton	ECO:0000256	IEA	GO_REF:0000002	InterPro:IPR000299	6239	InterPro		C
UniProtKB	G5EBK3	erm-1	located_in	GO:0005856	cytoskeleton	ECO:0000256	IEA	GO_REF:0000002	InterPro:IPR000299	6239	InterPro		C
UniProtKB	G5ECW4	CELE_F07C6.4	located_in	GO:0005856	cytoskeleton	ECO:0000256	IEA	GO_REF:0000002	InterPro:IPR000299	6239	InterPro		C
UniProtKB	G5EDH0	kri-1	located_in	GO:0005856	cytoskeleton	ECO:0000256	IEA	GO_REF:0000002	InterPro:IPR000299	6239	InterPro		C
UniProtKB	G5EES2	erm-1	located_in	GO:0005856	cytoskeleton	ECO:0000256	IEA	GO_REF:0000002	InterPro:IPR000299	6239	InterPro		C
UniProtKB	G5EF18	kri-1	located_in	GO:0005856	cytoskeleton	ECO:0000256	IEA	GO_REF:0000002	InterPro:IPR000299	6239	InterPro		C
UniProtKB	G5EGK1	tln-1	located_in	GO:0005856	cytoskeleton	ECO:0000256	IEA	GO_REF:0000002	InterPro:IPR000299	6239	InterPro		C
UniProtKB	G5EGL0	CELE_F07C6.4	located_in	GO:0005856	cytoskeleton	ECO:0000256	IEA	GO_REF:0000002	InterPro:IPR000299	6239	InterPro		C
UniProtKB	G5EGU8	erm-1	located_in	GO:0005856	cytoskeleton	ECO:0000256	IEA	GO_REF:0000002	InterPro:IPR000299	6239	InterPro		C
UniProtKB	H2KYX2	nfm-1	located_in	GO:0005856	cytoskeleton	ECO:0000256	IEA	GO_REF:0000002	InterPro:IPR000299	6239	InterPro		C
UniProtKB	H2KYX3	nfm-1	located_in	GO:0005856	cytoskeleton	ECO:0000256	IEA	GO_REF:0000002	InterPro:IPR000299	6239	InterPro		C
UniProtKB	H2KYZ6	frm-4	located_in	GO:0005856	cytoskeleton	ECO:0000256	IEA	GO_REF:0000002	InterPro:IPR000299	6239	InterPro		C
UniProtKB	H2KYZ7	frm-4	located_in	GO:0005856	cytoskeleton	ECO:0000256	IEA	GO_REF:0000002	InterPro:IPR000299	6239	InterPro		C
UniProtKB	H2KZV9	frm-2	located_in	GO:0005856	cytoskeleton	ECO:0000256	IEA	GO_REF:0000002	InterPro:IPR000299	6239	InterPro		C
UniProtKB	H8W3Y2	frm-5.1	located_in	GO:0005856	cytoskeleton	ECO:0000256	IEA	GO_REF:0000002	InterPro:IPR000299	6239	InterPro		C
UniProtKB	O02254	frm-10	located_in	GO:0005856	cytoskeleton	ECO:0000256	IEA	GO_REF:0000002	InterPro:IPR000299	6239	InterPro		C
UniProtKB	O17905	frm-3	located_in	GO:0005856	cytoskeleton	ECO:0000256	IEA	GO_REF:0000002	InterPro:IPR000299	6239	InterPro		C
UniProtKB	P28191	ptp-1	located_in	GO:0005856	cytoskeleton	ECO:0000256	IEA	GO_REF:0000002	InterPro:IPR000299	6239	InterPro		C
UniProtKB	Q33BL4	frm-5.1	located_in	GO:0005856	cytoskeleton	ECO:0000256	IEA	GO_REF:0000002	InterPro:IPR000299	6239	InterPro		C
UniProtKB	Q5LK46	nfm-1	located_in	GO:0005856	cytoskeleton	ECO:0000256	IEA	GO_REF:0000002	InterPro:IPR000299	6239	InterPro		C
UniProtKB	Q8I093	CELE_F07C6.4	located_in	GO:0005856	cytoskeleton	ECO:0000256	IEA	GO_REF:0000002	InterPro:IPR000299	6239	InterPro		C
UniProtKB	Q8ITW4	frm-8	located_in	GO:0005856	cytoskeleton	ECO:0000256	IEA	GO_REF:0000002	InterPro:IPR000299	6239	InterPro		C
UniProtKB	Q8MXE9	frm-8	located_in	GO:0005856	cytoskeleton	ECO:0000256	IEA	GO_REF:0000002	InterPro:IPR000299	6239	InterPro		C
UniProtKB	Q8MXF0	frm-8	located_in	GO:0005856	cytoskeleton	ECO:0000256	IEA	GO_REF:0000002	InterPro:IPR000299	6239	InterPro		C
UniProtKB	Q95Q79	frm-4	located_in	GO:0005856	cytoskeleton	ECO:0000256	IEA	GO_REF:0000002	InterPro:IPR000299	6239	InterPro		C
UniProtKB	Q95XN3	tln-1	located_in	GO:0005856	cytoskeleton	ECO:0000256	IEA	GO_REF:0000002	InterPro:IPR000299	6239	InterPro		C
UniProtKB	Q95YD4	kin-32	located_in	GO:0005856	cytoskeleton	ECO:0000256	IEA	GO_REF:0000002	InterPro:IPR000299	6239	InterPro		C
UniProtKB	Q9GP93	frm-2	located_in	GO:0005856	cytoskeleton	ECO:0000256	IEA	GO_REF:0000002	InterPro:IPR000299	6239	InterPro		C
UniProtKB	Q9XXK4	frm-7	located_in	GO:0005856	cytoskeleton	ECO:0000256	IEA	GO_REF:0000002	InterPro:IPR000299	6239	InterPro		C
UniProtKB	B6VQ62	hum-4	located_in	GO:0005856	cytoskeleton	ECO:0000256	IEA	GO_REF:0000002	InterPro:IPR000299|InterPro:IPR000857	6239	InterPro		C
UniProtKB	C6KRJ0	hum-4	located_in	GO:0005856	cytoskeleton	ECO:0000256	IEA	GO_REF:0000002	InterPro:IPR000299|InterPro:IPR000857	6239	InterPro		C
UniProtKB	D3YT13	hum-4	located_in	GO:0005856	cytoskeleton	ECO:0000256	IEA	GO_REF:0000002	InterPro:IPR000299|InterPro:IPR000857	6239	InterPro		C
UniProtKB	D3YT14	hum-4	located_in	GO:0005856	cytoskeleton	ECO:0000256	IEA	GO_REF:0000002	InterPro:IPR000299|InterPro:IPR000857	6239	InterPro		C
UniProtKB	G5ED24	max-1	located_in	GO:0005856	cytoskeleton	ECO:0000256	IEA	GO_REF:0000002	InterPro:IPR000299|InterPro:IPR000857	6239	InterPro		C
UniProtKB	P91443	hum-6	located_in	GO:0005856	cytoskeleton	ECO:0000256	IEA	GO_REF:0000002	InterPro:IPR000299|InterPro:IPR000857	6239	InterPro		C
UniProtKB	Q18420	max-1	located_in	GO:0005856	cytoskeleton	ECO:0000256	IEA	GO_REF:0000002	InterPro:IPR000299|InterPro:IPR000857	6239	InterPro		C
UniProtKB	Q20456	hum-4	located_in	GO:0005856	cytoskeleton	ECO:0000256	IEA	GO_REF:0000002	InterPro:IPR000299|InterPro:IPR000857	6239	InterPro		C
UniProtKB	Q8MTP4	max-1	located_in	GO:0005856	cytoskeleton	ECO:0000256	IEA	GO_REF:0000002	InterPro:IPR000299|InterPro:IPR000857	6239	InterPro		C
UniProtKB	S6EZR2	hum-4	located_in	GO:0005856	cytoskeleton	ECO:0000256	IEA	GO_REF:0000002	InterPro:IPR000299|InterPro:IPR000857	6239	InterPro		C
UniProtKB	S6F568	hum-4	located_in	GO:0005856	cytoskeleton	ECO:0000256	IEA	GO_REF:0000002	InterPro:IPR000299|InterPro:IPR000857	6239	InterPro		C
UniProtKB	S6FD20	hum-4	located_in	GO:0005856	cytoskeleton	ECO:0000256	IEA	GO_REF:0000002	InterPro:IPR000299|InterPro:IPR000857	6239	InterPro		C
UniProtKB	G5EBP4	frm-1	located_in	GO:0005856	cytoskeleton	ECO:0000256	IEA	GO_REF:0000002	InterPro:IPR000299|InterPro:IPR008379	6239	InterPro		C
UniProtKB	G5EEG8	frm-1	located_in	GO:0005856	cytoskeleton	ECO:0000256	IEA	GO_REF:0000002	InterPro:IPR000299|InterPro:IPR008379	6239	InterPro		C
UniProtKB	G5EEP9	frm-1	located_in	GO:0005856	cytoskeleton	ECO:0000256	IEA	GO_REF:0000002	InterPro:IPR000299|InterPro:IPR008379	6239	InterPro		C
UniProtKB	G5EFD6	frm-1	located_in	GO:0005856	cytoskeleton	ECO:0000256	IEA	GO_REF:0000002	InterPro:IPR000299|InterPro:IPR008379	6239	InterPro		C
UniProtKB	P19826	deb-1	located_in	GO:0015629	actin cytoskeleton	ECO:0000256	IEA	GO_REF:0000002	InterPro:IPR000633	6239	InterPro		C
UniProtKB	G5ECG8	vab-10	located_in	GO:0005856	cytoskeleton	ECO:0000256	IEA	GO_REF:0000002	InterPro:IPR001101	6239	InterPro		C
UniProtKB	G5ECP9	vab-10	located_in	GO:0005856	cytoskeleton	ECO:0000256	IEA	GO_REF:0000002	InterPro:IPR001101	6239	InterPro		C
UniProtKB	G5EEC3	G5EEC3	located_in	GO:0005856	cytoskeleton	ECO:0000256	IEA	GO_REF:0000002	InterPro:IPR001101	6239	InterPro		C
UniProtKB	G5EEC4	vab-10	located_in	GO:0005856	cytoskeleton	ECO:0000256	IEA	GO_REF:0000002	InterPro:IPR001101	6239	InterPro		C
UniProtKB	G5EFK7	vab-10	located_in	GO:0005856	cytoskeleton	ECO:0000256	IEA	GO_REF:0000002	InterPro:IPR001101	6239	InterPro		C
UniProtKB	G5EFM4	vab-10	located_in	GO:0005856	cytoskeleton	ECO:0000256	IEA	GO_REF:0000002	InterPro:IPR001101	6239	InterPro		C
UniProtKB	G5EFW2	vab-10	located_in	GO:0005856	cytoskeleton	ECO:0000256	IEA	GO_REF:0000002	InterPro:IPR001101	6239	InterPro		C
UniProtKB	Q86NF8	vab-10	located_in	GO:0005856	cytoskeleton	ECO:0000256	IEA	GO_REF:0000002	InterPro:IPR001101	6239	InterPro		C
UniProtKB	Q86NF9	vab-10	located_in	GO:0005856	cytoskeleton	ECO:0000256	IEA	GO_REF:0000002	InterPro:IPR001101	6239	InterPro		C
UniProtKB	A0A078BPK5	dlc-4	part_of	GO:0030286	dynein complex	ECO:0000256	IEA	GO_REF:0000002	InterPro:IPR001372|InterPro:IPR037177	6239	InterPro		C
UniProtKB	A0AAC1	dlc-3	part_of	GO:0030286	dynein complex	ECO:0000256	IEA	GO_REF:0000002	InterPro:IPR001372|InterPro:IPR037177	6239	InterPro		C
UniProtKB	Q21557	dlc-2	part_of	GO:0030286	dynein complex	ECO:0000256	IEA	GO_REF:0000002	InterPro:IPR001372|InterPro:IPR037177	6239	InterPro		C
UniProtKB	Q22799	dlc-1	part_of	GO:0030286	dynein complex	ECO:0000256	IEA	GO_REF:0000002	InterPro:IPR001372|InterPro:IPR037177	6239	InterPro		C
UniProtKB	Q65XS9	dlc-5	part_of	GO:0030286	dynein complex	ECO:0000256	IEA	GO_REF:0000002	InterPro:IPR001372|InterPro:IPR037177	6239	InterPro		C
UniProtKB	Q7YTJ8	dlc-4	part_of	GO:0030286	dynein complex	ECO:0000256	IEA	GO_REF:0000002	InterPro:IPR001372|InterPro:IPR037177	6239	InterPro		C
UniProtKB	Q8MPS5	dlc-3	part_of	GO:0030286	dynein complex	ECO:0000256	IEA	GO_REF:0000002	InterPro:IPR001372|InterPro:IPR037177	6239	InterPro		C
UniProtKB	Q9XWA8	dlc-6	part_of	GO:0030286	dynein complex	ECO:0000256	IEA	GO_REF:0000002	InterPro:IPR001372|InterPro:IPR037177	6239	InterPro		C
UniProtKB	F0IWT2	hum-7	part_of	GO:0016459	myosin complex	ECO:0000256	IEA	GO_REF:0000002	InterPro:IPR001609	6239	InterPro		C
UniProtKB	G8JY81	hum-2	part_of	GO:0016459	myosin complex	ECO:0000256	IEA	GO_REF:0000002	InterPro:IPR001609	6239	InterPro		C
UniProtKB	H2L082	hum-7	part_of	GO:0016459	myosin complex	ECO:0000256	IEA	GO_REF:0000002	InterPro:IPR001609	6239	InterPro		C
UniProtKB	H2L0I7	hum-8	part_of	GO:0016459	myosin complex	ECO:0000256	IEA	GO_REF:0000002	InterPro:IPR001609	6239	InterPro		C
UniProtKB	P91443	hum-6	part_of	GO:0016459	myosin complex	ECO:0000256	IEA	GO_REF:0000002	InterPro:IPR001609	6239	InterPro		C
UniProtKB	Q17383	Q17383	part_of	GO:0016459	myosin complex	ECO:0000256	IEA	GO_REF:0000002	InterPro:IPR001609	6239	InterPro		C
UniProtKB	Q17384	hum-3	part_of	GO:0016459	myosin complex	ECO:0000256	IEA	GO_REF:0000002	InterPro:IPR001609	6239	InterPro		C
UniProtKB	Q20357	hum-10	part_of	GO:0016459	myosin complex	ECO:0000256	IEA	GO_REF:0000002	InterPro:IPR001609	6239	InterPro		C
UniProtKB	Q20456	hum-4	part_of	GO:0016459	myosin complex	ECO:0000256	IEA	GO_REF:0000002	InterPro:IPR001609	6239	InterPro		C
UniProtKB	Q95ZU1	hum-2	part_of	GO:0016459	myosin complex	ECO:0000256	IEA	GO_REF:0000002	InterPro:IPR001609	6239	InterPro		C
UniProtKB	Q9XWR0	nmy-3	part_of	GO:0016459	myosin complex	ECO:0000256	IEA	GO_REF:0000002	InterPro:IPR001609	6239	InterPro		C
UniProtKB	S6F568	hum-4	part_of	GO:0016459	myosin complex	ECO:0000256	IEA	GO_REF:0000002	InterPro:IPR001609	6239	InterPro		C
UniProtKB	U4PBY2	hum-8	part_of	GO:0016459	myosin complex	ECO:0000256	IEA	GO_REF:0000002	InterPro:IPR001609	6239	InterPro		C
UniProtKB	W6RY57	spe-15	part_of	GO:0016459	myosin complex	ECO:0000256	IEA	GO_REF:0000002	InterPro:IPR001609	6239	InterPro		C
UniProtKB	A0A5E4LXR0	nmy-1	part_of	GO:0016459	myosin complex	ECO:0000256	IEA	GO_REF:0000002	InterPro:IPR001609|InterPro:IPR002928|InterPro:IPR004009	6239	InterPro		C
UniProtKB	G5EBY3	nmy-2	part_of	GO:0016459	myosin complex	ECO:0000256	IEA	GO_REF:0000002	InterPro:IPR001609|InterPro:IPR002928|InterPro:IPR004009	6239	InterPro		C
UniProtKB	P02566	unc-54	part_of	GO:0016459	myosin complex	ECO:0000256	IEA	GO_REF:0000002	InterPro:IPR001609|InterPro:IPR002928|InterPro:IPR004009	6239	InterPro		C
UniProtKB	P02567	myo-1	part_of	GO:0016459	myosin complex	ECO:0000256	IEA	GO_REF:0000002	InterPro:IPR001609|InterPro:IPR002928|InterPro:IPR004009	6239	InterPro		C
UniProtKB	P12844	myo-3	part_of	GO:0016459	myosin complex	ECO:0000256	IEA	GO_REF:0000002	InterPro:IPR001609|InterPro:IPR002928|InterPro:IPR004009	6239	InterPro		C
UniProtKB	P12845	myo-2	part_of	GO:0016459	myosin complex	ECO:0000256	IEA	GO_REF:0000002	InterPro:IPR001609|InterPro:IPR002928|InterPro:IPR004009	6239	InterPro		C
UniProtKB	Q20641	nmy-1	part_of	GO:0016459	myosin complex	ECO:0000256	IEA	GO_REF:0000002	InterPro:IPR001609|InterPro:IPR002928|InterPro:IPR004009	6239	InterPro		C
UniProtKB	Q21000	myo-5	part_of	GO:0016459	myosin complex	ECO:0000256	IEA	GO_REF:0000002	InterPro:IPR001609|InterPro:IPR002928|InterPro:IPR004009	6239	InterPro		C
UniProtKB	Q22869	nmy-2	part_of	GO:0016459	myosin complex	ECO:0000256	IEA	GO_REF:0000002	InterPro:IPR001609|InterPro:IPR002928|InterPro:IPR004009	6239	InterPro		C
UniProtKB	O62244	myo-6	part_of	GO:0016459	myosin complex	ECO:0000256	IEA	GO_REF:0000002	InterPro:IPR001609|InterPro:IPR004009	6239	InterPro		C
UniProtKB	Q9TZI9	spe-15	part_of	GO:0016459	myosin complex	ECO:0000256	IEA	GO_REF:0000002	InterPro:IPR001609|InterPro:IPR004009	6239	InterPro		C
UniProtKB	G5ECZ0	hum-5	part_of	GO:0016459	myosin complex	ECO:0000256	IEA	GO_REF:0000002	InterPro:IPR001609|InterPro:IPR010926	6239	InterPro		C
UniProtKB	Q17382	hum-1	part_of	GO:0016459	myosin complex	ECO:0000256	IEA	GO_REF:0000002	InterPro:IPR001609|InterPro:IPR010926	6239	InterPro		C
UniProtKB	Q19901	hum-1	part_of	GO:0016459	myosin complex	ECO:0000256	IEA	GO_REF:0000002	InterPro:IPR001609|InterPro:IPR010926	6239	InterPro		C
UniProtKB	P34686	cap-2	part_of	GO:0008290	F-actin capping protein complex	ECO:0000256	IEA	GO_REF:0000002	InterPro:IPR001698|InterPro:IPR019771	6239	InterPro		C
UniProtKB	O44572	tni-4	part_of	GO:0005861	troponin complex	ECO:0000256	IEA	GO_REF:0000002	InterPro:IPR001978	6239	InterPro		C
UniProtKB	Q20334	tni-1	part_of	GO:0005861	troponin complex	ECO:0000256	IEA	GO_REF:0000002	InterPro:IPR001978	6239	InterPro		C
UniProtKB	Q9GYF1	unc-27	part_of	GO:0005861	troponin complex	ECO:0000256	IEA	GO_REF:0000002	InterPro:IPR001978	6239	InterPro		C
UniProtKB	Q9XUN9	tni-3	part_of	GO:0005861	troponin complex	ECO:0000256	IEA	GO_REF:0000002	InterPro:IPR001978	6239	InterPro		C
UniProtKB	A0A4V0IK50	tnt-3	part_of	GO:0005861	troponin complex	ECO:0000256	IEA	GO_REF:0000002	InterPro:IPR001978|InterPro:IPR027707	6239	InterPro		C
UniProtKB	A0A4V6M4Y3	tnt-3	part_of	GO:0005861	troponin complex	ECO:0000256	IEA	GO_REF:0000002	InterPro:IPR001978|InterPro:IPR027707	6239	InterPro		C
UniProtKB	B9WRS6	tnt-3	part_of	GO:0005861	troponin complex	ECO:0000256	IEA	GO_REF:0000002	InterPro:IPR001978|InterPro:IPR027707	6239	InterPro		C
UniProtKB	H2KYL7	tnt-3	part_of	GO:0005861	troponin complex	ECO:0000256	IEA	GO_REF:0000002	InterPro:IPR001978|InterPro:IPR027707	6239	InterPro		C
UniProtKB	H2KYL8	tnt-3	part_of	GO:0005861	troponin complex	ECO:0000256	IEA	GO_REF:0000002	InterPro:IPR001978|InterPro:IPR027707	6239	InterPro		C
UniProtKB	O44556	tnt-4	part_of	GO:0005861	troponin complex	ECO:0000256	IEA	GO_REF:0000002	InterPro:IPR001978|InterPro:IPR027707	6239	InterPro		C
UniProtKB	Q27371	mup-2	part_of	GO:0005861	troponin complex	ECO:0000256	IEA	GO_REF:0000002	InterPro:IPR001978|InterPro:IPR027707	6239	InterPro		C
UniProtKB	H9G2T2	klc-1	part_of	GO:0005871	kinesin complex	ECO:0000256	IEA	GO_REF:0000002	InterPro:IPR002151	6239	InterPro		C
UniProtKB	P46822	klc-2	part_of	GO:0005871	kinesin complex	ECO:0000256	IEA	GO_REF:0000002	InterPro:IPR002151	6239	InterPro		C
UniProtKB	Q21592	klc-1	part_of	GO:0005871	kinesin complex	ECO:0000256	IEA	GO_REF:0000002	InterPro:IPR002151	6239	InterPro		C
UniProtKB	P34685	cap-1	part_of	GO:0008290	F-actin capping protein complex	ECO:0000256	IEA	GO_REF:0000002	InterPro:IPR002189	6239	InterPro		C
UniProtKB	G5EDD4	tba-4	enables	GO:0005200	structural constituent of cytoskeleton	ECO:0000256	IEA	GO_REF:0000002	InterPro:IPR002452	6239	InterPro		F
UniProtKB	H2L2E8	tba-1	enables	GO:0005200	structural constituent of cytoskeleton	ECO:0000256	IEA	GO_REF:0000002	InterPro:IPR002452	6239	InterPro		F
UniProtKB	O18154	tba-7	enables	GO:0005200	structural constituent of cytoskeleton	ECO:0000256	IEA	GO_REF:0000002	InterPro:IPR002452	6239	InterPro		F
UniProtKB	O18688	tba-1	enables	GO:0005200	structural constituent of cytoskeleton	ECO:0000256	IEA	GO_REF:0000002	InterPro:IPR002452	6239	InterPro		F
UniProtKB	P34690	tba-2	enables	GO:0005200	structural constituent of cytoskeleton	ECO:0000256	IEA	GO_REF:0000002	InterPro:IPR002452	6239	InterPro		F
UniProtKB	P52274	tba-8	enables	GO:0005200	structural constituent of cytoskeleton	ECO:0000256	IEA	GO_REF:0000002	InterPro:IPR002452	6239	InterPro		F
UniProtKB	P91873	tba-6	enables	GO:0005200	structural constituent of cytoskeleton	ECO:0000256	IEA	GO_REF:0000002	InterPro:IPR002452	6239	InterPro		F
UniProtKB	P91910	mec-12	enables	GO:0005200	structural constituent of cytoskeleton	ECO:0000256	IEA	GO_REF:0000002	InterPro:IPR002452	6239	InterPro		F
UniProtKB	Q17409	tba-1	enables	GO:0005200	structural constituent of cytoskeleton	ECO:0000256	IEA	GO_REF:0000002	InterPro:IPR002452	6239	InterPro		F
UniProtKB	Q19490	tba-5	enables	GO:0005200	structural constituent of cytoskeleton	ECO:0000256	IEA	GO_REF:0000002	InterPro:IPR002452	6239	InterPro		F
UniProtKB	Q20221	tba-9	enables	GO:0005200	structural constituent of cytoskeleton	ECO:0000256	IEA	GO_REF:0000002	InterPro:IPR002452	6239	InterPro		F
UniProtKB	Q9GRE9	Q9GRE9	enables	GO:0005200	structural constituent of cytoskeleton	ECO:0000256	IEA	GO_REF:0000002	InterPro:IPR002452	6239	InterPro		F
UniProtKB	Q9XXH2	CELE_Y19D2B.1	enables	GO:0005200	structural constituent of cytoskeleton	ECO:0000256	IEA	GO_REF:0000002	InterPro:IPR002452	6239	InterPro		F
UniProtKB	G5EF01	tbb-6	enables	GO:0005200	structural constituent of cytoskeleton	ECO:0000256	IEA	GO_REF:0000002	InterPro:IPR002453	6239	InterPro		F
UniProtKB	O17921	tbb-1	enables	GO:0005200	structural constituent of cytoskeleton	ECO:0000256	IEA	GO_REF:0000002	InterPro:IPR002453	6239	InterPro		F
UniProtKB	P12456	mec-7	enables	GO:0005200	structural constituent of cytoskeleton	ECO:0000256	IEA	GO_REF:0000002	InterPro:IPR002453	6239	InterPro		F
UniProtKB	P41937	tbb-4	enables	GO:0005200	structural constituent of cytoskeleton	ECO:0000256	IEA	GO_REF:0000002	InterPro:IPR002453	6239	InterPro		F
UniProtKB	P52275	tbb-2	enables	GO:0005200	structural constituent of cytoskeleton	ECO:0000256	IEA	GO_REF:0000002	InterPro:IPR002453	6239	InterPro		F
UniProtKB	Q18817	ben-1	enables	GO:0005200	structural constituent of cytoskeleton	ECO:0000256	IEA	GO_REF:0000002	InterPro:IPR002453	6239	InterPro		F
UniProtKB	P34475	tbg-1	part_of	GO:0000930	gamma-tubulin complex	ECO:0000256	IEA	GO_REF:0000002	InterPro:IPR002454	6239	InterPro		C
UniProtKB	P10567	unc-15	part_of	GO:0016459	myosin complex	ECO:0000256	IEA	GO_REF:0000002	InterPro:IPR002928	6239	InterPro		C
UniProtKB	Q19020	dhc-1	part_of	GO:0030286	dynein complex	ECO:0000256	IEA	GO_REF:0000002	InterPro:IPR004273	6239	InterPro		C
UniProtKB	A0A163VTS9	dhc-1	part_of	GO:0030286	dynein complex	ECO:0000256	IEA	GO_REF:0000002	InterPro:IPR004273|InterPro:IPR026983	6239	InterPro		C
UniProtKB	Q19542	che-3	part_of	GO:0030286	dynein complex	ECO:0000256	IEA	GO_REF:0000002	InterPro:IPR004273|InterPro:IPR026983	6239	InterPro		C
UniProtKB	O61861	arx-7	part_of	GO:0005885	Arp2/3 protein complex	ECO:0000256	IEA	GO_REF:0000002	InterPro:IPR006789|InterPro:IPR036743	6239	InterPro		C
UniProtKB	O61861	arx-7	located_in	GO:0015629	actin cytoskeleton	ECO:0000256	IEA	GO_REF:0000002	InterPro:IPR006789|InterPro:IPR036743	6239	InterPro		C
UniProtKB	P91167	C46H11.3	part_of	GO:0005885	Arp2/3 protein complex	ECO:0000256	IEA	GO_REF:0000002	InterPro:IPR006789|InterPro:IPR036743	6239	InterPro		C
UniProtKB	P91167	C46H11.3	located_in	GO:0015629	actin cytoskeleton	ECO:0000256	IEA	GO_REF:0000002	InterPro:IPR006789|InterPro:IPR036743	6239	InterPro		C
UniProtKB	Q8WTM6	arx-4	part_of	GO:0005885	Arp2/3 protein complex	ECO:0000256	IEA	GO_REF:0000002	InterPro:IPR007188|InterPro:IPR034666	6239	InterPro		C
UniProtKB	Q8WTM6	arx-4	located_in	GO:0015629	actin cytoskeleton	ECO:0000256	IEA	GO_REF:0000002	InterPro:IPR007188|InterPro:IPR034666	6239	InterPro		C
UniProtKB	Q9XWV3	arx-5	part_of	GO:0005885	Arp2/3 protein complex	ECO:0000256	IEA	GO_REF:0000002	InterPro:IPR007204|InterPro:IPR036753	6239	InterPro		C
UniProtKB	Q9XWV3	arx-5	located_in	GO:0005856	cytoskeleton	ECO:0000256	IEA	GO_REF:0000002	InterPro:IPR007204|InterPro:IPR036753	6239	InterPro		C
UniProtKB	O61208	gip-1	located_in	GO:0005815	microtubule organizing center	ECO:0000256	IEA	GO_REF:0000002	InterPro:IPR007259	6239	InterPro		C
UniProtKB	O61208	gip-1	located_in	GO:0000922	spindle pole	ECO:0000256	IEA	GO_REF:0000002	InterPro:IPR007259	6239	InterPro		C
UniProtKB	Q8ITY3	gip-1	located_in	GO:0005815	microtubule organizing center	ECO:0000256	IEA	GO_REF:0000002	InterPro:IPR007259	6239	InterPro		C
UniProtKB	Q8ITY3	gip-1	located_in	GO:0000922	spindle pole	ECO:0000256	IEA	GO_REF:0000002	InterPro:IPR007259	6239	InterPro		C
UniProtKB	O45100	mec-17	located_in	GO:0005874	microtubule	ECO:0000256	IEA	GO_REF:0000002	InterPro:IPR007965	6239	InterPro		C
UniProtKB	Q23192	atat-2	located_in	GO:0005874	microtubule	ECO:0000256	IEA	GO_REF:0000002	InterPro:IPR007965	6239	InterPro		C
UniProtKB	W6RR23	mec-17	located_in	GO:0005874	microtubule	ECO:0000256	IEA	GO_REF:0000002	InterPro:IPR007965	6239	InterPro		C
UniProtKB	P58798	arx-6	part_of	GO:0005885	Arp2/3 protein complex	ECO:0000256	IEA	GO_REF:0000002	InterPro:IPR008384|InterPro:IPR034666	6239	InterPro		C
UniProtKB	P58798	arx-6	located_in	GO:0015629	actin cytoskeleton	ECO:0000256	IEA	GO_REF:0000002	InterPro:IPR008384|InterPro:IPR034666	6239	InterPro		C
UniProtKB	G5ECK7	dli-1	part_of	GO:0005868	cytoplasmic dynein complex	ECO:0000256	IEA	GO_REF:0000002	InterPro:IPR008467	6239	InterPro		C
UniProtKB	G5ED34	dli-1	part_of	GO:0005868	cytoplasmic dynein complex	ECO:0000256	IEA	GO_REF:0000002	InterPro:IPR008467	6239	InterPro		C
UniProtKB	Q18194	dnc-4	part_of	GO:0005869	dynactin complex	ECO:0000256	IEA	GO_REF:0000002	InterPro:IPR008603	6239	InterPro		C
UniProtKB	G5EEE6	kap-1	part_of	GO:0005871	kinesin complex	ECO:0000256	IEA	GO_REF:0000002	InterPro:IPR008658	6239	InterPro		C
UniProtKB	H2KZP1	kap-1	part_of	GO:0005871	kinesin complex	ECO:0000256	IEA	GO_REF:0000002	InterPro:IPR008658	6239	InterPro		C
UniProtKB	Q7KYE8	Q7KYE8	part_of	GO:0005871	kinesin complex	ECO:0000256	IEA	GO_REF:0000002	InterPro:IPR008658	6239	InterPro		C
UniProtKB	Q9GV91	kap	part_of	GO:0005871	kinesin complex	ECO:0000256	IEA	GO_REF:0000002	InterPro:IPR008658	6239	InterPro		C
UniProtKB	A0A0K3AQU9	tln-1	enables	GO:0005200	structural constituent of cytoskeleton	ECO:0000256	IEA	GO_REF:0000002	InterPro:IPR015224	6239	InterPro		F
UniProtKB	A0A0K3ATT6	tln-1	enables	GO:0005200	structural constituent of cytoskeleton	ECO:0000256	IEA	GO_REF:0000002	InterPro:IPR015224	6239	InterPro		F
UniProtKB	G5EGK1	tln-1	enables	GO:0005200	structural constituent of cytoskeleton	ECO:0000256	IEA	GO_REF:0000002	InterPro:IPR015224	6239	InterPro		F
UniProtKB	Q95XN3	tln-1	enables	GO:0005200	structural constituent of cytoskeleton	ECO:0000256	IEA	GO_REF:0000002	InterPro:IPR015224	6239	InterPro		F
UniProtKB	Q9N4I0	arx-1	part_of	GO:0005885	Arp2/3 protein complex	ECO:0000256	IEA	GO_REF:0000002	InterPro:IPR015623	6239	InterPro		C
UniProtKB	E0AHA7	unc-70	enables	GO:0005200	structural constituent of cytoskeleton	ECO:0000256	IEA	GO_REF:0000002	InterPro:IPR016343	6239	InterPro		F
UniProtKB	E0AHA7	unc-70	part_of	GO:0008091	spectrin	ECO:0000256	IEA	GO_REF:0000002	InterPro:IPR016343	6239	InterPro		C
UniProtKB	G5EG85	unc-70	enables	GO:0005200	structural constituent of cytoskeleton	ECO:0000256	IEA	GO_REF:0000002	InterPro:IPR016343	6239	InterPro		F
UniProtKB	G5EG85	unc-70	part_of	GO:0008091	spectrin	ECO:0000256	IEA	GO_REF:0000002	InterPro:IPR016343	6239	InterPro		C
UniProtKB	Q9U9J8	unc-70	enables	GO:0005200	structural constituent of cytoskeleton	ECO:0000256	IEA	GO_REF:0000002	InterPro:IPR016343	6239	InterPro		F
UniProtKB	Q9U9J8	unc-70	part_of	GO:0008091	spectrin	ECO:0000256	IEA	GO_REF:0000002	InterPro:IPR016343	6239	InterPro		C
UniProtKB	S6FN00	unc-70	enables	GO:0005200	structural constituent of cytoskeleton	ECO:0000256	IEA	GO_REF:0000002	InterPro:IPR016343	6239	InterPro		F
UniProtKB	S6FN00	unc-70	part_of	GO:0008091	spectrin	ECO:0000256	IEA	GO_REF:0000002	InterPro:IPR016343	6239	InterPro		C
UniProtKB	Q22752	dyrb-1	part_of	GO:0005868	cytoplasmic dynein complex	ECO:0000256	IEA	GO_REF:0000002	InterPro:IPR016561	6239	InterPro		C
UniProtKB	A0A3P6PCS5	arx-3	part_of	GO:0005885	Arp2/3 protein complex	ECO:0000256	IEA	GO_REF:0000002	InterPro:IPR017383	6239	InterPro		C
UniProtKB	A0A3P6PCS5	arx-3	located_in	GO:0015629	actin cytoskeleton	ECO:0000256	IEA	GO_REF:0000002	InterPro:IPR017383	6239	InterPro		C
UniProtKB	Q9U1R7	arx-3	part_of	GO:0005885	Arp2/3 protein complex	ECO:0000256	IEA	GO_REF:0000002	InterPro:IPR017383	6239	InterPro		C
UniProtKB	Q9U1R7	arx-3	located_in	GO:0015629	actin cytoskeleton	ECO:0000256	IEA	GO_REF:0000002	InterPro:IPR017383	6239	InterPro		C
UniProtKB	Q07749	unc-60	located_in	GO:0015629	actin cytoskeleton	ECO:0000256	IEA	GO_REF:0000002	InterPro:IPR017904	6239	InterPro		C
UniProtKB	Q07750	unc-60	located_in	GO:0015629	actin cytoskeleton	ECO:0000256	IEA	GO_REF:0000002	InterPro:IPR017904	6239	InterPro		C
UniProtKB	Q21557	dlc-2	part_of	GO:0005875	microtubule associated complex	ECO:0000256	IEA	GO_REF:0000002	InterPro:IPR019763	6239	InterPro		C
UniProtKB	Q22799	dlc-1	part_of	GO:0005875	microtubule associated complex	ECO:0000256	IEA	GO_REF:0000002	InterPro:IPR019763	6239	InterPro		C
UniProtKB	Q4W503	mzt-1	part_of	GO:0000931	gamma-tubulin ring complex	ECO:0000256	IEA	GO_REF:0000002	InterPro:IPR022214	6239	InterPro		C
UniProtKB	A9UJN7	maph-1.2	located_in	GO:0005874	microtubule	ECO:0000256	IEA	GO_REF:0000002	InterPro:IPR026074	6239	InterPro		C
UniProtKB	P91859	maph-1.1	located_in	GO:0005874	microtubule	ECO:0000256	IEA	GO_REF:0000002	InterPro:IPR026074	6239	InterPro		C
UniProtKB	Q18494	maph-1.3	located_in	GO:0005874	microtubule	ECO:0000256	IEA	GO_REF:0000002	InterPro:IPR026074	6239	InterPro		C
UniProtKB	B6EU63	pals-37	located_in	GO:0005813	centrosome	ECO:0000256	IEA	GO_REF:0000002	InterPro:IPR026708	6239	InterPro		C
UniProtKB	B6EU63	pals-37	located_in	GO:0005874	microtubule	ECO:0000256	IEA	GO_REF:0000002	InterPro:IPR026708	6239	InterPro		C
UniProtKB	B6EU63	pals-37	located_in	GO:0000922	spindle pole	ECO:0000256	IEA	GO_REF:0000002	InterPro:IPR026708	6239	InterPro		C
UniProtKB	J7SEY3	pals-37	located_in	GO:0005813	centrosome	ECO:0000256	IEA	GO_REF:0000002	InterPro:IPR026708	6239	InterPro		C
UniProtKB	J7SEY3	pals-37	located_in	GO:0005874	microtubule	ECO:0000256	IEA	GO_REF:0000002	InterPro:IPR026708	6239	InterPro		C
UniProtKB	J7SEY3	pals-37	located_in	GO:0000922	spindle pole	ECO:0000256	IEA	GO_REF:0000002	InterPro:IPR026708	6239	InterPro		C
UniProtKB	G5EDV4	dhc-3	part_of	GO:0030286	dynein complex	ECO:0000256	IEA	GO_REF:0000002	InterPro:IPR026983	6239	InterPro		C
UniProtKB	P53489	arx-2	part_of	GO:0005885	Arp2/3 protein complex	ECO:0000256	IEA	GO_REF:0000002	InterPro:IPR027306	6239	InterPro		C
UniProtKB	P53489	arx-2	located_in	GO:0005856	cytoskeleton	ECO:0000256	IEA	GO_REF:0000002	InterPro:IPR027306	6239	InterPro		C
UniProtKB	H2KYL9	tnt-3	part_of	GO:0005861	troponin complex	ECO:0000256	IEA	GO_REF:0000002	InterPro:IPR027707	6239	InterPro		C
UniProtKB	K8ERV5	tnt-4	part_of	GO:0005861	troponin complex	ECO:0000256	IEA	GO_REF:0000002	InterPro:IPR027707	6239	InterPro		C
UniProtKB	Q7Z072	tnt-2	part_of	GO:0005861	troponin complex	ECO:0000256	IEA	GO_REF:0000002	InterPro:IPR027707	6239	InterPro		C
UniProtKB	Q9N3F1	dnc-6	part_of	GO:0005869	dynactin complex	ECO:0000256	IEA	GO_REF:0000002	InterPro:IPR027777	6239	InterPro		C
UniProtKB	Q09248	dnc-2	part_of	GO:0005869	dynactin complex	ECO:0000256	IEA	GO_REF:0000002	InterPro:IPR028133	6239	InterPro		C
UniProtKB	F5GUF0	wve-1	located_in	GO:0005856	cytoskeleton	ECO:0000256	IEA	GO_REF:0000002	InterPro:IPR028288	6239	InterPro		C
UniProtKB	Q9XVK6	wve-1	located_in	GO:0005856	cytoskeleton	ECO:0000256	IEA	GO_REF:0000002	InterPro:IPR028288	6239	InterPro		C
UniProtKB	G5ECP0	nphp-4	located_in	GO:0005856	cytoskeleton	ECO:0000256	IEA	GO_REF:0000002	InterPro:IPR029775	6239	InterPro		C
UniProtKB	A0A1I6CMB1	CELE_W02H5.2	located_in	GO:0015629	actin cytoskeleton	ECO:0000256	IEA	GO_REF:0000002	InterPro:IPR029982	6239	InterPro		C
UniProtKB	Q20007	CELE_F35A5.1	located_in	GO:0005883	neurofilament	ECO:0000256	IEA	GO_REF:0000002	InterPro:IPR033183	6239	InterPro		C
UniProtKB	Q19119	xbx-1	part_of	GO:0005868	cytoplasmic dynein complex	ECO:0000256	IEA	GO_REF:0000002	InterPro:IPR040045	6239	InterPro		C
UniProtKB	G5ECV5	CELE_F59G1.4	located_in	GO:0036064	ciliary basal body	ECO:0000256	IEA	GO_REF:0000002	InterPro:IPR040369	6239	InterPro		C
UniProtKB	Q07749	unc-60	is_active_in	GO:0015629	actin cytoskeleton	ECO:0000318	IBA	PMID:21873635	MGI:MGI:101757|MGI:MGI:1929270|PANTHER:PTN000227258|PomBase:SPAC20G4.06c|RGD:69285|SGD:S000003973|TAIR:locus:2131879|TAIR:locus:2156727|WB:WBGene00006794|dictyBase:DDB_G0272568|dictyBase:DDB_G0277833	6239	GO_Central		C
UniProtKB	Q07750	unc-60	is_active_in	GO:0015629	actin cytoskeleton	ECO:0000318	IBA	PMID:21873635	MGI:MGI:101757|MGI:MGI:1929270|PANTHER:PTN000227258|PomBase:SPAC20G4.06c|RGD:69285|SGD:S000003973|TAIR:locus:2131879|TAIR:locus:2156727|WB:WBGene00006794|dictyBase:DDB_G0272568|dictyBase:DDB_G0277833	6239	GO_Central		C
UniProtKB	A0A5E4LXR0	nmy-1	part_of	GO:0016460	myosin II complex	ECO:0000318	IBA	PMID:21873635	MGI:MGI:102643|MGI:MGI:107717|MGI:MGI:1930780|PANTHER:PTN005210253|PomBase:SPCC645.05c|RGD:62029|RGD:62030|SGD:S000001065|UniProtKB:P10587|UniProtKB:P12882|UniProtKB:P35579|UniProtKB:P35580|UniProtKB:Q7Z406|WB:WBGene00006789|dictyBase:DDB_G0286355	6239	GO_Central		C
UniProtKB	G5EBY3	nmy-2	part_of	GO:0016460	myosin II complex	ECO:0000318	IBA	PMID:21873635	MGI:MGI:102643|MGI:MGI:107717|MGI:MGI:1930780|PANTHER:PTN005210253|PomBase:SPCC645.05c|RGD:62029|RGD:62030|SGD:S000001065|UniProtKB:P10587|UniProtKB:P12882|UniProtKB:P35579|UniProtKB:P35580|UniProtKB:Q7Z406|WB:WBGene00006789|dictyBase:DDB_G0286355	6239	GO_Central		C
UniProtKB	O62244	myo-6	part_of	GO:0016460	myosin II complex	ECO:0000318	IBA	PMID:21873635	MGI:MGI:102643|MGI:MGI:107717|MGI:MGI:1930780|PANTHER:PTN005210253|PomBase:SPCC645.05c|RGD:62029|RGD:62030|SGD:S000001065|UniProtKB:P10587|UniProtKB:P12882|UniProtKB:P35579|UniProtKB:P35580|UniProtKB:Q7Z406|WB:WBGene00006789|dictyBase:DDB_G0286355	6239	GO_Central		C
UniProtKB	P02566	unc-54	part_of	GO:0016460	myosin II complex	ECO:0000318	IBA	PMID:21873635	MGI:MGI:102643|MGI:MGI:107717|MGI:MGI:1930780|PANTHER:PTN005210253|PomBase:SPCC645.05c|RGD:62029|RGD:62030|SGD:S000001065|UniProtKB:P10587|UniProtKB:P12882|UniProtKB:P35579|UniProtKB:P35580|UniProtKB:Q7Z406|WB:WBGene00006789|dictyBase:DDB_G0286355	6239	GO_Central		C
UniProtKB	P02567	myo-1	part_of	GO:0016460	myosin II complex	ECO:0000318	IBA	PMID:21873635	MGI:MGI:102643|MGI:MGI:107717|MGI:MGI:1930780|PANTHER:PTN005210253|PomBase:SPCC645.05c|RGD:62029|RGD:62030|SGD:S000001065|UniProtKB:P10587|UniProtKB:P12882|UniProtKB:P35579|UniProtKB:P35580|UniProtKB:Q7Z406|WB:WBGene00006789|dictyBase:DDB_G0286355	6239	GO_Central		C
UniProtKB	P12844	myo-3	part_of	GO:0016460	myosin II complex	ECO:0000318	IBA	PMID:21873635	MGI:MGI:102643|MGI:MGI:107717|MGI:MGI:1930780|PANTHER:PTN005210253|PomBase:SPCC645.05c|RGD:62029|RGD:62030|SGD:S000001065|UniProtKB:P10587|UniProtKB:P12882|UniProtKB:P35579|UniProtKB:P35580|UniProtKB:Q7Z406|WB:WBGene00006789|dictyBase:DDB_G0286355	6239	GO_Central		C
UniProtKB	P12845	myo-2	part_of	GO:0016460	myosin II complex	ECO:0000318	IBA	PMID:21873635	MGI:MGI:102643|MGI:MGI:107717|MGI:MGI:1930780|PANTHER:PTN005210253|PomBase:SPCC645.05c|RGD:62029|RGD:62030|SGD:S000001065|UniProtKB:P10587|UniProtKB:P12882|UniProtKB:P35579|UniProtKB:P35580|UniProtKB:Q7Z406|WB:WBGene00006789|dictyBase:DDB_G0286355	6239	GO_Central		C
UniProtKB	Q20641	nmy-1	part_of	GO:0016460	myosin II complex	ECO:0000318	IBA	PMID:21873635	MGI:MGI:102643|MGI:MGI:107717|MGI:MGI:1930780|PANTHER:PTN005210253|PomBase:SPCC645.05c|RGD:62029|RGD:62030|SGD:S000001065|UniProtKB:P10587|UniProtKB:P12882|UniProtKB:P35579|UniProtKB:P35580|UniProtKB:Q7Z406|WB:WBGene00006789|dictyBase:DDB_G0286355	6239	GO_Central		C
UniProtKB	Q21000	myo-5	part_of	GO:0016460	myosin II complex	ECO:0000318	IBA	PMID:21873635	MGI:MGI:102643|MGI:MGI:107717|MGI:MGI:1930780|PANTHER:PTN005210253|PomBase:SPCC645.05c|RGD:62029|RGD:62030|SGD:S000001065|UniProtKB:P10587|UniProtKB:P12882|UniProtKB:P35579|UniProtKB:P35580|UniProtKB:Q7Z406|WB:WBGene00006789|dictyBase:DDB_G0286355	6239	GO_Central		C
UniProtKB	Q5FC20	myo-6	part_of	GO:0016460	myosin II complex	ECO:0000318	IBA	PMID:21873635	MGI:MGI:102643|MGI:MGI:107717|MGI:MGI:1930780|PANTHER:PTN005210253|PomBase:SPCC645.05c|RGD:62029|RGD:62030|SGD:S000001065|UniProtKB:P10587|UniProtKB:P12882|UniProtKB:P35579|UniProtKB:P35580|UniProtKB:Q7Z406|WB:WBGene00006789|dictyBase:DDB_G0286355	6239	GO_Central		C
UniProtKB	Q9XWR0	nmy-3	part_of	GO:0016460	myosin II complex	ECO:0000318	IBA	PMID:21873635	MGI:MGI:102643|MGI:MGI:107717|MGI:MGI:1930780|PANTHER:PTN005210253|PomBase:SPCC645.05c|RGD:62029|RGD:62030|SGD:S000001065|UniProtKB:P10587|UniProtKB:P12882|UniProtKB:P35579|UniProtKB:P35580|UniProtKB:Q7Z406|WB:WBGene00006789|dictyBase:DDB_G0286355	6239	GO_Central		C
UniProtKB	Q95XD8	CELE_Y73B3B.1	is_active_in	GO:0005884	actin filament	ECO:0000318	IBA	PMID:21873635	MGI:MGI:104808|PANTHER:PTN000462453|UniProtKB:P13796	6239	GO_Central		C
UniProtKB	U4PBU8	plst-1	is_active_in	GO:0005884	actin filament	ECO:0000318	IBA	PMID:21873635	MGI:MGI:104808|PANTHER:PTN000462453|UniProtKB:P13796	6239	GO_Central		C
UniProtKB	U4PMA7	plst-1	is_active_in	GO:0005884	actin filament	ECO:0000318	IBA	PMID:21873635	MGI:MGI:104808|PANTHER:PTN000462453|UniProtKB:P13796	6239	GO_Central		C
UniProtKB	G5EEE6	kap-1	part_of	GO:0016939	kinesin II complex	ECO:0000318	IBA	PMID:21873635	MGI:MGI:107566|PANTHER:PTN000401088|UniProtKB:Q26626|UniProtKB:Q92845	6239	GO_Central		C
UniProtKB	H2KZP1	kap-1	part_of	GO:0016939	kinesin II complex	ECO:0000318	IBA	PMID:21873635	MGI:MGI:107566|PANTHER:PTN000401088|UniProtKB:Q26626|UniProtKB:Q92845	6239	GO_Central		C
UniProtKB	G5EEE6	kap-1	is_active_in	GO:0005930	axoneme	ECO:0000318	IBA	PMID:21873635	MGI:MGI:107566|PANTHER:PTN000401088|WB:WBGene00002182	6239	GO_Central		C
UniProtKB	H2KZP1	kap-1	is_active_in	GO:0005930	axoneme	ECO:0000318	IBA	PMID:21873635	MGI:MGI:107566|PANTHER:PTN000401088|WB:WBGene00002182	6239	GO_Central		C
UniProtKB	E2JKY8	dnc-1	is_active_in	GO:0035371	microtubule plus-end	ECO:0000318	IBA	PMID:21873635	MGI:MGI:107745|MGI:MGI:1313136|PANTHER:PTN000750989|PomBase:SPAC27D7.13c|PomBase:SPAC3C7.12|RGD:67404|SGD:S000000534|UniProtKB:Q14203|WB:WBGene00001017	6239	GO_Central		C
UniProtKB	E2JKZ0	dnc-1	is_active_in	GO:0035371	microtubule plus-end	ECO:0000318	IBA	PMID:21873635	MGI:MGI:107745|MGI:MGI:1313136|PANTHER:PTN000750989|PomBase:SPAC27D7.13c|PomBase:SPAC3C7.12|RGD:67404|SGD:S000000534|UniProtKB:Q14203|WB:WBGene00001017	6239	GO_Central		C
UniProtKB	L8E938	dnc-1	is_active_in	GO:0035371	microtubule plus-end	ECO:0000318	IBA	PMID:21873635	MGI:MGI:107745|MGI:MGI:1313136|PANTHER:PTN000750989|PomBase:SPAC27D7.13c|PomBase:SPAC3C7.12|RGD:67404|SGD:S000000534|UniProtKB:Q14203|WB:WBGene00001017	6239	GO_Central		C
UniProtKB	L8EC32	dnc-1	is_active_in	GO:0035371	microtubule plus-end	ECO:0000318	IBA	PMID:21873635	MGI:MGI:107745|MGI:MGI:1313136|PANTHER:PTN000750989|PomBase:SPAC27D7.13c|PomBase:SPAC3C7.12|RGD:67404|SGD:S000000534|UniProtKB:Q14203|WB:WBGene00001017	6239	GO_Central		C
UniProtKB	P34531	clip-1	is_active_in	GO:0035371	microtubule plus-end	ECO:0000318	IBA	PMID:21873635	MGI:MGI:107745|MGI:MGI:1313136|PANTHER:PTN000750989|PomBase:SPAC27D7.13c|PomBase:SPAC3C7.12|RGD:67404|SGD:S000000534|UniProtKB:Q14203|WB:WBGene00001017	6239	GO_Central		C
UniProtKB	Q23542	dnc-1	is_active_in	GO:0035371	microtubule plus-end	ECO:0000318	IBA	PMID:21873635	MGI:MGI:107745|MGI:MGI:1313136|PANTHER:PTN000750989|PomBase:SPAC27D7.13c|PomBase:SPAC3C7.12|RGD:67404|SGD:S000000534|UniProtKB:Q14203|WB:WBGene00001017	6239	GO_Central		C
UniProtKB	P45962	klp-3	is_active_in	GO:0015630	microtubule cytoskeleton	ECO:0000318	IBA	PMID:21873635	MGI:MGI:109202|PANTHER:PTN001947889|UniProtKB:Q0IMS9|UniProtKB:Q9BVG8	6239	GO_Central		C
UniProtKB	Q23124	klp-17	is_active_in	GO:0015630	microtubule cytoskeleton	ECO:0000318	IBA	PMID:21873635	MGI:MGI:109202|PANTHER:PTN001947889|UniProtKB:Q0IMS9|UniProtKB:Q9BVG8	6239	GO_Central		C
UniProtKB	A0A1N7SYN2	vab-10	colocalizes_with	GO:0005882	intermediate filament	ECO:0000318	IBA	PMID:21873635	MGI:MGI:109611|MGI:MGI:2386306|PANTHER:PTN002753757	6239	GO_Central		C
UniProtKB	A0A1N7SYN7	vab-10	colocalizes_with	GO:0005882	intermediate filament	ECO:0000318	IBA	PMID:21873635	MGI:MGI:109611|MGI:MGI:2386306|PANTHER:PTN002753757	6239	GO_Central		C
UniProtKB	A0A1N7SYN9	vab-10	colocalizes_with	GO:0005882	intermediate filament	ECO:0000318	IBA	PMID:21873635	MGI:MGI:109611|MGI:MGI:2386306|PANTHER:PTN002753757	6239	GO_Central		C
UniProtKB	A0A1N7SYP3	vab-10	colocalizes_with	GO:0005882	intermediate filament	ECO:0000318	IBA	PMID:21873635	MGI:MGI:109611|MGI:MGI:2386306|PANTHER:PTN002753757	6239	GO_Central		C
UniProtKB	A0A1N7SYQ0	vab-10	colocalizes_with	GO:0005882	intermediate filament	ECO:0000318	IBA	PMID:21873635	MGI:MGI:109611|MGI:MGI:2386306|PANTHER:PTN002753757	6239	GO_Central		C
UniProtKB	A0A1N7SYR7	vab-10	colocalizes_with	GO:0005882	intermediate filament	ECO:0000318	IBA	PMID:21873635	MGI:MGI:109611|MGI:MGI:2386306|PANTHER:PTN002753757	6239	GO_Central		C
UniProtKB	G5ECG8	vab-10	colocalizes_with	GO:0005882	intermediate filament	ECO:0000318	IBA	PMID:21873635	MGI:MGI:109611|MGI:MGI:2386306|PANTHER:PTN002753757	6239	GO_Central		C
UniProtKB	G5ECP9	vab-10	colocalizes_with	GO:0005882	intermediate filament	ECO:0000318	IBA	PMID:21873635	MGI:MGI:109611|MGI:MGI:2386306|PANTHER:PTN002753757	6239	GO_Central		C
UniProtKB	G5EDD3	vab-10	colocalizes_with	GO:0005882	intermediate filament	ECO:0000318	IBA	PMID:21873635	MGI:MGI:109611|MGI:MGI:2386306|PANTHER:PTN002753757	6239	GO_Central		C
UniProtKB	G5EEC4	vab-10	colocalizes_with	GO:0005882	intermediate filament	ECO:0000318	IBA	PMID:21873635	MGI:MGI:109611|MGI:MGI:2386306|PANTHER:PTN002753757	6239	GO_Central		C
UniProtKB	G5EFD1	vab-10	colocalizes_with	GO:0005882	intermediate filament	ECO:0000318	IBA	PMID:21873635	MGI:MGI:109611|MGI:MGI:2386306|PANTHER:PTN002753757	6239	GO_Central		C
UniProtKB	G5EFK7	vab-10	colocalizes_with	GO:0005882	intermediate filament	ECO:0000318	IBA	PMID:21873635	MGI:MGI:109611|MGI:MGI:2386306|PANTHER:PTN002753757	6239	GO_Central		C
UniProtKB	G5EFM4	vab-10	colocalizes_with	GO:0005882	intermediate filament	ECO:0000318	IBA	PMID:21873635	MGI:MGI:109611|MGI:MGI:2386306|PANTHER:PTN002753757	6239	GO_Central		C
UniProtKB	G5EFW2	vab-10	colocalizes_with	GO:0005882	intermediate filament	ECO:0000318	IBA	PMID:21873635	MGI:MGI:109611|MGI:MGI:2386306|PANTHER:PTN002753757	6239	GO_Central		C
UniProtKB	P46873	osm-3	is_active_in	GO:0005815	microtubule organizing center	ECO:0000318	IBA	PMID:21873635	MGI:MGI:1098229|PANTHER:PTN001189892|WB:WBGene00003884|ZFIN:ZDB-GENE-080724-12	6239	GO_Central		C
UniProtKB	A8DYR7	ift-81	is_active_in	GO:0005813	centrosome	ECO:0000318	IBA	PMID:21873635	MGI:MGI:1098597|PANTHER:PTN000785381	6239	GO_Central		C
UniProtKB	Q19240	unc-115	is_active_in	GO:0015629	actin cytoskeleton	ECO:0000318	IBA	PMID:21873635	MGI:MGI:1194500|PANTHER:PTN001198097|UniProtKB:O14639|UniProtKB:O94929|UniProtKB:Q08495|UniProtKB:Q6H8Q1	6239	GO_Central		C
UniProtKB	Q95QM5	unc-115	is_active_in	GO:0015629	actin cytoskeleton	ECO:0000318	IBA	PMID:21873635	MGI:MGI:1194500|PANTHER:PTN001198097|UniProtKB:O14639|UniProtKB:O94929|UniProtKB:Q08495|UniProtKB:Q6H8Q1	6239	GO_Central		C
UniProtKB	O02100	hop-1	is_active_in	GO:0035253	ciliary rootlet	ECO:0000318	IBA	PMID:21873635	MGI:MGI:1202717|PANTHER:PTN000024431	6239	GO_Central		C
UniProtKB	P52166	sel-12	is_active_in	GO:0035253	ciliary rootlet	ECO:0000318	IBA	PMID:21873635	MGI:MGI:1202717|PANTHER:PTN000024431	6239	GO_Central		C
UniProtKB	Q01608	spe-4	is_active_in	GO:0035253	ciliary rootlet	ECO:0000318	IBA	PMID:21873635	MGI:MGI:1202717|PANTHER:PTN000024431	6239	GO_Central		C
UniProtKB	Q9NEZ7	bbs-1	is_active_in	GO:0005813	centrosome	ECO:0000318	IBA	PMID:21873635	MGI:MGI:1277215|PANTHER:PTN000466746|UniProtKB:Q8NFJ9	6239	GO_Central		C
UniProtKB	A9UJN7	maph-1.2	is_active_in	GO:0005874	microtubule	ECO:0000318	IBA	PMID:21873635	MGI:MGI:1306776|PANTHER:PTN000353807|RGD:3043|UniProtKB:Q66K74	6239	GO_Central		C
UniProtKB	P91859	maph-1.1	is_active_in	GO:0005874	microtubule	ECO:0000318	IBA	PMID:21873635	MGI:MGI:1306776|PANTHER:PTN000353807|RGD:3043|UniProtKB:Q66K74	6239	GO_Central		C
UniProtKB	Q18494	maph-1.3	is_active_in	GO:0005874	microtubule	ECO:0000318	IBA	PMID:21873635	MGI:MGI:1306776|PANTHER:PTN000353807|RGD:3043|UniProtKB:Q66K74	6239	GO_Central		C
UniProtKB	Q21641	CELE_R02E12.4	is_active_in	GO:0015630	microtubule cytoskeleton	ECO:0000318	IBA	PMID:21873635	MGI:MGI:1333819|MGI:MGI:1346335|PANTHER:PTN000462267	6239	GO_Central		C
UniProtKB	Q9N3F1	dnc-6	part_of	GO:0005869	dynactin complex	ECO:0000318	IBA	PMID:21873635	MGI:MGI:1343154|PANTHER:PTN000317267|WB:WBGene00021827	6239	GO_Central		C
UniProtKB	P30644	R08D7.5	is_active_in	GO:0005813	centrosome	ECO:0000318	IBA	PMID:21873635	MGI:MGI:1347085|MGI:MGI:1347086|PANTHER:PTN000549683|RGD:620247|UniProtKB:P41208|UniProtKB:Q12798|UniProtKB:Q8I272|dictyBase:DDB_G0288427	6239	GO_Central		C
UniProtKB	P30644	R08D7.5	is_active_in	GO:0005814	centriole	ECO:0000318	IBA	PMID:21873635	MGI:MGI:1347085|MGI:MGI:2677454|PANTHER:PTN000549683|UniProtKB:P41208|UniProtKB:Q12798	6239	GO_Central		C
UniProtKB	G5EE23	CELE_F10G8.8	is_active_in	GO:0015629	actin cytoskeleton	ECO:0000318	IBA	PMID:21873635	MGI:MGI:1349410|PANTHER:PTN000425526|RGD:619947|UniProtKB:Q6WCQ1|UniProtKB:Q9H2D6	6239	GO_Central		C
UniProtKB	G5EG76	CELE_F10G8.8	is_active_in	GO:0015629	actin cytoskeleton	ECO:0000318	IBA	PMID:21873635	MGI:MGI:1349410|PANTHER:PTN000425526|RGD:619947|UniProtKB:Q6WCQ1|UniProtKB:Q9H2D6	6239	GO_Central		C
UniProtKB	H2KYK4	tmd-2	is_active_in	GO:0005856	cytoskeleton	ECO:0000318	IBA	PMID:21873635	MGI:MGI:1355285|MGI:MGI:1355315|MGI:MGI:98775|PANTHER:PTN000096563|UniProtKB:A0A0G2K0D3|UniProtKB:E1BTG2|UniProtKB:P28289|UniProtKB:Q0VAK6|UniProtKB:Q6P5Q4|UniProtKB:Q9NZQ9|WB:WBGene00006823	6239	GO_Central		C
UniProtKB	O01479	unc-94	is_active_in	GO:0005856	cytoskeleton	ECO:0000318	IBA	PMID:21873635	MGI:MGI:1355285|MGI:MGI:1355315|MGI:MGI:98775|PANTHER:PTN000096563|UniProtKB:A0A0G2K0D3|UniProtKB:E1BTG2|UniProtKB:P28289|UniProtKB:Q0VAK6|UniProtKB:Q6P5Q4|UniProtKB:Q9NZQ9|WB:WBGene00006823	6239	GO_Central		C
UniProtKB	Q8I7M7	tmd-2	is_active_in	GO:0005856	cytoskeleton	ECO:0000318	IBA	PMID:21873635	MGI:MGI:1355285|MGI:MGI:1355315|MGI:MGI:98775|PANTHER:PTN000096563|UniProtKB:A0A0G2K0D3|UniProtKB:E1BTG2|UniProtKB:P28289|UniProtKB:Q0VAK6|UniProtKB:Q6P5Q4|UniProtKB:Q9NZQ9|WB:WBGene00006823	6239	GO_Central		C
UniProtKB	H2KYV3	C18B2.5	is_active_in	GO:0015630	microtubule cytoskeleton	ECO:0000318	IBA	PMID:21873635	MGI:MGI:1858916|PANTHER:PTN000430171|SGD:S000000595|SGD:S000002626|SGD:S000003837|UniProtKB:Q8IYM1|UniProtKB:Q9UHD8	6239	GO_Central		C
UniProtKB	Q18076	C18B2.5	is_active_in	GO:0015630	microtubule cytoskeleton	ECO:0000318	IBA	PMID:21873635	MGI:MGI:1858916|PANTHER:PTN000430171|SGD:S000000595|SGD:S000002626|SGD:S000003837|UniProtKB:Q8IYM1|UniProtKB:Q9UHD8	6239	GO_Central		C
UniProtKB	Q25AR8	unc-61	is_active_in	GO:0015630	microtubule cytoskeleton	ECO:0000318	IBA	PMID:21873635	MGI:MGI:1858916|PANTHER:PTN000430171|SGD:S000000595|SGD:S000002626|SGD:S000003837|UniProtKB:Q8IYM1|UniProtKB:Q9UHD8	6239	GO_Central		C
UniProtKB	Q8I4C9	unc-61	is_active_in	GO:0015630	microtubule cytoskeleton	ECO:0000318	IBA	PMID:21873635	MGI:MGI:1858916|PANTHER:PTN000430171|SGD:S000000595|SGD:S000002626|SGD:S000003837|UniProtKB:Q8IYM1|UniProtKB:Q9UHD8	6239	GO_Central		C
UniProtKB	Q9U277	unc-61	is_active_in	GO:0015630	microtubule cytoskeleton	ECO:0000318	IBA	PMID:21873635	MGI:MGI:1858916|PANTHER:PTN000430171|SGD:S000000595|SGD:S000002626|SGD:S000003837|UniProtKB:Q8IYM1|UniProtKB:Q9UHD8	6239	GO_Central		C
UniProtKB	Q9U334	unc-59	is_active_in	GO:0015630	microtubule cytoskeleton	ECO:0000318	IBA	PMID:21873635	MGI:MGI:1858916|PANTHER:PTN000430171|SGD:S000000595|SGD:S000002626|SGD:S000003837|UniProtKB:Q8IYM1|UniProtKB:Q9UHD8	6239	GO_Central		C
UniProtKB	W6SBL9	ceph-41	is_active_in	GO:0036064	ciliary basal body	ECO:0000318	IBA	PMID:21873635	MGI:MGI:1891414|PANTHER:PTN002893044|UniProtKB:Q581R0|UniProtKB:Q9BYV8	6239	GO_Central		C
UniProtKB	Q20329	CELE_F42C5.9	part_of	GO:0005869	dynactin complex	ECO:0000318	IBA	PMID:21873635	MGI:MGI:1891654|PANTHER:PTN000233665|WB:WBGene00016793	6239	GO_Central		C
UniProtKB	Q9GYR2	arp-11	part_of	GO:0005869	dynactin complex	ECO:0000318	IBA	PMID:21873635	MGI:MGI:1891654|PANTHER:PTN000233665|WB:WBGene00016793	6239	GO_Central		C
UniProtKB	Q19119	xbx-1	is_active_in	GO:0005930	axoneme	ECO:0000318	IBA	PMID:21873635	MGI:MGI:1913996|PANTHER:PTN000326085|WB:WBGene00006960	6239	GO_Central		C
UniProtKB	O45717	nud-2	is_active_in	GO:0005813	centrosome	ECO:0000318	IBA	PMID:21873635	MGI:MGI:1914453|MGI:MGI:1932915|PANTHER:PTN000100519|RGD:621235|UniProtKB:Q9NXR1	6239	GO_Central		C
UniProtKB	A0A2C9C2L6	ift-74	is_active_in	GO:0005813	centrosome	ECO:0000318	IBA	PMID:21873635	MGI:MGI:1914944|PANTHER:PTN000777865	6239	GO_Central		C
UniProtKB	A0A2C9C2S9	ift-74	is_active_in	GO:0005813	centrosome	ECO:0000318	IBA	PMID:21873635	MGI:MGI:1914944|PANTHER:PTN000777865	6239	GO_Central		C
UniProtKB	G5EGF0	che-2	is_active_in	GO:0005813	centrosome	ECO:0000318	IBA	PMID:21873635	MGI:MGI:1915509|PANTHER:PTN000645840	6239	GO_Central		C
UniProtKB	Q8TA52	ift-20	is_active_in	GO:0005813	centrosome	ECO:0000318	IBA	PMID:21873635	MGI:MGI:1915585|PANTHER:PTN001278112|UniProtKB:Q8IY31	6239	GO_Central		C
UniProtKB	O45487	elp-1	colocalizes_with	GO:0072686	mitotic spindle	ECO:0000318	IBA	PMID:21873635	MGI:MGI:1915769|PANTHER:PTN001010531|UniProtKB:O95834	6239	GO_Central		C
UniProtKB	P91870	spd-2	is_active_in	GO:0000242	pericentriolar material	ECO:0000318	IBA	PMID:21873635	MGI:MGI:1918049|PANTHER:PTN001815654|WB:WBGene00004953	6239	GO_Central		C
UniProtKB	Q9XW70	osm-12	is_active_in	GO:0005930	axoneme	ECO:0000318	IBA	PMID:21873635	MGI:MGI:1918742|PANTHER:PTN000412421	6239	GO_Central		C
UniProtKB	Q9XW70	osm-12	is_active_in	GO:0036064	ciliary basal body	ECO:0000318	IBA	PMID:21873635	MGI:MGI:1918742|PANTHER:PTN000412421|WB:WBGene00003892	6239	GO_Central		C
UniProtKB	Q18263	wdr-60	part_of	GO:0005868	cytoplasmic dynein complex	ECO:0000318	IBA	PMID:21873635	MGI:MGI:1919070|PANTHER:PTN000278083|UniProtKB:Q8WVS4|UniProtKB:Q96EX3	6239	GO_Central		C
UniProtKB	Q9XWW8	efhc-1	is_active_in	GO:0005930	axoneme	ECO:0000318	IBA	PMID:21873635	MGI:MGI:1919127|PANTHER:PTN000250050|UniProtKB:Q8LKK4	6239	GO_Central		C
UniProtKB	Q21626	bbs-5	is_active_in	GO:0036064	ciliary basal body	ECO:0000318	IBA	PMID:21873635	MGI:MGI:1919819|PANTHER:PTN000482504|WB:WBGene00010974	6239	GO_Central		C
UniProtKB	P91127	tppp-1	colocalizes_with	GO:0005874	microtubule	ECO:0000318	IBA	PMID:21873635	MGI:MGI:1920198|PANTHER:PTN000309419|UniProtKB:O94811	6239	GO_Central		C
UniProtKB	A0A061AD47	tag-273	is_active_in	GO:0015629	actin cytoskeleton	ECO:0000318	IBA	PMID:21873635	MGI:MGI:1920992|PANTHER:PTN001197687|UniProtKB:Q9UHB6|dictyBase:DDB_G0279415|dictyBase:DDB_G0287507	6239	GO_Central		C
UniProtKB	A0A061AE99	tag-273	is_active_in	GO:0015629	actin cytoskeleton	ECO:0000318	IBA	PMID:21873635	MGI:MGI:1920992|PANTHER:PTN001197687|UniProtKB:Q9UHB6|dictyBase:DDB_G0279415|dictyBase:DDB_G0287507	6239	GO_Central		C
UniProtKB	H2L2L0	tag-273	is_active_in	GO:0015629	actin cytoskeleton	ECO:0000318	IBA	PMID:21873635	MGI:MGI:1920992|PANTHER:PTN001197687|UniProtKB:Q9UHB6|dictyBase:DDB_G0279415|dictyBase:DDB_G0287507	6239	GO_Central		C
UniProtKB	H2L2L1	tag-273	is_active_in	GO:0015629	actin cytoskeleton	ECO:0000318	IBA	PMID:21873635	MGI:MGI:1920992|PANTHER:PTN001197687|UniProtKB:Q9UHB6|dictyBase:DDB_G0279415|dictyBase:DDB_G0287507	6239	GO_Central		C
UniProtKB	O18221	tag-273	is_active_in	GO:0015629	actin cytoskeleton	ECO:0000318	IBA	PMID:21873635	MGI:MGI:1920992|PANTHER:PTN001197687|UniProtKB:Q9UHB6|dictyBase:DDB_G0279415|dictyBase:DDB_G0287507	6239	GO_Central		C
UniProtKB	Q86CZ7	tag-273	is_active_in	GO:0015629	actin cytoskeleton	ECO:0000318	IBA	PMID:21873635	MGI:MGI:1920992|PANTHER:PTN001197687|UniProtKB:Q9UHB6|dictyBase:DDB_G0279415|dictyBase:DDB_G0287507	6239	GO_Central		C
UniProtKB	Q93833	che-13	is_active_in	GO:0005813	centrosome	ECO:0000318	IBA	PMID:21873635	MGI:MGI:1921166|PANTHER:PTN000410691	6239	GO_Central		C
UniProtKB	Q17595	dyf-11	is_active_in	GO:0005813	centrosome	ECO:0000318	IBA	PMID:21873635	MGI:MGI:1921269|PANTHER:PTN000773545	6239	GO_Central		C
UniProtKB	Q17595	dyf-11	is_active_in	GO:0036064	ciliary basal body	ECO:0000318	IBA	PMID:21873635	MGI:MGI:1921269|PANTHER:PTN000773545|WB:WBGene00001127	6239	GO_Central		C
UniProtKB	Q17595	dyf-11	is_active_in	GO:0005930	axoneme	ECO:0000318	IBA	PMID:21873635	MGI:MGI:1921269|PANTHER:PTN000773545|WB:WBGene00001127	6239	GO_Central		C
UniProtKB	G4SJU0	CELE_T15B12.1	is_active_in	GO:0005815	microtubule organizing center	ECO:0000318	IBA	PMID:21873635	MGI:MGI:1921642|PANTHER:PTN001141409	6239	GO_Central		C
UniProtKB	G4SJU0	CELE_T15B12.1	part_of	GO:0031941	filamentous actin	ECO:0000318	IBA	PMID:21873635	MGI:MGI:1921642|PANTHER:PTN001141409	6239	GO_Central		C
UniProtKB	G5ECW3	ehbp-1	is_active_in	GO:0005815	microtubule organizing center	ECO:0000318	IBA	PMID:21873635	MGI:MGI:1921642|PANTHER:PTN001141409	6239	GO_Central		C
UniProtKB	G5ECW3	ehbp-1	part_of	GO:0031941	filamentous actin	ECO:0000318	IBA	PMID:21873635	MGI:MGI:1921642|PANTHER:PTN001141409	6239	GO_Central		C
UniProtKB	G5ECY7	CELE_T15B12.1	is_active_in	GO:0005815	microtubule organizing center	ECO:0000318	IBA	PMID:21873635	MGI:MGI:1921642|PANTHER:PTN001141409	6239	GO_Central		C
UniProtKB	G5ECY7	CELE_T15B12.1	part_of	GO:0031941	filamentous actin	ECO:0000318	IBA	PMID:21873635	MGI:MGI:1921642|PANTHER:PTN001141409	6239	GO_Central		C
UniProtKB	Q18859	ifta-1	is_active_in	GO:0005930	axoneme	ECO:0000318	IBA	PMID:21873635	MGI:MGI:1921932|PANTHER:PTN001047024|WB:WBGene00016935	6239	GO_Central		C
UniProtKB	Q9XWN2	dyf-19	is_active_in	GO:0005814	centriole	ECO:0000318	IBA	PMID:21873635	MGI:MGI:1922033|PANTHER:PTN002134454|UniProtKB:Q8TES7	6239	GO_Central		C
UniProtKB	Q95YA5	dyla-1	is_active_in	GO:0005930	axoneme	ECO:0000318	IBA	PMID:21873635	MGI:MGI:1922813|PANTHER:PTN000323885|UniProtKB:O14645|UniProtKB:Q57VS8	6239	GO_Central		C
UniProtKB	Q0G838	dyf-6	is_active_in	GO:0005813	centrosome	ECO:0000318	IBA	PMID:21873635	MGI:MGI:1923818|PANTHER:PTN000332669	6239	GO_Central		C
UniProtKB	Q6I6D4	dyf-3	is_active_in	GO:0005813	centrosome	ECO:0000318	IBA	PMID:21873635	MGI:MGI:1924029|PANTHER:PTN000489125	6239	GO_Central		C
UniProtKB	O45379	arl-3	is_active_in	GO:0015630	microtubule cytoskeleton	ECO:0000318	IBA	PMID:21873635	MGI:MGI:1929699|PANTHER:PTN002904794|UniProtKB:P36404|UniProtKB:P36405|WB:WBGene00001358	6239	GO_Central		C
UniProtKB	Q19705	evl-20	is_active_in	GO:0015630	microtubule cytoskeleton	ECO:0000318	IBA	PMID:21873635	MGI:MGI:1929699|PANTHER:PTN002904794|UniProtKB:P36404|UniProtKB:P36405|WB:WBGene00001358	6239	GO_Central		C
UniProtKB	Q9GRZ0	ebp-3	is_active_in	GO:0035371	microtubule plus-end	ECO:0000318	IBA	PMID:21873635	MGI:MGI:2140967|MGI:MGI:891995|PANTHER:PTN000065701|PomBase:SPAC18G6.15|SGD:S000000818|WB:WBGene00012156|WB:WBGene00013344	6239	GO_Central		C
UniProtKB	Q9GRZ1	ebp-1	is_active_in	GO:0035371	microtubule plus-end	ECO:0000318	IBA	PMID:21873635	MGI:MGI:2140967|MGI:MGI:891995|PANTHER:PTN000065701|PomBase:SPAC18G6.15|SGD:S000000818|WB:WBGene00012156|WB:WBGene00013344	6239	GO_Central		C
UniProtKB	Q9XXA2	ebp-2	is_active_in	GO:0035371	microtubule plus-end	ECO:0000318	IBA	PMID:21873635	MGI:MGI:2140967|MGI:MGI:891995|PANTHER:PTN000065701|PomBase:SPAC18G6.15|SGD:S000000818|WB:WBGene00012156|WB:WBGene00013344	6239	GO_Central		C
UniProtKB	P90757	che-11	is_active_in	GO:0005930	axoneme	ECO:0000318	IBA	PMID:21873635	MGI:MGI:2146906|PANTHER:PTN000404360	6239	GO_Central		C
UniProtKB	Q22830	osm-1	is_active_in	GO:0005930	axoneme	ECO:0000318	IBA	PMID:21873635	MGI:MGI:2146906|PANTHER:PTN000404360	6239	GO_Central		C
UniProtKB	P90757	che-11	is_active_in	GO:0036064	ciliary basal body	ECO:0000318	IBA	PMID:21873635	MGI:MGI:2146906|PANTHER:PTN000404360|UniProtKB:Q96RY7	6239	GO_Central		C
UniProtKB	Q22830	osm-1	is_active_in	GO:0036064	ciliary basal body	ECO:0000318	IBA	PMID:21873635	MGI:MGI:2146906|PANTHER:PTN000404360|UniProtKB:Q96RY7	6239	GO_Central		C
UniProtKB	G5EDF6	osm-6	is_active_in	GO:0005814	centriole	ECO:0000318	IBA	PMID:21873635	MGI:MGI:2387217|PANTHER:PTN000311746	6239	GO_Central		C
UniProtKB	H2KYW1	nab-1	is_active_in	GO:0015629	actin cytoskeleton	ECO:0000318	IBA	PMID:21873635	MGI:MGI:2387581|MGI:MGI:2442401|PANTHER:PTN000414425|RGD:632280|RGD:632281|WB:WBGene00003516	6239	GO_Central		C
UniProtKB	H2KYW2	nab-1	is_active_in	GO:0015629	actin cytoskeleton	ECO:0000318	IBA	PMID:21873635	MGI:MGI:2387581|MGI:MGI:2442401|PANTHER:PTN000414425|RGD:632280|RGD:632281|WB:WBGene00003516	6239	GO_Central		C
UniProtKB	H2KYW3	nab-1	is_active_in	GO:0015629	actin cytoskeleton	ECO:0000318	IBA	PMID:21873635	MGI:MGI:2387581|MGI:MGI:2442401|PANTHER:PTN000414425|RGD:632280|RGD:632281|WB:WBGene00003516	6239	GO_Central		C
UniProtKB	Q5R3Y6	nab-1	is_active_in	GO:0015629	actin cytoskeleton	ECO:0000318	IBA	PMID:21873635	MGI:MGI:2387581|MGI:MGI:2442401|PANTHER:PTN000414425|RGD:632280|RGD:632281|WB:WBGene00003516	6239	GO_Central		C
UniProtKB	Q95Q64	nab-1	is_active_in	GO:0015629	actin cytoskeleton	ECO:0000318	IBA	PMID:21873635	MGI:MGI:2387581|MGI:MGI:2442401|PANTHER:PTN000414425|RGD:632280|RGD:632281|WB:WBGene00003516	6239	GO_Central		C
UniProtKB	Q18452	maph-9	is_active_in	GO:0000235	astral microtubule	ECO:0000318	IBA	PMID:21873635	MGI:MGI:2442208|PANTHER:PTN002308204|UniProtKB:Q49MG5	6239	GO_Central		C
UniProtKB	P81299	cdc-14	is_active_in	GO:1902636	kinociliary basal body	ECO:0000318	IBA	PMID:21873635	MGI:MGI:2442676|PANTHER:PTN001155233	6239	GO_Central		C
UniProtKB	F3Y5P4	grdn-1	is_active_in	GO:0005813	centrosome	ECO:0000318	IBA	PMID:21873635	MGI:MGI:2443554|PANTHER:PTN000436622|UniProtKB:A6NC98|UniProtKB:Q96ED9|WB:WBGene00006997|ZFIN:ZDB-GENE-040426-1636	6239	GO_Central		C
UniProtKB	O17119	CELE_M151.2	is_active_in	GO:0005813	centrosome	ECO:0000318	IBA	PMID:21873635	MGI:MGI:2443554|PANTHER:PTN000436622|UniProtKB:A6NC98|UniProtKB:Q96ED9|WB:WBGene00006997|ZFIN:ZDB-GENE-040426-1636	6239	GO_Central		C
UniProtKB	Q23529	zyg-12	is_active_in	GO:0005813	centrosome	ECO:0000318	IBA	PMID:21873635	MGI:MGI:2443554|PANTHER:PTN000436622|UniProtKB:A6NC98|UniProtKB:Q96ED9|WB:WBGene00006997|ZFIN:ZDB-GENE-040426-1636	6239	GO_Central		C
UniProtKB	A0A3P6PB36	CELE_K09E2.2	is_active_in	GO:0005930	axoneme	ECO:0000318	IBA	PMID:21873635	MGI:MGI:2444480|PANTHER:PTN000467967|UniProtKB:Q57ZZ4	6239	GO_Central		C
UniProtKB	Q21393	CELE_K09E2.2	is_active_in	GO:0005930	axoneme	ECO:0000318	IBA	PMID:21873635	MGI:MGI:2444480|PANTHER:PTN000467967|UniProtKB:Q57ZZ4	6239	GO_Central		C
UniProtKB	Q95QT8	dyf-13	is_active_in	GO:0036064	ciliary basal body	ECO:0000318	IBA	PMID:21873635	MGI:MGI:2444853|PANTHER:PTN000381369|UniProtKB:Q57ZL2	6239	GO_Central		C
UniProtKB	B6EU63	pals-37	is_active_in	GO:0000922	spindle pole	ECO:0000318	IBA	PMID:21873635	MGI:MGI:2681832|PANTHER:PTN001091588|UniProtKB:Q1MSJ5	6239	GO_Central		C
UniProtKB	J7SEY3	pals-37	is_active_in	GO:0000922	spindle pole	ECO:0000318	IBA	PMID:21873635	MGI:MGI:2681832|PANTHER:PTN001091588|UniProtKB:Q1MSJ5	6239	GO_Central		C
UniProtKB	A0A1C3NSH3	CELE_M04F3.5	is_active_in	GO:0015629	actin cytoskeleton	ECO:0000318	IBA	PMID:21873635	MGI:MGI:3039591|PANTHER:PTN004481656|UniProtKB:O43312	6239	GO_Central		C
UniProtKB	Q95Y95	CELE_M04F3.5	is_active_in	GO:0015629	actin cytoskeleton	ECO:0000318	IBA	PMID:21873635	MGI:MGI:3039591|PANTHER:PTN004481656|UniProtKB:O43312	6239	GO_Central		C
UniProtKB	Q9GRZ0	ebp-3	is_active_in	GO:0005815	microtubule organizing center	ECO:0000318	IBA	PMID:21873635	MGI:MGI:891995|PANTHER:PTN000065701|PomBase:SPAC18G6.15|TAIR:locus:2100417|TAIR:locus:2154149|UniProtKB:Q15691|WB:WBGene00012156|WB:WBGene00013344|dictyBase:DDB_G0283607	6239	GO_Central		C
UniProtKB	Q9GRZ1	ebp-1	is_active_in	GO:0005815	microtubule organizing center	ECO:0000318	IBA	PMID:21873635	MGI:MGI:891995|PANTHER:PTN000065701|PomBase:SPAC18G6.15|TAIR:locus:2100417|TAIR:locus:2154149|UniProtKB:Q15691|WB:WBGene00012156|WB:WBGene00013344|dictyBase:DDB_G0283607	6239	GO_Central		C
UniProtKB	Q9XXA2	ebp-2	is_active_in	GO:0005815	microtubule organizing center	ECO:0000318	IBA	PMID:21873635	MGI:MGI:891995|PANTHER:PTN000065701|PomBase:SPAC18G6.15|TAIR:locus:2100417|TAIR:locus:2154149|UniProtKB:Q15691|WB:WBGene00012156|WB:WBGene00013344|dictyBase:DDB_G0283607	6239	GO_Central		C
UniProtKB	G5EBP4	frm-1	is_active_in	GO:0005856	cytoskeleton	ECO:0000318	IBA	PMID:21873635	MGI:MGI:95401|PANTHER:PTN001150527|UniProtKB:P11171	6239	GO_Central		C
UniProtKB	G5EEG8	frm-1	is_active_in	GO:0005856	cytoskeleton	ECO:0000318	IBA	PMID:21873635	MGI:MGI:95401|PANTHER:PTN001150527|UniProtKB:P11171	6239	GO_Central		C
UniProtKB	G5EEP9	frm-1	is_active_in	GO:0005856	cytoskeleton	ECO:0000318	IBA	PMID:21873635	MGI:MGI:95401|PANTHER:PTN001150527|UniProtKB:P11171	6239	GO_Central		C
UniProtKB	G5EFD6	frm-1	is_active_in	GO:0005856	cytoskeleton	ECO:0000318	IBA	PMID:21873635	MGI:MGI:95401|PANTHER:PTN001150527|UniProtKB:P11171	6239	GO_Central		C
UniProtKB	H2KYZ6	frm-4	is_active_in	GO:0005856	cytoskeleton	ECO:0000318	IBA	PMID:21873635	MGI:MGI:95401|PANTHER:PTN001150527|UniProtKB:P11171	6239	GO_Central		C
UniProtKB	H2KYZ7	frm-4	is_active_in	GO:0005856	cytoskeleton	ECO:0000318	IBA	PMID:21873635	MGI:MGI:95401|PANTHER:PTN001150527|UniProtKB:P11171	6239	GO_Central		C
UniProtKB	H2KZV9	frm-2	is_active_in	GO:0005856	cytoskeleton	ECO:0000318	IBA	PMID:21873635	MGI:MGI:95401|PANTHER:PTN001150527|UniProtKB:P11171	6239	GO_Central		C
UniProtKB	Q95Q79	frm-4	is_active_in	GO:0005856	cytoskeleton	ECO:0000318	IBA	PMID:21873635	MGI:MGI:95401|PANTHER:PTN001150527|UniProtKB:P11171	6239	GO_Central		C
UniProtKB	Q9GP93	frm-2	is_active_in	GO:0005856	cytoskeleton	ECO:0000318	IBA	PMID:21873635	MGI:MGI:95401|PANTHER:PTN001150527|UniProtKB:P11171	6239	GO_Central		C
UniProtKB	Q20007	CELE_F35A5.1	enables	GO:0005200	structural constituent of cytoskeleton	ECO:0000318	IBA	PMID:21873635	MGI:MGI:97309|PANTHER:PTN004618478|RGD:3159|UniProtKB:P12036	6239	GO_Central		F
UniProtKB	O62422	crp-1	is_active_in	GO:0005856	cytoskeleton	ECO:0000318	IBA	PMID:21873635	MGI:MGI:97845|PANTHER:PTN001530052|UniProtKB:I3LVS7|UniProtKB:M0R5T4|UniProtKB:P15153|UniProtKB:P60763|UniProtKB:P63000|UniProtKB:Q92730	6239	GO_Central		C
UniProtKB	Q03206	ced-10	is_active_in	GO:0005856	cytoskeleton	ECO:0000318	IBA	PMID:21873635	MGI:MGI:97845|PANTHER:PTN001530052|UniProtKB:I3LVS7|UniProtKB:M0R5T4|UniProtKB:P15153|UniProtKB:P60763|UniProtKB:P63000|UniProtKB:Q92730	6239	GO_Central		C
UniProtKB	Q22038	rho-1	is_active_in	GO:0005856	cytoskeleton	ECO:0000318	IBA	PMID:21873635	MGI:MGI:97845|PANTHER:PTN001530052|UniProtKB:I3LVS7|UniProtKB:M0R5T4|UniProtKB:P15153|UniProtKB:P60763|UniProtKB:P63000|UniProtKB:Q92730	6239	GO_Central		C
UniProtKB	Q94124	rac-2	is_active_in	GO:0005856	cytoskeleton	ECO:0000318	IBA	PMID:21873635	MGI:MGI:97845|PANTHER:PTN001530052|UniProtKB:I3LVS7|UniProtKB:M0R5T4|UniProtKB:P15153|UniProtKB:P60763|UniProtKB:P63000|UniProtKB:Q92730	6239	GO_Central		C
UniProtKB	Q9BL44	CELE_Y71H2AM.12	is_active_in	GO:0005856	cytoskeleton	ECO:0000318	IBA	PMID:21873635	MGI:MGI:97845|PANTHER:PTN001530052|UniProtKB:I3LVS7|UniProtKB:M0R5T4|UniProtKB:P15153|UniProtKB:P60763|UniProtKB:P63000|UniProtKB:Q92730	6239	GO_Central		C
UniProtKB	E0AHA7	unc-70	is_active_in	GO:0030864	cortical actin cytoskeleton	ECO:0000318	IBA	PMID:21873635	MGI:MGI:98385|MGI:MGI:98386|MGI:MGI:98388|PANTHER:PTN001566526|PomBase:SPAC15A10.08|RGD:3947|UniProtKB:O15020|UniProtKB:P05094|UniProtKB:Q9H254	6239	GO_Central		C
UniProtKB	G4S034	spc-1	is_active_in	GO:0030864	cortical actin cytoskeleton	ECO:0000318	IBA	PMID:21873635	MGI:MGI:98385|MGI:MGI:98386|MGI:MGI:98388|PANTHER:PTN001566526|PomBase:SPAC15A10.08|RGD:3947|UniProtKB:O15020|UniProtKB:P05094|UniProtKB:Q9H254	6239	GO_Central		C
UniProtKB	G5EG85	unc-70	is_active_in	GO:0030864	cortical actin cytoskeleton	ECO:0000318	IBA	PMID:21873635	MGI:MGI:98385|MGI:MGI:98386|MGI:MGI:98388|PANTHER:PTN001566526|PomBase:SPAC15A10.08|RGD:3947|UniProtKB:O15020|UniProtKB:P05094|UniProtKB:Q9H254	6239	GO_Central		C
UniProtKB	H2L2C8	atn-1	is_active_in	GO:0030864	cortical actin cytoskeleton	ECO:0000318	IBA	PMID:21873635	MGI:MGI:98385|MGI:MGI:98386|MGI:MGI:98388|PANTHER:PTN001566526|PomBase:SPAC15A10.08|RGD:3947|UniProtKB:O15020|UniProtKB:P05094|UniProtKB:Q9H254	6239	GO_Central		C
UniProtKB	H2L2C9	atn-1	is_active_in	GO:0030864	cortical actin cytoskeleton	ECO:0000318	IBA	PMID:21873635	MGI:MGI:98385|MGI:MGI:98386|MGI:MGI:98388|PANTHER:PTN001566526|PomBase:SPAC15A10.08|RGD:3947|UniProtKB:O15020|UniProtKB:P05094|UniProtKB:Q9H254	6239	GO_Central		C
UniProtKB	P34316	C07A9.5	is_active_in	GO:0030864	cortical actin cytoskeleton	ECO:0000318	IBA	PMID:21873635	MGI:MGI:98385|MGI:MGI:98386|MGI:MGI:98388|PANTHER:PTN001566526|PomBase:SPAC15A10.08|RGD:3947|UniProtKB:O15020|UniProtKB:P05094|UniProtKB:Q9H254	6239	GO_Central		C
UniProtKB	P34367	C50C3.2/C50C3.3	is_active_in	GO:0030864	cortical actin cytoskeleton	ECO:0000318	IBA	PMID:21873635	MGI:MGI:98385|MGI:MGI:98386|MGI:MGI:98388|PANTHER:PTN001566526|PomBase:SPAC15A10.08|RGD:3947|UniProtKB:O15020|UniProtKB:P05094|UniProtKB:Q9H254	6239	GO_Central		C
UniProtKB	Q21408	spc-1	is_active_in	GO:0030864	cortical actin cytoskeleton	ECO:0000318	IBA	PMID:21873635	MGI:MGI:98385|MGI:MGI:98386|MGI:MGI:98388|PANTHER:PTN001566526|PomBase:SPAC15A10.08|RGD:3947|UniProtKB:O15020|UniProtKB:P05094|UniProtKB:Q9H254	6239	GO_Central		C
UniProtKB	Q23158	atn-1	is_active_in	GO:0030864	cortical actin cytoskeleton	ECO:0000318	IBA	PMID:21873635	MGI:MGI:98385|MGI:MGI:98386|MGI:MGI:98388|PANTHER:PTN001566526|PomBase:SPAC15A10.08|RGD:3947|UniProtKB:O15020|UniProtKB:P05094|UniProtKB:Q9H254	6239	GO_Central		C
UniProtKB	Q9U9J8	unc-70	is_active_in	GO:0030864	cortical actin cytoskeleton	ECO:0000318	IBA	PMID:21873635	MGI:MGI:98385|MGI:MGI:98386|MGI:MGI:98388|PANTHER:PTN001566526|PomBase:SPAC15A10.08|RGD:3947|UniProtKB:O15020|UniProtKB:P05094|UniProtKB:Q9H254	6239	GO_Central		C
UniProtKB	Q9XVU8	atn-1	is_active_in	GO:0030864	cortical actin cytoskeleton	ECO:0000318	IBA	PMID:21873635	MGI:MGI:98385|MGI:MGI:98386|MGI:MGI:98388|PANTHER:PTN001566526|PomBase:SPAC15A10.08|RGD:3947|UniProtKB:O15020|UniProtKB:P05094|UniProtKB:Q9H254	6239	GO_Central		C
UniProtKB	S6FN00	unc-70	is_active_in	GO:0030864	cortical actin cytoskeleton	ECO:0000318	IBA	PMID:21873635	MGI:MGI:98385|MGI:MGI:98386|MGI:MGI:98388|PANTHER:PTN001566526|PomBase:SPAC15A10.08|RGD:3947|UniProtKB:O15020|UniProtKB:P05094|UniProtKB:Q9H254	6239	GO_Central		C
UniProtKB	Q18917	dylt-2	part_of	GO:0005868	cytoplasmic dynein complex	ECO:0000318	IBA	PMID:21873635	MGI:MGI:98642|PANTHER:PTN000478852|RGD:1549755|UniProtKB:P51808|UniProtKB:P63171|UniProtKB:P63172|UniProtKB:Q8WW35	6239	GO_Central		C
UniProtKB	Q19416	dylt-1	part_of	GO:0005868	cytoplasmic dynein complex	ECO:0000318	IBA	PMID:21873635	MGI:MGI:98642|PANTHER:PTN000478852|RGD:1549755|UniProtKB:P51808|UniProtKB:P63171|UniProtKB:P63172|UniProtKB:Q8WW35	6239	GO_Central		C
UniProtKB	Q22226	dylt-3	part_of	GO:0005868	cytoplasmic dynein complex	ECO:0000318	IBA	PMID:21873635	MGI:MGI:98642|PANTHER:PTN000478852|RGD:1549755|UniProtKB:P51808|UniProtKB:P63171|UniProtKB:P63172|UniProtKB:Q8WW35	6239	GO_Central		C
UniProtKB	G5ED37	osm-5	is_active_in	GO:0005814	centriole	ECO:0000318	IBA	PMID:21873635	MGI:MGI:98715|PANTHER:PTN000555524|UniProtKB:Q13099	6239	GO_Central		C
UniProtKB	G5ED37	osm-5	is_active_in	GO:0036064	ciliary basal body	ECO:0000318	IBA	PMID:21873635	MGI:MGI:98715|PANTHER:PTN000555524|UniProtKB:Q13099|WB:WBGene00003885|ZFIN:ZDB-GENE-030131-574	6239	GO_Central		C
UniProtKB	P19826	deb-1	is_active_in	GO:0005856	cytoskeleton	ECO:0000318	IBA	PMID:21873635	MGI:MGI:98927|PANTHER:PTN005285701|RGD:1311217|UniProtKB:P12003|WB:WBGene00000942|dictyBase:DDB_G0281499	6239	GO_Central		C
UniProtKB	Q9GRZ0	ebp-3	is_active_in	GO:0051233	spindle midzone	ECO:0000318	IBA	PMID:21873635	PANTHER:PTN000065701|PomBase:SPAC18G6.15|SGD:S000000818	6239	GO_Central		C
UniProtKB	Q9GRZ1	ebp-1	is_active_in	GO:0051233	spindle midzone	ECO:0000318	IBA	PMID:21873635	PANTHER:PTN000065701|PomBase:SPAC18G6.15|SGD:S000000818	6239	GO_Central		C
UniProtKB	Q9XXA2	ebp-2	is_active_in	GO:0051233	spindle midzone	ECO:0000318	IBA	PMID:21873635	PANTHER:PTN000065701|PomBase:SPAC18G6.15|SGD:S000000818	6239	GO_Central		C
UniProtKB	Q9GRZ0	ebp-3	is_active_in	GO:0005881	cytoplasmic microtubule	ECO:0000318	IBA	PMID:21873635	PANTHER:PTN000065701|PomBase:SPAC18G6.15|SGD:S000000818|TAIR:locus:2100417|TAIR:locus:2154149|UniProtKB:Q15691|UniProtKB:Q9UPY8|WB:WBGene00013344|dictyBase:DDB_G0283607	6239	GO_Central		C
UniProtKB	Q9GRZ1	ebp-1	is_active_in	GO:0005881	cytoplasmic microtubule	ECO:0000318	IBA	PMID:21873635	PANTHER:PTN000065701|PomBase:SPAC18G6.15|SGD:S000000818|TAIR:locus:2100417|TAIR:locus:2154149|UniProtKB:Q15691|UniProtKB:Q9UPY8|WB:WBGene00013344|dictyBase:DDB_G0283607	6239	GO_Central		C
UniProtKB	Q9XXA2	ebp-2	is_active_in	GO:0005881	cytoplasmic microtubule	ECO:0000318	IBA	PMID:21873635	PANTHER:PTN000065701|PomBase:SPAC18G6.15|SGD:S000000818|TAIR:locus:2100417|TAIR:locus:2154149|UniProtKB:Q15691|UniProtKB:Q9UPY8|WB:WBGene00013344|dictyBase:DDB_G0283607	6239	GO_Central		C
UniProtKB	Q19020	dhc-1	is_active_in	GO:0005881	cytoplasmic microtubule	ECO:0000318	IBA	PMID:21873635	PANTHER:PTN000072732|PomBase:SPAC1093.06c|SGD:S000001762	6239	GO_Central		C
UniProtKB	Q19020	dhc-1	part_of	GO:0005868	cytoplasmic dynein complex	ECO:0000318	IBA	PMID:21873635	PANTHER:PTN000072732|SGD:S000001762|UniProtKB:P45444|UniProtKB:Q14204|dictyBase:DDB_G0276355	6239	GO_Central		C
UniProtKB	G5EDV4	dhc-3	part_of	GO:0036156	inner dynein arm	ECO:0000318	IBA	PMID:21873635	PANTHER:PTN000072879|UniProtKB:Q8WXX0|UniProtKB:Q9P2D7	6239	GO_Central		C
UniProtKB	A0A3P6PCS5	arx-3	part_of	GO:0005885	Arp2/3 protein complex	ECO:0000318	IBA	PMID:21873635	PANTHER:PTN000076207|PomBase:SPBC14C8.06|SGD:S000000438|UniProtKB:O15143|dictyBase:DDB_G0277825	6239	GO_Central		C
UniProtKB	Q9U1R7	arx-3	part_of	GO:0005885	Arp2/3 protein complex	ECO:0000318	IBA	PMID:21873635	PANTHER:PTN000076207|PomBase:SPBC14C8.06|SGD:S000000438|UniProtKB:O15143|dictyBase:DDB_G0277825	6239	GO_Central		C
UniProtKB	O45717	nud-2	part_of	GO:0005871	kinesin complex	ECO:0000318	IBA	PMID:21873635	PANTHER:PTN000100519|RGD:621235	6239	GO_Central		C
UniProtKB	G5EDY8	drp-1	is_active_in	GO:0005874	microtubule	ECO:0000318	IBA	PMID:21873635	PANTHER:PTN000170013|TAIR:locus:2165805|UniProtKB:P50570|WB:WBGene00001130	6239	GO_Central		C
UniProtKB	P39055	dyn-1	is_active_in	GO:0005874	microtubule	ECO:0000318	IBA	PMID:21873635	PANTHER:PTN000170013|TAIR:locus:2165805|UniProtKB:P50570|WB:WBGene00001130	6239	GO_Central		C
UniProtKB	Q18965	eat-3	is_active_in	GO:0005874	microtubule	ECO:0000318	IBA	PMID:21873635	PANTHER:PTN000170013|TAIR:locus:2165805|UniProtKB:P50570|WB:WBGene00001130	6239	GO_Central		C
UniProtKB	Q8WQC9	drp-1	is_active_in	GO:0005874	microtubule	ECO:0000318	IBA	PMID:21873635	PANTHER:PTN000170013|TAIR:locus:2165805|UniProtKB:P50570|WB:WBGene00001130	6239	GO_Central		C
UniProtKB	Q18510	arl-6	is_active_in	GO:0005930	axoneme	ECO:0000318	IBA	PMID:21873635	PANTHER:PTN000196179|UniProtKB:Q0IIM2|WB:WBGene00000193	6239	GO_Central		C
UniProtKB	P53489	arx-2	part_of	GO:0005885	Arp2/3 protein complex	ECO:0000318	IBA	PMID:21873635	PANTHER:PTN000233596|PomBase:SPAC11H11.06|SGD:S000002187|UniProtKB:P61160|dictyBase:DDB_G0272106	6239	GO_Central		C
UniProtKB	Q9N4I0	arx-1	part_of	GO:0005885	Arp2/3 protein complex	ECO:0000318	IBA	PMID:21873635	PANTHER:PTN000233796|PomBase:SPAC630.03|SGD:S000003826|UniProtKB:P61158|dictyBase:DDB_G0283755	6239	GO_Central		C
UniProtKB	Q8WTM6	arx-4	part_of	GO:0005885	Arp2/3 protein complex	ECO:0000318	IBA	PMID:21873635	PANTHER:PTN000248611|PomBase:SPAC6F6.10c|SGD:S000005318|TAIR:locus:505006160|UniProtKB:O15144|dictyBase:DDB_G0282813	6239	GO_Central		C
UniProtKB	Q8WTM6	arx-4	enables	GO:0005200	structural constituent of cytoskeleton	ECO:0000318	IBA	PMID:21873635	PANTHER:PTN000248611|UniProtKB:O15144	6239	GO_Central		F
UniProtKB	Q9XWW8	efhc-1	is_active_in	GO:0072686	mitotic spindle	ECO:0000318	IBA	PMID:21873635	PANTHER:PTN000250050|UniProtKB:Q5JVL4	6239	GO_Central		C
UniProtKB	Q9XWV3	arx-5	part_of	GO:0005885	Arp2/3 protein complex	ECO:0000318	IBA	PMID:21873635	PANTHER:PTN000273425|PomBase:SPBC1778.08c|SGD:S000004362|UniProtKB:O15145|dictyBase:DDB_G0292804	6239	GO_Central		C
UniProtKB	Q86D25	C54C6.6	is_active_in	GO:0036064	ciliary basal body	ECO:0000318	IBA	PMID:21873635	PANTHER:PTN000279032|UniProtKB:A0CDD4|UniProtKB:Q9Y6A4	6239	GO_Central		C
UniProtKB	Q21227	2022-04-01	colocalizes_with	GO:0005881	cytoplasmic microtubule	ECO:0000318	IBA	PMID:21873635	PANTHER:PTN000288612|UniProtKB:O95996	6239	GO_Central		C
UniProtKB	A4F325	CELE_T08D2.8	colocalizes_with	GO:0035371	microtubule plus-end	ECO:0000318	IBA	PMID:21873635	PANTHER:PTN000288762|UniProtKB:Q14008	6239	GO_Central		C
UniProtKB	G5EEM5	zyg-9	colocalizes_with	GO:0035371	microtubule plus-end	ECO:0000318	IBA	PMID:21873635	PANTHER:PTN000288762|UniProtKB:Q14008	6239	GO_Central		C
UniProtKB	Q9N4J7	CELE_F54A3.2	colocalizes_with	GO:0035371	microtubule plus-end	ECO:0000318	IBA	PMID:21873635	PANTHER:PTN000288762|UniProtKB:Q14008	6239	GO_Central		C
UniProtKB	A4F325	CELE_T08D2.8	is_active_in	GO:0000922	spindle pole	ECO:0000318	IBA	PMID:21873635	PANTHER:PTN000288762|UniProtKB:Q14008|WB:WBGene00006994|dictyBase:DDB_G0268616	6239	GO_Central		C
UniProtKB	G5EEM5	zyg-9	is_active_in	GO:0000922	spindle pole	ECO:0000318	IBA	PMID:21873635	PANTHER:PTN000288762|UniProtKB:Q14008|WB:WBGene00006994|dictyBase:DDB_G0268616	6239	GO_Central		C
UniProtKB	Q9N4J7	CELE_F54A3.2	is_active_in	GO:0000922	spindle pole	ECO:0000318	IBA	PMID:21873635	PANTHER:PTN000288762|UniProtKB:Q14008|WB:WBGene00006994|dictyBase:DDB_G0268616	6239	GO_Central		C
UniProtKB	O61861	arx-7	part_of	GO:0005885	Arp2/3 protein complex	ECO:0000318	IBA	PMID:21873635	PANTHER:PTN000291131|PomBase:SPAC17G8.04c|SGD:S000001324|UniProtKB:O15511|dictyBase:DDB_G0288319	6239	GO_Central		C
UniProtKB	P91167	C46H11.3	part_of	GO:0005885	Arp2/3 protein complex	ECO:0000318	IBA	PMID:21873635	PANTHER:PTN000291131|PomBase:SPAC17G8.04c|SGD:S000001324|UniProtKB:O15511|dictyBase:DDB_G0288319	6239	GO_Central		C
UniProtKB	G5ED39	2022-09-01	is_active_in	GO:0072686	mitotic spindle	ECO:0000318	IBA	PMID:21873635	PANTHER:PTN000300670|PomBase:SPCC5E4.04|WB:WBGene00004775	6239	GO_Central		C
UniProtKB	Q23491	CELE_ZK430.5	is_active_in	GO:0072686	mitotic spindle	ECO:0000318	IBA	PMID:21873635	PANTHER:PTN000300670|PomBase:SPCC5E4.04|WB:WBGene00004775	6239	GO_Central		C
UniProtKB	G5ED39	2022-09-01	is_active_in	GO:0005813	centrosome	ECO:0000318	IBA	PMID:21873635	PANTHER:PTN000300670|UniProtKB:Q14674|WB:WBGene00004775	6239	GO_Central		C
UniProtKB	Q23491	CELE_ZK430.5	is_active_in	GO:0005813	centrosome	ECO:0000318	IBA	PMID:21873635	PANTHER:PTN000300670|UniProtKB:Q14674|WB:WBGene00004775	6239	GO_Central		C
UniProtKB	Q9N4I1	dnc-5	part_of	GO:0005869	dynactin complex	ECO:0000318	IBA	PMID:21873635	PANTHER:PTN000316684|UniProtKB:Q5B358|WB:WBGene00022118	6239	GO_Central		C
UniProtKB	Q19119	xbx-1	part_of	GO:0005868	cytoplasmic dynein complex	ECO:0000318	IBA	PMID:21873635	PANTHER:PTN000326085|UniProtKB:Q8TCX1	6239	GO_Central		C
UniProtKB	Q19119	xbx-1	is_active_in	GO:0036064	ciliary basal body	ECO:0000318	IBA	PMID:21873635	PANTHER:PTN000326085|UniProtKB:Q8TCX1|WB:WBGene00006960	6239	GO_Central		C
UniProtKB	Q09248	dnc-2	part_of	GO:0005869	dynactin complex	ECO:0000318	IBA	PMID:21873635	PANTHER:PTN000394123|PomBase:SPCC11E10.03|RGD:1303182|SGD:S000004908|UniProtKB:Q13561|WB:WBGene00001018	6239	GO_Central		C
UniProtKB	Q8MNT0	lim-8	is_active_in	GO:0001725	stress fiber	ECO:0000318	IBA	PMID:21873635	PANTHER:PTN000399552|UniProtKB:Q9UPQ0	6239	GO_Central		C
UniProtKB	Q95QI2	lim-8	is_active_in	GO:0001725	stress fiber	ECO:0000318	IBA	PMID:21873635	PANTHER:PTN000399552|UniProtKB:Q9UPQ0	6239	GO_Central		C
UniProtKB	Q95QI3	lim-8	is_active_in	GO:0001725	stress fiber	ECO:0000318	IBA	PMID:21873635	PANTHER:PTN000399552|UniProtKB:Q9UPQ0	6239	GO_Central		C
UniProtKB	B2D6P1	rmd-2	is_active_in	GO:0097431	mitotic spindle pole	ECO:0000318	IBA	PMID:21873635	PANTHER:PTN000411873|UniProtKB:Q96DB5|UniProtKB:Q96LZ7|UniProtKB:Q96TC7|WB:WBGene00011501	6239	GO_Central		C
UniProtKB	B2D6P1	rmd-2	is_active_in	GO:0005876	spindle microtubule	ECO:0000318	IBA	PMID:21873635	PANTHER:PTN000411873|UniProtKB:Q96DB5|UniProtKB:Q96LZ7|UniProtKB:Q96TC7|WB:WBGene00011501	6239	GO_Central		C
UniProtKB	O62216	CELE_F33H2.6	is_active_in	GO:0097431	mitotic spindle pole	ECO:0000318	IBA	PMID:21873635	PANTHER:PTN000411873|UniProtKB:Q96DB5|UniProtKB:Q96LZ7|UniProtKB:Q96TC7|WB:WBGene00011501	6239	GO_Central		C
UniProtKB	O62216	CELE_F33H2.6	is_active_in	GO:0005876	spindle microtubule	ECO:0000318	IBA	PMID:21873635	PANTHER:PTN000411873|UniProtKB:Q96DB5|UniProtKB:Q96LZ7|UniProtKB:Q96TC7|WB:WBGene00011501	6239	GO_Central		C
UniProtKB	P34560	rmd-1	is_active_in	GO:0097431	mitotic spindle pole	ECO:0000318	IBA	PMID:21873635	PANTHER:PTN000411873|UniProtKB:Q96DB5|UniProtKB:Q96LZ7|UniProtKB:Q96TC7|WB:WBGene00011501	6239	GO_Central		C
UniProtKB	P34560	rmd-1	is_active_in	GO:0005876	spindle microtubule	ECO:0000318	IBA	PMID:21873635	PANTHER:PTN000411873|UniProtKB:Q96DB5|UniProtKB:Q96LZ7|UniProtKB:Q96TC7|WB:WBGene00011501	6239	GO_Central		C
UniProtKB	P90762	rmd-2	is_active_in	GO:0097431	mitotic spindle pole	ECO:0000318	IBA	PMID:21873635	PANTHER:PTN000411873|UniProtKB:Q96DB5|UniProtKB:Q96LZ7|UniProtKB:Q96TC7|WB:WBGene00011501	6239	GO_Central		C
UniProtKB	P90762	rmd-2	is_active_in	GO:0005876	spindle microtubule	ECO:0000318	IBA	PMID:21873635	PANTHER:PTN000411873|UniProtKB:Q96DB5|UniProtKB:Q96LZ7|UniProtKB:Q96TC7|WB:WBGene00011501	6239	GO_Central		C
UniProtKB	P91061	C16C8.18	is_active_in	GO:0097431	mitotic spindle pole	ECO:0000318	IBA	PMID:21873635	PANTHER:PTN000411873|UniProtKB:Q96DB5|UniProtKB:Q96LZ7|UniProtKB:Q96TC7|WB:WBGene00011501	6239	GO_Central		C
UniProtKB	P91061	C16C8.18	is_active_in	GO:0005876	spindle microtubule	ECO:0000318	IBA	PMID:21873635	PANTHER:PTN000411873|UniProtKB:Q96DB5|UniProtKB:Q96LZ7|UniProtKB:Q96TC7|WB:WBGene00011501	6239	GO_Central		C
UniProtKB	Q17510	rmd-3	is_active_in	GO:0097431	mitotic spindle pole	ECO:0000318	IBA	PMID:21873635	PANTHER:PTN000411873|UniProtKB:Q96DB5|UniProtKB:Q96LZ7|UniProtKB:Q96TC7|WB:WBGene00011501	6239	GO_Central		C
UniProtKB	Q17510	rmd-3	is_active_in	GO:0005876	spindle microtubule	ECO:0000318	IBA	PMID:21873635	PANTHER:PTN000411873|UniProtKB:Q96DB5|UniProtKB:Q96LZ7|UniProtKB:Q96TC7|WB:WBGene00011501	6239	GO_Central		C
UniProtKB	Q8MQB5	rmd-2	is_active_in	GO:0097431	mitotic spindle pole	ECO:0000318	IBA	PMID:21873635	PANTHER:PTN000411873|UniProtKB:Q96DB5|UniProtKB:Q96LZ7|UniProtKB:Q96TC7|WB:WBGene00011501	6239	GO_Central		C
UniProtKB	Q8MQB5	rmd-2	is_active_in	GO:0005876	spindle microtubule	ECO:0000318	IBA	PMID:21873635	PANTHER:PTN000411873|UniProtKB:Q96DB5|UniProtKB:Q96LZ7|UniProtKB:Q96TC7|WB:WBGene00011501	6239	GO_Central		C
UniProtKB	Q966G0	rmd-6	is_active_in	GO:0097431	mitotic spindle pole	ECO:0000318	IBA	PMID:21873635	PANTHER:PTN000411873|UniProtKB:Q96DB5|UniProtKB:Q96LZ7|UniProtKB:Q96TC7|WB:WBGene00011501	6239	GO_Central		C
UniProtKB	Q966G0	rmd-6	is_active_in	GO:0005876	spindle microtubule	ECO:0000318	IBA	PMID:21873635	PANTHER:PTN000411873|UniProtKB:Q96DB5|UniProtKB:Q96LZ7|UniProtKB:Q96TC7|WB:WBGene00011501	6239	GO_Central		C
UniProtKB	Q9XWK6	sup-35	is_active_in	GO:0097431	mitotic spindle pole	ECO:0000318	IBA	PMID:21873635	PANTHER:PTN000411873|UniProtKB:Q96DB5|UniProtKB:Q96LZ7|UniProtKB:Q96TC7|WB:WBGene00011501	6239	GO_Central		C
UniProtKB	Q9XWK6	sup-35	is_active_in	GO:0005876	spindle microtubule	ECO:0000318	IBA	PMID:21873635	PANTHER:PTN000411873|UniProtKB:Q96DB5|UniProtKB:Q96LZ7|UniProtKB:Q96TC7|WB:WBGene00011501	6239	GO_Central		C
UniProtKB	E2JKY8	dnc-1	part_of	GO:0005875	microtubule associated complex	ECO:0000318	IBA	PMID:21873635	PANTHER:PTN000431881|RGD:62038|UniProtKB:Q14203|WB:WBGene00001017	6239	GO_Central		C
UniProtKB	E2JKZ0	dnc-1	part_of	GO:0005875	microtubule associated complex	ECO:0000318	IBA	PMID:21873635	PANTHER:PTN000431881|RGD:62038|UniProtKB:Q14203|WB:WBGene00001017	6239	GO_Central		C
UniProtKB	L8E938	dnc-1	part_of	GO:0005875	microtubule associated complex	ECO:0000318	IBA	PMID:21873635	PANTHER:PTN000431881|RGD:62038|UniProtKB:Q14203|WB:WBGene00001017	6239	GO_Central		C
UniProtKB	L8EC32	dnc-1	part_of	GO:0005875	microtubule associated complex	ECO:0000318	IBA	PMID:21873635	PANTHER:PTN000431881|RGD:62038|UniProtKB:Q14203|WB:WBGene00001017	6239	GO_Central		C
UniProtKB	Q23542	dnc-1	part_of	GO:0005875	microtubule associated complex	ECO:0000318	IBA	PMID:21873635	PANTHER:PTN000431881|RGD:62038|UniProtKB:Q14203|WB:WBGene00001017	6239	GO_Central		C
UniProtKB	A0A0K3AWU9	cpn-2	is_active_in	GO:0005856	cytoskeleton	ECO:0000318	IBA	PMID:21873635	PANTHER:PTN000437496|UniProtKB:P51911|UniProtKB:Q15417|UniProtKB:Q99439|WB:WBGene00006819|ZFIN:ZDB-GENE-020802-2|dictyBase:DDB_G0267490	6239	GO_Central		C
UniProtKB	G5EFB5	cpn-1	is_active_in	GO:0005856	cytoskeleton	ECO:0000318	IBA	PMID:21873635	PANTHER:PTN000437496|UniProtKB:P51911|UniProtKB:Q15417|UniProtKB:Q99439|WB:WBGene00006819|ZFIN:ZDB-GENE-020802-2|dictyBase:DDB_G0267490	6239	GO_Central		C
UniProtKB	H2KZW0	clik-3	is_active_in	GO:0005856	cytoskeleton	ECO:0000318	IBA	PMID:21873635	PANTHER:PTN000437496|UniProtKB:P51911|UniProtKB:Q15417|UniProtKB:Q99439|WB:WBGene00006819|ZFIN:ZDB-GENE-020802-2|dictyBase:DDB_G0267490	6239	GO_Central		C
UniProtKB	H2KZW1	clik-3	is_active_in	GO:0005856	cytoskeleton	ECO:0000318	IBA	PMID:21873635	PANTHER:PTN000437496|UniProtKB:P51911|UniProtKB:Q15417|UniProtKB:Q99439|WB:WBGene00006819|ZFIN:ZDB-GENE-020802-2|dictyBase:DDB_G0267490	6239	GO_Central		C
UniProtKB	H2L0M6	clik-1	is_active_in	GO:0005856	cytoskeleton	ECO:0000318	IBA	PMID:21873635	PANTHER:PTN000437496|UniProtKB:P51911|UniProtKB:Q15417|UniProtKB:Q99439|WB:WBGene00006819|ZFIN:ZDB-GENE-020802-2|dictyBase:DDB_G0267490	6239	GO_Central		C
UniProtKB	O44788	cpn-2	is_active_in	GO:0005856	cytoskeleton	ECO:0000318	IBA	PMID:21873635	PANTHER:PTN000437496|UniProtKB:P51911|UniProtKB:Q15417|UniProtKB:Q99439|WB:WBGene00006819|ZFIN:ZDB-GENE-020802-2|dictyBase:DDB_G0267490	6239	GO_Central		C
UniProtKB	O61848	clik-3	is_active_in	GO:0005856	cytoskeleton	ECO:0000318	IBA	PMID:21873635	PANTHER:PTN000437496|UniProtKB:P51911|UniProtKB:Q15417|UniProtKB:Q99439|WB:WBGene00006819|ZFIN:ZDB-GENE-020802-2|dictyBase:DDB_G0267490	6239	GO_Central		C
UniProtKB	P37806	unc-87	is_active_in	GO:0005856	cytoskeleton	ECO:0000318	IBA	PMID:21873635	PANTHER:PTN000437496|UniProtKB:P51911|UniProtKB:Q15417|UniProtKB:Q99439|WB:WBGene00006819|ZFIN:ZDB-GENE-020802-2|dictyBase:DDB_G0267490	6239	GO_Central		C
UniProtKB	Q09936	C53C9.2	is_active_in	GO:0005856	cytoskeleton	ECO:0000318	IBA	PMID:21873635	PANTHER:PTN000437496|UniProtKB:P51911|UniProtKB:Q15417|UniProtKB:Q99439|WB:WBGene00006819|ZFIN:ZDB-GENE-020802-2|dictyBase:DDB_G0267490	6239	GO_Central		C
UniProtKB	Q23050	clik-1	is_active_in	GO:0005856	cytoskeleton	ECO:0000318	IBA	PMID:21873635	PANTHER:PTN000437496|UniProtKB:P51911|UniProtKB:Q15417|UniProtKB:Q99439|WB:WBGene00006819|ZFIN:ZDB-GENE-020802-2|dictyBase:DDB_G0267490	6239	GO_Central		C
UniProtKB	Q2MGE5	clik-3	is_active_in	GO:0005856	cytoskeleton	ECO:0000318	IBA	PMID:21873635	PANTHER:PTN000437496|UniProtKB:P51911|UniProtKB:Q15417|UniProtKB:Q99439|WB:WBGene00006819|ZFIN:ZDB-GENE-020802-2|dictyBase:DDB_G0267490	6239	GO_Central		C
UniProtKB	Q22866	lev-11	is_active_in	GO:0005884	actin filament	ECO:0000318	IBA	PMID:21873635	PANTHER:PTN000443979|PomBase:SPAC27F1.02c	6239	GO_Central		C
UniProtKB	Q27249	lev-11	is_active_in	GO:0005884	actin filament	ECO:0000318	IBA	PMID:21873635	PANTHER:PTN000443979|PomBase:SPAC27F1.02c	6239	GO_Central		C
UniProtKB	O61208	gip-1	is_active_in	GO:0000923	equatorial microtubule organizing center	ECO:0000318	IBA	PMID:21873635	PANTHER:PTN000447085|PomBase:SPBC211.06|PomBase:SPBC365.15|PomBase:SPBC428.20c|PomBase:SPCC4G3.19	6239	GO_Central		C
UniProtKB	Q8ITY3	gip-1	is_active_in	GO:0000923	equatorial microtubule organizing center	ECO:0000318	IBA	PMID:21873635	PANTHER:PTN000447085|PomBase:SPBC211.06|PomBase:SPBC365.15|PomBase:SPBC428.20c|PomBase:SPCC4G3.19	6239	GO_Central		C
UniProtKB	G5ED58	spd-1	is_active_in	GO:1990023	mitotic spindle midzone	ECO:0000318	IBA	PMID:21873635	PANTHER:PTN000448590|PomBase:SPAPB1A10.09|WB:WBGene00004952	6239	GO_Central		C
UniProtKB	Q9XTS1	CELE_F47G4.4	part_of	GO:0008352	katanin complex	ECO:0000318	IBA	PMID:21873635	PANTHER:PTN000457152|TAIR:locus:2008495|TAIR:locus:2150788|TAIR:locus:2154438|TAIR:locus:2202129|UniProtKB:Q9BVA0|WB:WBGene00009825|WB:WBGene00009826	6239	GO_Central		C
UniProtKB	Q9XTS3	CELE_F47G4.5	part_of	GO:0008352	katanin complex	ECO:0000318	IBA	PMID:21873635	PANTHER:PTN000457152|TAIR:locus:2008495|TAIR:locus:2150788|TAIR:locus:2154438|TAIR:locus:2202129|UniProtKB:Q9BVA0|WB:WBGene00009825|WB:WBGene00009826	6239	GO_Central		C
UniProtKB	O17939	aipl-1	is_active_in	GO:0030864	cortical actin cytoskeleton	ECO:0000318	IBA	PMID:21873635	PANTHER:PTN000458108|SGD:S000004698|dictyBase:DDB_G0278733	6239	GO_Central		C
UniProtKB	Q11176	unc-78	is_active_in	GO:0030864	cortical actin cytoskeleton	ECO:0000318	IBA	PMID:21873635	PANTHER:PTN000458108|SGD:S000004698|dictyBase:DDB_G0278733	6239	GO_Central		C
UniProtKB	Q95XD8	CELE_Y73B3B.1	is_active_in	GO:0032432	actin filament bundle	ECO:0000318	IBA	PMID:21873635	PANTHER:PTN000462453|SGD:S000002536|UniProtKB:P13796	6239	GO_Central		C
UniProtKB	U4PBU8	plst-1	is_active_in	GO:0032432	actin filament bundle	ECO:0000318	IBA	PMID:21873635	PANTHER:PTN000462453|SGD:S000002536|UniProtKB:P13796	6239	GO_Central		C
UniProtKB	U4PMA7	plst-1	is_active_in	GO:0032432	actin filament bundle	ECO:0000318	IBA	PMID:21873635	PANTHER:PTN000462453|SGD:S000002536|UniProtKB:P13796	6239	GO_Central		C
UniProtKB	Q9NEZ7	bbs-1	is_active_in	GO:0005930	axoneme	ECO:0000318	IBA	PMID:21873635	PANTHER:PTN000466746|WB:WBGene00000241	6239	GO_Central		C
UniProtKB	Q8I7G4	dyf-1	is_active_in	GO:0005879	axonemal microtubule	ECO:0000318	IBA	PMID:21873635	PANTHER:PTN000468090|WB:WBGene00001117|ZFIN:ZDB-GENE-070117-2066	6239	GO_Central		C
UniProtKB	H2KZC1	CELE_R07E4.1	is_active_in	GO:0005819	spindle	ECO:0000318	IBA	PMID:21873635	PANTHER:PTN000484755|UniProtKB:X4YX01	6239	GO_Central		C
UniProtKB	Q5WRT5	CELE_R07E4.1	is_active_in	GO:0005819	spindle	ECO:0000318	IBA	PMID:21873635	PANTHER:PTN000484755|UniProtKB:X4YX01	6239	GO_Central		C
UniProtKB	Q95XR1	tbca-1	is_active_in	GO:0015630	microtubule cytoskeleton	ECO:0000318	IBA	PMID:21873635	PANTHER:PTN000487182|UniProtKB:O75347	6239	GO_Central		C
UniProtKB	Q95Y36	cfap-36	is_active_in	GO:0005930	axoneme	ECO:0000318	IBA	PMID:21873635	PANTHER:PTN000488475|WB:WBGene00022435	6239	GO_Central		C
UniProtKB	P32744	cls-2	is_active_in	GO:0005881	cytoplasmic microtubule	ECO:0000318	IBA	PMID:21873635	PANTHER:PTN000490604|PomBase:SPAC3G9.12|UniProtKB:O75122|UniProtKB:Q7Z460	6239	GO_Central		C
UniProtKB	Q03609	cls-3	is_active_in	GO:0005881	cytoplasmic microtubule	ECO:0000318	IBA	PMID:21873635	PANTHER:PTN000490604|PomBase:SPAC3G9.12|UniProtKB:O75122|UniProtKB:Q7Z460	6239	GO_Central		C
UniProtKB	Q17423	che-12	is_active_in	GO:0005881	cytoplasmic microtubule	ECO:0000318	IBA	PMID:21873635	PANTHER:PTN000490604|PomBase:SPAC3G9.12|UniProtKB:O75122|UniProtKB:Q7Z460	6239	GO_Central		C
UniProtKB	Q95YF0	cls-1	is_active_in	GO:0005881	cytoplasmic microtubule	ECO:0000318	IBA	PMID:21873635	PANTHER:PTN000490604|PomBase:SPAC3G9.12|UniProtKB:O75122|UniProtKB:Q7Z460	6239	GO_Central		C
UniProtKB	P32744	cls-2	is_active_in	GO:0072686	mitotic spindle	ECO:0000318	IBA	PMID:21873635	PANTHER:PTN000490606|PomBase:SPAC3G9.12|SGD:S000000130|WB:WBGene00000549	6239	GO_Central		C
UniProtKB	Q03609	cls-3	is_active_in	GO:0072686	mitotic spindle	ECO:0000318	IBA	PMID:21873635	PANTHER:PTN000490606|PomBase:SPAC3G9.12|SGD:S000000130|WB:WBGene00000549	6239	GO_Central		C
UniProtKB	Q17423	che-12	is_active_in	GO:0072686	mitotic spindle	ECO:0000318	IBA	PMID:21873635	PANTHER:PTN000490606|PomBase:SPAC3G9.12|SGD:S000000130|WB:WBGene00000549	6239	GO_Central		C
UniProtKB	Q95YF0	cls-1	is_active_in	GO:0072686	mitotic spindle	ECO:0000318	IBA	PMID:21873635	PANTHER:PTN000490606|PomBase:SPAC3G9.12|SGD:S000000130|WB:WBGene00000549	6239	GO_Central		C
UniProtKB	P58798	arx-6	part_of	GO:0005885	Arp2/3 protein complex	ECO:0000318	IBA	PMID:21873635	PANTHER:PTN000505000|PomBase:SPAC6G9.07c|SGD:S000001496|UniProtKB:F4JUL9|UniProtKB:P59998|dictyBase:DDB_G0269102	6239	GO_Central		C
UniProtKB	P34348	rfs-1	is_active_in	GO:0005813	centrosome	ECO:0000318	IBA	PMID:21873635	PANTHER:PTN000534427|UniProtKB:O75771	6239	GO_Central		C
UniProtKB	Q17711	C06C3.3	is_active_in	GO:0005815	microtubule organizing center	ECO:0000318	IBA	PMID:21873635	PANTHER:PTN000543880|UniProtKB:Q9UHG0|dictyBase:DDB_G0277115	6239	GO_Central		C
UniProtKB	Q69Z08	rpi-1	is_active_in	GO:0005815	microtubule organizing center	ECO:0000318	IBA	PMID:21873635	PANTHER:PTN000543880|UniProtKB:Q9UHG0|dictyBase:DDB_G0277115	6239	GO_Central		C
UniProtKB	Q9XUK4	CELE_W07G1.1	is_active_in	GO:0005815	microtubule organizing center	ECO:0000318	IBA	PMID:21873635	PANTHER:PTN000543880|UniProtKB:Q9UHG0|dictyBase:DDB_G0277115	6239	GO_Central		C
UniProtKB	Q17711	C06C3.3	is_active_in	GO:0005874	microtubule	ECO:0000318	IBA	PMID:21873635	PANTHER:PTN000543880|WB:WBGene00012332|dictyBase:DDB_G0277115	6239	GO_Central		C
UniProtKB	Q69Z08	rpi-1	is_active_in	GO:0005874	microtubule	ECO:0000318	IBA	PMID:21873635	PANTHER:PTN000543880|WB:WBGene00012332|dictyBase:DDB_G0277115	6239	GO_Central		C
UniProtKB	Q9XUK4	CELE_W07G1.1	is_active_in	GO:0005874	microtubule	ECO:0000318	IBA	PMID:21873635	PANTHER:PTN000543880|WB:WBGene00012332|dictyBase:DDB_G0277115	6239	GO_Central		C
UniProtKB	Q23049	bbs-8	is_active_in	GO:0036064	ciliary basal body	ECO:0000318	IBA	PMID:21873635	PANTHER:PTN000555997|UniProtKB:Q8TAM2|WB:WBGene00000244	6239	GO_Central		C
UniProtKB	G5EFM0	mdf-1	is_active_in	GO:0072686	mitotic spindle	ECO:0000318	IBA	PMID:21873635	PANTHER:PTN000570834|UniProtKB:Q9Y6D9	6239	GO_Central		C
UniProtKB	H2KYI3	cyk-1	is_active_in	GO:0005884	actin filament	ECO:0000318	IBA	PMID:21873635	PANTHER:PTN000575131|WB:WBGene00019030	6239	GO_Central		C
UniProtKB	Q19479	inft-2	is_active_in	GO:0005884	actin filament	ECO:0000318	IBA	PMID:21873635	PANTHER:PTN000575131|WB:WBGene00019030	6239	GO_Central		C
UniProtKB	Q7JP75	cyk-1	is_active_in	GO:0005884	actin filament	ECO:0000318	IBA	PMID:21873635	PANTHER:PTN000575131|WB:WBGene00019030	6239	GO_Central		C
UniProtKB	Q9TYU9	exc-6	is_active_in	GO:0005884	actin filament	ECO:0000318	IBA	PMID:21873635	PANTHER:PTN000575131|WB:WBGene00019030	6239	GO_Central		C
UniProtKB	Q93156	znf-207	is_active_in	GO:1990047	spindle matrix	ECO:0000318	IBA	PMID:21873635	PANTHER:PTN000575875|UniProtKB:O43670	6239	GO_Central		C
UniProtKB	Q9U3S8	znf-207	is_active_in	GO:1990047	spindle matrix	ECO:0000318	IBA	PMID:21873635	PANTHER:PTN000575875|UniProtKB:O43670	6239	GO_Central		C
UniProtKB	P81299	cdc-14	is_active_in	GO:0072686	mitotic spindle	ECO:0000318	IBA	PMID:21873635	PANTHER:PTN000596949|PomBase:SPAC1782.09c|WB:WBGene00000383	6239	GO_Central		C
UniProtKB	P81299	cdc-14	is_active_in	GO:0005813	centrosome	ECO:0000318	IBA	PMID:21873635	PANTHER:PTN000596949|UniProtKB:Q9UNH5|WB:WBGene00000383|ZFIN:ZDB-GENE-040426-1214	6239	GO_Central		C
UniProtKB	P81299	cdc-14	is_active_in	GO:0000922	spindle pole	ECO:0000318	IBA	PMID:21873635	PANTHER:PTN000596949|ZFIN:ZDB-GENE-040426-1214	6239	GO_Central		C
UniProtKB	Q966P5	C36B7.1	is_active_in	GO:0005856	cytoskeleton	ECO:0000318	IBA	PMID:21873635	PANTHER:PTN000624546|PomBase:SPAC16C9.07|PomBase:SPAC2F7.03c|UniProtKB:O43781|WB:WBGene00003150	6239	GO_Central		C
UniProtKB	Q966P6	C36B7.2	is_active_in	GO:0005856	cytoskeleton	ECO:0000318	IBA	PMID:21873635	PANTHER:PTN000624546|PomBase:SPAC16C9.07|PomBase:SPAC2F7.03c|UniProtKB:O43781|WB:WBGene00003150	6239	GO_Central		C
UniProtKB	Q9XTF3	mbk-2	is_active_in	GO:0005856	cytoskeleton	ECO:0000318	IBA	PMID:21873635	PANTHER:PTN000624546|PomBase:SPAC16C9.07|PomBase:SPAC2F7.03c|UniProtKB:O43781|WB:WBGene00003150	6239	GO_Central		C
UniProtKB	G5EDL3	air-1	is_active_in	GO:0005876	spindle microtubule	ECO:0000318	IBA	PMID:21873635	PANTHER:PTN000681967|SGD:S000006130|WB:WBGene00000098	6239	GO_Central		C
UniProtKB	O01427	air-2	is_active_in	GO:0005876	spindle microtubule	ECO:0000318	IBA	PMID:21873635	PANTHER:PTN000681967|SGD:S000006130|WB:WBGene00000098	6239	GO_Central		C
UniProtKB	G5EDL3	air-1	is_active_in	GO:0031616	spindle pole centrosome	ECO:0000318	IBA	PMID:21873635	PANTHER:PTN000681967|UniProtKB:O14965|WB:WBGene00000098	6239	GO_Central		C
UniProtKB	O01427	air-2	is_active_in	GO:0031616	spindle pole centrosome	ECO:0000318	IBA	PMID:21873635	PANTHER:PTN000681967|UniProtKB:O14965|WB:WBGene00000098	6239	GO_Central		C
UniProtKB	Q9NDC9	lis-1	is_active_in	GO:0005881	cytoplasmic microtubule	ECO:0000318	IBA	PMID:21873635	PANTHER:PTN000752736|SGD:S000005795|UniProtKB:P43034	6239	GO_Central		C
UniProtKB	Q18689	gasr-8	is_active_in	GO:0005874	microtubule	ECO:0000318	IBA	PMID:21873635	PANTHER:PTN000774884|UniProtKB:O95995	6239	GO_Central		C
UniProtKB	Q19640	bbs-2	is_active_in	GO:0036064	ciliary basal body	ECO:0000318	IBA	PMID:21873635	PANTHER:PTN000795297|UniProtKB:Q9BXC9|WB:WBGene00000242	6239	GO_Central		C
UniProtKB	G5EEI1	lgl-1	is_active_in	GO:0030864	cortical actin cytoskeleton	ECO:0000318	IBA	PMID:21873635	PANTHER:PTN000812995|UniProtKB:Q15334	6239	GO_Central		C
UniProtKB	Q95XD3	blos-2	part_of	GO:0000930	gamma-tubulin complex	ECO:0000318	IBA	PMID:21873635	PANTHER:PTN000839566|UniProtKB:Q6QNY1	6239	GO_Central		C
UniProtKB	U4PRZ3	CELE_Y73B6BL.289	part_of	GO:0000930	gamma-tubulin complex	ECO:0000318	IBA	PMID:21873635	PANTHER:PTN000839566|UniProtKB:Q6QNY1	6239	GO_Central		C
UniProtKB	Q22752	dyrb-1	is_active_in	GO:0005813	centrosome	ECO:0000318	IBA	PMID:21873635	PANTHER:PTN000845699|UniProtKB:Q9NP97|WB:WBGene00012004	6239	GO_Central		C
UniProtKB	O16785	pat-6	is_active_in	GO:0015629	actin cytoskeleton	ECO:0000318	IBA	PMID:21873635	PANTHER:PTN000950308|UniProtKB:Q9NVD7	6239	GO_Central		C
UniProtKB	P34296	C06E1.1	is_active_in	GO:0005881	cytoplasmic microtubule	ECO:0000318	IBA	PMID:21873635	PANTHER:PTN000959166|UniProtKB:Q9BRK0	6239	GO_Central		C
UniProtKB	Q10010	T19C3.4	is_active_in	GO:0005881	cytoplasmic microtubule	ECO:0000318	IBA	PMID:21873635	PANTHER:PTN000959166|UniProtKB:Q9BRK0	6239	GO_Central		C
UniProtKB	Q18194	dnc-4	part_of	GO:0005869	dynactin complex	ECO:0000318	IBA	PMID:21873635	PANTHER:PTN000989859|WB:WBGene00016124	6239	GO_Central		C
UniProtKB	Q9U3H8	F26F2.7	is_active_in	GO:0036064	ciliary basal body	ECO:0000318	IBA	PMID:21873635	PANTHER:PTN000999839|UniProtKB:Q6NXT6	6239	GO_Central		C
UniProtKB	Q20173	twf-2	is_active_in	GO:0005884	actin filament	ECO:0000318	IBA	PMID:21873635	PANTHER:PTN001011683|SGD:S000003312	6239	GO_Central		C
UniProtKB	Q09248	dnc-2	is_active_in	GO:0005813	centrosome	ECO:0000318	IBA	PMID:21873635	PANTHER:PTN001034318|RGD:1303182|UniProtKB:Q13561|WB:WBGene00001018	6239	GO_Central		C
UniProtKB	A0A2C9C2U6	C54G6.2	is_active_in	GO:0031616	spindle pole centrosome	ECO:0000318	IBA	PMID:21873635	PANTHER:PTN001042549|UniProtKB:Q9NVR7	6239	GO_Central		C
UniProtKB	A0A2C9C2X0	C54G6.2	is_active_in	GO:0031616	spindle pole centrosome	ECO:0000318	IBA	PMID:21873635	PANTHER:PTN001042549|UniProtKB:Q9NVR7	6239	GO_Central		C
UniProtKB	A0A2C9C346	C54G6.2	is_active_in	GO:0031616	spindle pole centrosome	ECO:0000318	IBA	PMID:21873635	PANTHER:PTN001042549|UniProtKB:Q9NVR7	6239	GO_Central		C
UniProtKB	Q22554	ttc-17	is_active_in	GO:0015629	actin cytoskeleton	ECO:0000318	IBA	PMID:21873635	PANTHER:PTN001043092|UniProtKB:Q96AE7	6239	GO_Central		C
UniProtKB	B6EU63	pals-37	is_active_in	GO:0005813	centrosome	ECO:0000318	IBA	PMID:21873635	PANTHER:PTN001091588|UniProtKB:Q1MSJ5	6239	GO_Central		C
UniProtKB	J7SEY3	pals-37	is_active_in	GO:0005813	centrosome	ECO:0000318	IBA	PMID:21873635	PANTHER:PTN001091588|UniProtKB:Q1MSJ5	6239	GO_Central		C
UniProtKB	Q9XUS9	cyk-4	is_active_in	GO:0051233	spindle midzone	ECO:0000318	IBA	PMID:21873635	PANTHER:PTN001141909|UniProtKB:Q9H0H5|WB:WBGene00000875	6239	GO_Central		C
UniProtKB	A0A679L8N1	CELE_ZK1321.4	part_of	GO:0031941	filamentous actin	ECO:0000318	IBA	PMID:21873635	PANTHER:PTN001198141|UniProtKB:P50479|UniProtKB:Q679P3|ZFIN:ZDB-GENE-040426-2092	6239	GO_Central		C
UniProtKB	G5EC72	alp-1	part_of	GO:0031941	filamentous actin	ECO:0000318	IBA	PMID:21873635	PANTHER:PTN001198141|UniProtKB:P50479|UniProtKB:Q679P3|ZFIN:ZDB-GENE-040426-2092	6239	GO_Central		C
UniProtKB	G5EDL9	CELE_ZK1321.4	part_of	GO:0031941	filamentous actin	ECO:0000318	IBA	PMID:21873635	PANTHER:PTN001198141|UniProtKB:P50479|UniProtKB:Q679P3|ZFIN:ZDB-GENE-040426-2092	6239	GO_Central		C
UniProtKB	G5EEF6	alp-1	part_of	GO:0031941	filamentous actin	ECO:0000318	IBA	PMID:21873635	PANTHER:PTN001198141|UniProtKB:P50479|UniProtKB:Q679P3|ZFIN:ZDB-GENE-040426-2092	6239	GO_Central		C
UniProtKB	G5EEL1	alp-1	part_of	GO:0031941	filamentous actin	ECO:0000318	IBA	PMID:21873635	PANTHER:PTN001198141|UniProtKB:P50479|UniProtKB:Q679P3|ZFIN:ZDB-GENE-040426-2092	6239	GO_Central		C
UniProtKB	G5EFG1	alp-1	part_of	GO:0031941	filamentous actin	ECO:0000318	IBA	PMID:21873635	PANTHER:PTN001198141|UniProtKB:P50479|UniProtKB:Q679P3|ZFIN:ZDB-GENE-040426-2092	6239	GO_Central		C
UniProtKB	G5EFL5	alp-1	part_of	GO:0031941	filamentous actin	ECO:0000318	IBA	PMID:21873635	PANTHER:PTN001198141|UniProtKB:P50479|UniProtKB:Q679P3|ZFIN:ZDB-GENE-040426-2092	6239	GO_Central		C
UniProtKB	G5EFP2	CELE_ZK1321.4	part_of	GO:0031941	filamentous actin	ECO:0000318	IBA	PMID:21873635	PANTHER:PTN001198141|UniProtKB:P50479|UniProtKB:Q679P3|ZFIN:ZDB-GENE-040426-2092	6239	GO_Central		C
UniProtKB	A0A2U9ZY79	CELE_Y55F3C.17	is_active_in	GO:0005856	cytoskeleton	ECO:0000318	IBA	PMID:21873635	PANTHER:PTN001267474|UniProtKB:Q8IYX7	6239	GO_Central		C
UniProtKB	G5EFE3	CELE_H03A11.2	is_active_in	GO:0005856	cytoskeleton	ECO:0000318	IBA	PMID:21873635	PANTHER:PTN001267474|UniProtKB:Q8IYX7	6239	GO_Central		C
UniProtKB	Q94012	CELE_T08G11.3	is_active_in	GO:0005856	cytoskeleton	ECO:0000318	IBA	PMID:21873635	PANTHER:PTN001267474|UniProtKB:Q8IYX7	6239	GO_Central		C
UniProtKB	Q94012	CELE_T08G11.3	is_active_in	GO:0036064	ciliary basal body	ECO:0000318	IBA	PMID:21873635	PANTHER:PTN001267477|UniProtKB:Q8IYX7	6239	GO_Central		C
UniProtKB	Q94012	CELE_T08G11.3	is_active_in	GO:0005879	axonemal microtubule	ECO:0000318	IBA	PMID:21873635	PANTHER:PTN001267477|UniProtKB:Q8IYX7	6239	GO_Central		C
UniProtKB	Q94012	CELE_T08G11.3	is_active_in	GO:0005814	centriole	ECO:0000318	IBA	PMID:21873635	PANTHER:PTN001267477|UniProtKB:Q8IYX7	6239	GO_Central		C
UniProtKB	G5ECP0	nphp-4	is_active_in	GO:0036064	ciliary basal body	ECO:0000318	IBA	PMID:21873635	PANTHER:PTN001287074|RGD:1560172|WB:WBGene00011261	6239	GO_Central		C
UniProtKB	Q9TZC4	pat-4	colocalizes_with	GO:0001725	stress fiber	ECO:0000318	IBA	PMID:21873635	PANTHER:PTN001510364|RGD:620063	6239	GO_Central		C
UniProtKB	P91870	spd-2	is_active_in	GO:0005814	centriole	ECO:0000318	IBA	PMID:21873635	PANTHER:PTN001815654|UniProtKB:Q8TEP8|WB:WBGene00004953	6239	GO_Central		C
UniProtKB	Q9XWS0	ska-1	is_active_in	GO:0005876	spindle microtubule	ECO:0000318	IBA	PMID:21873635	PANTHER:PTN002005085|UniProtKB:Q96BD8	6239	GO_Central		C
UniProtKB	Q9XWS0	ska-1	is_active_in	GO:0072686	mitotic spindle	ECO:0000318	IBA	PMID:21873635	PANTHER:PTN002005085|WB:WBGene00013725	6239	GO_Central		C
UniProtKB	Q9XWN2	dyf-19	is_active_in	GO:0036064	ciliary basal body	ECO:0000318	IBA	PMID:21873635	PANTHER:PTN002134454|WB:WBGene00012826	6239	GO_Central		C
UniProtKB	Q9N4B5	jtr-1	colocalizes_with	GO:0005813	centrosome	ECO:0000318	IBA	PMID:21873635	PANTHER:PTN002294351|UniProtKB:O76095	6239	GO_Central		C
UniProtKB	Q9N4B5	jtr-1	colocalizes_with	GO:0005819	spindle	ECO:0000318	IBA	PMID:21873635	PANTHER:PTN002294351|UniProtKB:O76095	6239	GO_Central		C
UniProtKB	Q5CZ52	bbs-4	is_active_in	GO:0036064	ciliary basal body	ECO:0000318	IBA	PMID:21873635	PANTHER:PTN002349055|UniProtKB:Q96RK4|WB:WBGene00043992	6239	GO_Central		C
UniProtKB	A9Z1K4	CELE_T12C9.7	is_active_in	GO:0005813	centrosome	ECO:0000318	IBA	PMID:21873635	PANTHER:PTN002468700|RGD:2294|UniProtKB:O95067|UniProtKB:P14635	6239	GO_Central		C
UniProtKB	H2L0L4	CELE_T12C9.7	is_active_in	GO:0005813	centrosome	ECO:0000318	IBA	PMID:21873635	PANTHER:PTN002468700|RGD:2294|UniProtKB:O95067|UniProtKB:P14635	6239	GO_Central		C
UniProtKB	H2L0L5	CELE_T12C9.7	is_active_in	GO:0005813	centrosome	ECO:0000318	IBA	PMID:21873635	PANTHER:PTN002468700|RGD:2294|UniProtKB:O95067|UniProtKB:P14635	6239	GO_Central		C
UniProtKB	O01501	cye-1	is_active_in	GO:0005813	centrosome	ECO:0000318	IBA	PMID:21873635	PANTHER:PTN002468700|RGD:2294|UniProtKB:O95067|UniProtKB:P14635	6239	GO_Central		C
UniProtKB	O45926	cyb-2.1	is_active_in	GO:0005813	centrosome	ECO:0000318	IBA	PMID:21873635	PANTHER:PTN002468700|RGD:2294|UniProtKB:O95067|UniProtKB:P14635	6239	GO_Central		C
UniProtKB	Q10653	cyb-1	is_active_in	GO:0005813	centrosome	ECO:0000318	IBA	PMID:21873635	PANTHER:PTN002468700|RGD:2294|UniProtKB:O95067|UniProtKB:P14635	6239	GO_Central		C
UniProtKB	Q10654	cyb-3	is_active_in	GO:0005813	centrosome	ECO:0000318	IBA	PMID:21873635	PANTHER:PTN002468700|RGD:2294|UniProtKB:O95067|UniProtKB:P14635	6239	GO_Central		C
UniProtKB	Q9BLB5	cyb-2.2	is_active_in	GO:0005813	centrosome	ECO:0000318	IBA	PMID:21873635	PANTHER:PTN002468700|RGD:2294|UniProtKB:O95067|UniProtKB:P14635	6239	GO_Central		C
UniProtKB	Q19542	che-3	part_of	GO:0005868	cytoplasmic dynein complex	ECO:0000318	IBA	PMID:21873635	PANTHER:PTN002472914|UniProtKB:Q8NCM8	6239	GO_Central		C
UniProtKB	Q21938	CELE_R11D1.10	is_active_in	GO:0005813	centrosome	ECO:0000318	IBA	PMID:21873635	PANTHER:PTN002504326|UniProtKB:Q96K21	6239	GO_Central		C
UniProtKB	O44490	elks-1	is_active_in	GO:0048788	cytoskeleton of presynaptic active zone	ECO:0000318	IBA	PMID:21873635	PANTHER:PTN002705826|UniProtKB:A0A0B4K7K9	6239	GO_Central		C
UniProtKB	P91349	spd-5	is_active_in	GO:0048788	cytoskeleton of presynaptic active zone	ECO:0000318	IBA	PMID:21873635	PANTHER:PTN002705826|UniProtKB:A0A0B4K7K9	6239	GO_Central		C
UniProtKB	P34368	C50C3.5	part_of	GO:0005861	troponin complex	ECO:0000318	IBA	PMID:21873635	PANTHER:PTN002747128|UniProtKB:P02585|UniProtKB:P63315|UniProtKB:P63316	6239	GO_Central		C
UniProtKB	A0A078BPK5	dlc-4	located_in	GO:0005856	cytoskeleton	ECO:0000323	IEA	GO_REF:0000043	UniProtKB-KW:KW-0206	6239	UniProt		C
UniProtKB	A0A163VTS9	dhc-1	located_in	GO:0005856	cytoskeleton	ECO:0000323	IEA	GO_REF:0000043	UniProtKB-KW:KW-0206	6239	UniProt		C
UniProtKB	A0A168H2S6	osm-10	located_in	GO:0005856	cytoskeleton	ECO:0000323	IEA	GO_REF:0000043	UniProtKB-KW:KW-0206	6239	UniProt		C
UniProtKB	A0A1C3NSI2	CELE_D2007.2	located_in	GO:0005856	cytoskeleton	ECO:0000323	IEA	GO_REF:0000043	UniProtKB-KW:KW-0206	6239	UniProt		C
UniProtKB	A0A1C3NSP3	CELE_D2007.2	located_in	GO:0005856	cytoskeleton	ECO:0000323	IEA	GO_REF:0000043	UniProtKB-KW:KW-0206	6239	UniProt		C
UniProtKB	A0A1N7SYN2	vab-10	located_in	GO:0005856	cytoskeleton	ECO:0000323	IEA	GO_REF:0000043	UniProtKB-KW:KW-0206	6239	UniProt		C
UniProtKB	A0A1N7SYN7	vab-10	located_in	GO:0005856	cytoskeleton	ECO:0000323	IEA	GO_REF:0000043	UniProtKB-KW:KW-0206	6239	UniProt		C
UniProtKB	A0A1N7SYN9	vab-10	located_in	GO:0005856	cytoskeleton	ECO:0000323	IEA	GO_REF:0000043	UniProtKB-KW:KW-0206	6239	UniProt		C
UniProtKB	A0A1N7SYP3	vab-10	located_in	GO:0005856	cytoskeleton	ECO:0000323	IEA	GO_REF:0000043	UniProtKB-KW:KW-0206	6239	UniProt		C
UniProtKB	A0A1N7SYQ0	vab-10	located_in	GO:0005856	cytoskeleton	ECO:0000323	IEA	GO_REF:0000043	UniProtKB-KW:KW-0206	6239	UniProt		C
UniProtKB	A0A1N7SYR7	vab-10	located_in	GO:0005856	cytoskeleton	ECO:0000323	IEA	GO_REF:0000043	UniProtKB-KW:KW-0206	6239	UniProt		C
UniProtKB	A0A2C9C2X0	C54G6.2	located_in	GO:0005856	cytoskeleton	ECO:0000323	IEA	GO_REF:0000043	UniProtKB-KW:KW-0206	6239	UniProt		C
UniProtKB	A0A3P6PCS5	arx-3	located_in	GO:0005856	cytoskeleton	ECO:0000323	IEA	GO_REF:0000043	UniProtKB-KW:KW-0206	6239	UniProt		C
UniProtKB	A0AAC1	dlc-3	located_in	GO:0005856	cytoskeleton	ECO:0000323	IEA	GO_REF:0000043	UniProtKB-KW:KW-0206	6239	UniProt		C
UniProtKB	A5Z2X2	CELE_Y57G11C.1147	located_in	GO:0005856	cytoskeleton	ECO:0000323	IEA	GO_REF:0000043	UniProtKB-KW:KW-0206	6239	UniProt		C
UniProtKB	B1GRL4	madd-2	located_in	GO:0005856	cytoskeleton	ECO:0000323	IEA	GO_REF:0000043	UniProtKB-KW:KW-0206	6239	UniProt		C
UniProtKB	B2D6K9	saps-1	located_in	GO:0005856	cytoskeleton	ECO:0000323	IEA	GO_REF:0000043	UniProtKB-KW:KW-0206	6239	UniProt		C
UniProtKB	E0AHA7	unc-70	located_in	GO:0005856	cytoskeleton	ECO:0000323	IEA	GO_REF:0000043	UniProtKB-KW:KW-0206	6239	UniProt		C
UniProtKB	E2JKZ0	dnc-1	located_in	GO:0005856	cytoskeleton	ECO:0000323	IEA	GO_REF:0000043	UniProtKB-KW:KW-0206	6239	UniProt		C
UniProtKB	F3Y5P4	grdn-1	located_in	GO:0005856	cytoskeleton	ECO:0000323	IEA	GO_REF:0000043	UniProtKB-KW:KW-0206	6239	UniProt		C
UniProtKB	G5EBJ8	CELE_Y59E9AR.1	located_in	GO:0005856	cytoskeleton	ECO:0000323	IEA	GO_REF:0000043	UniProtKB-KW:KW-0206	6239	UniProt		C
UniProtKB	G5EBK3	erm-1	located_in	GO:0005856	cytoskeleton	ECO:0000323	IEA	GO_REF:0000043	UniProtKB-KW:KW-0206	6239	UniProt		C
UniProtKB	G5ECG0	tac-1	located_in	GO:0005856	cytoskeleton	ECO:0000323	IEA	GO_REF:0000043	UniProtKB-KW:KW-0206	6239	UniProt		C
UniProtKB	G5ECK7	dli-1	located_in	GO:0005856	cytoskeleton	ECO:0000323	IEA	GO_REF:0000043	UniProtKB-KW:KW-0206	6239	UniProt		C
UniProtKB	G5ECZ1	unc-44	located_in	GO:0005856	cytoskeleton	ECO:0000323	IEA	GO_REF:0000043	UniProtKB-KW:KW-0206	6239	UniProt		C
UniProtKB	G5ED34	dli-1	located_in	GO:0005856	cytoskeleton	ECO:0000323	IEA	GO_REF:0000043	UniProtKB-KW:KW-0206	6239	UniProt		C
UniProtKB	G5ED39	2022-09-01	located_in	GO:0005856	cytoskeleton	ECO:0000323	IEA	GO_REF:0000043	UniProtKB-KW:KW-0206	6239	UniProt		C
UniProtKB	G5EDD3	vab-10	located_in	GO:0005856	cytoskeleton	ECO:0000323	IEA	GO_REF:0000043	UniProtKB-KW:KW-0206	6239	UniProt		C
UniProtKB	G5EE37	icp-1	located_in	GO:0005856	cytoskeleton	ECO:0000323	IEA	GO_REF:0000043	UniProtKB-KW:KW-0206	6239	UniProt		C
UniProtKB	G5EEK3	noca-1	located_in	GO:0005856	cytoskeleton	ECO:0000323	IEA	GO_REF:0000043	UniProtKB-KW:KW-0206	6239	UniProt		C
UniProtKB	G5EEM5	zyg-9	located_in	GO:0005856	cytoskeleton	ECO:0000323	IEA	GO_REF:0000043	UniProtKB-KW:KW-0206	6239	UniProt		C
UniProtKB	G5EES2	erm-1	located_in	GO:0005856	cytoskeleton	ECO:0000323	IEA	GO_REF:0000043	UniProtKB-KW:KW-0206	6239	UniProt		C
UniProtKB	G5EF51	ltd-1	located_in	GO:0005856	cytoskeleton	ECO:0000323	IEA	GO_REF:0000043	UniProtKB-KW:KW-0206	6239	UniProt		C
UniProtKB	G5EFA2	bir-1	located_in	GO:0005856	cytoskeleton	ECO:0000323	IEA	GO_REF:0000043	UniProtKB-KW:KW-0206	6239	UniProt		C
UniProtKB	G5EFM3	G5EFM3	located_in	GO:0005856	cytoskeleton	ECO:0000323	IEA	GO_REF:0000043	UniProtKB-KW:KW-0206	6239	UniProt		C
UniProtKB	G5EFV3	rsa-2	located_in	GO:0005856	cytoskeleton	ECO:0000323	IEA	GO_REF:0000043	UniProtKB-KW:KW-0206	6239	UniProt		C
UniProtKB	G5EG85	unc-70	located_in	GO:0005856	cytoskeleton	ECO:0000323	IEA	GO_REF:0000043	UniProtKB-KW:KW-0206	6239	UniProt		C
UniProtKB	G5EGA3	lem-3	located_in	GO:0005856	cytoskeleton	ECO:0000323	IEA	GO_REF:0000043	UniProtKB-KW:KW-0206	6239	UniProt		C
UniProtKB	G5EGK8	let-92	located_in	GO:0005856	cytoskeleton	ECO:0000323	IEA	GO_REF:0000043	UniProtKB-KW:KW-0206	6239	UniProt		C
UniProtKB	G5EGU8	erm-1	located_in	GO:0005856	cytoskeleton	ECO:0000323	IEA	GO_REF:0000043	UniProtKB-KW:KW-0206	6239	UniProt		C
UniProtKB	G5EGU9	szy-20	located_in	GO:0005856	cytoskeleton	ECO:0000323	IEA	GO_REF:0000043	UniProtKB-KW:KW-0206	6239	UniProt		C
UniProtKB	H2KY79	hpo-28	located_in	GO:0005856	cytoskeleton	ECO:0000323	IEA	GO_REF:0000043	UniProtKB-KW:KW-0206	6239	UniProt		C
UniProtKB	H2KY94	ptl-1	located_in	GO:0005856	cytoskeleton	ECO:0000323	IEA	GO_REF:0000043	UniProtKB-KW:KW-0206	6239	UniProt		C
UniProtKB	H2KYX2	nfm-1	located_in	GO:0005856	cytoskeleton	ECO:0000323	IEA	GO_REF:0000043	UniProtKB-KW:KW-0206	6239	UniProt		C
UniProtKB	H2KYX3	nfm-1	located_in	GO:0005856	cytoskeleton	ECO:0000323	IEA	GO_REF:0000043	UniProtKB-KW:KW-0206	6239	UniProt		C
UniProtKB	H2KZJ0	CELE_F09F7.5	located_in	GO:0005856	cytoskeleton	ECO:0000323	IEA	GO_REF:0000043	UniProtKB-KW:KW-0206	6239	UniProt		C
UniProtKB	H9G2T2	klc-1	located_in	GO:0005856	cytoskeleton	ECO:0000323	IEA	GO_REF:0000043	UniProtKB-KW:KW-0206	6239	UniProt		C
UniProtKB	I2HA90	CELE_F53B6.4	located_in	GO:0005856	cytoskeleton	ECO:0000323	IEA	GO_REF:0000043	UniProtKB-KW:KW-0206	6239	UniProt		C
UniProtKB	J7S130	flcn-1	located_in	GO:0005856	cytoskeleton	ECO:0000323	IEA	GO_REF:0000043	UniProtKB-KW:KW-0206	6239	UniProt		C
UniProtKB	K0M7B5	flcn-1	located_in	GO:0005856	cytoskeleton	ECO:0000323	IEA	GO_REF:0000043	UniProtKB-KW:KW-0206	6239	UniProt		C
UniProtKB	L8E938	dnc-1	located_in	GO:0005856	cytoskeleton	ECO:0000323	IEA	GO_REF:0000043	UniProtKB-KW:KW-0206	6239	UniProt		C
UniProtKB	L8EC32	dnc-1	located_in	GO:0005856	cytoskeleton	ECO:0000323	IEA	GO_REF:0000043	UniProtKB-KW:KW-0206	6239	UniProt		C
UniProtKB	O01427	air-2	located_in	GO:0005856	cytoskeleton	ECO:0000323	IEA	GO_REF:0000043	UniProtKB-KW:KW-0206	6239	UniProt		C
UniProtKB	O01479	unc-94	located_in	GO:0005856	cytoskeleton	ECO:0000323	IEA	GO_REF:0000043	UniProtKB-KW:KW-0206	6239	UniProt		C
UniProtKB	O01501	cye-1	located_in	GO:0005856	cytoskeleton	ECO:0000323	IEA	GO_REF:0000043	UniProtKB-KW:KW-0206	6239	UniProt		C
UniProtKB	O01630	CELE_ZC196.2	located_in	GO:0005856	cytoskeleton	ECO:0000323	IEA	GO_REF:0000043	UniProtKB-KW:KW-0206	6239	UniProt		C
UniProtKB	O01778	dct-9	located_in	GO:0005856	cytoskeleton	ECO:0000323	IEA	GO_REF:0000043	UniProtKB-KW:KW-0206	6239	UniProt		C
UniProtKB	O01803	rab-11.1	located_in	GO:0005856	cytoskeleton	ECO:0000323	IEA	GO_REF:0000043	UniProtKB-KW:KW-0206	6239	UniProt		C
UniProtKB	O02217	rsa-1	located_in	GO:0005856	cytoskeleton	ECO:0000323	IEA	GO_REF:0000043	UniProtKB-KW:KW-0206	6239	UniProt		C
UniProtKB	O02592	ptl-1	located_in	GO:0005856	cytoskeleton	ECO:0000323	IEA	GO_REF:0000043	UniProtKB-KW:KW-0206	6239	UniProt		C
UniProtKB	O16785	pat-6	located_in	GO:0005856	cytoskeleton	ECO:0000323	IEA	GO_REF:0000043	UniProtKB-KW:KW-0206	6239	UniProt		C
UniProtKB	O17099	CELE_F42G2.5	located_in	GO:0005856	cytoskeleton	ECO:0000323	IEA	GO_REF:0000043	UniProtKB-KW:KW-0206	6239	UniProt		C
UniProtKB	O17389	tth-1	located_in	GO:0005856	cytoskeleton	ECO:0000323	IEA	GO_REF:0000043	UniProtKB-KW:KW-0206	6239	UniProt		C
UniProtKB	O17799	CELE_F13A7.1	located_in	GO:0005856	cytoskeleton	ECO:0000323	IEA	GO_REF:0000043	UniProtKB-KW:KW-0206	6239	UniProt		C
UniProtKB	O18211	mop-25.2	located_in	GO:0005856	cytoskeleton	ECO:0000323	IEA	GO_REF:0000043	UniProtKB-KW:KW-0206	6239	UniProt		C
UniProtKB	O18246	CELE_Y57G11C.22	located_in	GO:0005856	cytoskeleton	ECO:0000323	IEA	GO_REF:0000043	UniProtKB-KW:KW-0206	6239	UniProt		C
UniProtKB	O44550	CELE_K06A5.3	located_in	GO:0005856	cytoskeleton	ECO:0000323	IEA	GO_REF:0000043	UniProtKB-KW:KW-0206	6239	UniProt		C
UniProtKB	O44740	mei-2	located_in	GO:0005856	cytoskeleton	ECO:0000323	IEA	GO_REF:0000043	UniProtKB-KW:KW-0206	6239	UniProt		C
UniProtKB	O44770	K04F10.2	located_in	GO:0005856	cytoskeleton	ECO:0000323	IEA	GO_REF:0000043	UniProtKB-KW:KW-0206	6239	UniProt		C
UniProtKB	O44782	vpr-1	located_in	GO:0005856	cytoskeleton	ECO:0000323	IEA	GO_REF:0000043	UniProtKB-KW:KW-0206	6239	UniProt		C
UniProtKB	O44997	dapk-1	located_in	GO:0005856	cytoskeleton	ECO:0000323	IEA	GO_REF:0000043	UniProtKB-KW:KW-0206	6239	UniProt		C
UniProtKB	O45386	CELE_F21H7.5	located_in	GO:0005856	cytoskeleton	ECO:0000323	IEA	GO_REF:0000043	UniProtKB-KW:KW-0206	6239	UniProt		C
UniProtKB	O45462	CELE_F36D3.4	located_in	GO:0005856	cytoskeleton	ECO:0000323	IEA	GO_REF:0000043	UniProtKB-KW:KW-0206	6239	UniProt		C
UniProtKB	O45487	elp-1	located_in	GO:0005856	cytoskeleton	ECO:0000323	IEA	GO_REF:0000043	UniProtKB-KW:KW-0206	6239	UniProt		C
UniProtKB	O45592	CELE_F57A10.2	located_in	GO:0005856	cytoskeleton	ECO:0000323	IEA	GO_REF:0000043	UniProtKB-KW:KW-0206	6239	UniProt		C
UniProtKB	O45751	CELE_T05D4.5	located_in	GO:0005856	cytoskeleton	ECO:0000323	IEA	GO_REF:0000043	UniProtKB-KW:KW-0206	6239	UniProt		C
UniProtKB	O45935	klp-19	located_in	GO:0005856	cytoskeleton	ECO:0000323	IEA	GO_REF:0000043	UniProtKB-KW:KW-0206	6239	UniProt		C
UniProtKB	O45952	csc-1	located_in	GO:0005856	cytoskeleton	ECO:0000323	IEA	GO_REF:0000043	UniProtKB-KW:KW-0206	6239	UniProt		C
UniProtKB	O61208	gip-1	located_in	GO:0005856	cytoskeleton	ECO:0000323	IEA	GO_REF:0000043	UniProtKB-KW:KW-0206	6239	UniProt		C
UniProtKB	O61765	C35E7.9	located_in	GO:0005856	cytoskeleton	ECO:0000323	IEA	GO_REF:0000043	UniProtKB-KW:KW-0206	6239	UniProt		C
UniProtKB	O61861	arx-7	located_in	GO:0005856	cytoskeleton	ECO:0000323	IEA	GO_REF:0000043	UniProtKB-KW:KW-0206	6239	UniProt		C
UniProtKB	O62479	sas-6	located_in	GO:0005856	cytoskeleton	ECO:0000323	IEA	GO_REF:0000043	UniProtKB-KW:KW-0206	6239	UniProt		C
UniProtKB	O76384	mms-19	located_in	GO:0005856	cytoskeleton	ECO:0000323	IEA	GO_REF:0000043	UniProtKB-KW:KW-0206	6239	UniProt		C
UniProtKB	O76615	spe-47	located_in	GO:0005856	cytoskeleton	ECO:0000323	IEA	GO_REF:0000043	UniProtKB-KW:KW-0206	6239	UniProt		C
UniProtKB	O76719	CELE_F36H12.3	located_in	GO:0005856	cytoskeleton	ECO:0000323	IEA	GO_REF:0000043	UniProtKB-KW:KW-0206	6239	UniProt		C
UniProtKB	P05634	msp-10	located_in	GO:0005856	cytoskeleton	ECO:0000323	IEA	GO_REF:0000043	UniProtKB-KW:KW-0206	6239	UniProt		C
UniProtKB	P0DM41	act-1	located_in	GO:0005856	cytoskeleton	ECO:0000323	IEA	GO_REF:0000043	UniProtKB-KW:KW-0206	6239	UniProt		C
UniProtKB	P0DM42	act-3	located_in	GO:0005856	cytoskeleton	ECO:0000323	IEA	GO_REF:0000043	UniProtKB-KW:KW-0206	6239	UniProt		C
UniProtKB	P10984	act-2	located_in	GO:0005856	cytoskeleton	ECO:0000323	IEA	GO_REF:0000043	UniProtKB-KW:KW-0206	6239	UniProt		C
UniProtKB	P10986	act-4	located_in	GO:0005856	cytoskeleton	ECO:0000323	IEA	GO_REF:0000043	UniProtKB-KW:KW-0206	6239	UniProt		C
UniProtKB	P12456	mec-7	located_in	GO:0005856	cytoskeleton	ECO:0000323	IEA	GO_REF:0000043	UniProtKB-KW:KW-0206	6239	UniProt		C
UniProtKB	P19826	deb-1	located_in	GO:0005856	cytoskeleton	ECO:0000323	IEA	GO_REF:0000043	UniProtKB-KW:KW-0206	6239	UniProt		C
UniProtKB	P23678	unc-104	located_in	GO:0005856	cytoskeleton	ECO:0000323	IEA	GO_REF:0000043	UniProtKB-KW:KW-0206	6239	UniProt		C
UniProtKB	P28191	ptp-1	located_in	GO:0005856	cytoskeleton	ECO:0000323	IEA	GO_REF:0000043	UniProtKB-KW:KW-0206	6239	UniProt		C
UniProtKB	P32744	cls-2	located_in	GO:0005856	cytoskeleton	ECO:0000323	IEA	GO_REF:0000043	UniProtKB-KW:KW-0206	6239	UniProt		C
UniProtKB	P34331	plk-1	located_in	GO:0005856	cytoskeleton	ECO:0000323	IEA	GO_REF:0000043	UniProtKB-KW:KW-0206	6239	UniProt		C
UniProtKB	P34402	sas-4	located_in	GO:0005856	cytoskeleton	ECO:0000323	IEA	GO_REF:0000043	UniProtKB-KW:KW-0206	6239	UniProt		C
UniProtKB	P34475	tbg-1	located_in	GO:0005856	cytoskeleton	ECO:0000323	IEA	GO_REF:0000043	UniProtKB-KW:KW-0206	6239	UniProt		C
UniProtKB	P34540	unc-116	located_in	GO:0005856	cytoskeleton	ECO:0000323	IEA	GO_REF:0000043	UniProtKB-KW:KW-0206	6239	UniProt		C
UniProtKB	P34556	cdk-1	located_in	GO:0005856	cytoskeleton	ECO:0000323	IEA	GO_REF:0000043	UniProtKB-KW:KW-0206	6239	UniProt		C
UniProtKB	P34560	rmd-1	located_in	GO:0005856	cytoskeleton	ECO:0000323	IEA	GO_REF:0000043	UniProtKB-KW:KW-0206	6239	UniProt		C
UniProtKB	P34686	cap-2	located_in	GO:0005856	cytoskeleton	ECO:0000323	IEA	GO_REF:0000043	UniProtKB-KW:KW-0206	6239	UniProt		C
UniProtKB	P34690	tba-2	located_in	GO:0005856	cytoskeleton	ECO:0000323	IEA	GO_REF:0000043	UniProtKB-KW:KW-0206	6239	UniProt		C
UniProtKB	P34808	mei-1	located_in	GO:0005856	cytoskeleton	ECO:0000323	IEA	GO_REF:0000043	UniProtKB-KW:KW-0206	6239	UniProt		C
UniProtKB	P34885	pkc-1	located_in	GO:0005856	cytoskeleton	ECO:0000323	IEA	GO_REF:0000043	UniProtKB-KW:KW-0206	6239	UniProt		C
UniProtKB	P39055	dyn-1	located_in	GO:0005856	cytoskeleton	ECO:0000323	IEA	GO_REF:0000043	UniProtKB-KW:KW-0206	6239	UniProt		C
UniProtKB	P41937	tbb-4	located_in	GO:0005856	cytoskeleton	ECO:0000323	IEA	GO_REF:0000043	UniProtKB-KW:KW-0206	6239	UniProt		C
UniProtKB	P45962	klp-3	located_in	GO:0005856	cytoskeleton	ECO:0000323	IEA	GO_REF:0000043	UniProtKB-KW:KW-0206	6239	UniProt		C
UniProtKB	P45970	lin-5	located_in	GO:0005856	cytoskeleton	ECO:0000323	IEA	GO_REF:0000043	UniProtKB-KW:KW-0206	6239	UniProt		C
UniProtKB	P46549	kin-18	located_in	GO:0005856	cytoskeleton	ECO:0000323	IEA	GO_REF:0000043	UniProtKB-KW:KW-0206	6239	UniProt		C
UniProtKB	P46822	klc-2	located_in	GO:0005856	cytoskeleton	ECO:0000323	IEA	GO_REF:0000043	UniProtKB-KW:KW-0206	6239	UniProt		C
UniProtKB	P46873	osm-3	located_in	GO:0005856	cytoskeleton	ECO:0000323	IEA	GO_REF:0000043	UniProtKB-KW:KW-0206	6239	UniProt		C
UniProtKB	P52274	tba-8	located_in	GO:0005856	cytoskeleton	ECO:0000323	IEA	GO_REF:0000043	UniProtKB-KW:KW-0206	6239	UniProt		C
UniProtKB	P52275	tbb-2	located_in	GO:0005856	cytoskeleton	ECO:0000323	IEA	GO_REF:0000043	UniProtKB-KW:KW-0206	6239	UniProt		C
UniProtKB	P53017	msp-113	located_in	GO:0005856	cytoskeleton	ECO:0000323	IEA	GO_REF:0000043	UniProtKB-KW:KW-0206	6239	UniProt		C
UniProtKB	P53018	msp-32	located_in	GO:0005856	cytoskeleton	ECO:0000323	IEA	GO_REF:0000043	UniProtKB-KW:KW-0206	6239	UniProt		C
UniProtKB	P53019	msp-33	located_in	GO:0005856	cytoskeleton	ECO:0000323	IEA	GO_REF:0000043	UniProtKB-KW:KW-0206	6239	UniProt		C
UniProtKB	P53020	msp-38	located_in	GO:0005856	cytoskeleton	ECO:0000323	IEA	GO_REF:0000043	UniProtKB-KW:KW-0206	6239	UniProt		C
UniProtKB	P53489	arx-2	located_in	GO:0005856	cytoskeleton	ECO:0000323	IEA	GO_REF:0000043	UniProtKB-KW:KW-0206	6239	UniProt		C
UniProtKB	P55853	smo-1	located_in	GO:0005856	cytoskeleton	ECO:0000323	IEA	GO_REF:0000043	UniProtKB-KW:KW-0206	6239	UniProt		C
UniProtKB	P58798	arx-6	located_in	GO:0005856	cytoskeleton	ECO:0000323	IEA	GO_REF:0000043	UniProtKB-KW:KW-0206	6239	UniProt		C
UniProtKB	P81299	cdc-14	located_in	GO:0005856	cytoskeleton	ECO:0000323	IEA	GO_REF:0000043	UniProtKB-KW:KW-0206	6239	UniProt		C
UniProtKB	P90973	ptl-1	located_in	GO:0005856	cytoskeleton	ECO:0000323	IEA	GO_REF:0000043	UniProtKB-KW:KW-0206	6239	UniProt		C
UniProtKB	P91035	C10H11.7	located_in	GO:0005856	cytoskeleton	ECO:0000323	IEA	GO_REF:0000043	UniProtKB-KW:KW-0206	6239	UniProt		C
UniProtKB	P91167	C46H11.3	located_in	GO:0005856	cytoskeleton	ECO:0000323	IEA	GO_REF:0000043	UniProtKB-KW:KW-0206	6239	UniProt		C
UniProtKB	P91330	CELE_F54H5.3	located_in	GO:0005856	cytoskeleton	ECO:0000323	IEA	GO_REF:0000043	UniProtKB-KW:KW-0206	6239	UniProt		C
UniProtKB	P91349	spd-5	located_in	GO:0005856	cytoskeleton	ECO:0000323	IEA	GO_REF:0000043	UniProtKB-KW:KW-0206	6239	UniProt		C
UniProtKB	P91567	CELE_ZK354.7	located_in	GO:0005856	cytoskeleton	ECO:0000323	IEA	GO_REF:0000043	UniProtKB-KW:KW-0206	6239	UniProt		C
UniProtKB	P91859	maph-1.1	located_in	GO:0005856	cytoskeleton	ECO:0000323	IEA	GO_REF:0000043	UniProtKB-KW:KW-0206	6239	UniProt		C
UniProtKB	P91870	spd-2	located_in	GO:0005856	cytoskeleton	ECO:0000323	IEA	GO_REF:0000043	UniProtKB-KW:KW-0206	6239	UniProt		C
UniProtKB	P92199	let-502	located_in	GO:0005856	cytoskeleton	ECO:0000323	IEA	GO_REF:0000043	UniProtKB-KW:KW-0206	6239	UniProt		C
UniProtKB	Q02328	hipr-1	located_in	GO:0005856	cytoskeleton	ECO:0000323	IEA	GO_REF:0000043	UniProtKB-KW:KW-0206	6239	UniProt		C
UniProtKB	Q03569	gpr-2	located_in	GO:0005856	cytoskeleton	ECO:0000323	IEA	GO_REF:0000043	UniProtKB-KW:KW-0206	6239	UniProt		C
UniProtKB	Q03609	cls-3	located_in	GO:0005856	cytoskeleton	ECO:0000323	IEA	GO_REF:0000043	UniProtKB-KW:KW-0206	6239	UniProt		C
UniProtKB	Q09248	dnc-2	located_in	GO:0005856	cytoskeleton	ECO:0000323	IEA	GO_REF:0000043	UniProtKB-KW:KW-0206	6239	UniProt		C
UniProtKB	Q09275	ulp-4	located_in	GO:0005856	cytoskeleton	ECO:0000323	IEA	GO_REF:0000043	UniProtKB-KW:KW-0206	6239	UniProt		C
UniProtKB	Q09443	arp-6	located_in	GO:0005856	cytoskeleton	ECO:0000323	IEA	GO_REF:0000043	UniProtKB-KW:KW-0206	6239	UniProt		C
UniProtKB	Q09496	pph-6	located_in	GO:0005856	cytoskeleton	ECO:0000323	IEA	GO_REF:0000043	UniProtKB-KW:KW-0206	6239	UniProt		C
UniProtKB	Q09510	mlc-4	located_in	GO:0005856	cytoskeleton	ECO:0000323	IEA	GO_REF:0000043	UniProtKB-KW:KW-0206	6239	UniProt		C
UniProtKB	Q09543	paa-1	located_in	GO:0005856	cytoskeleton	ECO:0000323	IEA	GO_REF:0000043	UniProtKB-KW:KW-0206	6239	UniProt		C
UniProtKB	Q09EF7	che-10	located_in	GO:0005856	cytoskeleton	ECO:0000323	IEA	GO_REF:0000043	UniProtKB-KW:KW-0206	6239	UniProt		C
UniProtKB	Q0G838	dyf-6	located_in	GO:0005856	cytoskeleton	ECO:0000323	IEA	GO_REF:0000043	UniProtKB-KW:KW-0206	6239	UniProt		C
UniProtKB	Q10579	spe-26	located_in	GO:0005856	cytoskeleton	ECO:0000323	IEA	GO_REF:0000043	UniProtKB-KW:KW-0206	6239	UniProt		C
UniProtKB	Q11176	unc-78	located_in	GO:0005856	cytoskeleton	ECO:0000323	IEA	GO_REF:0000043	UniProtKB-KW:KW-0206	6239	UniProt		C
UniProtKB	Q11179	mapk-15	located_in	GO:0005856	cytoskeleton	ECO:0000323	IEA	GO_REF:0000043	UniProtKB-KW:KW-0206	6239	UniProt		C
UniProtKB	Q17343	unc-44	located_in	GO:0005856	cytoskeleton	ECO:0000323	IEA	GO_REF:0000043	UniProtKB-KW:KW-0206	6239	UniProt		C
UniProtKB	Q17344	unc-44	located_in	GO:0005856	cytoskeleton	ECO:0000323	IEA	GO_REF:0000043	UniProtKB-KW:KW-0206	6239	UniProt		C
UniProtKB	Q17364	tau-1	located_in	GO:0005856	cytoskeleton	ECO:0000323	IEA	GO_REF:0000043	UniProtKB-KW:KW-0206	6239	UniProt		C
UniProtKB	Q17365	tau-1	located_in	GO:0005856	cytoskeleton	ECO:0000323	IEA	GO_REF:0000043	UniProtKB-KW:KW-0206	6239	UniProt		C
UniProtKB	Q17490	unc-44	located_in	GO:0005856	cytoskeleton	ECO:0000323	IEA	GO_REF:0000043	UniProtKB-KW:KW-0206	6239	UniProt		C
UniProtKB	Q17635	ndc-80	located_in	GO:0005856	cytoskeleton	ECO:0000323	IEA	GO_REF:0000043	UniProtKB-KW:KW-0206	6239	UniProt		C
UniProtKB	Q17695	spdl-1	located_in	GO:0005856	cytoskeleton	ECO:0000323	IEA	GO_REF:0000043	UniProtKB-KW:KW-0206	6239	UniProt		C
UniProtKB	Q17856	msp-55	located_in	GO:0005856	cytoskeleton	ECO:0000323	IEA	GO_REF:0000043	UniProtKB-KW:KW-0206	6239	UniProt		C
UniProtKB	Q17955	C14A4.8	located_in	GO:0005856	cytoskeleton	ECO:0000323	IEA	GO_REF:0000043	UniProtKB-KW:KW-0206	6239	UniProt		C
UniProtKB	Q18235	ify-1	located_in	GO:0005856	cytoskeleton	ECO:0000323	IEA	GO_REF:0000043	UniProtKB-KW:KW-0206	6239	UniProt		C
UniProtKB	Q18452	maph-9	located_in	GO:0005856	cytoskeleton	ECO:0000323	IEA	GO_REF:0000043	UniProtKB-KW:KW-0206	6239	UniProt		C
UniProtKB	Q18461	msp-49	located_in	GO:0005856	cytoskeleton	ECO:0000323	IEA	GO_REF:0000043	UniProtKB-KW:KW-0206	6239	UniProt		C
UniProtKB	Q18471	C35A5.4	located_in	GO:0005856	cytoskeleton	ECO:0000323	IEA	GO_REF:0000043	UniProtKB-KW:KW-0206	6239	UniProt		C
UniProtKB	Q18503	C36H8.1	located_in	GO:0005856	cytoskeleton	ECO:0000323	IEA	GO_REF:0000043	UniProtKB-KW:KW-0206	6239	UniProt		C
UniProtKB	Q18LB3	CELE_Y53C10A.15	located_in	GO:0005856	cytoskeleton	ECO:0000323	IEA	GO_REF:0000043	UniProtKB-KW:KW-0206	6239	UniProt		C
UniProtKB	Q19011	CELE_D2096.11	located_in	GO:0005856	cytoskeleton	ECO:0000323	IEA	GO_REF:0000043	UniProtKB-KW:KW-0206	6239	UniProt		C
UniProtKB	Q19020	dhc-1	located_in	GO:0005856	cytoskeleton	ECO:0000323	IEA	GO_REF:0000043	UniProtKB-KW:KW-0206	6239	UniProt		C
UniProtKB	Q19119	xbx-1	located_in	GO:0005856	cytoskeleton	ECO:0000323	IEA	GO_REF:0000043	UniProtKB-KW:KW-0206	6239	UniProt		C
UniProtKB	Q19266	pkc-3	located_in	GO:0005856	cytoskeleton	ECO:0000323	IEA	GO_REF:0000043	UniProtKB-KW:KW-0206	6239	UniProt		C
UniProtKB	Q19275	CELE_F09F7.5	located_in	GO:0005856	cytoskeleton	ECO:0000323	IEA	GO_REF:0000043	UniProtKB-KW:KW-0206	6239	UniProt		C
UniProtKB	Q19404	yap-1	located_in	GO:0005856	cytoskeleton	ECO:0000323	IEA	GO_REF:0000043	UniProtKB-KW:KW-0206	6239	UniProt		C
UniProtKB	Q19542	che-3	located_in	GO:0005856	cytoskeleton	ECO:0000323	IEA	GO_REF:0000043	UniProtKB-KW:KW-0206	6239	UniProt		C
UniProtKB	Q19640	bbs-2	located_in	GO:0005856	cytoskeleton	ECO:0000323	IEA	GO_REF:0000043	UniProtKB-KW:KW-0206	6239	UniProt		C
UniProtKB	Q19642	czw-1	located_in	GO:0005856	cytoskeleton	ECO:0000323	IEA	GO_REF:0000043	UniProtKB-KW:KW-0206	6239	UniProt		C
UniProtKB	Q19705	evl-20	located_in	GO:0005856	cytoskeleton	ECO:0000323	IEA	GO_REF:0000043	UniProtKB-KW:KW-0206	6239	UniProt		C
UniProtKB	Q19832	msp-3	located_in	GO:0005856	cytoskeleton	ECO:0000323	IEA	GO_REF:0000043	UniProtKB-KW:KW-0206	6239	UniProt		C
UniProtKB	Q1XFY6	CELE_W03D8.5	located_in	GO:0005856	cytoskeleton	ECO:0000323	IEA	GO_REF:0000043	UniProtKB-KW:KW-0206	6239	UniProt		C
UniProtKB	Q20010	sas-5	located_in	GO:0005856	cytoskeleton	ECO:0000323	IEA	GO_REF:0000043	UniProtKB-KW:KW-0206	6239	UniProt		C
UniProtKB	Q20025	pfn-2	located_in	GO:0005856	cytoskeleton	ECO:0000323	IEA	GO_REF:0000043	UniProtKB-KW:KW-0206	6239	UniProt		C
UniProtKB	Q20173	twf-2	located_in	GO:0005856	cytoskeleton	ECO:0000323	IEA	GO_REF:0000043	UniProtKB-KW:KW-0206	6239	UniProt		C
UniProtKB	Q20185	CELE_F38H4.6	located_in	GO:0005856	cytoskeleton	ECO:0000323	IEA	GO_REF:0000043	UniProtKB-KW:KW-0206	6239	UniProt		C
UniProtKB	Q20255	ift-139	located_in	GO:0005856	cytoskeleton	ECO:0000323	IEA	GO_REF:0000043	UniProtKB-KW:KW-0206	6239	UniProt		C
UniProtKB	Q20728	tbcb-1	located_in	GO:0005856	cytoskeleton	ECO:0000323	IEA	GO_REF:0000043	UniProtKB-KW:KW-0206	6239	UniProt		C
UniProtKB	Q20745	unc-84	located_in	GO:0005856	cytoskeleton	ECO:0000323	IEA	GO_REF:0000043	UniProtKB-KW:KW-0206	6239	UniProt		C
UniProtKB	Q20849	rod-1	located_in	GO:0005856	cytoskeleton	ECO:0000323	IEA	GO_REF:0000043	UniProtKB-KW:KW-0206	6239	UniProt		C
UniProtKB	Q20952	add-2	located_in	GO:0005856	cytoskeleton	ECO:0000323	IEA	GO_REF:0000043	UniProtKB-KW:KW-0206	6239	UniProt		C
UniProtKB	Q20981	CELE_F58E6.5	located_in	GO:0005856	cytoskeleton	ECO:0000323	IEA	GO_REF:0000043	UniProtKB-KW:KW-0206	6239	UniProt		C
UniProtKB	Q21193	pfn-3	located_in	GO:0005856	cytoskeleton	ECO:0000323	IEA	GO_REF:0000043	UniProtKB-KW:KW-0206	6239	UniProt		C
UniProtKB	Q21244	msp-63	located_in	GO:0005856	cytoskeleton	ECO:0000323	IEA	GO_REF:0000043	UniProtKB-KW:KW-0206	6239	UniProt		C
UniProtKB	Q21246	CELE_K05F1.9	located_in	GO:0005856	cytoskeleton	ECO:0000323	IEA	GO_REF:0000043	UniProtKB-KW:KW-0206	6239	UniProt		C
UniProtKB	Q21253	gsnl-1	located_in	GO:0005856	cytoskeleton	ECO:0000323	IEA	GO_REF:0000043	UniProtKB-KW:KW-0206	6239	UniProt		C
UniProtKB	Q21281	mup-4	located_in	GO:0005856	cytoskeleton	ECO:0000323	IEA	GO_REF:0000043	UniProtKB-KW:KW-0206	6239	UniProt		C
UniProtKB	Q21290	CELE_K07F5.7	located_in	GO:0005856	cytoskeleton	ECO:0000323	IEA	GO_REF:0000043	UniProtKB-KW:KW-0206	6239	UniProt		C
UniProtKB	Q21441	vab-8	located_in	GO:0005856	cytoskeleton	ECO:0000323	IEA	GO_REF:0000043	UniProtKB-KW:KW-0206	6239	UniProt		C
UniProtKB	Q21500	CELE_M03E7.1	located_in	GO:0005856	cytoskeleton	ECO:0000323	IEA	GO_REF:0000043	UniProtKB-KW:KW-0206	6239	UniProt		C
UniProtKB	Q21557	dlc-2	located_in	GO:0005856	cytoskeleton	ECO:0000323	IEA	GO_REF:0000043	UniProtKB-KW:KW-0206	6239	UniProt		C
UniProtKB	Q21592	klc-1	located_in	GO:0005856	cytoskeleton	ECO:0000323	IEA	GO_REF:0000043	UniProtKB-KW:KW-0206	6239	UniProt		C
UniProtKB	Q21624	cor-1	located_in	GO:0005856	cytoskeleton	ECO:0000323	IEA	GO_REF:0000043	UniProtKB-KW:KW-0206	6239	UniProt		C
UniProtKB	Q21626	bbs-5	located_in	GO:0005856	cytoskeleton	ECO:0000323	IEA	GO_REF:0000043	UniProtKB-KW:KW-0206	6239	UniProt		C
UniProtKB	Q22038	rho-1	located_in	GO:0005856	cytoskeleton	ECO:0000323	IEA	GO_REF:0000043	UniProtKB-KW:KW-0206	6239	UniProt		C
UniProtKB	Q22307	rha-1	located_in	GO:0005856	cytoskeleton	ECO:0000323	IEA	GO_REF:0000043	UniProtKB-KW:KW-0206	6239	UniProt		C
UniProtKB	Q22622	osm-10	located_in	GO:0005856	cytoskeleton	ECO:0000323	IEA	GO_REF:0000043	UniProtKB-KW:KW-0206	6239	UniProt		C
UniProtKB	Q22660	CELE_T22B3.3	located_in	GO:0005856	cytoskeleton	ECO:0000323	IEA	GO_REF:0000043	UniProtKB-KW:KW-0206	6239	UniProt		C
UniProtKB	Q22744	rsf-1	located_in	GO:0005856	cytoskeleton	ECO:0000323	IEA	GO_REF:0000043	UniProtKB-KW:KW-0206	6239	UniProt		C
UniProtKB	Q22752	dyrb-1	located_in	GO:0005856	cytoskeleton	ECO:0000323	IEA	GO_REF:0000043	UniProtKB-KW:KW-0206	6239	UniProt		C
UniProtKB	Q22799	dlc-1	located_in	GO:0005856	cytoskeleton	ECO:0000323	IEA	GO_REF:0000043	UniProtKB-KW:KW-0206	6239	UniProt		C
UniProtKB	Q23049	bbs-8	located_in	GO:0005856	cytoskeleton	ECO:0000323	IEA	GO_REF:0000043	UniProtKB-KW:KW-0206	6239	UniProt		C
UniProtKB	Q23202	sbds-1	located_in	GO:0005856	cytoskeleton	ECO:0000323	IEA	GO_REF:0000043	UniProtKB-KW:KW-0206	6239	UniProt		C
UniProtKB	Q23359	oma-2	located_in	GO:0005856	cytoskeleton	ECO:0000323	IEA	GO_REF:0000043	UniProtKB-KW:KW-0206	6239	UniProt		C
UniProtKB	Q23519	msp-152	located_in	GO:0005856	cytoskeleton	ECO:0000323	IEA	GO_REF:0000043	UniProtKB-KW:KW-0206	6239	UniProt		C
UniProtKB	Q23529	zyg-12	located_in	GO:0005856	cytoskeleton	ECO:0000323	IEA	GO_REF:0000043	UniProtKB-KW:KW-0206	6239	UniProt		C
UniProtKB	Q23542	dnc-1	located_in	GO:0005856	cytoskeleton	ECO:0000323	IEA	GO_REF:0000043	UniProtKB-KW:KW-0206	6239	UniProt		C
UniProtKB	Q23670	top-2	located_in	GO:0005856	cytoskeleton	ECO:0000323	IEA	GO_REF:0000043	UniProtKB-KW:KW-0206	6239	UniProt		C
UniProtKB	Q4TT88	pam-1	located_in	GO:0005856	cytoskeleton	ECO:0000323	IEA	GO_REF:0000043	UniProtKB-KW:KW-0206	6239	UniProt		C
UniProtKB	Q5CZ52	bbs-4	located_in	GO:0005856	cytoskeleton	ECO:0000323	IEA	GO_REF:0000043	UniProtKB-KW:KW-0206	6239	UniProt		C
UniProtKB	Q5LK46	nfm-1	located_in	GO:0005856	cytoskeleton	ECO:0000323	IEA	GO_REF:0000043	UniProtKB-KW:KW-0206	6239	UniProt		C
UniProtKB	Q5WRR6	stn-2	located_in	GO:0005856	cytoskeleton	ECO:0000323	IEA	GO_REF:0000043	UniProtKB-KW:KW-0206	6239	UniProt		C
UniProtKB	Q69Z08	rpi-1	located_in	GO:0005856	cytoskeleton	ECO:0000323	IEA	GO_REF:0000043	UniProtKB-KW:KW-0206	6239	UniProt		C
UniProtKB	Q7JP86	unc-44	located_in	GO:0005856	cytoskeleton	ECO:0000323	IEA	GO_REF:0000043	UniProtKB-KW:KW-0206	6239	UniProt		C
UniProtKB	Q7YTJ8	dlc-4	located_in	GO:0005856	cytoskeleton	ECO:0000323	IEA	GO_REF:0000043	UniProtKB-KW:KW-0206	6239	UniProt		C
UniProtKB	Q7YX19	CELE_F52F12.8	located_in	GO:0005856	cytoskeleton	ECO:0000323	IEA	GO_REF:0000043	UniProtKB-KW:KW-0206	6239	UniProt		C
UniProtKB	Q86D25	C54C6.6	located_in	GO:0005856	cytoskeleton	ECO:0000323	IEA	GO_REF:0000043	UniProtKB-KW:KW-0206	6239	UniProt		C
UniProtKB	Q8ITY3	gip-1	located_in	GO:0005856	cytoskeleton	ECO:0000323	IEA	GO_REF:0000043	UniProtKB-KW:KW-0206	6239	UniProt		C
UniProtKB	Q8MNV0	spas-1	located_in	GO:0005856	cytoskeleton	ECO:0000323	IEA	GO_REF:0000043	UniProtKB-KW:KW-0206	6239	UniProt		C
UniProtKB	Q8MPS5	dlc-3	located_in	GO:0005856	cytoskeleton	ECO:0000323	IEA	GO_REF:0000043	UniProtKB-KW:KW-0206	6239	UniProt		C
UniProtKB	Q8MQG0	unc-44	located_in	GO:0005856	cytoskeleton	ECO:0000323	IEA	GO_REF:0000043	UniProtKB-KW:KW-0206	6239	UniProt		C
UniProtKB	Q8WT44	cyk-3	located_in	GO:0005856	cytoskeleton	ECO:0000323	IEA	GO_REF:0000043	UniProtKB-KW:KW-0206	6239	UniProt		C
UniProtKB	Q8WTM6	arx-4	located_in	GO:0005856	cytoskeleton	ECO:0000323	IEA	GO_REF:0000043	UniProtKB-KW:KW-0206	6239	UniProt		C
UniProtKB	Q93173	C01G10.14	located_in	GO:0005856	cytoskeleton	ECO:0000323	IEA	GO_REF:0000043	UniProtKB-KW:KW-0206	6239	UniProt		C
UniProtKB	Q93646	stn-1	located_in	GO:0005856	cytoskeleton	ECO:0000323	IEA	GO_REF:0000043	UniProtKB-KW:KW-0206	6239	UniProt		C
UniProtKB	Q93806	CELE_F58A3.4	located_in	GO:0005856	cytoskeleton	ECO:0000323	IEA	GO_REF:0000043	UniProtKB-KW:KW-0206	6239	UniProt		C
UniProtKB	Q93833	che-13	located_in	GO:0005856	cytoskeleton	ECO:0000323	IEA	GO_REF:0000043	UniProtKB-KW:KW-0206	6239	UniProt		C
UniProtKB	Q94053	msp-78	located_in	GO:0005856	cytoskeleton	ECO:0000323	IEA	GO_REF:0000043	UniProtKB-KW:KW-0206	6239	UniProt		C
UniProtKB	Q94131	pie-1	located_in	GO:0005856	cytoskeleton	ECO:0000323	IEA	GO_REF:0000043	UniProtKB-KW:KW-0206	6239	UniProt		C
UniProtKB	Q95QA6	pat-12	located_in	GO:0005856	cytoskeleton	ECO:0000323	IEA	GO_REF:0000043	UniProtKB-KW:KW-0206	6239	UniProt		C
UniProtKB	Q95QC4	zyg-8	located_in	GO:0005856	cytoskeleton	ECO:0000323	IEA	GO_REF:0000043	UniProtKB-KW:KW-0206	6239	UniProt		C
UniProtKB	Q95QG4	ptl-1	located_in	GO:0005856	cytoskeleton	ECO:0000323	IEA	GO_REF:0000043	UniProtKB-KW:KW-0206	6239	UniProt		C
UniProtKB	Q95QJ7	gpr-1	located_in	GO:0005856	cytoskeleton	ECO:0000323	IEA	GO_REF:0000043	UniProtKB-KW:KW-0206	6239	UniProt		C
UniProtKB	Q95X94	hyls-1	located_in	GO:0005856	cytoskeleton	ECO:0000323	IEA	GO_REF:0000043	UniProtKB-KW:KW-0206	6239	UniProt		C
UniProtKB	Q95XP9	zwl-1	located_in	GO:0005856	cytoskeleton	ECO:0000323	IEA	GO_REF:0000043	UniProtKB-KW:KW-0206	6239	UniProt		C
UniProtKB	Q95XR1	tbca-1	located_in	GO:0005856	cytoskeleton	ECO:0000323	IEA	GO_REF:0000043	UniProtKB-KW:KW-0206	6239	UniProt		C
UniProtKB	Q95XR9	CELE_Y38F2AR.10	located_in	GO:0005856	cytoskeleton	ECO:0000323	IEA	GO_REF:0000043	UniProtKB-KW:KW-0206	6239	UniProt		C
UniProtKB	Q95XU7	CELE_Y59H11AM.1	located_in	GO:0005856	cytoskeleton	ECO:0000323	IEA	GO_REF:0000043	UniProtKB-KW:KW-0206	6239	UniProt		C
UniProtKB	Q95Y36	cfap-36	located_in	GO:0005856	cytoskeleton	ECO:0000323	IEA	GO_REF:0000043	UniProtKB-KW:KW-0206	6239	UniProt		C
UniProtKB	Q95YF0	cls-1	located_in	GO:0005856	cytoskeleton	ECO:0000323	IEA	GO_REF:0000043	UniProtKB-KW:KW-0206	6239	UniProt		C
UniProtKB	Q95ZT8	CELE_F42A9.7	located_in	GO:0005856	cytoskeleton	ECO:0000323	IEA	GO_REF:0000043	UniProtKB-KW:KW-0206	6239	UniProt		C
UniProtKB	Q965L0	CELE_M116.5	located_in	GO:0005856	cytoskeleton	ECO:0000323	IEA	GO_REF:0000043	UniProtKB-KW:KW-0206	6239	UniProt		C
UniProtKB	Q965T6	klp-20	located_in	GO:0005856	cytoskeleton	ECO:0000323	IEA	GO_REF:0000043	UniProtKB-KW:KW-0206	6239	UniProt		C
UniProtKB	Q9BKZ9	feh-1	located_in	GO:0005856	cytoskeleton	ECO:0000323	IEA	GO_REF:0000043	UniProtKB-KW:KW-0206	6239	UniProt		C
UniProtKB	Q9GRZ0	ebp-3	located_in	GO:0005856	cytoskeleton	ECO:0000323	IEA	GO_REF:0000043	UniProtKB-KW:KW-0206	6239	UniProt		C
UniProtKB	Q9GRZ1	ebp-1	located_in	GO:0005856	cytoskeleton	ECO:0000323	IEA	GO_REF:0000043	UniProtKB-KW:KW-0206	6239	UniProt		C
UniProtKB	Q9GT24	zyg-1	located_in	GO:0005856	cytoskeleton	ECO:0000323	IEA	GO_REF:0000043	UniProtKB-KW:KW-0206	6239	UniProt		C
UniProtKB	Q9GYR2	arp-11	located_in	GO:0005856	cytoskeleton	ECO:0000323	IEA	GO_REF:0000043	UniProtKB-KW:KW-0206	6239	UniProt		C
UniProtKB	Q9N2L7	plk-2	located_in	GO:0005856	cytoskeleton	ECO:0000323	IEA	GO_REF:0000043	UniProtKB-KW:KW-0206	6239	UniProt		C
UniProtKB	Q9N2W5	ubxn-2	located_in	GO:0005856	cytoskeleton	ECO:0000323	IEA	GO_REF:0000043	UniProtKB-KW:KW-0206	6239	UniProt		C
UniProtKB	Q9N3F1	dnc-6	located_in	GO:0005856	cytoskeleton	ECO:0000323	IEA	GO_REF:0000043	UniProtKB-KW:KW-0206	6239	UniProt		C
UniProtKB	Q9N3S7	pcaf-1	located_in	GO:0005856	cytoskeleton	ECO:0000323	IEA	GO_REF:0000043	UniProtKB-KW:KW-0206	6239	UniProt		C
UniProtKB	Q9N4I0	arx-1	located_in	GO:0005856	cytoskeleton	ECO:0000323	IEA	GO_REF:0000043	UniProtKB-KW:KW-0206	6239	UniProt		C
UniProtKB	Q9N4M4	anc-1	located_in	GO:0005856	cytoskeleton	ECO:0000323	IEA	GO_REF:0000043	UniProtKB-KW:KW-0206	6239	UniProt		C
UniProtKB	Q9NAA1	CELE_Y53F4B.19	located_in	GO:0005856	cytoskeleton	ECO:0000323	IEA	GO_REF:0000043	UniProtKB-KW:KW-0206	6239	UniProt		C
UniProtKB	Q9NAF5	CELE_Y50E8A.2	located_in	GO:0005856	cytoskeleton	ECO:0000323	IEA	GO_REF:0000043	UniProtKB-KW:KW-0206	6239	UniProt		C
UniProtKB	Q9NAM2	CELE_Y105C5B.19	located_in	GO:0005856	cytoskeleton	ECO:0000323	IEA	GO_REF:0000043	UniProtKB-KW:KW-0206	6239	UniProt		C
UniProtKB	Q9NAP2	CELE_M199.2	located_in	GO:0005856	cytoskeleton	ECO:0000323	IEA	GO_REF:0000043	UniProtKB-KW:KW-0206	6239	UniProt		C
UniProtKB	Q9NDC9	lis-1	located_in	GO:0005856	cytoskeleton	ECO:0000323	IEA	GO_REF:0000043	UniProtKB-KW:KW-0206	6239	UniProt		C
UniProtKB	Q9NES8	pph-5	located_in	GO:0005856	cytoskeleton	ECO:0000323	IEA	GO_REF:0000043	UniProtKB-KW:KW-0206	6239	UniProt		C
UniProtKB	Q9NEZ7	bbs-1	located_in	GO:0005856	cytoskeleton	ECO:0000323	IEA	GO_REF:0000043	UniProtKB-KW:KW-0206	6239	UniProt		C
UniProtKB	Q9TVW5	msp-77	located_in	GO:0005856	cytoskeleton	ECO:0000323	IEA	GO_REF:0000043	UniProtKB-KW:KW-0206	6239	UniProt		C
UniProtKB	Q9TW65	dys-1	located_in	GO:0005856	cytoskeleton	ECO:0000323	IEA	GO_REF:0000043	UniProtKB-KW:KW-0206	6239	UniProt		C
UniProtKB	Q9TYU9	exc-6	located_in	GO:0005856	cytoskeleton	ECO:0000323	IEA	GO_REF:0000043	UniProtKB-KW:KW-0206	6239	UniProt		C
UniProtKB	Q9U1R7	arx-3	located_in	GO:0005856	cytoskeleton	ECO:0000323	IEA	GO_REF:0000043	UniProtKB-KW:KW-0206	6239	UniProt		C
UniProtKB	Q9U2A7	CELE_Y48B6A.5	located_in	GO:0005856	cytoskeleton	ECO:0000323	IEA	GO_REF:0000043	UniProtKB-KW:KW-0206	6239	UniProt		C
UniProtKB	Q9U2V8	CELE_Y116A8A.7	located_in	GO:0005856	cytoskeleton	ECO:0000323	IEA	GO_REF:0000043	UniProtKB-KW:KW-0206	6239	UniProt		C
UniProtKB	Q9U2W1	CELE_Y116A8A.2	located_in	GO:0005856	cytoskeleton	ECO:0000323	IEA	GO_REF:0000043	UniProtKB-KW:KW-0206	6239	UniProt		C
UniProtKB	Q9U3F4	zyx-1	located_in	GO:0005856	cytoskeleton	ECO:0000323	IEA	GO_REF:0000043	UniProtKB-KW:KW-0206	6239	UniProt		C
UniProtKB	Q9U3P3	C25D7.1	located_in	GO:0005856	cytoskeleton	ECO:0000323	IEA	GO_REF:0000043	UniProtKB-KW:KW-0206	6239	UniProt		C
UniProtKB	Q9U9I9	dyn-1	located_in	GO:0005856	cytoskeleton	ECO:0000323	IEA	GO_REF:0000043	UniProtKB-KW:KW-0206	6239	UniProt		C
UniProtKB	Q9U9J8	unc-70	located_in	GO:0005856	cytoskeleton	ECO:0000323	IEA	GO_REF:0000043	UniProtKB-KW:KW-0206	6239	UniProt		C
UniProtKB	Q9U9K0	add-1	located_in	GO:0005856	cytoskeleton	ECO:0000323	IEA	GO_REF:0000043	UniProtKB-KW:KW-0206	6239	UniProt		C
UniProtKB	Q9UAQ3	madd-2	located_in	GO:0005856	cytoskeleton	ECO:0000323	IEA	GO_REF:0000043	UniProtKB-KW:KW-0206	6239	UniProt		C
UniProtKB	Q9XTS3	CELE_F47G4.5	located_in	GO:0005856	cytoskeleton	ECO:0000323	IEA	GO_REF:0000043	UniProtKB-KW:KW-0206	6239	UniProt		C
UniProtKB	Q9XTT4	ani-1	located_in	GO:0005856	cytoskeleton	ECO:0000323	IEA	GO_REF:0000043	UniProtKB-KW:KW-0206	6239	UniProt		C
UniProtKB	Q9XTY6	num-1	located_in	GO:0005856	cytoskeleton	ECO:0000323	IEA	GO_REF:0000043	UniProtKB-KW:KW-0206	6239	UniProt		C
UniProtKB	Q9XUB3	rec-8	located_in	GO:0005856	cytoskeleton	ECO:0000323	IEA	GO_REF:0000043	UniProtKB-KW:KW-0206	6239	UniProt		C
UniProtKB	Q9XUC2	ifta-2	located_in	GO:0005856	cytoskeleton	ECO:0000323	IEA	GO_REF:0000043	UniProtKB-KW:KW-0206	6239	UniProt		C
UniProtKB	Q9XUT1	CELE_K08E3.2	located_in	GO:0005856	cytoskeleton	ECO:0000323	IEA	GO_REF:0000043	UniProtKB-KW:KW-0206	6239	UniProt		C
UniProtKB	Q9XVI9	mlc-5	located_in	GO:0005856	cytoskeleton	ECO:0000323	IEA	GO_REF:0000043	UniProtKB-KW:KW-0206	6239	UniProt		C
UniProtKB	Q9XVK6	wve-1	located_in	GO:0005856	cytoskeleton	ECO:0000323	IEA	GO_REF:0000043	UniProtKB-KW:KW-0206	6239	UniProt		C
UniProtKB	Q9XVN1	CELE_F53B6.4	located_in	GO:0005856	cytoskeleton	ECO:0000323	IEA	GO_REF:0000043	UniProtKB-KW:KW-0206	6239	UniProt		C
UniProtKB	Q9XVS6	C15H11.1	located_in	GO:0005856	cytoskeleton	ECO:0000323	IEA	GO_REF:0000043	UniProtKB-KW:KW-0206	6239	UniProt		C
UniProtKB	Q9XW16	pfn-1	located_in	GO:0005856	cytoskeleton	ECO:0000323	IEA	GO_REF:0000043	UniProtKB-KW:KW-0206	6239	UniProt		C
UniProtKB	Q9XW70	osm-12	located_in	GO:0005856	cytoskeleton	ECO:0000323	IEA	GO_REF:0000043	UniProtKB-KW:KW-0206	6239	UniProt		C
UniProtKB	Q9XW79	pph-4.1	located_in	GO:0005856	cytoskeleton	ECO:0000323	IEA	GO_REF:0000043	UniProtKB-KW:KW-0206	6239	UniProt		C
UniProtKB	Q9XWR6	rab-28	located_in	GO:0005856	cytoskeleton	ECO:0000323	IEA	GO_REF:0000043	UniProtKB-KW:KW-0206	6239	UniProt		C
UniProtKB	Q9XWS0	ska-1	located_in	GO:0005856	cytoskeleton	ECO:0000323	IEA	GO_REF:0000043	UniProtKB-KW:KW-0206	6239	UniProt		C
UniProtKB	Q9XWV3	arx-5	located_in	GO:0005856	cytoskeleton	ECO:0000323	IEA	GO_REF:0000043	UniProtKB-KW:KW-0206	6239	UniProt		C
UniProtKB	Q9XX47	famh-161	located_in	GO:0005856	cytoskeleton	ECO:0000323	IEA	GO_REF:0000043	UniProtKB-KW:KW-0206	6239	UniProt		C
UniProtKB	Q9XXA2	ebp-2	located_in	GO:0005856	cytoskeleton	ECO:0000323	IEA	GO_REF:0000043	UniProtKB-KW:KW-0206	6239	UniProt		C
UniProtKB	S6FCY3	flcn-1	located_in	GO:0005856	cytoskeleton	ECO:0000323	IEA	GO_REF:0000043	UniProtKB-KW:KW-0206	6239	UniProt		C
UniProtKB	S6FMZ4	flcn-1	located_in	GO:0005856	cytoskeleton	ECO:0000323	IEA	GO_REF:0000043	UniProtKB-KW:KW-0206	6239	UniProt		C
UniProtKB	S6FN00	unc-70	located_in	GO:0005856	cytoskeleton	ECO:0000323	IEA	GO_REF:0000043	UniProtKB-KW:KW-0206	6239	UniProt		C
UniProtKB	U4PAZ9	ptrn-1	located_in	GO:0005856	cytoskeleton	ECO:0000323	IEA	GO_REF:0000043	UniProtKB-KW:KW-0206	6239	UniProt		C
UniProtKB	U4PR86	pig-1	located_in	GO:0005856	cytoskeleton	ECO:0000323	IEA	GO_REF:0000043	UniProtKB-KW:KW-0206	6239	UniProt		C
UniProtKB	V6CLP5	ketn-1	located_in	GO:0005856	cytoskeleton	ECO:0000323	IEA	GO_REF:0000043	UniProtKB-KW:KW-0206	6239	UniProt		C
UniProtKB	V6CLV8	dys-1	located_in	GO:0005856	cytoskeleton	ECO:0000323	IEA	GO_REF:0000043	UniProtKB-KW:KW-0206	6239	UniProt		C
UniProtKB	X5M920	icp-1	located_in	GO:0005856	cytoskeleton	ECO:0000323	IEA	GO_REF:0000043	UniProtKB-KW:KW-0206	6239	UniProt		C
UniProtKB	A0A078BPK5	dlc-4	part_of	GO:0030286	dynein complex	ECO:0000323	IEA	GO_REF:0000043	UniProtKB-KW:KW-0243	6239	UniProt		C
UniProtKB	A0A163VTS9	dhc-1	part_of	GO:0030286	dynein complex	ECO:0000323	IEA	GO_REF:0000043	UniProtKB-KW:KW-0243	6239	UniProt		C
UniProtKB	A0AAC1	dlc-3	part_of	GO:0030286	dynein complex	ECO:0000323	IEA	GO_REF:0000043	UniProtKB-KW:KW-0243	6239	UniProt		C
UniProtKB	E2JKZ0	dnc-1	part_of	GO:0030286	dynein complex	ECO:0000323	IEA	GO_REF:0000043	UniProtKB-KW:KW-0243	6239	UniProt		C
UniProtKB	G5ECK7	dli-1	part_of	GO:0030286	dynein complex	ECO:0000323	IEA	GO_REF:0000043	UniProtKB-KW:KW-0243	6239	UniProt		C
UniProtKB	G5ED34	dli-1	part_of	GO:0030286	dynein complex	ECO:0000323	IEA	GO_REF:0000043	UniProtKB-KW:KW-0243	6239	UniProt		C
UniProtKB	L8E938	dnc-1	part_of	GO:0030286	dynein complex	ECO:0000323	IEA	GO_REF:0000043	UniProtKB-KW:KW-0243	6239	UniProt		C
UniProtKB	L8EC32	dnc-1	part_of	GO:0030286	dynein complex	ECO:0000323	IEA	GO_REF:0000043	UniProtKB-KW:KW-0243	6239	UniProt		C
UniProtKB	Q09248	dnc-2	part_of	GO:0030286	dynein complex	ECO:0000323	IEA	GO_REF:0000043	UniProtKB-KW:KW-0243	6239	UniProt		C
UniProtKB	Q19020	dhc-1	part_of	GO:0030286	dynein complex	ECO:0000323	IEA	GO_REF:0000043	UniProtKB-KW:KW-0243	6239	UniProt		C
UniProtKB	Q19542	che-3	part_of	GO:0030286	dynein complex	ECO:0000323	IEA	GO_REF:0000043	UniProtKB-KW:KW-0243	6239	UniProt		C
UniProtKB	Q21557	dlc-2	part_of	GO:0030286	dynein complex	ECO:0000323	IEA	GO_REF:0000043	UniProtKB-KW:KW-0243	6239	UniProt		C
UniProtKB	Q22752	dyrb-1	part_of	GO:0030286	dynein complex	ECO:0000323	IEA	GO_REF:0000043	UniProtKB-KW:KW-0243	6239	UniProt		C
UniProtKB	Q22799	dlc-1	part_of	GO:0030286	dynein complex	ECO:0000323	IEA	GO_REF:0000043	UniProtKB-KW:KW-0243	6239	UniProt		C
UniProtKB	Q23542	dnc-1	part_of	GO:0030286	dynein complex	ECO:0000323	IEA	GO_REF:0000043	UniProtKB-KW:KW-0243	6239	UniProt		C
UniProtKB	Q7YTJ8	dlc-4	part_of	GO:0030286	dynein complex	ECO:0000323	IEA	GO_REF:0000043	UniProtKB-KW:KW-0243	6239	UniProt		C
UniProtKB	Q8MPS5	dlc-3	part_of	GO:0030286	dynein complex	ECO:0000323	IEA	GO_REF:0000043	UniProtKB-KW:KW-0243	6239	UniProt		C
UniProtKB	A0A4V0IIR6	ifa-1	located_in	GO:0005882	intermediate filament	ECO:0000323	IEA	GO_REF:0000043	UniProtKB-KW:KW-0403	6239	UniProt		C
UniProtKB	A0A5E4LYE2	ifc-2	located_in	GO:0005882	intermediate filament	ECO:0000323	IEA	GO_REF:0000043	UniProtKB-KW:KW-0403	6239	UniProt		C
UniProtKB	A0A5E4M3F7	ifc-2	located_in	GO:0005882	intermediate filament	ECO:0000323	IEA	GO_REF:0000043	UniProtKB-KW:KW-0403	6239	UniProt		C
UniProtKB	G8JY94	ifc-2	located_in	GO:0005882	intermediate filament	ECO:0000323	IEA	GO_REF:0000043	UniProtKB-KW:KW-0403	6239	UniProt		C
UniProtKB	M1Z854	ifb-2	located_in	GO:0005882	intermediate filament	ECO:0000323	IEA	GO_REF:0000043	UniProtKB-KW:KW-0403	6239	UniProt		C
UniProtKB	O02365	mua-6	located_in	GO:0005882	intermediate filament	ECO:0000323	IEA	GO_REF:0000043	UniProtKB-KW:KW-0403	6239	UniProt		C
UniProtKB	O45168	ifc-1	located_in	GO:0005882	intermediate filament	ECO:0000323	IEA	GO_REF:0000043	UniProtKB-KW:KW-0403	6239	UniProt		C
UniProtKB	P90900	ifa-4	located_in	GO:0005882	intermediate filament	ECO:0000323	IEA	GO_REF:0000043	UniProtKB-KW:KW-0403	6239	UniProt		C
UniProtKB	P90901	ifa-1	located_in	GO:0005882	intermediate filament	ECO:0000323	IEA	GO_REF:0000043	UniProtKB-KW:KW-0403	6239	UniProt		C
UniProtKB	Q09501	ifp-1	located_in	GO:0005882	intermediate filament	ECO:0000323	IEA	GO_REF:0000043	UniProtKB-KW:KW-0403	6239	UniProt		C
UniProtKB	Q19286	ifb-2	located_in	GO:0005882	intermediate filament	ECO:0000323	IEA	GO_REF:0000043	UniProtKB-KW:KW-0403	6239	UniProt		C
UniProtKB	Q19289	ifb-1	located_in	GO:0005882	intermediate filament	ECO:0000323	IEA	GO_REF:0000043	UniProtKB-KW:KW-0403	6239	UniProt		C
UniProtKB	Q19782	ifd-2	located_in	GO:0005882	intermediate filament	ECO:0000323	IEA	GO_REF:0000043	UniProtKB-KW:KW-0403	6239	UniProt		C
UniProtKB	Q21065	ifa-3	located_in	GO:0005882	intermediate filament	ECO:0000323	IEA	GO_REF:0000043	UniProtKB-KW:KW-0403	6239	UniProt		C
UniProtKB	Q21067	ifc-2	located_in	GO:0005882	intermediate filament	ECO:0000323	IEA	GO_REF:0000043	UniProtKB-KW:KW-0403	6239	UniProt		C
UniProtKB	Q21443	lmn-1	located_in	GO:0005882	intermediate filament	ECO:0000323	IEA	GO_REF:0000043	UniProtKB-KW:KW-0403	6239	UniProt		C
UniProtKB	Q86DC6	ifd-1	located_in	GO:0005882	intermediate filament	ECO:0000323	IEA	GO_REF:0000043	UniProtKB-KW:KW-0403	6239	UniProt		C
UniProtKB	A0A078BPK5	dlc-4	located_in	GO:0005874	microtubule	ECO:0000323	IEA	GO_REF:0000043	UniProtKB-KW:KW-0493	6239	UniProt		C
UniProtKB	A0A163VTS9	dhc-1	located_in	GO:0005874	microtubule	ECO:0000323	IEA	GO_REF:0000043	UniProtKB-KW:KW-0493	6239	UniProt		C
UniProtKB	A0A1N7SYN9	vab-10	located_in	GO:0005874	microtubule	ECO:0000323	IEA	GO_REF:0000043	UniProtKB-KW:KW-0493	6239	UniProt		C
UniProtKB	A0A1N7SYR7	vab-10	located_in	GO:0005874	microtubule	ECO:0000323	IEA	GO_REF:0000043	UniProtKB-KW:KW-0493	6239	UniProt		C
UniProtKB	A0A486WUT8	sma-1	located_in	GO:0005874	microtubule	ECO:0000323	IEA	GO_REF:0000043	UniProtKB-KW:KW-0493	6239	UniProt		C
UniProtKB	A0A486WVF0	sma-1	located_in	GO:0005874	microtubule	ECO:0000323	IEA	GO_REF:0000043	UniProtKB-KW:KW-0493	6239	UniProt		C
UniProtKB	A0A4V0IKG7	klp-13	located_in	GO:0005874	microtubule	ECO:0000323	IEA	GO_REF:0000043	UniProtKB-KW:KW-0493	6239	UniProt		C
UniProtKB	A0A5S9MMP1	klp-3	located_in	GO:0005874	microtubule	ECO:0000323	IEA	GO_REF:0000043	UniProtKB-KW:KW-0493	6239	UniProt		C
UniProtKB	A0AAC1	dlc-3	located_in	GO:0005874	microtubule	ECO:0000323	IEA	GO_REF:0000043	UniProtKB-KW:KW-0493	6239	UniProt		C
UniProtKB	G5EBH3	sma-1	located_in	GO:0005874	microtubule	ECO:0000323	IEA	GO_REF:0000043	UniProtKB-KW:KW-0493	6239	UniProt		C
UniProtKB	G5EC35	sma-1	located_in	GO:0005874	microtubule	ECO:0000323	IEA	GO_REF:0000043	UniProtKB-KW:KW-0493	6239	UniProt		C
UniProtKB	G5EC43	zen-4	located_in	GO:0005874	microtubule	ECO:0000323	IEA	GO_REF:0000043	UniProtKB-KW:KW-0493	6239	UniProt		C
UniProtKB	G5ECF4	bmk-1	located_in	GO:0005874	microtubule	ECO:0000323	IEA	GO_REF:0000043	UniProtKB-KW:KW-0493	6239	UniProt		C
UniProtKB	G5ECG0	tac-1	located_in	GO:0005874	microtubule	ECO:0000323	IEA	GO_REF:0000043	UniProtKB-KW:KW-0493	6239	UniProt		C
UniProtKB	G5ECK7	dli-1	located_in	GO:0005874	microtubule	ECO:0000323	IEA	GO_REF:0000043	UniProtKB-KW:KW-0493	6239	UniProt		C
UniProtKB	G5ED34	dli-1	located_in	GO:0005874	microtubule	ECO:0000323	IEA	GO_REF:0000043	UniProtKB-KW:KW-0493	6239	UniProt		C
UniProtKB	G5ED75	klp-7	located_in	GO:0005874	microtubule	ECO:0000323	IEA	GO_REF:0000043	UniProtKB-KW:KW-0493	6239	UniProt		C
UniProtKB	G5EDD3	vab-10	located_in	GO:0005874	microtubule	ECO:0000323	IEA	GO_REF:0000043	UniProtKB-KW:KW-0493	6239	UniProt		C
UniProtKB	G5EDD4	tba-4	located_in	GO:0005874	microtubule	ECO:0000323	IEA	GO_REF:0000043	UniProtKB-KW:KW-0493	6239	UniProt		C
UniProtKB	G5EEM5	zyg-9	located_in	GO:0005874	microtubule	ECO:0000323	IEA	GO_REF:0000043	UniProtKB-KW:KW-0493	6239	UniProt		C
UniProtKB	G5EF01	tbb-6	located_in	GO:0005874	microtubule	ECO:0000323	IEA	GO_REF:0000043	UniProtKB-KW:KW-0493	6239	UniProt		C
UniProtKB	G5EF84	gip-2	located_in	GO:0005874	microtubule	ECO:0000323	IEA	GO_REF:0000043	UniProtKB-KW:KW-0493	6239	UniProt		C
UniProtKB	G5EFM3	G5EFM3	located_in	GO:0005874	microtubule	ECO:0000323	IEA	GO_REF:0000043	UniProtKB-KW:KW-0493	6239	UniProt		C
UniProtKB	G5EFQ4	klp-6	located_in	GO:0005874	microtubule	ECO:0000323	IEA	GO_REF:0000043	UniProtKB-KW:KW-0493	6239	UniProt		C
UniProtKB	G5EFW3	sma-1	located_in	GO:0005874	microtubule	ECO:0000323	IEA	GO_REF:0000043	UniProtKB-KW:KW-0493	6239	UniProt		C
UniProtKB	G5EG83	zen-4	located_in	GO:0005874	microtubule	ECO:0000323	IEA	GO_REF:0000043	UniProtKB-KW:KW-0493	6239	UniProt		C
UniProtKB	G5EG97	sma-1	located_in	GO:0005874	microtubule	ECO:0000323	IEA	GO_REF:0000043	UniProtKB-KW:KW-0493	6239	UniProt		C
UniProtKB	G5EGL7	bmk-1	located_in	GO:0005874	microtubule	ECO:0000323	IEA	GO_REF:0000043	UniProtKB-KW:KW-0493	6239	UniProt		C
UniProtKB	H2KY94	ptl-1	located_in	GO:0005874	microtubule	ECO:0000323	IEA	GO_REF:0000043	UniProtKB-KW:KW-0493	6239	UniProt		C
UniProtKB	H2L2E8	tba-1	located_in	GO:0005874	microtubule	ECO:0000323	IEA	GO_REF:0000043	UniProtKB-KW:KW-0493	6239	UniProt		C
UniProtKB	H9G2T2	klc-1	located_in	GO:0005874	microtubule	ECO:0000323	IEA	GO_REF:0000043	UniProtKB-KW:KW-0493	6239	UniProt		C
UniProtKB	O02592	ptl-1	located_in	GO:0005874	microtubule	ECO:0000323	IEA	GO_REF:0000043	UniProtKB-KW:KW-0493	6239	UniProt		C
UniProtKB	O17921	tbb-1	located_in	GO:0005874	microtubule	ECO:0000323	IEA	GO_REF:0000043	UniProtKB-KW:KW-0493	6239	UniProt		C
UniProtKB	O18154	tba-7	located_in	GO:0005874	microtubule	ECO:0000323	IEA	GO_REF:0000043	UniProtKB-KW:KW-0493	6239	UniProt		C
UniProtKB	O18688	tba-1	located_in	GO:0005874	microtubule	ECO:0000323	IEA	GO_REF:0000043	UniProtKB-KW:KW-0493	6239	UniProt		C
UniProtKB	O44740	mei-2	located_in	GO:0005874	microtubule	ECO:0000323	IEA	GO_REF:0000043	UniProtKB-KW:KW-0493	6239	UniProt		C
UniProtKB	O45487	elp-1	located_in	GO:0005874	microtubule	ECO:0000323	IEA	GO_REF:0000043	UniProtKB-KW:KW-0493	6239	UniProt		C
UniProtKB	O61208	gip-1	located_in	GO:0005874	microtubule	ECO:0000323	IEA	GO_REF:0000043	UniProtKB-KW:KW-0493	6239	UniProt		C
UniProtKB	P12456	mec-7	located_in	GO:0005874	microtubule	ECO:0000323	IEA	GO_REF:0000043	UniProtKB-KW:KW-0493	6239	UniProt		C
UniProtKB	P23678	unc-104	located_in	GO:0005874	microtubule	ECO:0000323	IEA	GO_REF:0000043	UniProtKB-KW:KW-0493	6239	UniProt		C
UniProtKB	P32744	cls-2	located_in	GO:0005874	microtubule	ECO:0000323	IEA	GO_REF:0000043	UniProtKB-KW:KW-0493	6239	UniProt		C
UniProtKB	P34475	tbg-1	located_in	GO:0005874	microtubule	ECO:0000323	IEA	GO_REF:0000043	UniProtKB-KW:KW-0493	6239	UniProt		C
UniProtKB	P34540	unc-116	located_in	GO:0005874	microtubule	ECO:0000323	IEA	GO_REF:0000043	UniProtKB-KW:KW-0493	6239	UniProt		C
UniProtKB	P34560	rmd-1	located_in	GO:0005874	microtubule	ECO:0000323	IEA	GO_REF:0000043	UniProtKB-KW:KW-0493	6239	UniProt		C
UniProtKB	P34690	tba-2	located_in	GO:0005874	microtubule	ECO:0000323	IEA	GO_REF:0000043	UniProtKB-KW:KW-0493	6239	UniProt		C
UniProtKB	P34808	mei-1	located_in	GO:0005874	microtubule	ECO:0000323	IEA	GO_REF:0000043	UniProtKB-KW:KW-0493	6239	UniProt		C
UniProtKB	P39055	dyn-1	located_in	GO:0005874	microtubule	ECO:0000323	IEA	GO_REF:0000043	UniProtKB-KW:KW-0493	6239	UniProt		C
UniProtKB	P41937	tbb-4	located_in	GO:0005874	microtubule	ECO:0000323	IEA	GO_REF:0000043	UniProtKB-KW:KW-0493	6239	UniProt		C
UniProtKB	P45962	klp-3	located_in	GO:0005874	microtubule	ECO:0000323	IEA	GO_REF:0000043	UniProtKB-KW:KW-0493	6239	UniProt		C
UniProtKB	P46822	klc-2	located_in	GO:0005874	microtubule	ECO:0000323	IEA	GO_REF:0000043	UniProtKB-KW:KW-0493	6239	UniProt		C
UniProtKB	P46873	osm-3	located_in	GO:0005874	microtubule	ECO:0000323	IEA	GO_REF:0000043	UniProtKB-KW:KW-0493	6239	UniProt		C
UniProtKB	P52274	tba-8	located_in	GO:0005874	microtubule	ECO:0000323	IEA	GO_REF:0000043	UniProtKB-KW:KW-0493	6239	UniProt		C
UniProtKB	P52275	tbb-2	located_in	GO:0005874	microtubule	ECO:0000323	IEA	GO_REF:0000043	UniProtKB-KW:KW-0493	6239	UniProt		C
UniProtKB	P81299	cdc-14	located_in	GO:0005874	microtubule	ECO:0000323	IEA	GO_REF:0000043	UniProtKB-KW:KW-0493	6239	UniProt		C
UniProtKB	P90973	ptl-1	located_in	GO:0005874	microtubule	ECO:0000323	IEA	GO_REF:0000043	UniProtKB-KW:KW-0493	6239	UniProt		C
UniProtKB	P91873	tba-6	located_in	GO:0005874	microtubule	ECO:0000323	IEA	GO_REF:0000043	UniProtKB-KW:KW-0493	6239	UniProt		C
UniProtKB	P91910	mec-12	located_in	GO:0005874	microtubule	ECO:0000323	IEA	GO_REF:0000043	UniProtKB-KW:KW-0493	6239	UniProt		C
UniProtKB	Q03609	cls-3	located_in	GO:0005874	microtubule	ECO:0000323	IEA	GO_REF:0000043	UniProtKB-KW:KW-0493	6239	UniProt		C
UniProtKB	Q09248	dnc-2	located_in	GO:0005874	microtubule	ECO:0000323	IEA	GO_REF:0000043	UniProtKB-KW:KW-0493	6239	UniProt		C
UniProtKB	Q17364	tau-1	located_in	GO:0005874	microtubule	ECO:0000323	IEA	GO_REF:0000043	UniProtKB-KW:KW-0493	6239	UniProt		C
UniProtKB	Q17365	tau-1	located_in	GO:0005874	microtubule	ECO:0000323	IEA	GO_REF:0000043	UniProtKB-KW:KW-0493	6239	UniProt		C
UniProtKB	Q17409	tba-1	located_in	GO:0005874	microtubule	ECO:0000323	IEA	GO_REF:0000043	UniProtKB-KW:KW-0493	6239	UniProt		C
UniProtKB	Q18817	ben-1	located_in	GO:0005874	microtubule	ECO:0000323	IEA	GO_REF:0000043	UniProtKB-KW:KW-0493	6239	UniProt		C
UniProtKB	Q19020	dhc-1	located_in	GO:0005874	microtubule	ECO:0000323	IEA	GO_REF:0000043	UniProtKB-KW:KW-0493	6239	UniProt		C
UniProtKB	Q19490	tba-5	located_in	GO:0005874	microtubule	ECO:0000323	IEA	GO_REF:0000043	UniProtKB-KW:KW-0493	6239	UniProt		C
UniProtKB	Q19493	tbcd-1	located_in	GO:0005874	microtubule	ECO:0000323	IEA	GO_REF:0000043	UniProtKB-KW:KW-0493	6239	UniProt		C
UniProtKB	Q19542	che-3	located_in	GO:0005874	microtubule	ECO:0000323	IEA	GO_REF:0000043	UniProtKB-KW:KW-0493	6239	UniProt		C
UniProtKB	Q19633	klp-11	located_in	GO:0005874	microtubule	ECO:0000323	IEA	GO_REF:0000043	UniProtKB-KW:KW-0493	6239	UniProt		C
UniProtKB	Q20221	tba-9	located_in	GO:0005874	microtubule	ECO:0000323	IEA	GO_REF:0000043	UniProtKB-KW:KW-0493	6239	UniProt		C
UniProtKB	Q20728	tbcb-1	located_in	GO:0005874	microtubule	ECO:0000323	IEA	GO_REF:0000043	UniProtKB-KW:KW-0493	6239	UniProt		C
UniProtKB	Q21441	vab-8	located_in	GO:0005874	microtubule	ECO:0000323	IEA	GO_REF:0000043	UniProtKB-KW:KW-0493	6239	UniProt		C
UniProtKB	Q21557	dlc-2	located_in	GO:0005874	microtubule	ECO:0000323	IEA	GO_REF:0000043	UniProtKB-KW:KW-0493	6239	UniProt		C
UniProtKB	Q21592	klc-1	located_in	GO:0005874	microtubule	ECO:0000323	IEA	GO_REF:0000043	UniProtKB-KW:KW-0493	6239	UniProt		C
UniProtKB	Q22744	rsf-1	located_in	GO:0005874	microtubule	ECO:0000323	IEA	GO_REF:0000043	UniProtKB-KW:KW-0493	6239	UniProt		C
UniProtKB	Q22752	dyrb-1	located_in	GO:0005874	microtubule	ECO:0000323	IEA	GO_REF:0000043	UniProtKB-KW:KW-0493	6239	UniProt		C
UniProtKB	Q22799	dlc-1	located_in	GO:0005874	microtubule	ECO:0000323	IEA	GO_REF:0000043	UniProtKB-KW:KW-0493	6239	UniProt		C
UniProtKB	Q23529	zyg-12	located_in	GO:0005874	microtubule	ECO:0000323	IEA	GO_REF:0000043	UniProtKB-KW:KW-0493	6239	UniProt		C
UniProtKB	Q7YTJ8	dlc-4	located_in	GO:0005874	microtubule	ECO:0000323	IEA	GO_REF:0000043	UniProtKB-KW:KW-0493	6239	UniProt		C
UniProtKB	Q86D25	C54C6.6	located_in	GO:0005874	microtubule	ECO:0000323	IEA	GO_REF:0000043	UniProtKB-KW:KW-0493	6239	UniProt		C
UniProtKB	Q86NF7	vab-10	located_in	GO:0005874	microtubule	ECO:0000323	IEA	GO_REF:0000043	UniProtKB-KW:KW-0493	6239	UniProt		C
UniProtKB	Q8ITY3	gip-1	located_in	GO:0005874	microtubule	ECO:0000323	IEA	GO_REF:0000043	UniProtKB-KW:KW-0493	6239	UniProt		C
UniProtKB	Q8MNV0	spas-1	located_in	GO:0005874	microtubule	ECO:0000323	IEA	GO_REF:0000043	UniProtKB-KW:KW-0493	6239	UniProt		C
UniProtKB	Q8MPS5	dlc-3	located_in	GO:0005874	microtubule	ECO:0000323	IEA	GO_REF:0000043	UniProtKB-KW:KW-0493	6239	UniProt		C
UniProtKB	Q8MQ03	zen-4	located_in	GO:0005874	microtubule	ECO:0000323	IEA	GO_REF:0000043	UniProtKB-KW:KW-0493	6239	UniProt		C
UniProtKB	Q8MQ04	zen-4	located_in	GO:0005874	microtubule	ECO:0000323	IEA	GO_REF:0000043	UniProtKB-KW:KW-0493	6239	UniProt		C
UniProtKB	Q8MYB5	KLP-7	located_in	GO:0005874	microtubule	ECO:0000323	IEA	GO_REF:0000043	UniProtKB-KW:KW-0493	6239	UniProt		C
UniProtKB	Q95QG4	ptl-1	located_in	GO:0005874	microtubule	ECO:0000323	IEA	GO_REF:0000043	UniProtKB-KW:KW-0493	6239	UniProt		C
UniProtKB	Q95XR1	tbca-1	located_in	GO:0005874	microtubule	ECO:0000323	IEA	GO_REF:0000043	UniProtKB-KW:KW-0493	6239	UniProt		C
UniProtKB	Q95YF0	cls-1	located_in	GO:0005874	microtubule	ECO:0000323	IEA	GO_REF:0000043	UniProtKB-KW:KW-0493	6239	UniProt		C
UniProtKB	Q965T6	klp-20	located_in	GO:0005874	microtubule	ECO:0000323	IEA	GO_REF:0000043	UniProtKB-KW:KW-0493	6239	UniProt		C
UniProtKB	Q9GRE9	Q9GRE9	located_in	GO:0005874	microtubule	ECO:0000323	IEA	GO_REF:0000043	UniProtKB-KW:KW-0493	6239	UniProt		C
UniProtKB	Q9GRZ0	ebp-3	located_in	GO:0005874	microtubule	ECO:0000323	IEA	GO_REF:0000043	UniProtKB-KW:KW-0493	6239	UniProt		C
UniProtKB	Q9GRZ1	ebp-1	located_in	GO:0005874	microtubule	ECO:0000323	IEA	GO_REF:0000043	UniProtKB-KW:KW-0493	6239	UniProt		C
UniProtKB	Q9GV90	krp85	located_in	GO:0005874	microtubule	ECO:0000323	IEA	GO_REF:0000043	UniProtKB-KW:KW-0493	6239	UniProt		C
UniProtKB	Q9GV92	krp95	located_in	GO:0005874	microtubule	ECO:0000323	IEA	GO_REF:0000043	UniProtKB-KW:KW-0493	6239	UniProt		C
UniProtKB	Q9GV93	osm-3	located_in	GO:0005874	microtubule	ECO:0000323	IEA	GO_REF:0000043	UniProtKB-KW:KW-0493	6239	UniProt		C
UniProtKB	Q9N4J8	cct-3	located_in	GO:0005874	microtubule	ECO:0000323	IEA	GO_REF:0000043	UniProtKB-KW:KW-0493	6239	UniProt		C
UniProtKB	Q9NDC9	lis-1	located_in	GO:0005874	microtubule	ECO:0000323	IEA	GO_REF:0000043	UniProtKB-KW:KW-0493	6239	UniProt		C
UniProtKB	Q9TYU9	exc-6	located_in	GO:0005874	microtubule	ECO:0000323	IEA	GO_REF:0000043	UniProtKB-KW:KW-0493	6239	UniProt		C
UniProtKB	Q9U5H3	klp-11	located_in	GO:0005874	microtubule	ECO:0000323	IEA	GO_REF:0000043	UniProtKB-KW:KW-0493	6239	UniProt		C
UniProtKB	Q9U9I9	dyn-1	located_in	GO:0005874	microtubule	ECO:0000323	IEA	GO_REF:0000043	UniProtKB-KW:KW-0493	6239	UniProt		C
UniProtKB	Q9XU12	klp-7	located_in	GO:0005874	microtubule	ECO:0000323	IEA	GO_REF:0000043	UniProtKB-KW:KW-0493	6239	UniProt		C
UniProtKB	Q9XWS0	ska-1	located_in	GO:0005874	microtubule	ECO:0000323	IEA	GO_REF:0000043	UniProtKB-KW:KW-0493	6239	UniProt		C
UniProtKB	Q9XXA2	ebp-2	located_in	GO:0005874	microtubule	ECO:0000323	IEA	GO_REF:0000043	UniProtKB-KW:KW-0493	6239	UniProt		C
UniProtKB	Q9XXH2	CELE_Y19D2B.1	located_in	GO:0005874	microtubule	ECO:0000323	IEA	GO_REF:0000043	UniProtKB-KW:KW-0493	6239	UniProt		C
UniProtKB	U4PAZ9	ptrn-1	located_in	GO:0005874	microtubule	ECO:0000323	IEA	GO_REF:0000043	UniProtKB-KW:KW-0493	6239	UniProt		C
UniProtKB	V6CL80	zen-4	located_in	GO:0005874	microtubule	ECO:0000323	IEA	GO_REF:0000043	UniProtKB-KW:KW-0493	6239	UniProt		C
UniProtKB	V6CLB1	zen-4	located_in	GO:0005874	microtubule	ECO:0000323	IEA	GO_REF:0000043	UniProtKB-KW:KW-0493	6239	UniProt		C
UniProtKB	A0A5E4LXR0	nmy-1	part_of	GO:0016459	myosin complex	ECO:0000323	IEA	GO_REF:0000043	UniProtKB-KW:KW-0518	6239	UniProt		C
UniProtKB	F0IWT2	hum-7	part_of	GO:0016459	myosin complex	ECO:0000323	IEA	GO_REF:0000043	UniProtKB-KW:KW-0518	6239	UniProt		C
UniProtKB	G5EBY3	nmy-2	part_of	GO:0016459	myosin complex	ECO:0000323	IEA	GO_REF:0000043	UniProtKB-KW:KW-0518	6239	UniProt		C
UniProtKB	G5ECZ0	hum-5	part_of	GO:0016459	myosin complex	ECO:0000323	IEA	GO_REF:0000043	UniProtKB-KW:KW-0518	6239	UniProt		C
UniProtKB	G8JY81	hum-2	part_of	GO:0016459	myosin complex	ECO:0000323	IEA	GO_REF:0000043	UniProtKB-KW:KW-0518	6239	UniProt		C
UniProtKB	H2L082	hum-7	part_of	GO:0016459	myosin complex	ECO:0000323	IEA	GO_REF:0000043	UniProtKB-KW:KW-0518	6239	UniProt		C
UniProtKB	H2L0I7	hum-8	part_of	GO:0016459	myosin complex	ECO:0000323	IEA	GO_REF:0000043	UniProtKB-KW:KW-0518	6239	UniProt		C
UniProtKB	O62244	myo-6	part_of	GO:0016459	myosin complex	ECO:0000323	IEA	GO_REF:0000043	UniProtKB-KW:KW-0518	6239	UniProt		C
UniProtKB	P02566	unc-54	part_of	GO:0016459	myosin complex	ECO:0000323	IEA	GO_REF:0000043	UniProtKB-KW:KW-0518	6239	UniProt		C
UniProtKB	P02567	myo-1	part_of	GO:0016459	myosin complex	ECO:0000323	IEA	GO_REF:0000043	UniProtKB-KW:KW-0518	6239	UniProt		C
UniProtKB	P10567	unc-15	part_of	GO:0016459	myosin complex	ECO:0000323	IEA	GO_REF:0000043	UniProtKB-KW:KW-0518	6239	UniProt		C
UniProtKB	P12844	myo-3	part_of	GO:0016459	myosin complex	ECO:0000323	IEA	GO_REF:0000043	UniProtKB-KW:KW-0518	6239	UniProt		C
UniProtKB	P12845	myo-2	part_of	GO:0016459	myosin complex	ECO:0000323	IEA	GO_REF:0000043	UniProtKB-KW:KW-0518	6239	UniProt		C
UniProtKB	P19625	mlc-1	part_of	GO:0016459	myosin complex	ECO:0000323	IEA	GO_REF:0000043	UniProtKB-KW:KW-0518	6239	UniProt		C
UniProtKB	P19626	mlc-2	part_of	GO:0016459	myosin complex	ECO:0000323	IEA	GO_REF:0000043	UniProtKB-KW:KW-0518	6239	UniProt		C
UniProtKB	P53014	mlc-3	part_of	GO:0016459	myosin complex	ECO:0000323	IEA	GO_REF:0000043	UniProtKB-KW:KW-0518	6239	UniProt		C
UniProtKB	P91443	hum-6	part_of	GO:0016459	myosin complex	ECO:0000323	IEA	GO_REF:0000043	UniProtKB-KW:KW-0518	6239	UniProt		C
UniProtKB	Q09510	mlc-4	part_of	GO:0016459	myosin complex	ECO:0000323	IEA	GO_REF:0000043	UniProtKB-KW:KW-0518	6239	UniProt		C
UniProtKB	Q17382	hum-1	part_of	GO:0016459	myosin complex	ECO:0000323	IEA	GO_REF:0000043	UniProtKB-KW:KW-0518	6239	UniProt		C
UniProtKB	Q17383	Q17383	part_of	GO:0016459	myosin complex	ECO:0000323	IEA	GO_REF:0000043	UniProtKB-KW:KW-0518	6239	UniProt		C
UniProtKB	Q17384	hum-3	part_of	GO:0016459	myosin complex	ECO:0000323	IEA	GO_REF:0000043	UniProtKB-KW:KW-0518	6239	UniProt		C
UniProtKB	Q19901	hum-1	part_of	GO:0016459	myosin complex	ECO:0000323	IEA	GO_REF:0000043	UniProtKB-KW:KW-0518	6239	UniProt		C
UniProtKB	Q20357	hum-10	part_of	GO:0016459	myosin complex	ECO:0000323	IEA	GO_REF:0000043	UniProtKB-KW:KW-0518	6239	UniProt		C
UniProtKB	Q20456	hum-4	part_of	GO:0016459	myosin complex	ECO:0000323	IEA	GO_REF:0000043	UniProtKB-KW:KW-0518	6239	UniProt		C
UniProtKB	Q20641	nmy-1	part_of	GO:0016459	myosin complex	ECO:0000323	IEA	GO_REF:0000043	UniProtKB-KW:KW-0518	6239	UniProt		C
UniProtKB	Q21000	myo-5	part_of	GO:0016459	myosin complex	ECO:0000323	IEA	GO_REF:0000043	UniProtKB-KW:KW-0518	6239	UniProt		C
UniProtKB	Q22869	nmy-2	part_of	GO:0016459	myosin complex	ECO:0000323	IEA	GO_REF:0000043	UniProtKB-KW:KW-0518	6239	UniProt		C
UniProtKB	Q95ZU1	hum-2	part_of	GO:0016459	myosin complex	ECO:0000323	IEA	GO_REF:0000043	UniProtKB-KW:KW-0518	6239	UniProt		C
UniProtKB	Q9TZI9	spe-15	part_of	GO:0016459	myosin complex	ECO:0000323	IEA	GO_REF:0000043	UniProtKB-KW:KW-0518	6239	UniProt		C
UniProtKB	Q9XVI9	mlc-5	part_of	GO:0016459	myosin complex	ECO:0000323	IEA	GO_REF:0000043	UniProtKB-KW:KW-0518	6239	UniProt		C
UniProtKB	Q9XWR0	nmy-3	part_of	GO:0016459	myosin complex	ECO:0000323	IEA	GO_REF:0000043	UniProtKB-KW:KW-0518	6239	UniProt		C
UniProtKB	S6F568	hum-4	part_of	GO:0016459	myosin complex	ECO:0000323	IEA	GO_REF:0000043	UniProtKB-KW:KW-0518	6239	UniProt		C
UniProtKB	U4PBY2	hum-8	part_of	GO:0016459	myosin complex	ECO:0000323	IEA	GO_REF:0000043	UniProtKB-KW:KW-0518	6239	UniProt		C
UniProtKB	W6RY57	spe-15	part_of	GO:0016459	myosin complex	ECO:0000323	IEA	GO_REF:0000043	UniProtKB-KW:KW-0518	6239	UniProt		C
UniProtKB	F3Y5P4	grdn-1	located_in	GO:0005814	centriole	ECO:0000323	IEA	GO_REF:0000044	UniProtKB-SubCell:SL-0046	6239	UniProt		C
UniProtKB	G5EGU9	szy-20	located_in	GO:0005814	centriole	ECO:0000323	IEA	GO_REF:0000044	UniProtKB-SubCell:SL-0046	6239	UniProt		C
UniProtKB	O01501	cye-1	located_in	GO:0005814	centriole	ECO:0000323	IEA	GO_REF:0000044	UniProtKB-SubCell:SL-0046	6239	UniProt		C
UniProtKB	O62479	sas-6	located_in	GO:0005814	centriole	ECO:0000323	IEA	GO_REF:0000044	UniProtKB-SubCell:SL-0046	6239	UniProt		C
UniProtKB	P91870	spd-2	located_in	GO:0005814	centriole	ECO:0000323	IEA	GO_REF:0000044	UniProtKB-SubCell:SL-0046	6239	UniProt		C
UniProtKB	Q20010	sas-5	located_in	GO:0005814	centriole	ECO:0000323	IEA	GO_REF:0000044	UniProtKB-SubCell:SL-0046	6239	UniProt		C
UniProtKB	Q86D25	C54C6.6	located_in	GO:0005814	centriole	ECO:0000323	IEA	GO_REF:0000044	UniProtKB-SubCell:SL-0046	6239	UniProt		C
UniProtKB	Q95X94	hyls-1	located_in	GO:0005814	centriole	ECO:0000323	IEA	GO_REF:0000044	UniProtKB-SubCell:SL-0046	6239	UniProt		C
UniProtKB	Q9GT24	zyg-1	located_in	GO:0005814	centriole	ECO:0000323	IEA	GO_REF:0000044	UniProtKB-SubCell:SL-0046	6239	UniProt		C
UniProtKB	A0A2C9C2X0	C54G6.2	located_in	GO:0005815	microtubule organizing center	ECO:0000323	IEA	GO_REF:0000044	UniProtKB-SubCell:SL-0048	6239	UniProt		C
UniProtKB	G5ECG0	tac-1	located_in	GO:0005815	microtubule organizing center	ECO:0000323	IEA	GO_REF:0000044	UniProtKB-SubCell:SL-0048	6239	UniProt		C
UniProtKB	G5ED39	2022-09-01	located_in	GO:0005815	microtubule organizing center	ECO:0000323	IEA	GO_REF:0000044	UniProtKB-SubCell:SL-0048	6239	UniProt		C
UniProtKB	G5EEM5	zyg-9	located_in	GO:0005815	microtubule organizing center	ECO:0000323	IEA	GO_REF:0000044	UniProtKB-SubCell:SL-0048	6239	UniProt		C
UniProtKB	G5EFV3	rsa-2	located_in	GO:0005815	microtubule organizing center	ECO:0000323	IEA	GO_REF:0000044	UniProtKB-SubCell:SL-0048	6239	UniProt		C
UniProtKB	G5EGK8	let-92	located_in	GO:0005815	microtubule organizing center	ECO:0000323	IEA	GO_REF:0000044	UniProtKB-SubCell:SL-0048	6239	UniProt		C
UniProtKB	G5EGU9	szy-20	located_in	GO:0005815	microtubule organizing center	ECO:0000323	IEA	GO_REF:0000044	UniProtKB-SubCell:SL-0048	6239	UniProt		C
UniProtKB	H2L265	cyld-1	located_in	GO:0005815	microtubule organizing center	ECO:0000323	IEA	GO_REF:0000044	UniProtKB-SubCell:SL-0048	6239	UniProt		C
UniProtKB	H2L266	cyld-1	located_in	GO:0005815	microtubule organizing center	ECO:0000323	IEA	GO_REF:0000044	UniProtKB-SubCell:SL-0048	6239	UniProt		C
UniProtKB	J7S130	flcn-1	located_in	GO:0005815	microtubule organizing center	ECO:0000323	IEA	GO_REF:0000044	UniProtKB-SubCell:SL-0048	6239	UniProt		C
UniProtKB	K0M7B5	flcn-1	located_in	GO:0005815	microtubule organizing center	ECO:0000323	IEA	GO_REF:0000044	UniProtKB-SubCell:SL-0048	6239	UniProt		C
UniProtKB	O01803	rab-11.1	located_in	GO:0005815	microtubule organizing center	ECO:0000323	IEA	GO_REF:0000044	UniProtKB-SubCell:SL-0048	6239	UniProt		C
UniProtKB	O02217	rsa-1	located_in	GO:0005815	microtubule organizing center	ECO:0000323	IEA	GO_REF:0000044	UniProtKB-SubCell:SL-0048	6239	UniProt		C
UniProtKB	P32744	cls-2	located_in	GO:0005815	microtubule organizing center	ECO:0000323	IEA	GO_REF:0000044	UniProtKB-SubCell:SL-0048	6239	UniProt		C
UniProtKB	P34331	plk-1	located_in	GO:0005815	microtubule organizing center	ECO:0000323	IEA	GO_REF:0000044	UniProtKB-SubCell:SL-0048	6239	UniProt		C
UniProtKB	P34402	sas-4	located_in	GO:0005815	microtubule organizing center	ECO:0000323	IEA	GO_REF:0000044	UniProtKB-SubCell:SL-0048	6239	UniProt		C
UniProtKB	P34475	tbg-1	located_in	GO:0005815	microtubule organizing center	ECO:0000323	IEA	GO_REF:0000044	UniProtKB-SubCell:SL-0048	6239	UniProt		C
UniProtKB	P34556	cdk-1	located_in	GO:0005815	microtubule organizing center	ECO:0000323	IEA	GO_REF:0000044	UniProtKB-SubCell:SL-0048	6239	UniProt		C
UniProtKB	P45970	lin-5	located_in	GO:0005815	microtubule organizing center	ECO:0000323	IEA	GO_REF:0000044	UniProtKB-SubCell:SL-0048	6239	UniProt		C
UniProtKB	P55853	smo-1	located_in	GO:0005815	microtubule organizing center	ECO:0000323	IEA	GO_REF:0000044	UniProtKB-SubCell:SL-0048	6239	UniProt		C
UniProtKB	P81299	cdc-14	located_in	GO:0005815	microtubule organizing center	ECO:0000323	IEA	GO_REF:0000044	UniProtKB-SubCell:SL-0048	6239	UniProt		C
UniProtKB	P91349	spd-5	located_in	GO:0005815	microtubule organizing center	ECO:0000323	IEA	GO_REF:0000044	UniProtKB-SubCell:SL-0048	6239	UniProt		C
UniProtKB	P91870	spd-2	located_in	GO:0005815	microtubule organizing center	ECO:0000323	IEA	GO_REF:0000044	UniProtKB-SubCell:SL-0048	6239	UniProt		C
UniProtKB	Q09275	ulp-4	located_in	GO:0005815	microtubule organizing center	ECO:0000323	IEA	GO_REF:0000044	UniProtKB-SubCell:SL-0048	6239	UniProt		C
UniProtKB	Q09543	paa-1	located_in	GO:0005815	microtubule organizing center	ECO:0000323	IEA	GO_REF:0000044	UniProtKB-SubCell:SL-0048	6239	UniProt		C
UniProtKB	Q19119	xbx-1	located_in	GO:0005815	microtubule organizing center	ECO:0000323	IEA	GO_REF:0000044	UniProtKB-SubCell:SL-0048	6239	UniProt		C
UniProtKB	Q19705	evl-20	located_in	GO:0005815	microtubule organizing center	ECO:0000323	IEA	GO_REF:0000044	UniProtKB-SubCell:SL-0048	6239	UniProt		C
UniProtKB	Q21626	bbs-5	located_in	GO:0005815	microtubule organizing center	ECO:0000323	IEA	GO_REF:0000044	UniProtKB-SubCell:SL-0048	6239	UniProt		C
UniProtKB	Q22307	rha-1	located_in	GO:0005815	microtubule organizing center	ECO:0000323	IEA	GO_REF:0000044	UniProtKB-SubCell:SL-0048	6239	UniProt		C
UniProtKB	Q23359	oma-2	located_in	GO:0005815	microtubule organizing center	ECO:0000323	IEA	GO_REF:0000044	UniProtKB-SubCell:SL-0048	6239	UniProt		C
UniProtKB	Q23529	zyg-12	located_in	GO:0005815	microtubule organizing center	ECO:0000323	IEA	GO_REF:0000044	UniProtKB-SubCell:SL-0048	6239	UniProt		C
UniProtKB	Q5CZ52	bbs-4	located_in	GO:0005815	microtubule organizing center	ECO:0000323	IEA	GO_REF:0000044	UniProtKB-SubCell:SL-0048	6239	UniProt		C
UniProtKB	Q7JMS4	cyld-1	located_in	GO:0005815	microtubule organizing center	ECO:0000323	IEA	GO_REF:0000044	UniProtKB-SubCell:SL-0048	6239	UniProt		C
UniProtKB	Q94131	pie-1	located_in	GO:0005815	microtubule organizing center	ECO:0000323	IEA	GO_REF:0000044	UniProtKB-SubCell:SL-0048	6239	UniProt		C
UniProtKB	Q95QC4	zyg-8	located_in	GO:0005815	microtubule organizing center	ECO:0000323	IEA	GO_REF:0000044	UniProtKB-SubCell:SL-0048	6239	UniProt		C
UniProtKB	Q9GT24	zyg-1	located_in	GO:0005815	microtubule organizing center	ECO:0000323	IEA	GO_REF:0000044	UniProtKB-SubCell:SL-0048	6239	UniProt		C
UniProtKB	Q9N2L7	plk-2	located_in	GO:0005815	microtubule organizing center	ECO:0000323	IEA	GO_REF:0000044	UniProtKB-SubCell:SL-0048	6239	UniProt		C
UniProtKB	Q9N2W5	ubxn-2	located_in	GO:0005815	microtubule organizing center	ECO:0000323	IEA	GO_REF:0000044	UniProtKB-SubCell:SL-0048	6239	UniProt		C
UniProtKB	Q9N3S7	pcaf-1	located_in	GO:0005815	microtubule organizing center	ECO:0000323	IEA	GO_REF:0000044	UniProtKB-SubCell:SL-0048	6239	UniProt		C
UniProtKB	Q9NDC9	lis-1	located_in	GO:0005815	microtubule organizing center	ECO:0000323	IEA	GO_REF:0000044	UniProtKB-SubCell:SL-0048	6239	UniProt		C
UniProtKB	Q9XW79	pph-4.1	located_in	GO:0005815	microtubule organizing center	ECO:0000323	IEA	GO_REF:0000044	UniProtKB-SubCell:SL-0048	6239	UniProt		C
UniProtKB	S6FCY3	flcn-1	located_in	GO:0005815	microtubule organizing center	ECO:0000323	IEA	GO_REF:0000044	UniProtKB-SubCell:SL-0048	6239	UniProt		C
UniProtKB	S6FMZ4	flcn-1	located_in	GO:0005815	microtubule organizing center	ECO:0000323	IEA	GO_REF:0000044	UniProtKB-SubCell:SL-0048	6239	UniProt		C
UniProtKB	U4PR86	pig-1	located_in	GO:0005815	microtubule organizing center	ECO:0000323	IEA	GO_REF:0000044	UniProtKB-SubCell:SL-0048	6239	UniProt		C
UniProtKB	A0A078BPK5	dlc-4	located_in	GO:0005856	cytoskeleton	ECO:0000323	IEA	GO_REF:0000044	UniProtKB-SubCell:SL-0090	6239	UniProt		C
UniProtKB	A0A1N7SYN7	vab-10	located_in	GO:0005856	cytoskeleton	ECO:0000323	IEA	GO_REF:0000044	UniProtKB-SubCell:SL-0090	6239	UniProt		C
UniProtKB	A0A1N7SYN9	vab-10	located_in	GO:0005856	cytoskeleton	ECO:0000323	IEA	GO_REF:0000044	UniProtKB-SubCell:SL-0090	6239	UniProt		C
UniProtKB	A0A1N7SYP3	vab-10	located_in	GO:0005856	cytoskeleton	ECO:0000323	IEA	GO_REF:0000044	UniProtKB-SubCell:SL-0090	6239	UniProt		C
UniProtKB	A0A1N7SYR7	vab-10	located_in	GO:0005856	cytoskeleton	ECO:0000323	IEA	GO_REF:0000044	UniProtKB-SubCell:SL-0090	6239	UniProt		C
UniProtKB	A0A486WUN2	klp-12	located_in	GO:0005856	cytoskeleton	ECO:0000323	IEA	GO_REF:0000044	UniProtKB-SubCell:SL-0090	6239	UniProt		C
UniProtKB	A0AAC1	dlc-3	located_in	GO:0005856	cytoskeleton	ECO:0000323	IEA	GO_REF:0000044	UniProtKB-SubCell:SL-0090	6239	UniProt		C
UniProtKB	A5Z2X2	CELE_Y57G11C.1147	located_in	GO:0005856	cytoskeleton	ECO:0000323	IEA	GO_REF:0000044	UniProtKB-SubCell:SL-0090	6239	UniProt		C
UniProtKB	B1GRL4	madd-2	located_in	GO:0005856	cytoskeleton	ECO:0000323	IEA	GO_REF:0000044	UniProtKB-SubCell:SL-0090	6239	UniProt		C
UniProtKB	B2D6K9	saps-1	located_in	GO:0005856	cytoskeleton	ECO:0000323	IEA	GO_REF:0000044	UniProtKB-SubCell:SL-0090	6239	UniProt		C
UniProtKB	E2JKZ0	dnc-1	located_in	GO:0005856	cytoskeleton	ECO:0000323	IEA	GO_REF:0000044	UniProtKB-SubCell:SL-0090	6239	UniProt		C
UniProtKB	F5GUF0	wve-1	located_in	GO:0005856	cytoskeleton	ECO:0000323	IEA	GO_REF:0000044	UniProtKB-SubCell:SL-0090	6239	UniProt		C
UniProtKB	G4S034	spc-1	located_in	GO:0005856	cytoskeleton	ECO:0000323	IEA	GO_REF:0000044	UniProtKB-SubCell:SL-0090	6239	UniProt		C
UniProtKB	G5EBK3	erm-1	located_in	GO:0005856	cytoskeleton	ECO:0000323	IEA	GO_REF:0000044	UniProtKB-SubCell:SL-0090	6239	UniProt		C
UniProtKB	G5ECG8	vab-10	located_in	GO:0005856	cytoskeleton	ECO:0000323	IEA	GO_REF:0000044	UniProtKB-SubCell:SL-0090	6239	UniProt		C
UniProtKB	G5ECK7	dli-1	located_in	GO:0005856	cytoskeleton	ECO:0000323	IEA	GO_REF:0000044	UniProtKB-SubCell:SL-0090	6239	UniProt		C
UniProtKB	G5ECM5	exc-5	located_in	GO:0005856	cytoskeleton	ECO:0000323	IEA	GO_REF:0000044	UniProtKB-SubCell:SL-0090	6239	UniProt		C
UniProtKB	G5ECP9	vab-10	located_in	GO:0005856	cytoskeleton	ECO:0000323	IEA	GO_REF:0000044	UniProtKB-SubCell:SL-0090	6239	UniProt		C
UniProtKB	G5ECZ1	unc-44	located_in	GO:0005856	cytoskeleton	ECO:0000323	IEA	GO_REF:0000044	UniProtKB-SubCell:SL-0090	6239	UniProt		C
UniProtKB	G5ED03	fgd-1	located_in	GO:0005856	cytoskeleton	ECO:0000323	IEA	GO_REF:0000044	UniProtKB-SubCell:SL-0090	6239	UniProt		C
UniProtKB	G5ED34	dli-1	located_in	GO:0005856	cytoskeleton	ECO:0000323	IEA	GO_REF:0000044	UniProtKB-SubCell:SL-0090	6239	UniProt		C
UniProtKB	G5ED39	2022-09-01	located_in	GO:0005856	cytoskeleton	ECO:0000323	IEA	GO_REF:0000044	UniProtKB-SubCell:SL-0090	6239	UniProt		C
UniProtKB	G5EDD3	vab-10	located_in	GO:0005856	cytoskeleton	ECO:0000323	IEA	GO_REF:0000044	UniProtKB-SubCell:SL-0090	6239	UniProt		C
UniProtKB	G5EEC3	G5EEC3	located_in	GO:0005856	cytoskeleton	ECO:0000323	IEA	GO_REF:0000044	UniProtKB-SubCell:SL-0090	6239	UniProt		C
UniProtKB	G5EEC4	vab-10	located_in	GO:0005856	cytoskeleton	ECO:0000323	IEA	GO_REF:0000044	UniProtKB-SubCell:SL-0090	6239	UniProt		C
UniProtKB	G5EEK3	noca-1	located_in	GO:0005856	cytoskeleton	ECO:0000323	IEA	GO_REF:0000044	UniProtKB-SubCell:SL-0090	6239	UniProt		C
UniProtKB	G5EES2	erm-1	located_in	GO:0005856	cytoskeleton	ECO:0000323	IEA	GO_REF:0000044	UniProtKB-SubCell:SL-0090	6239	UniProt		C
UniProtKB	G5EF01	tbb-6	located_in	GO:0005856	cytoskeleton	ECO:0000323	IEA	GO_REF:0000044	UniProtKB-SubCell:SL-0090	6239	UniProt		C
UniProtKB	G5EF51	ltd-1	located_in	GO:0005856	cytoskeleton	ECO:0000323	IEA	GO_REF:0000044	UniProtKB-SubCell:SL-0090	6239	UniProt		C
UniProtKB	G5EFD1	vab-10	located_in	GO:0005856	cytoskeleton	ECO:0000323	IEA	GO_REF:0000044	UniProtKB-SubCell:SL-0090	6239	UniProt		C
UniProtKB	G5EFJ0	klp-12	located_in	GO:0005856	cytoskeleton	ECO:0000323	IEA	GO_REF:0000044	UniProtKB-SubCell:SL-0090	6239	UniProt		C
UniProtKB	G5EFK7	vab-10	located_in	GO:0005856	cytoskeleton	ECO:0000323	IEA	GO_REF:0000044	UniProtKB-SubCell:SL-0090	6239	UniProt		C
UniProtKB	G5EFM3	G5EFM3	located_in	GO:0005856	cytoskeleton	ECO:0000323	IEA	GO_REF:0000044	UniProtKB-SubCell:SL-0090	6239	UniProt		C
UniProtKB	G5EFM4	vab-10	located_in	GO:0005856	cytoskeleton	ECO:0000323	IEA	GO_REF:0000044	UniProtKB-SubCell:SL-0090	6239	UniProt		C
UniProtKB	G5EFW2	vab-10	located_in	GO:0005856	cytoskeleton	ECO:0000323	IEA	GO_REF:0000044	UniProtKB-SubCell:SL-0090	6239	UniProt		C
UniProtKB	G5EGS3	klp-12	located_in	GO:0005856	cytoskeleton	ECO:0000323	IEA	GO_REF:0000044	UniProtKB-SubCell:SL-0090	6239	UniProt		C
UniProtKB	G5EGU8	erm-1	located_in	GO:0005856	cytoskeleton	ECO:0000323	IEA	GO_REF:0000044	UniProtKB-SubCell:SL-0090	6239	UniProt		C
UniProtKB	H2KY94	ptl-1	located_in	GO:0005856	cytoskeleton	ECO:0000323	IEA	GO_REF:0000044	UniProtKB-SubCell:SL-0090	6239	UniProt		C
UniProtKB	H2KYK4	tmd-2	located_in	GO:0005856	cytoskeleton	ECO:0000323	IEA	GO_REF:0000044	UniProtKB-SubCell:SL-0090	6239	UniProt		C
UniProtKB	H2KYW1	nab-1	located_in	GO:0005856	cytoskeleton	ECO:0000323	IEA	GO_REF:0000044	UniProtKB-SubCell:SL-0090	6239	UniProt		C
UniProtKB	H2KYW3	nab-1	located_in	GO:0005856	cytoskeleton	ECO:0000323	IEA	GO_REF:0000044	UniProtKB-SubCell:SL-0090	6239	UniProt		C
UniProtKB	H2KYX2	nfm-1	located_in	GO:0005856	cytoskeleton	ECO:0000323	IEA	GO_REF:0000044	UniProtKB-SubCell:SL-0090	6239	UniProt		C
UniProtKB	H2KYX3	nfm-1	located_in	GO:0005856	cytoskeleton	ECO:0000323	IEA	GO_REF:0000044	UniProtKB-SubCell:SL-0090	6239	UniProt		C
UniProtKB	H2KZJ0	CELE_F09F7.5	located_in	GO:0005856	cytoskeleton	ECO:0000323	IEA	GO_REF:0000044	UniProtKB-SubCell:SL-0090	6239	UniProt		C
UniProtKB	H9G2T2	klc-1	located_in	GO:0005856	cytoskeleton	ECO:0000323	IEA	GO_REF:0000044	UniProtKB-SubCell:SL-0090	6239	UniProt		C
UniProtKB	L8E938	dnc-1	located_in	GO:0005856	cytoskeleton	ECO:0000323	IEA	GO_REF:0000044	UniProtKB-SubCell:SL-0090	6239	UniProt		C
UniProtKB	L8EC32	dnc-1	located_in	GO:0005856	cytoskeleton	ECO:0000323	IEA	GO_REF:0000044	UniProtKB-SubCell:SL-0090	6239	UniProt		C
UniProtKB	O01427	air-2	located_in	GO:0005856	cytoskeleton	ECO:0000323	IEA	GO_REF:0000044	UniProtKB-SubCell:SL-0090	6239	UniProt		C
UniProtKB	O01479	unc-94	located_in	GO:0005856	cytoskeleton	ECO:0000323	IEA	GO_REF:0000044	UniProtKB-SubCell:SL-0090	6239	UniProt		C
UniProtKB	O02592	ptl-1	located_in	GO:0005856	cytoskeleton	ECO:0000323	IEA	GO_REF:0000044	UniProtKB-SubCell:SL-0090	6239	UniProt		C
UniProtKB	O16785	pat-6	located_in	GO:0005856	cytoskeleton	ECO:0000323	IEA	GO_REF:0000044	UniProtKB-SubCell:SL-0090	6239	UniProt		C
UniProtKB	O17389	tth-1	located_in	GO:0005856	cytoskeleton	ECO:0000323	IEA	GO_REF:0000044	UniProtKB-SubCell:SL-0090	6239	UniProt		C
UniProtKB	O17921	tbb-1	located_in	GO:0005856	cytoskeleton	ECO:0000323	IEA	GO_REF:0000044	UniProtKB-SubCell:SL-0090	6239	UniProt		C
UniProtKB	O18246	CELE_Y57G11C.22	located_in	GO:0005856	cytoskeleton	ECO:0000323	IEA	GO_REF:0000044	UniProtKB-SubCell:SL-0090	6239	UniProt		C
UniProtKB	O44997	dapk-1	located_in	GO:0005856	cytoskeleton	ECO:0000323	IEA	GO_REF:0000044	UniProtKB-SubCell:SL-0090	6239	UniProt		C
UniProtKB	O45487	elp-1	located_in	GO:0005856	cytoskeleton	ECO:0000323	IEA	GO_REF:0000044	UniProtKB-SubCell:SL-0090	6239	UniProt		C
UniProtKB	O61208	gip-1	located_in	GO:0005856	cytoskeleton	ECO:0000323	IEA	GO_REF:0000044	UniProtKB-SubCell:SL-0090	6239	UniProt		C
UniProtKB	P05634	msp-10	located_in	GO:0005856	cytoskeleton	ECO:0000323	IEA	GO_REF:0000044	UniProtKB-SubCell:SL-0090	6239	UniProt		C
UniProtKB	P0DM41	act-1	located_in	GO:0005856	cytoskeleton	ECO:0000323	IEA	GO_REF:0000044	UniProtKB-SubCell:SL-0090	6239	UniProt		C
UniProtKB	P0DM42	act-3	located_in	GO:0005856	cytoskeleton	ECO:0000323	IEA	GO_REF:0000044	UniProtKB-SubCell:SL-0090	6239	UniProt		C
UniProtKB	P10984	act-2	located_in	GO:0005856	cytoskeleton	ECO:0000323	IEA	GO_REF:0000044	UniProtKB-SubCell:SL-0090	6239	UniProt		C
UniProtKB	P10986	act-4	located_in	GO:0005856	cytoskeleton	ECO:0000323	IEA	GO_REF:0000044	UniProtKB-SubCell:SL-0090	6239	UniProt		C
UniProtKB	P12456	mec-7	located_in	GO:0005856	cytoskeleton	ECO:0000323	IEA	GO_REF:0000044	UniProtKB-SubCell:SL-0090	6239	UniProt		C
UniProtKB	P19826	deb-1	located_in	GO:0005856	cytoskeleton	ECO:0000323	IEA	GO_REF:0000044	UniProtKB-SubCell:SL-0090	6239	UniProt		C
UniProtKB	P23678	unc-104	located_in	GO:0005856	cytoskeleton	ECO:0000323	IEA	GO_REF:0000044	UniProtKB-SubCell:SL-0090	6239	UniProt		C
UniProtKB	P28191	ptp-1	located_in	GO:0005856	cytoskeleton	ECO:0000323	IEA	GO_REF:0000044	UniProtKB-SubCell:SL-0090	6239	UniProt		C
UniProtKB	P32744	cls-2	located_in	GO:0005856	cytoskeleton	ECO:0000323	IEA	GO_REF:0000044	UniProtKB-SubCell:SL-0090	6239	UniProt		C
UniProtKB	P34540	unc-116	located_in	GO:0005856	cytoskeleton	ECO:0000323	IEA	GO_REF:0000044	UniProtKB-SubCell:SL-0090	6239	UniProt		C
UniProtKB	P34686	cap-2	located_in	GO:0005856	cytoskeleton	ECO:0000323	IEA	GO_REF:0000044	UniProtKB-SubCell:SL-0090	6239	UniProt		C
UniProtKB	P34690	tba-2	located_in	GO:0005856	cytoskeleton	ECO:0000323	IEA	GO_REF:0000044	UniProtKB-SubCell:SL-0090	6239	UniProt		C
UniProtKB	P34885	pkc-1	located_in	GO:0005856	cytoskeleton	ECO:0000323	IEA	GO_REF:0000044	UniProtKB-SubCell:SL-0090	6239	UniProt		C
UniProtKB	P39055	dyn-1	located_in	GO:0005856	cytoskeleton	ECO:0000323	IEA	GO_REF:0000044	UniProtKB-SubCell:SL-0090	6239	UniProt		C
UniProtKB	P41937	tbb-4	located_in	GO:0005856	cytoskeleton	ECO:0000323	IEA	GO_REF:0000044	UniProtKB-SubCell:SL-0090	6239	UniProt		C
UniProtKB	P45962	klp-3	located_in	GO:0005856	cytoskeleton	ECO:0000323	IEA	GO_REF:0000044	UniProtKB-SubCell:SL-0090	6239	UniProt		C
UniProtKB	P46549	kin-18	located_in	GO:0005856	cytoskeleton	ECO:0000323	IEA	GO_REF:0000044	UniProtKB-SubCell:SL-0090	6239	UniProt		C
UniProtKB	P46822	klc-2	located_in	GO:0005856	cytoskeleton	ECO:0000323	IEA	GO_REF:0000044	UniProtKB-SubCell:SL-0090	6239	UniProt		C
UniProtKB	P46873	osm-3	located_in	GO:0005856	cytoskeleton	ECO:0000323	IEA	GO_REF:0000044	UniProtKB-SubCell:SL-0090	6239	UniProt		C
UniProtKB	P52274	tba-8	located_in	GO:0005856	cytoskeleton	ECO:0000323	IEA	GO_REF:0000044	UniProtKB-SubCell:SL-0090	6239	UniProt		C
UniProtKB	P52275	tbb-2	located_in	GO:0005856	cytoskeleton	ECO:0000323	IEA	GO_REF:0000044	UniProtKB-SubCell:SL-0090	6239	UniProt		C
UniProtKB	P53017	msp-113	located_in	GO:0005856	cytoskeleton	ECO:0000323	IEA	GO_REF:0000044	UniProtKB-SubCell:SL-0090	6239	UniProt		C
UniProtKB	P53018	msp-32	located_in	GO:0005856	cytoskeleton	ECO:0000323	IEA	GO_REF:0000044	UniProtKB-SubCell:SL-0090	6239	UniProt		C
UniProtKB	P53019	msp-33	located_in	GO:0005856	cytoskeleton	ECO:0000323	IEA	GO_REF:0000044	UniProtKB-SubCell:SL-0090	6239	UniProt		C
UniProtKB	P53020	msp-38	located_in	GO:0005856	cytoskeleton	ECO:0000323	IEA	GO_REF:0000044	UniProtKB-SubCell:SL-0090	6239	UniProt		C
UniProtKB	P53489	arx-2	located_in	GO:0005856	cytoskeleton	ECO:0000323	IEA	GO_REF:0000044	UniProtKB-SubCell:SL-0090	6239	UniProt		C
UniProtKB	P58798	arx-6	located_in	GO:0005856	cytoskeleton	ECO:0000323	IEA	GO_REF:0000044	UniProtKB-SubCell:SL-0090	6239	UniProt		C
UniProtKB	P90973	ptl-1	located_in	GO:0005856	cytoskeleton	ECO:0000323	IEA	GO_REF:0000044	UniProtKB-SubCell:SL-0090	6239	UniProt		C
UniProtKB	P91167	C46H11.3	located_in	GO:0005856	cytoskeleton	ECO:0000323	IEA	GO_REF:0000044	UniProtKB-SubCell:SL-0090	6239	UniProt		C
UniProtKB	P91859	maph-1.1	located_in	GO:0005856	cytoskeleton	ECO:0000323	IEA	GO_REF:0000044	UniProtKB-SubCell:SL-0090	6239	UniProt		C
UniProtKB	P92199	let-502	located_in	GO:0005856	cytoskeleton	ECO:0000323	IEA	GO_REF:0000044	UniProtKB-SubCell:SL-0090	6239	UniProt		C
UniProtKB	Q02328	hipr-1	located_in	GO:0005856	cytoskeleton	ECO:0000323	IEA	GO_REF:0000044	UniProtKB-SubCell:SL-0090	6239	UniProt		C
UniProtKB	Q03609	cls-3	located_in	GO:0005856	cytoskeleton	ECO:0000323	IEA	GO_REF:0000044	UniProtKB-SubCell:SL-0090	6239	UniProt		C
UniProtKB	Q09248	dnc-2	located_in	GO:0005856	cytoskeleton	ECO:0000323	IEA	GO_REF:0000044	UniProtKB-SubCell:SL-0090	6239	UniProt		C
UniProtKB	Q09443	arp-6	located_in	GO:0005856	cytoskeleton	ECO:0000323	IEA	GO_REF:0000044	UniProtKB-SubCell:SL-0090	6239	UniProt		C
UniProtKB	Q09496	pph-6	located_in	GO:0005856	cytoskeleton	ECO:0000323	IEA	GO_REF:0000044	UniProtKB-SubCell:SL-0090	6239	UniProt		C
UniProtKB	Q09510	mlc-4	located_in	GO:0005856	cytoskeleton	ECO:0000323	IEA	GO_REF:0000044	UniProtKB-SubCell:SL-0090	6239	UniProt		C
UniProtKB	Q10579	spe-26	located_in	GO:0005856	cytoskeleton	ECO:0000323	IEA	GO_REF:0000044	UniProtKB-SubCell:SL-0090	6239	UniProt		C
UniProtKB	Q11176	unc-78	located_in	GO:0005856	cytoskeleton	ECO:0000323	IEA	GO_REF:0000044	UniProtKB-SubCell:SL-0090	6239	UniProt		C
UniProtKB	Q17343	unc-44	located_in	GO:0005856	cytoskeleton	ECO:0000323	IEA	GO_REF:0000044	UniProtKB-SubCell:SL-0090	6239	UniProt		C
UniProtKB	Q17344	unc-44	located_in	GO:0005856	cytoskeleton	ECO:0000323	IEA	GO_REF:0000044	UniProtKB-SubCell:SL-0090	6239	UniProt		C
UniProtKB	Q17364	tau-1	located_in	GO:0005856	cytoskeleton	ECO:0000323	IEA	GO_REF:0000044	UniProtKB-SubCell:SL-0090	6239	UniProt		C
UniProtKB	Q17365	tau-1	located_in	GO:0005856	cytoskeleton	ECO:0000323	IEA	GO_REF:0000044	UniProtKB-SubCell:SL-0090	6239	UniProt		C
UniProtKB	Q17490	unc-44	located_in	GO:0005856	cytoskeleton	ECO:0000323	IEA	GO_REF:0000044	UniProtKB-SubCell:SL-0090	6239	UniProt		C
UniProtKB	Q17635	ndc-80	located_in	GO:0005856	cytoskeleton	ECO:0000323	IEA	GO_REF:0000044	UniProtKB-SubCell:SL-0090	6239	UniProt		C
UniProtKB	Q17695	spdl-1	located_in	GO:0005856	cytoskeleton	ECO:0000323	IEA	GO_REF:0000044	UniProtKB-SubCell:SL-0090	6239	UniProt		C
UniProtKB	Q17856	msp-55	located_in	GO:0005856	cytoskeleton	ECO:0000323	IEA	GO_REF:0000044	UniProtKB-SubCell:SL-0090	6239	UniProt		C
UniProtKB	Q18284	tag-77	located_in	GO:0005856	cytoskeleton	ECO:0000323	IEA	GO_REF:0000044	UniProtKB-SubCell:SL-0090	6239	UniProt		C
UniProtKB	Q18461	msp-49	located_in	GO:0005856	cytoskeleton	ECO:0000323	IEA	GO_REF:0000044	UniProtKB-SubCell:SL-0090	6239	UniProt		C
UniProtKB	Q18817	ben-1	located_in	GO:0005856	cytoskeleton	ECO:0000323	IEA	GO_REF:0000044	UniProtKB-SubCell:SL-0090	6239	UniProt		C
UniProtKB	Q19020	dhc-1	located_in	GO:0005856	cytoskeleton	ECO:0000323	IEA	GO_REF:0000044	UniProtKB-SubCell:SL-0090	6239	UniProt		C
UniProtKB	Q19185	sgn-1	located_in	GO:0005856	cytoskeleton	ECO:0000323	IEA	GO_REF:0000044	UniProtKB-SubCell:SL-0090	6239	UniProt		C
UniProtKB	Q19266	pkc-3	located_in	GO:0005856	cytoskeleton	ECO:0000323	IEA	GO_REF:0000044	UniProtKB-SubCell:SL-0090	6239	UniProt		C
UniProtKB	Q19275	CELE_F09F7.5	located_in	GO:0005856	cytoskeleton	ECO:0000323	IEA	GO_REF:0000044	UniProtKB-SubCell:SL-0090	6239	UniProt		C
UniProtKB	Q19542	che-3	located_in	GO:0005856	cytoskeleton	ECO:0000323	IEA	GO_REF:0000044	UniProtKB-SubCell:SL-0090	6239	UniProt		C
UniProtKB	Q19832	msp-3	located_in	GO:0005856	cytoskeleton	ECO:0000323	IEA	GO_REF:0000044	UniProtKB-SubCell:SL-0090	6239	UniProt		C
UniProtKB	Q20025	pfn-2	located_in	GO:0005856	cytoskeleton	ECO:0000323	IEA	GO_REF:0000044	UniProtKB-SubCell:SL-0090	6239	UniProt		C
UniProtKB	Q20173	twf-2	located_in	GO:0005856	cytoskeleton	ECO:0000323	IEA	GO_REF:0000044	UniProtKB-SubCell:SL-0090	6239	UniProt		C
UniProtKB	Q20728	tbcb-1	located_in	GO:0005856	cytoskeleton	ECO:0000323	IEA	GO_REF:0000044	UniProtKB-SubCell:SL-0090	6239	UniProt		C
UniProtKB	Q20745	unc-84	located_in	GO:0005856	cytoskeleton	ECO:0000323	IEA	GO_REF:0000044	UniProtKB-SubCell:SL-0090	6239	UniProt		C
UniProtKB	Q20952	add-2	located_in	GO:0005856	cytoskeleton	ECO:0000323	IEA	GO_REF:0000044	UniProtKB-SubCell:SL-0090	6239	UniProt		C
UniProtKB	Q21193	pfn-3	located_in	GO:0005856	cytoskeleton	ECO:0000323	IEA	GO_REF:0000044	UniProtKB-SubCell:SL-0090	6239	UniProt		C
UniProtKB	Q21244	msp-63	located_in	GO:0005856	cytoskeleton	ECO:0000323	IEA	GO_REF:0000044	UniProtKB-SubCell:SL-0090	6239	UniProt		C
UniProtKB	Q21253	gsnl-1	located_in	GO:0005856	cytoskeleton	ECO:0000323	IEA	GO_REF:0000044	UniProtKB-SubCell:SL-0090	6239	UniProt		C
UniProtKB	Q21281	mup-4	located_in	GO:0005856	cytoskeleton	ECO:0000323	IEA	GO_REF:0000044	UniProtKB-SubCell:SL-0090	6239	UniProt		C
UniProtKB	Q21408	spc-1	located_in	GO:0005856	cytoskeleton	ECO:0000323	IEA	GO_REF:0000044	UniProtKB-SubCell:SL-0090	6239	UniProt		C
UniProtKB	Q21441	vab-8	located_in	GO:0005856	cytoskeleton	ECO:0000323	IEA	GO_REF:0000044	UniProtKB-SubCell:SL-0090	6239	UniProt		C
UniProtKB	Q21557	dlc-2	located_in	GO:0005856	cytoskeleton	ECO:0000323	IEA	GO_REF:0000044	UniProtKB-SubCell:SL-0090	6239	UniProt		C
UniProtKB	Q21592	klc-1	located_in	GO:0005856	cytoskeleton	ECO:0000323	IEA	GO_REF:0000044	UniProtKB-SubCell:SL-0090	6239	UniProt		C
UniProtKB	Q21624	cor-1	located_in	GO:0005856	cytoskeleton	ECO:0000323	IEA	GO_REF:0000044	UniProtKB-SubCell:SL-0090	6239	UniProt		C
UniProtKB	Q22038	rho-1	located_in	GO:0005856	cytoskeleton	ECO:0000323	IEA	GO_REF:0000044	UniProtKB-SubCell:SL-0090	6239	UniProt		C
UniProtKB	Q22744	rsf-1	located_in	GO:0005856	cytoskeleton	ECO:0000323	IEA	GO_REF:0000044	UniProtKB-SubCell:SL-0090	6239	UniProt		C
UniProtKB	Q22752	dyrb-1	located_in	GO:0005856	cytoskeleton	ECO:0000323	IEA	GO_REF:0000044	UniProtKB-SubCell:SL-0090	6239	UniProt		C
UniProtKB	Q22799	dlc-1	located_in	GO:0005856	cytoskeleton	ECO:0000323	IEA	GO_REF:0000044	UniProtKB-SubCell:SL-0090	6239	UniProt		C
UniProtKB	Q23519	msp-152	located_in	GO:0005856	cytoskeleton	ECO:0000323	IEA	GO_REF:0000044	UniProtKB-SubCell:SL-0090	6239	UniProt		C
UniProtKB	Q23529	zyg-12	located_in	GO:0005856	cytoskeleton	ECO:0000323	IEA	GO_REF:0000044	UniProtKB-SubCell:SL-0090	6239	UniProt		C
UniProtKB	Q23542	dnc-1	located_in	GO:0005856	cytoskeleton	ECO:0000323	IEA	GO_REF:0000044	UniProtKB-SubCell:SL-0090	6239	UniProt		C
UniProtKB	Q5CZ52	bbs-4	located_in	GO:0005856	cytoskeleton	ECO:0000323	IEA	GO_REF:0000044	UniProtKB-SubCell:SL-0090	6239	UniProt		C
UniProtKB	Q5LK46	nfm-1	located_in	GO:0005856	cytoskeleton	ECO:0000323	IEA	GO_REF:0000044	UniProtKB-SubCell:SL-0090	6239	UniProt		C
UniProtKB	Q5R3Y6	nab-1	located_in	GO:0005856	cytoskeleton	ECO:0000323	IEA	GO_REF:0000044	UniProtKB-SubCell:SL-0090	6239	UniProt		C
UniProtKB	Q5WRR6	stn-2	located_in	GO:0005856	cytoskeleton	ECO:0000323	IEA	GO_REF:0000044	UniProtKB-SubCell:SL-0090	6239	UniProt		C
UniProtKB	Q69Z08	rpi-1	located_in	GO:0005856	cytoskeleton	ECO:0000323	IEA	GO_REF:0000044	UniProtKB-SubCell:SL-0090	6239	UniProt		C
UniProtKB	Q7JP86	unc-44	located_in	GO:0005856	cytoskeleton	ECO:0000323	IEA	GO_REF:0000044	UniProtKB-SubCell:SL-0090	6239	UniProt		C
UniProtKB	Q7YTJ8	dlc-4	located_in	GO:0005856	cytoskeleton	ECO:0000323	IEA	GO_REF:0000044	UniProtKB-SubCell:SL-0090	6239	UniProt		C
UniProtKB	Q86NF7	vab-10	located_in	GO:0005856	cytoskeleton	ECO:0000323	IEA	GO_REF:0000044	UniProtKB-SubCell:SL-0090	6239	UniProt		C
UniProtKB	Q86NF8	vab-10	located_in	GO:0005856	cytoskeleton	ECO:0000323	IEA	GO_REF:0000044	UniProtKB-SubCell:SL-0090	6239	UniProt		C
UniProtKB	Q86NF9	vab-10	located_in	GO:0005856	cytoskeleton	ECO:0000323	IEA	GO_REF:0000044	UniProtKB-SubCell:SL-0090	6239	UniProt		C
UniProtKB	Q8I7M7	tmd-2	located_in	GO:0005856	cytoskeleton	ECO:0000323	IEA	GO_REF:0000044	UniProtKB-SubCell:SL-0090	6239	UniProt		C
UniProtKB	Q8ITY3	gip-1	located_in	GO:0005856	cytoskeleton	ECO:0000323	IEA	GO_REF:0000044	UniProtKB-SubCell:SL-0090	6239	UniProt		C
UniProtKB	Q8MNV0	spas-1	located_in	GO:0005856	cytoskeleton	ECO:0000323	IEA	GO_REF:0000044	UniProtKB-SubCell:SL-0090	6239	UniProt		C
UniProtKB	Q8MPS5	dlc-3	located_in	GO:0005856	cytoskeleton	ECO:0000323	IEA	GO_REF:0000044	UniProtKB-SubCell:SL-0090	6239	UniProt		C
UniProtKB	Q8MQG0	unc-44	located_in	GO:0005856	cytoskeleton	ECO:0000323	IEA	GO_REF:0000044	UniProtKB-SubCell:SL-0090	6239	UniProt		C
UniProtKB	Q8WT44	cyk-3	located_in	GO:0005856	cytoskeleton	ECO:0000323	IEA	GO_REF:0000044	UniProtKB-SubCell:SL-0090	6239	UniProt		C
UniProtKB	Q8WTM6	arx-4	located_in	GO:0005856	cytoskeleton	ECO:0000323	IEA	GO_REF:0000044	UniProtKB-SubCell:SL-0090	6239	UniProt		C
UniProtKB	Q93646	stn-1	located_in	GO:0005856	cytoskeleton	ECO:0000323	IEA	GO_REF:0000044	UniProtKB-SubCell:SL-0090	6239	UniProt		C
UniProtKB	Q94053	msp-78	located_in	GO:0005856	cytoskeleton	ECO:0000323	IEA	GO_REF:0000044	UniProtKB-SubCell:SL-0090	6239	UniProt		C
UniProtKB	Q95Q64	nab-1	located_in	GO:0005856	cytoskeleton	ECO:0000323	IEA	GO_REF:0000044	UniProtKB-SubCell:SL-0090	6239	UniProt		C
UniProtKB	Q95QA6	pat-12	located_in	GO:0005856	cytoskeleton	ECO:0000323	IEA	GO_REF:0000044	UniProtKB-SubCell:SL-0090	6239	UniProt		C
UniProtKB	Q95QG4	ptl-1	located_in	GO:0005856	cytoskeleton	ECO:0000323	IEA	GO_REF:0000044	UniProtKB-SubCell:SL-0090	6239	UniProt		C
UniProtKB	Q95XR1	tbca-1	located_in	GO:0005856	cytoskeleton	ECO:0000323	IEA	GO_REF:0000044	UniProtKB-SubCell:SL-0090	6239	UniProt		C
UniProtKB	Q95YF0	cls-1	located_in	GO:0005856	cytoskeleton	ECO:0000323	IEA	GO_REF:0000044	UniProtKB-SubCell:SL-0090	6239	UniProt		C
UniProtKB	Q965T6	klp-20	located_in	GO:0005856	cytoskeleton	ECO:0000323	IEA	GO_REF:0000044	UniProtKB-SubCell:SL-0090	6239	UniProt		C
UniProtKB	Q9BKZ9	feh-1	located_in	GO:0005856	cytoskeleton	ECO:0000323	IEA	GO_REF:0000044	UniProtKB-SubCell:SL-0090	6239	UniProt		C
UniProtKB	Q9GRC3	klp-12	located_in	GO:0005856	cytoskeleton	ECO:0000323	IEA	GO_REF:0000044	UniProtKB-SubCell:SL-0090	6239	UniProt		C
UniProtKB	Q9GYR2	arp-11	located_in	GO:0005856	cytoskeleton	ECO:0000323	IEA	GO_REF:0000044	UniProtKB-SubCell:SL-0090	6239	UniProt		C
UniProtKB	Q9N3F1	dnc-6	located_in	GO:0005856	cytoskeleton	ECO:0000323	IEA	GO_REF:0000044	UniProtKB-SubCell:SL-0090	6239	UniProt		C
UniProtKB	Q9N4I0	arx-1	located_in	GO:0005856	cytoskeleton	ECO:0000323	IEA	GO_REF:0000044	UniProtKB-SubCell:SL-0090	6239	UniProt		C
UniProtKB	Q9N4M4	anc-1	located_in	GO:0005856	cytoskeleton	ECO:0000323	IEA	GO_REF:0000044	UniProtKB-SubCell:SL-0090	6239	UniProt		C
UniProtKB	Q9NDC9	lis-1	located_in	GO:0005856	cytoskeleton	ECO:0000323	IEA	GO_REF:0000044	UniProtKB-SubCell:SL-0090	6239	UniProt		C
UniProtKB	Q9TVW5	msp-77	located_in	GO:0005856	cytoskeleton	ECO:0000323	IEA	GO_REF:0000044	UniProtKB-SubCell:SL-0090	6239	UniProt		C
UniProtKB	Q9TW65	dys-1	located_in	GO:0005856	cytoskeleton	ECO:0000323	IEA	GO_REF:0000044	UniProtKB-SubCell:SL-0090	6239	UniProt		C
UniProtKB	Q9TYU9	exc-6	located_in	GO:0005856	cytoskeleton	ECO:0000323	IEA	GO_REF:0000044	UniProtKB-SubCell:SL-0090	6239	UniProt		C
UniProtKB	Q9TZ49	sgcb-1	located_in	GO:0005856	cytoskeleton	ECO:0000323	IEA	GO_REF:0000044	UniProtKB-SubCell:SL-0090	6239	UniProt		C
UniProtKB	Q9U3F4	zyx-1	located_in	GO:0005856	cytoskeleton	ECO:0000323	IEA	GO_REF:0000044	UniProtKB-SubCell:SL-0090	6239	UniProt		C
UniProtKB	Q9U9I9	dyn-1	located_in	GO:0005856	cytoskeleton	ECO:0000323	IEA	GO_REF:0000044	UniProtKB-SubCell:SL-0090	6239	UniProt		C
UniProtKB	Q9U9K0	add-1	located_in	GO:0005856	cytoskeleton	ECO:0000323	IEA	GO_REF:0000044	UniProtKB-SubCell:SL-0090	6239	UniProt		C
UniProtKB	Q9UAQ3	madd-2	located_in	GO:0005856	cytoskeleton	ECO:0000323	IEA	GO_REF:0000044	UniProtKB-SubCell:SL-0090	6239	UniProt		C
UniProtKB	Q9XTT4	ani-1	located_in	GO:0005856	cytoskeleton	ECO:0000323	IEA	GO_REF:0000044	UniProtKB-SubCell:SL-0090	6239	UniProt		C
UniProtKB	Q9XTY6	num-1	located_in	GO:0005856	cytoskeleton	ECO:0000323	IEA	GO_REF:0000044	UniProtKB-SubCell:SL-0090	6239	UniProt		C
UniProtKB	Q9XVI9	mlc-5	located_in	GO:0005856	cytoskeleton	ECO:0000323	IEA	GO_REF:0000044	UniProtKB-SubCell:SL-0090	6239	UniProt		C
UniProtKB	Q9XVK6	wve-1	located_in	GO:0005856	cytoskeleton	ECO:0000323	IEA	GO_REF:0000044	UniProtKB-SubCell:SL-0090	6239	UniProt		C
UniProtKB	Q9XW16	pfn-1	located_in	GO:0005856	cytoskeleton	ECO:0000323	IEA	GO_REF:0000044	UniProtKB-SubCell:SL-0090	6239	UniProt		C
UniProtKB	Q9XWV3	arx-5	located_in	GO:0005856	cytoskeleton	ECO:0000323	IEA	GO_REF:0000044	UniProtKB-SubCell:SL-0090	6239	UniProt		C
UniProtKB	U4PAZ9	ptrn-1	located_in	GO:0005856	cytoskeleton	ECO:0000323	IEA	GO_REF:0000044	UniProtKB-SubCell:SL-0090	6239	UniProt		C
UniProtKB	V6CLP5	ketn-1	located_in	GO:0005856	cytoskeleton	ECO:0000323	IEA	GO_REF:0000044	UniProtKB-SubCell:SL-0090	6239	UniProt		C
UniProtKB	V6CLV8	dys-1	located_in	GO:0005856	cytoskeleton	ECO:0000323	IEA	GO_REF:0000044	UniProtKB-SubCell:SL-0090	6239	UniProt		C
UniProtKB	X5LPV6	tag-77	located_in	GO:0005856	cytoskeleton	ECO:0000323	IEA	GO_REF:0000044	UniProtKB-SubCell:SL-0090	6239	UniProt		C
UniProtKB	X5LV34	exc-5	located_in	GO:0005856	cytoskeleton	ECO:0000323	IEA	GO_REF:0000044	UniProtKB-SubCell:SL-0090	6239	UniProt		C
UniProtKB	X5LV63	tag-77	located_in	GO:0005856	cytoskeleton	ECO:0000323	IEA	GO_REF:0000044	UniProtKB-SubCell:SL-0090	6239	UniProt		C
UniProtKB	X5LX76	tag-77	located_in	GO:0005856	cytoskeleton	ECO:0000323	IEA	GO_REF:0000044	UniProtKB-SubCell:SL-0090	6239	UniProt		C
UniProtKB	X5M5R1	tag-77	located_in	GO:0005856	cytoskeleton	ECO:0000323	IEA	GO_REF:0000044	UniProtKB-SubCell:SL-0090	6239	UniProt		C
UniProtKB	X5M8S5	exc-5	located_in	GO:0005856	cytoskeleton	ECO:0000323	IEA	GO_REF:0000044	UniProtKB-SubCell:SL-0090	6239	UniProt		C
UniProtKB	X5M8V6	tag-77	located_in	GO:0005856	cytoskeleton	ECO:0000323	IEA	GO_REF:0000044	UniProtKB-SubCell:SL-0090	6239	UniProt		C
UniProtKB	G5ED39	2022-09-01	located_in	GO:0005819	spindle	ECO:0000323	IEA	GO_REF:0000044	UniProtKB-SubCell:SL-0251	6239	UniProt		C
UniProtKB	G5EE37	icp-1	located_in	GO:0005819	spindle	ECO:0000323	IEA	GO_REF:0000044	UniProtKB-SubCell:SL-0251	6239	UniProt		C
UniProtKB	G5EFA2	bir-1	located_in	GO:0005819	spindle	ECO:0000323	IEA	GO_REF:0000044	UniProtKB-SubCell:SL-0251	6239	UniProt		C
UniProtKB	G5EGA3	lem-3	located_in	GO:0005819	spindle	ECO:0000323	IEA	GO_REF:0000044	UniProtKB-SubCell:SL-0251	6239	UniProt		C
UniProtKB	J7S130	flcn-1	located_in	GO:0005819	spindle	ECO:0000323	IEA	GO_REF:0000044	UniProtKB-SubCell:SL-0251	6239	UniProt		C
UniProtKB	K0M7B5	flcn-1	located_in	GO:0005819	spindle	ECO:0000323	IEA	GO_REF:0000044	UniProtKB-SubCell:SL-0251	6239	UniProt		C
UniProtKB	O01427	air-2	located_in	GO:0005819	spindle	ECO:0000323	IEA	GO_REF:0000044	UniProtKB-SubCell:SL-0251	6239	UniProt		C
UniProtKB	O01803	rab-11.1	located_in	GO:0005819	spindle	ECO:0000323	IEA	GO_REF:0000044	UniProtKB-SubCell:SL-0251	6239	UniProt		C
UniProtKB	O45935	klp-19	located_in	GO:0005819	spindle	ECO:0000323	IEA	GO_REF:0000044	UniProtKB-SubCell:SL-0251	6239	UniProt		C
UniProtKB	O45952	csc-1	located_in	GO:0005819	spindle	ECO:0000323	IEA	GO_REF:0000044	UniProtKB-SubCell:SL-0251	6239	UniProt		C
UniProtKB	O76384	mms-19	located_in	GO:0005819	spindle	ECO:0000323	IEA	GO_REF:0000044	UniProtKB-SubCell:SL-0251	6239	UniProt		C
UniProtKB	P32744	cls-2	located_in	GO:0005819	spindle	ECO:0000323	IEA	GO_REF:0000044	UniProtKB-SubCell:SL-0251	6239	UniProt		C
UniProtKB	P45970	lin-5	located_in	GO:0005819	spindle	ECO:0000323	IEA	GO_REF:0000044	UniProtKB-SubCell:SL-0251	6239	UniProt		C
UniProtKB	P55853	smo-1	located_in	GO:0005819	spindle	ECO:0000323	IEA	GO_REF:0000044	UniProtKB-SubCell:SL-0251	6239	UniProt		C
UniProtKB	P81299	cdc-14	located_in	GO:0005819	spindle	ECO:0000323	IEA	GO_REF:0000044	UniProtKB-SubCell:SL-0251	6239	UniProt		C
UniProtKB	Q03569	gpr-2	located_in	GO:0005819	spindle	ECO:0000323	IEA	GO_REF:0000044	UniProtKB-SubCell:SL-0251	6239	UniProt		C
UniProtKB	Q09543	paa-1	located_in	GO:0005819	spindle	ECO:0000323	IEA	GO_REF:0000044	UniProtKB-SubCell:SL-0251	6239	UniProt		C
UniProtKB	Q18235	ify-1	located_in	GO:0005819	spindle	ECO:0000323	IEA	GO_REF:0000044	UniProtKB-SubCell:SL-0251	6239	UniProt		C
UniProtKB	Q19642	czw-1	located_in	GO:0005819	spindle	ECO:0000323	IEA	GO_REF:0000044	UniProtKB-SubCell:SL-0251	6239	UniProt		C
UniProtKB	Q20849	rod-1	located_in	GO:0005819	spindle	ECO:0000323	IEA	GO_REF:0000044	UniProtKB-SubCell:SL-0251	6239	UniProt		C
UniProtKB	Q23202	sbds-1	located_in	GO:0005819	spindle	ECO:0000323	IEA	GO_REF:0000044	UniProtKB-SubCell:SL-0251	6239	UniProt		C
UniProtKB	Q23670	top-2	located_in	GO:0005819	spindle	ECO:0000323	IEA	GO_REF:0000044	UniProtKB-SubCell:SL-0251	6239	UniProt		C
UniProtKB	Q94131	pie-1	located_in	GO:0005819	spindle	ECO:0000323	IEA	GO_REF:0000044	UniProtKB-SubCell:SL-0251	6239	UniProt		C
UniProtKB	Q95QC4	zyg-8	located_in	GO:0005819	spindle	ECO:0000323	IEA	GO_REF:0000044	UniProtKB-SubCell:SL-0251	6239	UniProt		C
UniProtKB	Q95QJ7	gpr-1	located_in	GO:0005819	spindle	ECO:0000323	IEA	GO_REF:0000044	UniProtKB-SubCell:SL-0251	6239	UniProt		C
UniProtKB	Q95XP9	zwl-1	located_in	GO:0005819	spindle	ECO:0000323	IEA	GO_REF:0000044	UniProtKB-SubCell:SL-0251	6239	UniProt		C
UniProtKB	Q9NES8	pph-5	located_in	GO:0005819	spindle	ECO:0000323	IEA	GO_REF:0000044	UniProtKB-SubCell:SL-0251	6239	UniProt		C
UniProtKB	Q9XTT4	ani-1	located_in	GO:0005819	spindle	ECO:0000323	IEA	GO_REF:0000044	UniProtKB-SubCell:SL-0251	6239	UniProt		C
UniProtKB	Q9XWS0	ska-1	located_in	GO:0005819	spindle	ECO:0000323	IEA	GO_REF:0000044	UniProtKB-SubCell:SL-0251	6239	UniProt		C
UniProtKB	S6FCY3	flcn-1	located_in	GO:0005819	spindle	ECO:0000323	IEA	GO_REF:0000044	UniProtKB-SubCell:SL-0251	6239	UniProt		C
UniProtKB	S6FMZ4	flcn-1	located_in	GO:0005819	spindle	ECO:0000323	IEA	GO_REF:0000044	UniProtKB-SubCell:SL-0251	6239	UniProt		C
UniProtKB	X5M920	icp-1	located_in	GO:0005819	spindle	ECO:0000323	IEA	GO_REF:0000044	UniProtKB-SubCell:SL-0251	6239	UniProt		C
UniProtKB	Q09476	pxl-1	located_in	GO:0002102	podosome	ECO:0000323	IEA	GO_REF:0000044	UniProtKB-SubCell:SL-0295	6239	UniProt		C
UniProtKB	A0A2C9C2X0	C54G6.2	located_in	GO:0000922	spindle pole	ECO:0000323	IEA	GO_REF:0000044	UniProtKB-SubCell:SL-0448	6239	UniProt		C
UniProtKB	B2D6K9	saps-1	located_in	GO:0000922	spindle pole	ECO:0000323	IEA	GO_REF:0000044	UniProtKB-SubCell:SL-0448	6239	UniProt		C
UniProtKB	G5ECG0	tac-1	located_in	GO:0000922	spindle pole	ECO:0000323	IEA	GO_REF:0000044	UniProtKB-SubCell:SL-0448	6239	UniProt		C
UniProtKB	G5EEM5	zyg-9	located_in	GO:0000922	spindle pole	ECO:0000323	IEA	GO_REF:0000044	UniProtKB-SubCell:SL-0448	6239	UniProt		C
UniProtKB	O18211	mop-25.2	located_in	GO:0000922	spindle pole	ECO:0000323	IEA	GO_REF:0000044	UniProtKB-SubCell:SL-0448	6239	UniProt		C
UniProtKB	O44740	mei-2	located_in	GO:0000922	spindle pole	ECO:0000323	IEA	GO_REF:0000044	UniProtKB-SubCell:SL-0448	6239	UniProt		C
UniProtKB	P34560	rmd-1	located_in	GO:0000922	spindle pole	ECO:0000323	IEA	GO_REF:0000044	UniProtKB-SubCell:SL-0448	6239	UniProt		C
UniProtKB	P34808	mei-1	located_in	GO:0000922	spindle pole	ECO:0000323	IEA	GO_REF:0000044	UniProtKB-SubCell:SL-0448	6239	UniProt		C
UniProtKB	Q09496	pph-6	located_in	GO:0000922	spindle pole	ECO:0000323	IEA	GO_REF:0000044	UniProtKB-SubCell:SL-0448	6239	UniProt		C
UniProtKB	Q17695	spdl-1	located_in	GO:0000922	spindle pole	ECO:0000323	IEA	GO_REF:0000044	UniProtKB-SubCell:SL-0448	6239	UniProt		C
UniProtKB	Q4TT88	pam-1	located_in	GO:0000922	spindle pole	ECO:0000323	IEA	GO_REF:0000044	UniProtKB-SubCell:SL-0448	6239	UniProt		C
UniProtKB	Q9XUB3	rec-8	located_in	GO:0000922	spindle pole	ECO:0000323	IEA	GO_REF:0000044	UniProtKB-SubCell:SL-0448	6239	UniProt		C
UniProtKB	Q86D25	C54C6.6	located_in	GO:0036064	ciliary basal body	ECO:0000250	ISS	GO_REF:0000024	UniProtKB:A0CDD4	6239	UniProt		C
UniProtKB	Q21443	lmn-1	located_in	GO:0005638	lamin filament	ECO:0000250	ISS	PMID:11071918	UniProtKB:P20700	6239	WB		C
UniProtKB	P12845	myo-2	part_of	GO:0005859	muscle myosin complex	ECO:0000250	ISS	GO_REF:0000024	UniProtKB:P35748	6239	WB		C
UniProtKB	P0DM41	act-1	enables	GO:0005200	structural constituent of cytoskeleton	ECO:0000250	ISS	GO_REF:0000024	UniProtKB:P60010	6239	WB		F
UniProtKB	Q9U3F4	zyx-1	located_in	GO:0015629	actin cytoskeleton	ECO:0000250	ISS	PMID:12435362	UniProtKB:Q04584	6239	WB		C
UniProtKB	Q09EF7	che-10	located_in	GO:0005813	centrosome	ECO:0000250	ISS	GO_REF:0000024	UniProtKB:Q5TZA2	6239	UniProt		C
UniProtKB	Q86D25	C54C6.6	located_in	GO:0005879	axonemal microtubule	ECO:0000250	ISS	GO_REF:0000024	UniProtKB:Q6B857	6239	UniProt		C
UniProtKB	Q93833	che-13	located_in	GO:0036064	ciliary basal body	ECO:0000250	ISS	GO_REF:0000024	UniProtKB:Q8BXG3	6239	UniProt		C
UniProtKB	Q5CZ52	bbs-4	located_in	GO:0000242	pericentriolar material	ECO:0000250	ISS	GO_REF:0000024	UniProtKB:Q96RK4	6239	UniProt		C
UniProtKB	G5EBY3	nmy-2	part_of	GO:0016460	myosin II complex	ECO:0000250	ISS	PMID:8684486	UniProtKB:Q99323	6239	WB		C
UniProtKB	Q86D25	C54C6.6	located_in	GO:0036064	ciliary basal body	ECO:0000250	ISS	GO_REF:0000024	UniProtKB:Q9Y6A4	6239	UniProt		C
UniProtKB	Q86D25	C54C6.6	located_in	GO:0005814	centriole	ECO:0000250	ISS	GO_REF:0000024	UniProtKB:Q9Y6A4	6239	UniProt		C
UniProtKB	Q9NDC9	lis-1	part_of	GO:0005875	microtubule associated complex	ECO:0000256	IEA	GO_REF:0000104	UniRule:UR000107004	6239	UniProt		C
UniProtKB	P34808	mei-1	located_in	GO:0005813	centrosome	ECO:0000256	IEA	GO_REF:0000104	UniRule:UR000107267	6239	UniProt		C
UniProtKB	P34808	mei-1	located_in	GO:0005819	spindle	ECO:0000256	IEA	GO_REF:0000104	UniRule:UR000107267	6239	UniProt		C
UniProtKB	E0AHA7	unc-70	enables	GO:0005200	structural constituent of cytoskeleton	ECO:0000256	IEA	GO_REF:0000104	UniRule:UR000417763	6239	UniProt		F
UniProtKB	G5EG85	unc-70	enables	GO:0005200	structural constituent of cytoskeleton	ECO:0000256	IEA	GO_REF:0000104	UniRule:UR000417763	6239	UniProt		F
UniProtKB	Q9U9J8	unc-70	enables	GO:0005200	structural constituent of cytoskeleton	ECO:0000256	IEA	GO_REF:0000104	UniRule:UR000417763	6239	UniProt		F
UniProtKB	S6FN00	unc-70	enables	GO:0005200	structural constituent of cytoskeleton	ECO:0000256	IEA	GO_REF:0000104	UniRule:UR000417763	6239	UniProt		F
UniProtKB	Q22752	dyrb-1	part_of	GO:0005868	cytoplasmic dynein complex	ECO:0000256	IEA	GO_REF:0000104	UniRule:UR000481786	6239	UniProt		C
UniProtKB	Q22752	dyrb-1	located_in	GO:0005874	microtubule	ECO:0000256	IEA	GO_REF:0000104	UniRule:UR000481786	6239	UniProt		C
UniProtKB	A0A3P6PCS5	arx-3	part_of	GO:0005885	Arp2/3 protein complex	ECO:0000256	IEA	GO_REF:0000104	UniRule:UR000667799	6239	UniProt		C
UniProtKB	Q9U1R7	arx-3	part_of	GO:0005885	Arp2/3 protein complex	ECO:0000256	IEA	GO_REF:0000104	UniRule:UR000667799	6239	UniProt		C
UniProtKB	G5ECK7	dli-1	part_of	GO:0005868	cytoplasmic dynein complex	ECO:0000256	IEA	GO_REF:0000104	UniRule:UR000995762	6239	UniProt		C
UniProtKB	G5ED34	dli-1	part_of	GO:0005868	cytoplasmic dynein complex	ECO:0000256	IEA	GO_REF:0000104	UniRule:UR000995762	6239	UniProt		C
UniProtKB	H9G2T2	klc-1	part_of	GO:0005871	kinesin complex	ECO:0000256	IEA	GO_REF:0000104	UniRule:UR001252790	6239	UniProt		C
UniProtKB	H9G2T2	klc-1	located_in	GO:0005874	microtubule	ECO:0000256	IEA	GO_REF:0000104	UniRule:UR001252790	6239	UniProt		C
UniProtKB	Q21592	klc-1	part_of	GO:0005871	kinesin complex	ECO:0000256	IEA	GO_REF:0000104	UniRule:UR001252790	6239	UniProt		C
UniProtKB	Q21592	klc-1	located_in	GO:0005874	microtubule	ECO:0000256	IEA	GO_REF:0000104	UniRule:UR001252790	6239	UniProt		C
UniProtKB	Q21641	CELE_R02E12.4	located_in	GO:0015630	microtubule cytoskeleton	ECO:0000256	IEA	GO_REF:0000104	UniRule:UR001350755	6239	UniProt		C
UniProtKB	Q9XVK6	wve-1	located_in	GO:0005856	cytoskeleton	ECO:0000256	IEA	GO_REF:0000104	UniRule:UR001350779	6239	UniProt		C
UniProtKB	Q965T6	klp-20	part_of	GO:0030993	axonemal heterotrimeric kinesin-II complex	ECO:0000353	IPI	PMID:17000880	WB:WBGene00002182|WB:WBGene00002222	6239	WB		C
UniProtKB	B3GWB6	klp-11	part_of	GO:0030993	axonemal heterotrimeric kinesin-II complex	ECO:0000353	IPI	PMID:17000880	WB:WBGene00002182|WB:WBGene00002230	6239	WB		C
UniProtKB	B3GWB7	klp-11	part_of	GO:0030993	axonemal heterotrimeric kinesin-II complex	ECO:0000353	IPI	PMID:17000880	WB:WBGene00002182|WB:WBGene00002230	6239	WB		C
UniProtKB	E5QCG4	klp-11	part_of	GO:0030993	axonemal heterotrimeric kinesin-II complex	ECO:0000353	IPI	PMID:17000880	WB:WBGene00002182|WB:WBGene00002230	6239	WB		C
UniProtKB	Q19633	klp-11	part_of	GO:0030993	axonemal heterotrimeric kinesin-II complex	ECO:0000353	IPI	PMID:17000880	WB:WBGene00002182|WB:WBGene00002230	6239	WB		C
UniProtKB	P34540	unc-116	part_of	GO:0016938	kinesin I complex	ECO:0000353	IPI	PMID:15563606	WB:WBGene00002215	6239	WB		C
UniProtKB	G5EEE6	kap-1	part_of	GO:0030993	axonemal heterotrimeric kinesin-II complex	ECO:0000353	IPI	PMID:17000880	WB:WBGene00002222|WB:WBGene00002230	6239	WB		C
UniProtKB	H2KZP1	kap-1	part_of	GO:0030993	axonemal heterotrimeric kinesin-II complex	ECO:0000353	IPI	PMID:17000880	WB:WBGene00002222|WB:WBGene00002230	6239	WB		C
UniProtKB	Q09543	paa-1	located_in	GO:0005813	centrosome	ECO:0000353	IPI	PMID:17218259	WB:WBGene00004955	6239	WB		C
UniProtKB	G5EBU5	kca-1	part_of	GO:0016938	kinesin I complex	ECO:0000353	IPI	PMID:15883196	WB:WBGene00006840	6239	WB		C
UniProtKB	P46822	klc-2	part_of	GO:0016938	kinesin I complex	ECO:0000353	IPI	PMID:15563606	WB:WBGene00006840	6239	WB		C
UniProtKB	A0A0K3AU72	fhod-1	is_active_in	GO:0015629	actin cytoskeleton	ECO:0000314	IDA	PMID:24778933		6239	WB		C
UniProtKB	A0A1C3NSL9	ajm-1	located_in	GO:0036064	ciliary basal body	ECO:0000314	IDA	PMID:27623382		6239	UniProt		C
UniProtKB	A8DZ45	vab-8	located_in	GO:0005865	striated muscle thin filament	ECO:0000314	IDA	PMID:9581759		6239	WB		C
UniProtKB	B2D6K9	saps-1	located_in	GO:0000235	astral microtubule	ECO:0000314	IDA	PMID:20040490		6239	WB		C
UniProtKB	B2D6L4	szy-20	located_in	GO:0005813	centrosome	ECO:0000314	IDA	PMID:19081077		6239	WB		C
UniProtKB	D0IMZ5	fln-1	located_in	GO:0005884	actin filament	ECO:0000314	IDA	PMID:20707996		6239	WB		C
UniProtKB	D0IMZ6	fln-1	located_in	GO:0005884	actin filament	ECO:0000314	IDA	PMID:20707996		6239	WB		C
UniProtKB	D0IMZ7	fln-1	located_in	GO:0005884	actin filament	ECO:0000314	IDA	PMID:20707996		6239	WB		C
UniProtKB	D0IMZ8	fln-1	located_in	GO:0005884	actin filament	ECO:0000314	IDA	PMID:20707996		6239	WB		C
UniProtKB	D2KT99	szy-20	located_in	GO:0005813	centrosome	ECO:0000314	IDA	PMID:19081077		6239	WB		C
UniProtKB	E0R7L7	pph-5	located_in	GO:0072686	mitotic spindle	ECO:0000314	IDA	PMID:21878498		6239	WB		C
UniProtKB	E2JKY8	dnc-1	located_in	GO:0000235	astral microtubule	ECO:0000314	IDA	PMID:17947426		6239	WB		C
UniProtKB	E2JKY8	dnc-1	located_in	GO:0005813	centrosome	ECO:0000314	IDA	PMID:9778526		6239	WB		C
UniProtKB	E2JKY8	dnc-1	located_in	GO:0005813	centrosome	ECO:0000314	IDA	PMID:17947426		6239	WB		C
UniProtKB	E2JKY8	dnc-1	located_in	GO:0005813	centrosome	ECO:0000314	IDA	PMID:18187449		6239	WB		C
UniProtKB	E2JKY8	dnc-1	part_of	GO:0005869	dynactin complex	ECO:0000314	IDA	PMID:20964796		6239	WB		C
UniProtKB	E2JKY8	dnc-1	located_in	GO:0005819	spindle	ECO:0000314	IDA	PMID:17947426		6239	WB		C
UniProtKB	E2JKY8	dnc-1	located_in	GO:0051233	spindle midzone	ECO:0000314	IDA	PMID:9778526		6239	WB		C
UniProtKB	E2JKY8	dnc-1	located_in	GO:0035371	microtubule plus-end	ECO:0000314	IDA	PMID:18187449		6239	WB		C
UniProtKB	E2JKZ0	dnc-1	located_in	GO:0000235	astral microtubule	ECO:0000314	IDA	PMID:17947426		6239	WB		C
UniProtKB	E2JKZ0	dnc-1	located_in	GO:0005813	centrosome	ECO:0000314	IDA	PMID:9778526		6239	WB		C
UniProtKB	E2JKZ0	dnc-1	located_in	GO:0005813	centrosome	ECO:0000314	IDA	PMID:17947426		6239	WB		C
UniProtKB	E2JKZ0	dnc-1	located_in	GO:0005813	centrosome	ECO:0000314	IDA	PMID:18187449		6239	WB		C
UniProtKB	E2JKZ0	dnc-1	part_of	GO:0005869	dynactin complex	ECO:0000314	IDA	PMID:20964796		6239	WB		C
UniProtKB	E2JKZ0	dnc-1	located_in	GO:0005819	spindle	ECO:0000314	IDA	PMID:17947426		6239	WB		C
UniProtKB	E2JKZ0	dnc-1	located_in	GO:0051233	spindle midzone	ECO:0000314	IDA	PMID:9778526		6239	WB		C
UniProtKB	E2JKZ0	dnc-1	located_in	GO:0035371	microtubule plus-end	ECO:0000314	IDA	PMID:18187449		6239	WB		C
UniProtKB	F3Y5P4	grdn-1	located_in	GO:0036064	ciliary basal body	ECO:0000314	IDA	PMID:27623382		6239	UniProt		C
UniProtKB	F3Y5P4	grdn-1	located_in	GO:0005814	centriole	ECO:0000314	IDA	PMID:27623382		6239	UniProt		C
UniProtKB	G5EBK3	erm-1	located_in	GO:0005884	actin filament	ECO:0000314	IDA	PMID:15242805		6239	WB		C
UniProtKB	G5EBX0	klp-18	located_in	GO:0005874	microtubule	ECO:0000314	IDA	PMID:12937278		6239	WB		C
UniProtKB	G5EBX0	klp-18	located_in	GO:0000922	spindle pole	ECO:0000314	IDA	PMID:12937278		6239	WB		C
UniProtKB	G5EBY3	nmy-2	located_in	GO:0072686	mitotic spindle	ECO:0000314	IDA	PMID:12006612		6239	WB		C
UniProtKB	G5EC43	zen-4	located_in	GO:0005813	centrosome	ECO:0000314	IDA	PMID:9693365		6239	WB		C
UniProtKB	G5EC43	zen-4	located_in	GO:0051233	spindle midzone	ECO:0000314	IDA	PMID:9693365		6239	WB		C
UniProtKB	G5EC43	zen-4	located_in	GO:0051233	spindle midzone	ECO:0000314	IDA	PMID:15282614		6239	WB		C
UniProtKB	G5EC43	zen-4	located_in	GO:1990023	mitotic spindle midzone	ECO:0000314	IDA	PMID:12213836		6239	WB		C
UniProtKB	G5EC72	alp-1	located_in	GO:0032432	actin filament bundle	ECO:0000314	IDA	PMID:16278882		6239	WB		C
UniProtKB	G5EC86	oma-1	located_in	GO:0005813	centrosome	ECO:0000314	IDA	PMID:12296824		6239	WB		C
UniProtKB	G5ECF2	CELE_F43D9.1	located_in	GO:0005813	centrosome	ECO:0000314	IDA	PMID:11335932		6239	WB		C
UniProtKB	G5ECF4	bmk-1	located_in	GO:0005819	spindle	ECO:0000314	IDA	PMID:17580072		6239	WB		C
UniProtKB	G5ECF4	bmk-1	located_in	GO:0051233	spindle midzone	ECO:0000314	IDA	PMID:17580072		6239	WB		C
UniProtKB	G5ECF4	bmk-1	located_in	GO:0000922	spindle pole	ECO:0000314	IDA	PMID:17580072		6239	WB		C
UniProtKB	G5ECG0	tac-1	located_in	GO:0005813	centrosome	ECO:0000314	IDA	PMID:12956950		6239	WB		C
UniProtKB	G5ECG0	tac-1	located_in	GO:0005813	centrosome	ECO:0000314	IDA	PMID:12956952		6239	WB		C
UniProtKB	G5ECG0	tac-1	located_in	GO:0005819	spindle	ECO:0000314	IDA	PMID:12956950		6239	WB		C
UniProtKB	G5ECG0	tac-1	located_in	GO:0000922	spindle pole	ECO:0000314	IDA	PMID:12956950		6239	WB		C
UniProtKB	G5ECG0	tac-1	located_in	GO:0005813	centrosome	ECO:0000314	IDA	PMID:12956952		6239	ComplexPortal		C
UniProtKB	G5ECG0	tac-1	located_in	GO:0061673	mitotic spindle astral microtubule	ECO:0000314	IDA	PMID:12956952		6239	ComplexPortal		C
UniProtKB	G5ECG0	tac-1	located_in	GO:1990498	mitotic spindle microtubule	ECO:0000314	IDA	PMID:12956952		6239	ComplexPortal		C
UniProtKB	G5ECG0	tac-1	located_in	GO:0072687	meiotic spindle	ECO:0000269	EXP	PMID:17666432		6239	ComplexPortal		C
UniProtKB	G5ECG0	tac-1	located_in	GO:1990498	mitotic spindle microtubule	ECO:0000269	EXP	PMID:17666432		6239	ComplexPortal		C
UniProtKB	G5ECG0	tac-1	located_in	GO:0005813	centrosome	ECO:0000314	IDA	PMID:27689799		6239	UniProt		C
UniProtKB	G5ECK7	dli-1	located_in	GO:0035371	microtubule plus-end	ECO:0000314	IDA	PMID:21307258		6239	WB		C
UniProtKB	G5ECM5	exc-5	located_in	GO:0015629	actin cytoskeleton	ECO:0000314	IDA	PMID:21889936		6239	WB		C
UniProtKB	G5ECP0	nphp-4	located_in	GO:0036064	ciliary basal body	ECO:0000314	IDA	PMID:18316409		6239	WB		C
UniProtKB	G5ECP0	nphp-4	located_in	GO:0036064	ciliary basal body	ECO:0000314	IDA	PMID:27623382		6239	UniProt		C
UniProtKB	G5ED03	fgd-1	located_in	GO:0015629	actin cytoskeleton	ECO:0000314	IDA	PMID:21889936		6239	WB		C
UniProtKB	G5ED34	dli-1	located_in	GO:0035371	microtubule plus-end	ECO:0000314	IDA	PMID:21307258		6239	WB		C
UniProtKB	G5ED37	osm-5	located_in	GO:0036064	ciliary basal body	ECO:0000314	IDA	PMID:22922713		6239	MGI		C
UniProtKB	G5ED39	2022-09-01	located_in	GO:0005813	centrosome	ECO:0000314	IDA	PMID:20116245		6239	WB		C
UniProtKB	G5ED39	2022-09-01	located_in	GO:0072687	meiotic spindle	ECO:0000314	IDA	PMID:21878498		6239	WB		C
UniProtKB	G5ED39	2022-09-01	located_in	GO:0072686	mitotic spindle	ECO:0000314	IDA	PMID:21878498		6239	WB		C
UniProtKB	G5ED39	2022-09-01	located_in	GO:0005819	spindle	ECO:0000314	IDA	PMID:20116245		6239	WB		C
UniProtKB	G5ED39	2022-09-01	located_in	GO:0005813	centrosome	ECO:0000314	IDA	PMID:23401519		6239	UniProt	existence_overlaps(GO:0007128),existence_overlaps(GO:0000241)|existence_overlaps(GO:0007133)|existence_overlaps(GO:0007138)	C
UniProtKB	G5ED58	spd-1	located_in	GO:0005874	microtubule	ECO:0000314	IDA	PMID:15458647		6239	WB		C
UniProtKB	G5ED58	spd-1	located_in	GO:1990023	mitotic spindle midzone	ECO:0000314	IDA	PMID:25833711		6239	WB		C
UniProtKB	G5ED58	spd-1	located_in	GO:1990023	mitotic spindle midzone	ECO:0000314	IDA	PMID:15458647		6239	WB		C
UniProtKB	G5ED75	klp-7	located_in	GO:0005813	centrosome	ECO:0000314	IDA	PMID:17218259		6239	WB		C
UniProtKB	G5ED75	klp-7	located_in	GO:0005813	centrosome	ECO:0000314	IDA	PMID:11402065		6239	UniProt	existence_overlaps(WBls:0000006),existence_overlaps(GO:0000278)	C
UniProtKB	G5EDE7	tpxl-1	located_in	GO:0000235	astral microtubule	ECO:0000314	IDA	PMID:16054030		6239	WB		C
UniProtKB	G5EDE7	tpxl-1	located_in	GO:0005813	centrosome	ECO:0000314	IDA	PMID:17218259		6239	WB		C
UniProtKB	G5EDE7	tpxl-1	located_in	GO:0005813	centrosome	ECO:0000314	IDA	PMID:21572421		6239	WB		C
UniProtKB	G5EDE7	tpxl-1	located_in	GO:0072687	meiotic spindle	ECO:0000314	IDA	PMID:16054030		6239	WB		C
UniProtKB	G5EDE7	tpxl-1	located_in	GO:0031616	spindle pole centrosome	ECO:0000314	IDA	PMID:16054030		6239	WB		C
UniProtKB	G5EDE7	tpxl-1	located_in	GO:0005874	microtubule	ECO:0000314	IDA	PMID:21572421		6239	WB		C
UniProtKB	G5EDF6	osm-6	located_in	GO:0036064	ciliary basal body	ECO:0000314	IDA	PMID:22922713		6239	MGI		C
UniProtKB	G5EDL3	air-1	located_in	GO:0000235	astral microtubule	ECO:0000314	IDA	PMID:16054030		6239	WB		C
UniProtKB	G5EDL3	air-1	located_in	GO:0005813	centrosome	ECO:0000314	IDA	PMID:21572421		6239	WB		C
UniProtKB	G5EDL3	air-1	located_in	GO:0005828	kinetochore microtubule	ECO:0000314	IDA	PMID:21572421		6239	WB		C
UniProtKB	G5EDL3	air-1	located_in	GO:0031616	spindle pole centrosome	ECO:0000314	IDA	PMID:16054030		6239	WB		C
UniProtKB	G5EDN8	vab-19	located_in	GO:0005882	intermediate filament	ECO:0000314	IDA	PMID:14534136		6239	WB		C
UniProtKB	G5EE37	icp-1	located_in	GO:0015630	microtubule cytoskeleton	ECO:0000314	IDA	PMID:12707312		6239	ComplexPortal		C
UniProtKB	G5EE37	icp-1	located_in	GO:0032133	chromosome passenger complex	ECO:0000353	IPI	PMID:12707312		6239	ComplexPortal		C
UniProtKB	G5EEE6	kap-1	located_in	GO:0016939	kinesin II complex	ECO:0005547	IC	PMID:20498083		6239	ComplexPortal		C
UniProtKB	G5EEK3	noca-1	located_in	GO:0005874	microtubule	ECO:0000314	IDA	PMID:26371552		6239	WB		C
UniProtKB	G5EEM5	zyg-9	located_in	GO:0005813	centrosome	ECO:0000314	IDA	PMID:9606208		6239	WB		C
UniProtKB	G5EEM5	zyg-9	located_in	GO:0000922	spindle pole	ECO:0000314	IDA	PMID:9606208		6239	WB		C
UniProtKB	G5EEM5	zyg-9	located_in	GO:0005813	centrosome	ECO:0000314	IDA	PMID:12956952		6239	ComplexPortal		C
UniProtKB	G5EEM5	zyg-9	located_in	GO:0061673	mitotic spindle astral microtubule	ECO:0000314	IDA	PMID:12956952		6239	ComplexPortal		C
UniProtKB	G5EEM5	zyg-9	located_in	GO:1990498	mitotic spindle microtubule	ECO:0000314	IDA	PMID:12956952		6239	ComplexPortal		C
UniProtKB	G5EEM5	zyg-9	located_in	GO:0072687	meiotic spindle	ECO:0000269	EXP	PMID:17666432		6239	ComplexPortal		C
UniProtKB	G5EEM5	zyg-9	located_in	GO:0005813	centrosome	ECO:0000314	IDA	PMID:10085292		6239	UniProt		C
UniProtKB	G5EEM5	zyg-9	located_in	GO:0005813	centrosome	ECO:0000314	IDA	PMID:12011109		6239	UniProt		C
UniProtKB	G5EEM5	zyg-9	located_in	GO:0072687	meiotic spindle	ECO:0000314	IDA	PMID:9606208		6239	UniProt		C
UniProtKB	G5EEM5	zyg-9	located_in	GO:0000922	spindle pole	ECO:0000314	IDA	PMID:9606208		6239	UniProt		C
UniProtKB	G5EEM5	zyg-9	located_in	GO:0000922	spindle pole	ECO:0000314	IDA	PMID:10085292		6239	UniProt		C
UniProtKB	G5EES2	erm-1	located_in	GO:0005884	actin filament	ECO:0000314	IDA	PMID:15242805		6239	WB		C
UniProtKB	G5EET6	efa-6	located_in	GO:0036449	microtubule minus-end	ECO:0000314	IDA	PMID:26339988		6239	UniProt		C
UniProtKB	G5EFA2	bir-1	located_in	GO:0051233	spindle midzone	ECO:0000314	IDA	PMID:10983970		6239	WB		C
UniProtKB	G5EFA2	bir-1	located_in	GO:0015630	microtubule cytoskeleton	ECO:0000314	IDA	PMID:12707312		6239	ComplexPortal		C
UniProtKB	G5EFA2	bir-1	located_in	GO:0032133	chromosome passenger complex	ECO:0000353	IPI	PMID:12707312		6239	ComplexPortal		C
UniProtKB	G5EFV3	rsa-2	located_in	GO:0005813	centrosome	ECO:0000314	IDA	PMID:17218259		6239	WB		C
UniProtKB	G5EFV3	rsa-2	located_in	GO:0005813	centrosome	ECO:0000314	IDA	PMID:17218259		6239	ComplexPortal		C
UniProtKB	G5EFW7	daf-10	located_in	GO:0036064	ciliary basal body	ECO:0000314	IDA	PMID:27623382		6239	UniProt		C
UniProtKB	G5EG83	zen-4	located_in	GO:0005813	centrosome	ECO:0000314	IDA	PMID:9693365		6239	WB		C
UniProtKB	G5EG83	zen-4	located_in	GO:0051233	spindle midzone	ECO:0000314	IDA	PMID:9693365		6239	WB		C
UniProtKB	G5EG83	zen-4	located_in	GO:0051233	spindle midzone	ECO:0000314	IDA	PMID:15282614		6239	WB		C
UniProtKB	G5EG83	zen-4	located_in	GO:1990023	mitotic spindle midzone	ECO:0000314	IDA	PMID:12213836		6239	WB		C
UniProtKB	G5EGA3	lem-3	located_in	GO:0051233	spindle midzone	ECO:0000314	IDA	PMID:29879106		6239	UniProt	existence_overlaps(GO:0007135)	C
UniProtKB	G5EGA3	lem-3	located_in	GO:1990023	mitotic spindle midzone	ECO:0000314	IDA	PMID:29463814		6239	UniProt	existence_overlaps(GO:0000278)	C
UniProtKB	G5EGF0	che-2	located_in	GO:0036064	ciliary basal body	ECO:0000314	IDA	PMID:22922713		6239	MGI		C
UniProtKB	G5EGK8	let-92	located_in	GO:0005813	centrosome	ECO:0000314	IDA	PMID:17218259		6239	WB		C
UniProtKB	G5EGK8	let-92	located_in	GO:0005813	centrosome	ECO:0000314	IDA	PMID:17218259		6239	ComplexPortal		C
UniProtKB	G5EGK8	let-92	located_in	GO:0005813	centrosome	ECO:0005547	IC	PMID:23336080		6239	ComplexPortal		C
UniProtKB	G5EGL7	bmk-1	located_in	GO:0005819	spindle	ECO:0000314	IDA	PMID:17580072		6239	WB		C
UniProtKB	G5EGL7	bmk-1	located_in	GO:0051233	spindle midzone	ECO:0000314	IDA	PMID:17580072		6239	WB		C
UniProtKB	G5EGL7	bmk-1	located_in	GO:0000922	spindle pole	ECO:0000314	IDA	PMID:17580072		6239	WB		C
UniProtKB	G5EGU9	szy-20	located_in	GO:0005813	centrosome	ECO:0000314	IDA	PMID:19081077		6239	WB		C
UniProtKB	H2KYG1	hyls-1	located_in	GO:0005814	centriole	ECO:0000314	IDA	PMID:19656802		6239	WB		C
UniProtKB	H2KYI3	cyk-1	located_in	GO:0005826	actomyosin contractile ring	ECO:0000314	IDA	PMID:9645949		6239	WB		C
UniProtKB	H2KYW1	nab-1	located_in	GO:0001725	stress fiber	ECO:0000314	IDA	PMID:22231427		6239	WB		C
UniProtKB	H2KYW1	nab-1	located_in	GO:0030864	cortical actin cytoskeleton	ECO:0000314	IDA	PMID:22231427		6239	WB		C
UniProtKB	H2L0I2	lfi-1	located_in	GO:0005828	kinetochore microtubule	ECO:0000314	IDA	PMID:15138888		6239	WB		C
UniProtKB	H2L0I3	lfi-1	located_in	GO:0005828	kinetochore microtubule	ECO:0000314	IDA	PMID:15138888		6239	WB		C
UniProtKB	H2L0I4	lfi-1	located_in	GO:0005828	kinetochore microtubule	ECO:0000314	IDA	PMID:15138888		6239	WB		C
UniProtKB	H2L2C8	atn-1	located_in	GO:0005865	striated muscle thin filament	ECO:0000314	IDA	PMID:22901814		6239	WB		C
UniProtKB	H2L2C9	atn-1	located_in	GO:0005865	striated muscle thin filament	ECO:0000314	IDA	PMID:22901814		6239	WB		C
UniProtKB	O01427	air-2	located_in	GO:0005819	spindle	ECO:0000314	IDA	PMID:10983970		6239	WB		C
UniProtKB	O01427	air-2	located_in	GO:0051233	spindle midzone	ECO:0000314	IDA	PMID:11050384		6239	WB		C
UniProtKB	O01427	air-2	located_in	GO:0015630	microtubule cytoskeleton	ECO:0000314	IDA	PMID:12707312		6239	ComplexPortal		C
UniProtKB	O01427	air-2	located_in	GO:0032133	chromosome passenger complex	ECO:0000353	IPI	PMID:12707312		6239	ComplexPortal		C
UniProtKB	O01479	unc-94	located_in	GO:1990357	terminal web	ECO:0000314	IDA	PMID:24677443		6239	WB		C
UniProtKB	O01479	unc-94	located_in	GO:0005865	striated muscle thin filament	ECO:0000314	IDA	PMID:18984629		6239	WB	part_of(WBbt:0006804)	C
UniProtKB	O01514	bbs-9	located_in	GO:0036064	ciliary basal body	ECO:0000314	IDA	PMID:22922713		6239	MGI		C
UniProtKB	O01585	rga-3	located_in	GO:0005813	centrosome	ECO:0000314	IDA	PMID:17848508		6239	WB		C
UniProtKB	O02217	rsa-1	located_in	GO:0005813	centrosome	ECO:0000314	IDA	PMID:17218259		6239	WB		C
UniProtKB	O02217	rsa-1	located_in	GO:0005813	centrosome	ECO:0000314	IDA	PMID:23336080		6239	WB		C
UniProtKB	O02217	rsa-1	located_in	GO:0005813	centrosome	ECO:0000314	IDA	PMID:17218259		6239	ComplexPortal		C
UniProtKB	O02217	rsa-1	located_in	GO:0005813	centrosome	ECO:0005547	IC	PMID:23336080		6239	ComplexPortal		C
UniProtKB	O16305	cmd-1	located_in	GO:0005813	centrosome	ECO:0000314	IDA	PMID:17716666		6239	WB		C
UniProtKB	O16305	cmd-1	located_in	GO:0072686	mitotic spindle	ECO:0000314	IDA	PMID:17716666		6239	WB		C
UniProtKB	O17666	aspm-1	located_in	GO:0005819	spindle	ECO:0000314	IDA	PMID:19219036		6239	WB		C
UniProtKB	O17666	aspm-1	located_in	GO:0051233	spindle midzone	ECO:0000314	IDA	PMID:19219036		6239	WB		C
UniProtKB	O17666	aspm-1	located_in	GO:0000922	spindle pole	ECO:0000314	IDA	PMID:19219036		6239	WB		C
UniProtKB	O17921	tbb-1	located_in	GO:0005876	spindle microtubule	ECO:0000314	IDA	PMID:14702387		6239	WB		C
UniProtKB	O17966	top-1	located_in	GO:0031616	spindle pole centrosome	ECO:0000314	IDA	PMID:11318873		6239	WB		C
UniProtKB	O17972	nphp-1	located_in	GO:0036064	ciliary basal body	ECO:0000314	IDA	PMID:27623382		6239	UniProt		C
UniProtKB	O18688	tba-1	located_in	GO:0072687	meiotic spindle	ECO:0000314	IDA	PMID:7742369		6239	WB		C
UniProtKB	O18688	tba-1	located_in	GO:0072686	mitotic spindle	ECO:0000314	IDA	PMID:7742369		6239	WB		C
UniProtKB	O44740	mei-2	part_of	GO:0008352	katanin complex	ECO:0000314	IDA	PMID:10809666		6239	WB		C
UniProtKB	O44740	mei-2	located_in	GO:0000922	spindle pole	ECO:0000314	IDA	PMID:10809666		6239	WB		C
UniProtKB	O44740	mei-2	located_in	GO:0000922	spindle pole	ECO:0000314	IDA	PMID:10809666		6239	ComplexPortal		C
UniProtKB	O44740	mei-2	located_in	GO:0008352	katanin complex	ECO:0000353	IPI	PMID:10809666		6239	ComplexPortal		C
UniProtKB	O45406	kbp-3	located_in	GO:0005874	microtubule	ECO:0000314	IDA	PMID:17129783		6239	ComplexPortal		C
UniProtKB	O45717	nud-2	located_in	GO:0005875	microtubule associated complex	ECO:0005547	IC	PMID:20005871		6239	ComplexPortal		C
UniProtKB	O45815	act-5	located_in	GO:1990357	terminal web	ECO:0000314	IDA	PMID:21949650		6239	WB		C
UniProtKB	O45815	act-5	located_in	GO:0097516	microvillar actin bundle	ECO:0000314	IDA	PMID:15872090		6239	WB		C
UniProtKB	O45935	klp-19	located_in	GO:0005819	spindle	ECO:0000314	IDA	PMID:15452142		6239	WB		C
UniProtKB	O45952	csc-1	located_in	GO:1990385	meiotic spindle midzone	ECO:0000314	IDA	PMID:12707312		6239	WB		C
UniProtKB	O45952	csc-1	located_in	GO:1990023	mitotic spindle midzone	ECO:0000314	IDA	PMID:12707312		6239	WB	part_of(WBbt:0007028),existence_starts_and_ends_during(GO:0000090)|part_of(WBbt:0007028),existence_starts_and_ends_during(GO:0000093)	C
UniProtKB	O45952	csc-1	located_in	GO:0015630	microtubule cytoskeleton	ECO:0000314	IDA	PMID:12707312		6239	ComplexPortal		C
UniProtKB	O45952	csc-1	located_in	GO:0032133	chromosome passenger complex	ECO:0000353	IPI	PMID:12707312		6239	ComplexPortal		C
UniProtKB	O62479	sas-6	located_in	GO:0005814	centriole	ECO:0000314	IDA	PMID:15665853		6239	WB		C
UniProtKB	O62479	sas-6	located_in	GO:0005814	centriole	ECO:0000314	IDA	PMID:23064147		6239	WB		C
UniProtKB	O62479	sas-6	located_in	GO:0005814	centriole	ECO:0000314	IDA	PMID:21497765		6239	ComplexPortal		C
UniProtKB	O76447	hcp-1	located_in	GO:0005819	spindle	ECO:0000314	IDA	PMID:11402064		6239	WB		C
UniProtKB	P02566	unc-54	part_of	GO:0005859	muscle myosin complex	ECO:0000314	IDA	PMID:909083		6239	WB		C
UniProtKB	P0DM42	act-3	located_in	GO:0005865	striated muscle thin filament	ECO:0000314	IDA	PMID:7929573		6239	WB		C
UniProtKB	P10984	act-2	located_in	GO:0005884	actin filament	ECO:0000314	IDA	PMID:16407404		6239	WB		C
UniProtKB	P10986	act-4	located_in	GO:0005865	striated muscle thin filament	ECO:0000314	IDA	PMID:22901814		6239	WB		C
UniProtKB	P10986	act-4	enables	GO:0005200	structural constituent of cytoskeleton	ECO:0000250	ISS	PMID:2795655		6239	WB		F
UniProtKB	P10986	act-4	located_in	GO:0005856	cytoskeleton	ECO:0000250	ISS	PMID:2795655		6239	WB		C
UniProtKB	P19625	mlc-1	part_of	GO:0005859	muscle myosin complex	ECO:0000314	IDA	PMID:9799259		6239	WB		C
UniProtKB	P19625	mlc-1	part_of	GO:0005859	muscle myosin complex	ECO:0000250	ISS	PMID:9799259		6239	WB		C
UniProtKB	P19826	deb-1	located_in	GO:0005856	cytoskeleton	ECO:0000314	IDA	PMID:2498337		6239	UniProt		C
UniProtKB	P19826	deb-1	enables	GO:0005200	structural constituent of cytoskeleton	ECO:0000314	IDA	PMID:2498337		6239	UniProt		F
UniProtKB	P32744	cls-2	located_in	GO:0005813	centrosome	ECO:0000314	IDA	PMID:22613359		6239	WB		C
UniProtKB	P32744	cls-2	located_in	GO:0005813	centrosome	ECO:0000314	IDA	PMID:15854912		6239	WB		C
UniProtKB	P32744	cls-2	located_in	GO:0072686	mitotic spindle	ECO:0000314	IDA	PMID:22613359		6239	WB		C
UniProtKB	P32744	cls-2	located_in	GO:0051233	spindle midzone	ECO:0000314	IDA	PMID:25866924		6239	WB		C
UniProtKB	P34331	plk-1	located_in	GO:0005813	centrosome	ECO:0000314	IDA	PMID:18199581		6239	WB		C
UniProtKB	P34331	plk-1	located_in	GO:0005813	centrosome	ECO:0000314	IDA	PMID:10660671		6239	WB		C
UniProtKB	P34331	plk-1	located_in	GO:0051233	spindle midzone	ECO:0000314	IDA	PMID:10660671		6239	WB		C
UniProtKB	P34400	mig-10	part_of	GO:0031941	filamentous actin	ECO:0000314	IDA	PMID:16563765		6239	WB		C
UniProtKB	P34402	sas-4	located_in	GO:0005814	centriole	ECO:0000314	IDA	PMID:15572125		6239	WB		C
UniProtKB	P34402	sas-4	located_in	GO:0005814	centriole	ECO:0000314	IDA	PMID:23401519		6239	UniProt		C
UniProtKB	P34475	tbg-1	located_in	GO:0005813	centrosome	ECO:0000314	IDA	PMID:11408582		6239	WB		C
UniProtKB	P34475	tbg-1	enables	GO:0005200	structural constituent of cytoskeleton	ECO:0000250	ISS	PMID:11034903		6239	WB		F
UniProtKB	P34475	tbg-1	located_in	GO:0005813	centrosome	ECO:0000314	IDA	PMID:27689799		6239	UniProt		C
UniProtKB	P34540	unc-116	located_in	GO:0016938	kinesin I complex	ECO:0000353	IPI	PMID:15563606		6239	ComplexPortal		C
UniProtKB	P34560	rmd-1	located_in	GO:0097431	mitotic spindle pole	ECO:0000314	IDA	PMID:18070910		6239	WB		C
UniProtKB	P34560	rmd-1	located_in	GO:0005876	spindle microtubule	ECO:0000314	IDA	PMID:18070910		6239	WB		C
UniProtKB	P34574	chc-1	located_in	GO:0072686	mitotic spindle	ECO:0000314	IDA	PMID:24961801		6239	WB		C
UniProtKB	P34576	mua-3	located_in	GO:0005882	intermediate filament	ECO:0000314	IDA	PMID:11470828		6239	WB		C
UniProtKB	P34685	cap-1	part_of	GO:0005869	dynactin complex	ECO:0000314	IDA	PMID:20964796		6239	WB		C
UniProtKB	P34686	cap-2	part_of	GO:0005869	dynactin complex	ECO:0000314	IDA	PMID:20964796		6239	WB		C
UniProtKB	P34808	mei-1	located_in	GO:0072687	meiotic spindle	ECO:0000314	IDA	PMID:8027178		6239	WB		C
UniProtKB	P34808	mei-1	part_of	GO:0008352	katanin complex	ECO:0000314	IDA	PMID:10809666		6239	WB		C
UniProtKB	P34808	mei-1	located_in	GO:0005819	spindle	ECO:0000314	IDA	PMID:12781129		6239	WB		C
UniProtKB	P34808	mei-1	located_in	GO:0090619	meiotic spindle pole	ECO:0000314	IDA	PMID:8027178		6239	WB		C
UniProtKB	P34808	mei-1	located_in	GO:0000922	spindle pole	ECO:0000314	IDA	PMID:10809666		6239	ComplexPortal		C
UniProtKB	P34808	mei-1	located_in	GO:0008352	katanin complex	ECO:0000353	IPI	PMID:10809666		6239	ComplexPortal		C
UniProtKB	P34808	mei-1	part_of	GO:0008352	katanin complex	ECO:0000314	IDA	PMID:28783150		6239	UniProt		C
UniProtKB	P37806	unc-87	located_in	GO:0005865	striated muscle thin filament	ECO:0000314	IDA	PMID:7929573		6239	WB		C
UniProtKB	P37806	unc-87	located_in	GO:0005865	striated muscle thin filament	ECO:0000314	IDA	PMID:17684058		6239	WB		C
UniProtKB	P37806	unc-87	located_in	GO:0001725	stress fiber	ECO:0000314	IDA	PMID:11096113		6239	WB		C
UniProtKB	P37806-2	unc-87	part_of	GO:0042642	actomyosin, myosin complex part	ECO:0000314	IDA	PMID:25717181		6239	WB	part_of(WBbt:0005828)	C
UniProtKB	P39055	dyn-1	located_in	GO:0005876	spindle microtubule	ECO:0000314	IDA	PMID:12498685		6239	WB		C
UniProtKB	P41937	tbb-4	located_in	GO:0005879	axonemal microtubule	ECO:0000314	IDA	PMID:21642982		6239	WB		C
UniProtKB	P42168	kin-19	located_in	GO:0005813	centrosome	ECO:0000314	IDA	PMID:15572126		6239	WB		C
UniProtKB	P45970	lin-5	located_in	GO:0005828	kinetochore microtubule	ECO:0000314	IDA	PMID:10629219		6239	WB		C
UniProtKB	P45970	lin-5	located_in	GO:0005819	spindle	ECO:0000314	IDA	PMID:19219036		6239	WB		C
UniProtKB	P45970	lin-5	located_in	GO:0005819	spindle	ECO:0000314	IDA	PMID:10629219		6239	WB		C
UniProtKB	P45970	lin-5	located_in	GO:0051233	spindle midzone	ECO:0000314	IDA	PMID:19219036		6239	WB		C
UniProtKB	P45970	lin-5	located_in	GO:0000922	spindle pole	ECO:0000314	IDA	PMID:19219036		6239	WB		C
UniProtKB	P45970	lin-5	located_in	GO:0072686	mitotic spindle	ECO:0000314	IDA	PMID:12730122		6239	ComplexPortal		C
UniProtKB	P46822	klc-2	located_in	GO:0016938	kinesin I complex	ECO:0000353	IPI	PMID:15563606		6239	ComplexPortal		C
UniProtKB	P46873	osm-3	located_in	GO:0036064	ciliary basal body	ECO:0000314	IDA	PMID:22922713		6239	MGI		C
UniProtKB	P46873	osm-3	part_of	GO:0005871	kinesin complex	ECO:0000314	IDA	PMID:17000880		6239	WB		C
UniProtKB	P46873	osm-3	located_in	GO:0036064	ciliary basal body	ECO:0000314	IDA	PMID:27623382		6239	UniProt		C
UniProtKB	P52275	tbb-2	located_in	GO:0005876	spindle microtubule	ECO:0000314	IDA	PMID:14565976		6239	WB		C
UniProtKB	P52275	tbb-2	part_of	GO:0045298	tubulin complex	ECO:0000250	ISS	PMID:12937270		6239	WB		C
UniProtKB	P81299	cdc-14	located_in	GO:0000235	astral microtubule	ECO:0000314	IDA	PMID:15247923		6239	WB		C
UniProtKB	P81299	cdc-14	located_in	GO:0005813	centrosome	ECO:0000314	IDA	PMID:15247923		6239	WB		C
UniProtKB	P81299	cdc-14	located_in	GO:0051233	spindle midzone	ECO:0000314	IDA	PMID:15247923		6239	WB		C
UniProtKB	P81299	cdc-14	is_active_in	GO:1990023	mitotic spindle midzone	ECO:0000314	IDA	PMID:12213836		6239	WB	existence_starts_and_ends_during(GO:0000090)	C
UniProtKB	P81299	cdc-14	located_in	GO:0005819	spindle	ECO:0000314	IDA	PMID:12213836		6239	UniProt		C
UniProtKB	P90900	ifa-4	located_in	GO:0005882	intermediate filament	ECO:0000250	ISS	PMID:8013462		6239	WB		C
UniProtKB	P90901	ifa-1	located_in	GO:0005882	intermediate filament	ECO:0000314	IDA	PMID:14529618		6239	WB		C
UniProtKB	P91349	spd-5	located_in	GO:0005813	centrosome	ECO:0000314	IDA	PMID:12431374		6239	WB		C
UniProtKB	P91349	spd-5	located_in	GO:0005813	centrosome	ECO:0000314	IDA	PMID:17218259		6239	ComplexPortal		C
UniProtKB	P91349	spd-5	located_in	GO:0005813	centrosome	ECO:0000314	IDA	PMID:27689799		6239	UniProt		C
UniProtKB	P91349	spd-5	located_in	GO:0005813	centrosome	ECO:0000314	IDA	PMID:25819561		6239	UniProt		C
UniProtKB	P91443	hum-6	part_of	GO:0031476	myosin VI complex	ECO:0000304	TAS	PMID:9325109		6239	UniProt		C
UniProtKB	P91859	maph-1.1	located_in	GO:0015630	microtubule cytoskeleton	ECO:0000314	IDA	PMID:27506200		6239	WB		C
UniProtKB	P91870	spd-2	located_in	GO:0000242	pericentriolar material	ECO:0000314	IDA	PMID:15068791		6239	WB		C
UniProtKB	P91870	spd-2	located_in	GO:0000242	pericentriolar material	ECO:0000314	IDA	PMID:15186742		6239	WB		C
UniProtKB	P91870	spd-2	located_in	GO:0005814	centriole	ECO:0000314	IDA	PMID:15068791		6239	WB		C
UniProtKB	P91870	spd-2	located_in	GO:0005814	centriole	ECO:0000314	IDA	PMID:15186742		6239	WB		C
UniProtKB	P91870	spd-2	located_in	GO:0005814	centriole	ECO:0000314	IDA	PMID:16979563		6239	WB		C
UniProtKB	P91870	spd-2	located_in	GO:0005814	centriole	ECO:0000314	IDA	PMID:17136092		6239	WB		C
UniProtKB	P91870	spd-2	located_in	GO:0005814	centriole	ECO:0000314	IDA	PMID:17446307		6239	WB		C
UniProtKB	P91870	spd-2	located_in	GO:0005813	centrosome	ECO:0000314	IDA	PMID:27689799		6239	UniProt		C
UniProtKB	P91870	spd-2	located_in	GO:0000242	pericentriolar material	ECO:0000314	IDA	PMID:23401519		6239	UniProt		C
UniProtKB	P91870	spd-2	located_in	GO:0005814	centriole	ECO:0000314	IDA	PMID:23401519		6239	UniProt		C
UniProtKB	P91910	mec-12	located_in	GO:0005874	microtubule	ECO:0000314	IDA	PMID:9885292		6239	WB		C
UniProtKB	P91910	mec-12	enables	GO:0005200	structural constituent of cytoskeleton	ECO:0000250	ISS	PMID:9885292		6239	WB		F
UniProtKB	Q03569	gpr-2	located_in	GO:0005818	aster	ECO:0000314	IDA	PMID:14534135		6239	WB		C
UniProtKB	Q03569	gpr-2	located_in	GO:0072686	mitotic spindle	ECO:0000314	IDA	PMID:12730122		6239	ComplexPortal		C
UniProtKB	Q05062	cdc-42	located_in	GO:0005813	centrosome	ECO:0000314	IDA	PMID:16996049		6239	WB		C
UniProtKB	Q07749	unc-60	located_in	GO:0005865	striated muscle thin filament	ECO:0000314	IDA	PMID:11901171		6239	WB		C
UniProtKB	Q07750	unc-60	located_in	GO:0005865	striated muscle thin filament	ECO:0000314	IDA	PMID:11901171		6239	WB		C
UniProtKB	Q07750	unc-60	located_in	GO:0005865	striated muscle thin filament	ECO:0000314	IDA	PMID:18984629		6239	WB	part_of(WBbt:0006804)	C
UniProtKB	Q09248	dnc-2	located_in	GO:0005813	centrosome	ECO:0000314	IDA	PMID:19158384		6239	WB		C
UniProtKB	Q09248	dnc-2	part_of	GO:0005869	dynactin complex	ECO:0000314	IDA	PMID:20964796		6239	WB		C
UniProtKB	Q09248	dnc-2	located_in	GO:0005876	spindle microtubule	ECO:0000314	IDA	PMID:17947426		6239	WB		C
UniProtKB	Q09248	dnc-2	located_in	GO:0000242	pericentriolar material	ECO:0000314	IDA	PMID:17947426		6239	WB		C
UniProtKB	Q09459	mks-5	located_in	GO:0036064	ciliary basal body	ECO:0000314	IDA	PMID:27623382		6239	UniProt		C
UniProtKB	Q09476	pxl-1	located_in	GO:0002102	podosome	ECO:0000314	IDA	PMID:21633109		6239	WB		C
UniProtKB	Q09496	pph-6	located_in	GO:0000235	astral microtubule	ECO:0000314	IDA	PMID:20040490		6239	WB		C
UniProtKB	Q09510	mlc-4	part_of	GO:0031941	filamentous actin	ECO:0000314	IDA	PMID:19675126		6239	WB		C
UniProtKB	Q09543	paa-1	located_in	GO:0005813	centrosome	ECO:0000314	IDA	PMID:23336080		6239	WB		C
UniProtKB	Q09543	paa-1	located_in	GO:0072686	mitotic spindle	ECO:0000314	IDA	PMID:23336080		6239	WB		C
UniProtKB	Q09543	paa-1	located_in	GO:0005813	centrosome	ECO:0000314	IDA	PMID:17218259		6239	ComplexPortal		C
UniProtKB	Q09543	paa-1	located_in	GO:0005813	centrosome	ECO:0005547	IC	PMID:23336080		6239	ComplexPortal		C
UniProtKB	Q09EF7	che-10	located_in	GO:0036064	ciliary basal body	ECO:0000314	IDA	PMID:27623382		6239	UniProt		C
UniProtKB	Q10033	F15G9.1	located_in	GO:0005865	striated muscle thin filament	ECO:0007005	HDA	PMID:21611156		6239	WB	part_of(WBbt:0006804)	C
UniProtKB	Q11179	mapk-15	located_in	GO:0036064	ciliary basal body	ECO:0000314	IDA	PMID:29021280		6239	UniProt		C
UniProtKB	Q11179	mapk-15	located_in	GO:0005930	axoneme	ECO:0000314	IDA	PMID:29021280		6239	UniProt		C
UniProtKB	Q17595	dyf-11	located_in	GO:0036064	ciliary basal body	ECO:0000314	IDA	PMID:18369462		6239	WB		C
UniProtKB	Q17595	dyf-11	located_in	GO:0005930	axoneme	ECO:0000314	IDA	PMID:18369462		6239	WB		C
UniProtKB	Q17635	ndc-80	located_in	GO:0005874	microtubule	ECO:0000314	IDA	PMID:17129783		6239	ComplexPortal		C
UniProtKB	Q17695	spdl-1	located_in	GO:0005874	microtubule	ECO:0000314	IDA	PMID:18936247		6239	WB		C
UniProtKB	Q17795	wsp-1	located_in	GO:0030864	cortical actin cytoskeleton	ECO:0000314	IDA	PMID:12640035		6239	WB		C
UniProtKB	Q17902	egal-1	located_in	GO:0005875	microtubule associated complex	ECO:0005547	IC	PMID:20005871		6239	ComplexPortal		C
UniProtKB	Q18115	rpn-2	located_in	GO:0072686	mitotic spindle	ECO:0000314	IDA	PMID:18502617		6239	WB		C
UniProtKB	Q18194	dnc-4	part_of	GO:0005869	dynactin complex	ECO:0000314	IDA	PMID:20964796		6239	WB		C
UniProtKB	Q18235	ify-1	located_in	GO:0005876	spindle microtubule	ECO:0000314	IDA	PMID:23578927		6239	WB	part_of(WBbt:0006796)	C
UniProtKB	Q18336	hil-1	located_in	GO:0045111	intermediate filament cytoskeleton	ECO:0000314	IDA	PMID:12082149		6239	WB		C
UniProtKB	Q18452	maph-9	located_in	GO:0005930	axoneme	ECO:0000314	IDA	PMID:27930654		6239	UniProt		C
UniProtKB	Q18510	arl-6	located_in	GO:0005930	axoneme	ECO:0000314	IDA	PMID:15314642		6239	WB		C
UniProtKB	Q18689	gasr-8	located_in	GO:0036064	ciliary basal body	ECO:0000314	IDA	PMID:27623382		6239	UniProt		C
UniProtKB	Q18817	ben-1	located_in	GO:0005874	microtubule	ECO:0000250	ISS	PMID:2592410		6239	WB		C
UniProtKB	Q18859	ifta-1	located_in	GO:0036064	ciliary basal body	ECO:0000314	IDA	PMID:17021254		6239	WB		C
UniProtKB	Q18859	ifta-1	located_in	GO:0005930	axoneme	ECO:0000314	IDA	PMID:17021254		6239	WB		C
UniProtKB	Q18917	dylt-2	located_in	GO:0005930	axoneme	ECO:0000314	IDA	PMID:15790967		6239	WB		C
UniProtKB	Q19020	dhc-1	located_in	GO:0005819	spindle	ECO:0000314	IDA	PMID:19219036		6239	WB		C
UniProtKB	Q19020	dhc-1	located_in	GO:0005819	spindle	ECO:0000314	IDA	PMID:15616192		6239	WB		C
UniProtKB	Q19020	dhc-1	located_in	GO:0000922	spindle pole	ECO:0000314	IDA	PMID:19219036		6239	WB		C
UniProtKB	Q19119	xbx-1	located_in	GO:0036064	ciliary basal body	ECO:0000314	IDA	PMID:22922713		6239	MGI		C
UniProtKB	Q19119	xbx-1	located_in	GO:0005930	axoneme	ECO:0000314	IDA	PMID:25335890		6239	WB	part_of(WBbt:0005662)	C
UniProtKB	Q19119	xbx-1	located_in	GO:0005930	axoneme	ECO:0000314	IDA	PMID:12802075		6239	WB		C
UniProtKB	Q19119	xbx-1	located_in	GO:0005930	axoneme	ECO:0000314	IDA	PMID:27930654		6239	UniProt		C
UniProtKB	Q19266	pkc-3	located_in	GO:0030864	cortical actin cytoskeleton	ECO:0000314	IDA	PMID:9422779		6239	WB		C
UniProtKB	Q19266	pkc-3	located_in	GO:0030864	cortical actin cytoskeleton	ECO:0000314	IDA	PMID:9422779		6239	UniProt		C
UniProtKB	Q19286	ifb-2	located_in	GO:1990357	terminal web	ECO:0000314	IDA	PMID:21949650		6239	WB		C
UniProtKB	Q19286	ifb-2	located_in	GO:1990357	terminal web	ECO:0000314	IDA	PMID:15063180		6239	WB		C
UniProtKB	Q19404	yap-1	located_in	GO:0005930	axoneme	ECO:0000314	IDA	PMID:27930654		6239	UniProt		C
UniProtKB	Q19490	tba-5	located_in	GO:0005879	axonemal microtubule	ECO:0000314	IDA	PMID:21642982		6239	WB		C
UniProtKB	Q19633	klp-11	located_in	GO:0016939	kinesin II complex	ECO:0005547	IC	PMID:20498083		6239	ComplexPortal		C
UniProtKB	Q19640	bbs-2	located_in	GO:0036064	ciliary basal body	ECO:0000314	IDA	PMID:22922713		6239	MGI		C
UniProtKB	Q19705	evl-20	located_in	GO:0005818	aster	ECO:0000314	IDA	PMID:12015966		6239	WB		C
UniProtKB	Q19705	evl-20	located_in	GO:0005813	centrosome	ECO:0000314	IDA	PMID:12015966		6239	UniProt		C
UniProtKB	Q20010	sas-5	located_in	GO:0005814	centriole	ECO:0000314	IDA	PMID:15232593		6239	WB		C
UniProtKB	Q20010	sas-5	located_in	GO:0005814	centriole	ECO:0000314	IDA	PMID:15572125		6239	WB		C
UniProtKB	Q20010	sas-5	located_in	GO:0005814	centriole	ECO:0000314	IDA	PMID:21497765		6239	ComplexPortal		C
UniProtKB	Q20334	tni-1	part_of	GO:0005862	muscle thin filament tropomyosin	ECO:0000314	IDA	PMID:15743415		6239	WB		C
UniProtKB	Q20687	jbts-14	located_in	GO:0036064	ciliary basal body	ECO:0000314	IDA	PMID:27623382		6239	UniProt		C
UniProtKB	Q20888	klp-4	located_in	GO:0005881	cytoplasmic microtubule	ECO:0000314	IDA	PMID:22901814		6239	WB		C
UniProtKB	Q21215	rack-1	located_in	GO:0005813	centrosome	ECO:0000314	IDA	PMID:19158384		6239	WB		C
UniProtKB	Q21253	gsnl-1	located_in	GO:0015629	actin cytoskeleton	ECO:0007005	HDA	PMID:21611156		6239	WB	part_of(WBbt:0006804)	C
UniProtKB	Q21441	vab-8	located_in	GO:0005865	striated muscle thin filament	ECO:0000314	IDA	PMID:9581759		6239	WB		C
UniProtKB	Q21626	bbs-5	located_in	GO:0036064	ciliary basal body	ECO:0000314	IDA	PMID:22922713		6239	MGI		C
UniProtKB	Q21626	bbs-5	located_in	GO:0036064	ciliary basal body	ECO:0000314	IDA	PMID:15137946		6239	WB		C
[truncated: 167 more rows]

## Sheet: Act Cytoskelet - Interactions
Network of genes associated with GO:0015629 and experimentally validated phenotype at the distal end				Interacting matrisome genes
Source	Target	Score		Gene
B0035.1	san-1	0.441		agr-1
B0035.1	bub-1	0.732		apl-1
B0035.1	lis-1	0.924		cof-2
B0035.1	zyg-9	0.924		cri-2
B0035.1	ndc-80	0.924		ketn-1
B0035.1	plk-1	0.924		let-756		Subset of table on the left- Matrisome genes with experimentally validated phenotype and have direct/indirect interaction with genes associated with GO:0015629
B0035.1	bub-3	0.979		try-1
D1009.3	src-1	0.459		try-3
F08F1.9	pct-1	0.562		wrt-1
F08F1.9	cye-1	0.794		zmp-3
F08F1.9	cdc-6	0.524		F29G6.1
F08F1.9	cdk-5	0.452		srp-8
F08F1.9	cdk-8	0.430		suro-1
F08F1.9	T12C9.7	0.540		daf-7
F08F1.9	ZK507.6	0.540		lam-1
F08F1.9	cdk-7	0.521		lec-5
F08F1.9	cdc-25.4	0.498		qua-1
F08F1.9	cdc-25.2	0.498		sdn-1
F08F1.9	cdc-25.3	0.498		srp-7
F08F1.9	cdc-25.1	0.498		tig-3
F08F1.9	T07F10.5	0.540		cwn-1
F08F1.9	dpl-1	0.517		dbl-1
F08F1.9	orc-1	0.496		epi-1
F08F1.9	cdk-4	0.562		smp-1
F08F1.9	cdk-2	0.562		srp-1
F08F1.9	efl-1	0.563		srp-3
F08F1.9	cdt-1	0.526		tep-1
F08F1.9	cdk-1	0.562		VC5.2
F08F1.9	cyd-1	0.724		wrt-4
F08F1.9	R02F2.1	0.767		wrt-7
F08F1.9	cyb-1	0.767		Y65B4A.2
F08F1.9	cyb-2.1	0.767
F08F1.9	cyb-2.2	0.767
F08F1.9	cyb-3	0.767
F08F1.9	cya-2	0.540
F08F8.4	him-1	0.931
F08F8.4	scc-1	0.972
F08F8.4	scc-3	0.932
F08F8.4	evl-14	0.975
F08F8.4	smc-3	0.994
F25H5.5	plk-1	0.577
F25H5.5	tipn-1	0.617
F25H5.5	plk-3	0.577
F25H5.5	plk-2	0.577
F25H5.5	R02C2.1	0.645
F25H5.5	chk-1	0.645
F25H5.5	hus-1	0.622
F25H5.5	hpr-9	0.680
F25H5.5	tim-1	0.686
F25H5.5	hpr-17	0.638
F25H5.5	mus-101	0.617
F29G6.1	daf-7	0.543
F29G6.1	cri-2	0.445
F29G6.1	K07C11.3	0.445
F29G6.1	tig-3	0.543
F29G6.1	dbl-1	0.543
F33H2.5	mcm-3	0.480
F33H2.5	lig-1	0.629
F33H2.5	ctf-4	0.404
F33H2.5	hpr-17	0.664
F33H2.5	mcm-7	0.733
F33H2.5	T22C1.4	0.487
F33H2.5	R02C2.1	0.437
F33H2.5	chk-1	0.437
F33H2.5	mus-101	0.469
F33H2.5	Y65B4BR.8	0.741
F33H2.5	K09H9.2	0.733
F33H2.5	F34D10.2	0.736
F33H2.5	mcm-6	0.474
F33H2.5	mcm-4	0.732
F33H2.5	mcm-2	0.762
F33H2.5	Y47D3A.29	0.889
F34D10.2	mcm-3	0.999
F34D10.2	cdc-6	0.703
F34D10.2	ctf-4	0.912
F34D10.2	tipn-1	0.874
F34D10.2	mcm-7	0.998
F34D10.2	F33H2.5	0.736
F34D10.2	cdk-2	0.655
F34D10.2	gad-1	0.924
F34D10.2	mus-101	0.751
F34D10.2	Y65B4BR.8	0.892
F34D10.2	Y47D3A.29	0.736
F34D10.2	orc-1	0.856
F34D10.2	tim-1	0.884
F34D10.2	mcm-2	0.999
F34D10.2	mcm-6	0.998
F34D10.2	mcm-4	0.992
F40F4.7	F54E7.9	0.540
F54A3.2	air-2	0.546
F54A3.2	lis-1	0.443
F54A3.2	air-1	0.503
F54A3.2	ndc-80	0.603
F54E7.9	F40F4.7	0.540
F56A6.4	mus-81	0.684
F56A6.4	smo-1	0.736
H19M22.3	cri-2	0.587
H19M22.3	K07C11.3	0.587
H36L18.1	cri-2	0.587
H36L18.1	K07C11.3	0.587
K07C11.3	let-756	0.499
K07C11.3	srp-1	0.499
K07C11.3	zmp-3	0.587
K07C11.3	apl-1	0.506
K07C11.3	cof-2	0.507
K07C11.3	srp-8	0.499
K07C11.3	srp-7	0.499
K07C11.3	F29G6.1	0.445
K07C11.3	agr-1	0.710
K07C11.3	sdn-1	0.499
K07C11.3	ptp-2	0.499
K07C11.3	H19M22.3	0.587
K07C11.3	H36L18.1	0.587
K07C11.3	srp-3	0.499
K07C11.3	Y65B4A.2	0.499
K07C11.3	tep-1	0.499
K07C11.3	dbl-1	0.517
K07C11.3	lam-1	0.499
K09H9.2	tipn-1	0.722
K09H9.2	F33H2.5	0.733
K09H9.2	mdf-2	0.435
K09H9.2	T22C1.4	0.910
R02C2.1	lig-1	0.440
R02C2.1	cdc-25.2	0.588
R02C2.1	tipn-1	0.591
R02C2.1	F25H5.5	0.645
R02C2.1	hpr-17	0.584
R02C2.1	F33H2.5	0.437
R02C2.1	mus-101	0.618
R02C2.1	let-92	0.457
R02C2.1	paa-1	0.495
R02C2.1	hus-1	0.495
R02C2.1	cdc-25.1	0.588
R02C2.1	par-5	0.634
R02C2.1	orc-1	0.435
R02C2.1	chk-2	0.445
R02C2.1	T08D2.7	0.445
R02C2.1	cdc-25.4	0.588
R02C2.1	hpr-9	0.495
R02C2.1	cdc-25.3	0.588
R02C2.1	him-6	0.471
R02C2.1	tim-1	0.623
R02C2.1	mcm-4	0.455
R02C2.1	rad-51	0.626
R02F2.1	pct-1	0.580
R02F2.1	cdc-14	0.919
R02F2.1	cye-1	0.777
R02F2.1	cdc-6	0.603
R02F2.1	F08F1.9	0.767
R02F2.1	cdc-25.2	0.502
R02F2.1	cdk-4	0.825
R02F2.1	let-92	0.513
R02F2.1	cdk-8	0.513
R02F2.1	cya-2	0.767
R02F2.1	cyb-2.2	0.540
R02F2.1	cdk-2	0.825
R02F2.1	cdc-25.1	0.502
R02F2.1	par-5	0.479
R02F2.1	T12C9.7	0.540
R02F2.1	Y71H2AM.20	0.448
R02F2.1	cyb-3	0.540
R02F2.1	dpy-28	0.457
R02F2.1	cyb-1	0.540
R02F2.1	cyb-2.1	0.540
R02F2.1	cdc-25.4	0.502
R02F2.1	cdc-25.3	0.502
R02F2.1	T24A6.1	0.514
R02F2.1	src-1	0.672
R02F2.1	cdt-1	0.467
R02F2.1	san-1	0.410
R02F2.1	bub-1	0.410
R02F2.1	mat-1	0.422
R02F2.1	orc-1	0.496
R02F2.1	cdk-1	0.580
R02F2.1	T07F10.5	0.767
R02F2.1	cyd-1	0.726
R02F2.1	ZK507.6	0.767
R02F2.1	cdk-5	0.580
R02F2.1	efl-1	0.948
R02F2.1	dpl-1	0.949
R02F2.1	cdk-7	0.950
R07E4.1	daf-7	0.512
R07E4.1	tig-3	0.512
R07E4.1	dbl-1	0.512
R08D7.5	ketn-1	0.425
R08D7.5	smo-1	0.606
R08D7.5	cdk-7	0.600
R08D7.5	csn-3	0.650
T07F10.5	pct-1	0.562
T07F10.5	cye-1	0.794
T07F10.5	cdc-6	0.524
T07F10.5	F08F1.9	0.540
T07F10.5	cdc-25.2	0.498
T07F10.5	cdk-4	0.562
T07F10.5	cdk-8	0.430
T07F10.5	cya-2	0.540
T07F10.5	cyb-2.2	0.767
T07F10.5	cdk-2	0.562
T07F10.5	cdc-25.1	0.498
T07F10.5	R02F2.1	0.767
T07F10.5	cdc-25.4	0.498
T07F10.5	cdk-1	0.562
T07F10.5	cyb-3	0.767
T07F10.5	cdk-5	0.452
T07F10.5	T12C9.7	0.540
T07F10.5	ZK507.6	0.540
T07F10.5	cdk-7	0.521
T07F10.5	cdc-25.3	0.498
T07F10.5	dpl-1	0.517
T07F10.5	orc-1	0.496
T07F10.5	efl-1	0.563
T07F10.5	cdt-1	0.526
T07F10.5	cyd-1	0.724
T07F10.5	cyb-1	0.767
T07F10.5	cyb-2.1	0.767
T08D2.7	plk-1	0.664
T08D2.7	brc-1	0.612
T08D2.7	mus-81	0.735
T08D2.7	cdc-25.2	0.966
T08D2.7	lem-3	0.449
T08D2.7	plk-3	0.664
T08D2.7	cdc-25.1	0.966
T08D2.7	par-5	0.597
T08D2.7	R02C2.1	0.445
T08D2.7	cdc-25.4	0.966
T08D2.7	chk-1	0.445
T08D2.7	mdf-2	0.400
T08D2.7	plk-2	0.664
T08D2.7	Y47D3A.29	0.582
T08D2.7	mre-11	0.609
T08D2.7	mcm-4	0.733
T08D2.7	cdc-25.3	0.966
T08D2.8	air-2	0.546
T08D2.8	air-1	0.503
T08D2.8	lis-1	0.443
T08D2.8	ndc-80	0.603
T12C9.7	pct-1	0.451
T12C9.7	cye-1	0.540
T12C9.7	cdc-6	0.496
T12C9.7	F08F1.9	0.540
T12C9.7	cdc-25.2	0.431
T12C9.7	cdk-4	0.451
T12C9.7	cdk-8	0.430
T12C9.7	cya-2	0.540
T12C9.7	cyb-2.2	0.540
T12C9.7	cdk-2	0.451
T12C9.7	cdc-25.1	0.431
T12C9.7	R02F2.1	0.540
T12C9.7	cdc-25.4	0.431
T12C9.7	cdk-1	0.451
T12C9.7	cyb-3	0.540
T12C9.7	T07F10.5	0.540
T12C9.7	cdk-5	0.452
T12C9.7	cdk-7	0.461
T12C9.7	efl-1	0.436
T12C9.7	ZK507.6	0.540
T12C9.7	cdc-25.3	0.431
T12C9.7	dpl-1	0.435
T12C9.7	cdt-1	0.467
T12C9.7	cyb-1	0.540
T12C9.7	orc-1	0.496
T12C9.7	cyb-2.1	0.540
T12C9.7	cyd-1	0.688
T22C1.4	tipn-1	0.410
T22C1.4	F33H2.5	0.487
T22C1.4	K09H9.2	0.910
T22C1.4	mdf-2	0.430
T22C1.4	tim-1	0.418
T24A6.1	pct-1	0.562
T24A6.1	cye-1	0.572
T24A6.1	cdc-6	0.524
T24A6.1	cdc-25.2	0.498
T24A6.1	cdk-4	0.562
T24A6.1	cdk-8	0.430
T24A6.1	cyb-2.2	0.514
T24A6.1	cdk-2	0.562
T24A6.1	cdc-25.1	0.498
T24A6.1	R02F2.1	0.514
T24A6.1	cdc-25.4	0.498
T24A6.1	cdk-1	0.562
T24A6.1	cyb-3	0.514
T24A6.1	dpl-1	0.517
T24A6.1	cdk-5	0.452
T24A6.1	cdk-7	0.521
T24A6.1	cdc-25.3	0.498
T24A6.1	cyd-1	0.424
T24A6.1	cyb-2.1	0.514
T24A6.1	cyb-1	0.514
T24A6.1	orc-1	0.496
T24A6.1	efl-1	0.563
T24A6.1	cdt-1	0.526
VC5.2	epi-1	0.482
VC5.2	act-4	0.402
VC5.2	act-3	0.402
VC5.2	act-2	0.402
VC5.2	act-1	0.402
VC5.2	src-1	0.437
VC5.2	lam-1	0.471
W02A2.8	him-10	0.540
W02A2.8	ndc-80	0.540
Y18H1A.10	him-6	0.584
Y47D3A.29	ctf-4	0.978
Y47D3A.29	hpr-17	0.424
Y47D3A.29	F33H2.5	0.889
Y47D3A.29	F34D10.2	0.736
Y47D3A.29	him-6	0.459
Y47D3A.29	T08D2.7	0.582
Y47D3A.29	mcm-4	0.696
Y47D3A.29	chk-2	0.582
Y55F3BR.8	let-92	0.730
Y55F3BR.8	paa-1	0.720
Y65B4A.2	srp-1	0.535
Y65B4A.2	srp-8	0.535
Y65B4A.2	srp-7	0.535
Y65B4A.2	K07C11.3	0.499
Y65B4A.2	cri-2	0.499
Y65B4A.2	srp-3	0.535
Y65B4BR.8	mcm-3	0.901
Y65B4BR.8	ctf-4	0.928
Y65B4BR.8	tipn-1	0.811
Y65B4BR.8	mcm-7	0.943
Y65B4BR.8	F33H2.5	0.741
Y65B4BR.8	F34D10.2	0.892
Y65B4BR.8	cdk-1	0.924
Y65B4BR.8	mcm-2	0.998
Y65B4BR.8	mcm-4	0.950
Y65B4BR.8	tim-1	0.811
Y65B4BR.8	mcm-6	0.873
Y71H2AM.20	pph-6	0.788
Y71H2AM.20	ppfr-1	0.866
Y71H2AM.20	let-92	0.965
Y71H2AM.20	paa-1	0.980
Y71H2AM.20	cyb-2.2	0.448
Y71H2AM.20	R02F2.1	0.448
Y71H2AM.20	bub-1	0.642
Y71H2AM.20	lis-1	0.584
Y71H2AM.20	cyb-3	0.448
Y71H2AM.20	cyb-2.1	0.448
Y71H2AM.20	cyb-1	0.448
Y71H2AM.20	san-1	0.502
ZK507.6	pct-1	0.675
ZK507.6	mcm-3	0.913
ZK507.6	cye-1	0.926
ZK507.6	cdc-6	0.980
ZK507.6	F08F1.9	0.540
ZK507.6	cdc-25.2	0.960
ZK507.6	cdk-4	0.562
ZK507.6	mcm-7	0.913
ZK507.6	cdk-8	0.430
ZK507.6	skpt-1	0.888
ZK507.6	cya-2	0.540
ZK507.6	cyb-2.2	0.810
ZK507.6	cdk-2	0.817
ZK507.6	cdc-25.1	0.960
ZK507.6	R02F2.1	0.767
ZK507.6	cdc-25.4	0.960
ZK507.6	cdk-1	0.977
ZK507.6	cyb-3	0.767
ZK507.6	T07F10.5	0.540
ZK507.6	T12C9.7	0.540
ZK507.6	dpl-1	0.827
ZK507.6	cdk-5	0.452
ZK507.6	efl-1	0.851
ZK507.6	mcm-2	0.913
ZK507.6	cyd-1	0.830
ZK507.6	orc-1	0.952
ZK507.6	cdk-7	0.985
ZK507.6	mcm-4	0.934
ZK507.6	cyb-2.1	0.810
ZK507.6	cdt-1	0.975
ZK507.6	cyb-1	0.810
ZK507.6	mre-11	0.620
ZK507.6	cdc-25.3	0.960
ZK507.6	mcm-6	0.981
act-1	ced-10	0.445
act-1	dnc-2	0.443
act-1	bar-1	0.400
act-1	ptp-2	0.472
act-1	hmp-2	0.480
act-1	epi-1	0.430
act-1	act-4	0.740
act-1	cdc-42	0.472
act-1	act-2	0.740
act-1	VC5.2	0.402
act-1	dnc-6	0.443
act-1	src-1	0.447
act-2	ced-10	0.445
act-2	dnc-2	0.443
act-2	tbb-2	0.638
act-2	ben-1	0.638
act-2	bar-1	0.400
act-2	ptp-2	0.472
act-2	tbb-1	0.638
act-2	hmp-2	0.480
act-2	epi-1	0.430
act-2	act-4	0.740
act-2	cdc-42	0.472
act-2	lis-1	0.607
act-2	VC5.2	0.402
act-2	dnc-6	0.443
act-2	src-1	0.447
act-2	mec-7	0.638
act-2	act-1	0.740
act-3	ced-10	0.445
act-3	dnc-2	0.443
act-3	bar-1	0.400
act-3	ptp-2	0.472
act-3	hmp-2	0.480
act-3	epi-1	0.430
act-3	cdc-42	0.472
act-3	VC5.2	0.402
act-3	dnc-6	0.443
act-3	src-1	0.447
act-4	ced-10	0.445
act-4	dnc-2	0.443
act-4	aspm-1	0.740
act-4	bar-1	0.400
act-4	hcp-3	0.439
act-4	ptp-2	0.472
act-4	hmp-2	0.480
act-4	epi-1	0.430
act-4	VC5.2	0.402
act-4	lam-1	0.430
act-4	dnc-6	0.443
act-4	src-1	0.447
act-4	cdc-42	0.472
act-4	act-2	0.740
act-4	act-1	0.740
agr-1	daf-7	0.543
agr-1	let-756	0.508
agr-1	srp-1	0.508
agr-1	apl-1	0.508
agr-1	srp-8	0.508
agr-1	srp-7	0.508
agr-1	srp-3	0.508
agr-1	tep-1	0.499
agr-1	tig-3	0.543
agr-1	epi-1	0.600
agr-1	K07C11.3	0.710
agr-1	cri-2	0.710
agr-1	dbl-1	0.761
agr-1	sdn-1	0.499
ags-3	srp-1	0.900
ags-3	gpb-1	0.900
ags-3	srp-8	0.900
ags-3	srp-7	0.900
ags-3	srp-3	0.900
ags-3	gpa-16	0.972
air-1	air-2	0.540
air-1	plk-1	0.918
air-1	brc-1	0.439
air-1	klp-16	0.465
air-1	cdc-25.2	0.405
air-1	zyg-9	0.503
air-1	bmk-1	0.526
air-1	smc-4	0.519
air-1	F54A3.2	0.503
air-1	cpar-1	0.519
air-1	plk-3	0.637
air-1	spd-5	0.740
air-1	hcp-3	0.519
air-1	cdc-25.1	0.405
air-1	pab-1	0.435
air-1	ubxn-2	0.455
air-1	nud-2	0.479
air-1	cdc-25.4	0.405
air-1	gsk-3	0.534
air-1	cdc-25.3	0.405
air-1	T08D2.8	0.503
air-1	klp-15	0.465
air-1	plk-2	0.637
air-1	dpy-27	0.519
air-1	mix-1	0.548
air-1	dpy-28	0.553
air-1	san-1	0.469
air-1	cyk-4	0.642
air-1	zen-4	0.611
air-1	bub-1	0.583
air-1	ndc-80	0.685
air-1	bir-1	0.866
air-1	icp-1	0.907
air-1	tpxl-1	0.982
air-2	pab-1	0.435
air-2	ketn-1	0.480
air-2	nud-2	0.479
air-2	cdc-25.4	0.435
air-2	cdc-25.2	0.435
air-2	gsk-3	0.601
air-2	brc-1	0.439
air-2	cpar-1	0.519
air-2	cdc-25.1	0.435
air-2	cdc-25.3	0.435
air-2	F54A3.2	0.546
air-2	T08D2.8	0.546
air-2	klp-16	0.465
air-2	klp-15	0.465
air-2	air-1	0.540
air-2	zyg-9	0.546
air-2	dpy-27	0.556
air-2	plk-2	0.669
air-2	plk-3	0.669
air-2	smc-4	0.556
air-2	dpy-28	0.612
air-2	mix-1	0.608
air-2	san-1	0.469
air-2	hcp-3	0.519
air-2	cyk-4	0.707
air-2	ndc-80	0.727
air-2	bmk-1	0.671
air-2	bub-1	0.638
air-2	plk-1	0.669
air-2	icp-1	0.999
air-2	bir-1	0.907
air-2	zen-4	0.765
ani-1	cyk-4	0.447
ani-2	cyk-4	0.447
ani-3	cyk-4	0.447
apc-17	brc-1	0.540
apc-17	mat-2	0.540
apc-17	apc-2	0.540
apc-2	apc-17	0.540
apc-2	brc-1	0.540
apc-2	emb-27	0.999
apc-2	mat-3	0.999
apc-2	san-1	0.518
apc-2	bub-1	0.734
apc-2	mdf-2	0.735
apc-2	mat-1	0.999
apc-2	mat-2	0.999
apl-1	srp-1	0.508
apl-1	try-1	0.447
apl-1	try-3	0.447
apl-1	srp-7	0.508
apl-1	K07C11.3	0.506
apl-1	srp-8	0.508
apl-1	srp-3	0.508
apl-1	cri-2	0.506
apl-1	agr-1	0.508
apl-1	ced-6	0.422
aspm-1	spdl-1	0.740
aspm-1	act-4	0.740
atx-2	tim-1	0.402
atx-2	pab-1	0.818
bar-1	wrm-1	0.800
bar-1	ced-10	0.733
bar-1	dsh-2	0.618
bar-1	klp-16	0.441
bar-1	smo-1	0.430
bar-1	act-3	0.400
bar-1	act-2	0.400
bar-1	act-1	0.400
bar-1	klp-15	0.441
bar-1	par-5	0.441
bar-1	act-4	0.400
bar-1	skr-2	0.469
bar-1	skr-10	0.469
bar-1	par-6	0.506
bar-1	cyd-1	0.500
bar-1	ptp-2	0.464
bar-1	hmr-1	0.799
bar-1	mom-2	0.429
bar-1	cwn-1	0.414
bar-1	mom-5	0.405
bar-1	hmp-2	0.862
bar-1	egl-20	0.414
bar-1	mig-5	0.608
bar-1	gsk-3	0.921
ben-1	mec-12	0.993
ben-1	tba-2	0.993
ben-1	mdf-2	0.454
ben-1	act-2	0.638
ben-1	bmk-1	0.592
ben-1	dhc-1	0.794
ben-1	tba-8	0.912
ben-1	tba-5	0.908
ben-1	tba-6	0.912
ben-1	tba-9	0.912
ben-1	tba-1	0.912
ben-1	tba-7	0.993
ben-1	tba-4	0.993
bir-1	air-2	0.907
bir-1	cpar-1	0.461
bir-1	hcp-3	0.461
bir-1	air-1	0.866
bir-1	cyk-4	0.642
bir-1	zen-4	0.662
bir-1	bub-1	0.680
bir-1	san-1	0.449
bir-1	csc-1	0.896
bir-1	icp-1	0.931
bmk-1	air-2	0.671
bmk-1	tbb-4	0.592
bmk-1	tbb-2	0.592
bmk-1	klp-16	0.860
bmk-1	mec-12	0.454
bmk-1	tba-2	0.454
bmk-1	ben-1	0.592
bmk-1	tba-5	0.448
bmk-1	tba-4	0.454
bmk-1	tba-7	0.454
bmk-1	tba-8	0.454
bmk-1	tba-6	0.454
bmk-1	tba-9	0.454
bmk-1	tba-1	0.454
bmk-1	tbb-6	0.592
bmk-1	mec-7	0.592
bmk-1	tbb-1	0.592
bmk-1	klp-15	0.860
bmk-1	air-1	0.526
bmk-1	cyk-4	0.670
bmk-1	zen-4	0.583
bmk-1	bub-1	0.433
brc-1	air-2	0.439
brc-1	pct-1	0.455
brc-1	apc-17	0.540
brc-1	cdk-2	0.455
brc-1	cdk-4	0.455
brc-1	cdk-1	0.455
brc-1	cye-1	0.457
brc-1	apc-2	0.540
brc-1	air-1	0.439
brc-1	him-1	0.422
brc-1	smc-3	0.488
brc-1	mat-2	0.720
brc-1	mre-11	0.645
brc-1	lem-3	0.423
brc-1	chk-2	0.612
brc-1	mus-101	0.634
brc-1	T08D2.7	0.612
brc-1	smo-1	0.826
brc-1	fcd-2	0.632
brc-1	rad-51	0.639
bub-1	B0035.1	0.732
bub-1	air-2	0.638
bub-1	knl-1	0.572
bub-1	pct-1	0.599
bub-1	plk-1	0.956
bub-1	emb-27	0.817
bub-1	mat-3	0.758
bub-1	ppfr-1	0.430
bub-1	cdk-4	0.503
bub-1	zyg-9	0.926
bub-1	bmk-1	0.433
bub-1	let-92	0.624
bub-1	paa-1	0.646
bub-1	plk-3	0.839
bub-1	cyb-2.2	0.570
bub-1	cdk-2	0.503
bub-1	rack-1	0.924
bub-1	apc-2	0.734
bub-1	air-1	0.583
bub-1	R02F2.1	0.410
bub-1	cyb-3	0.410
bub-1	Y71H2AM.20	0.642
bub-1	lis-1	0.924
bub-1	mat-2	0.844
bub-1	mat-1	0.813
bub-1	cyb-2.1	0.570
bub-1	plk-2	0.839
bub-1	bir-1	0.680
bub-1	icp-1	0.749
bub-1	cyb-1	0.570
bub-1	ndc-80	0.737
bub-1	mdf-2	0.992
bub-1	bub-3	0.996
bub-1	cdk-1	0.748
bub-3	B0035.1	0.979
bub-3	dnc-2	0.924
bub-3	emb-27	0.446
bub-3	mat-3	0.735
bub-3	czw-1	0.924
bub-3	zyg-9	0.925
bub-3	him-1	0.928
bub-3	zen-4	0.466
bub-3	bub-1	0.996
bub-3	lis-1	0.924
bub-3	ndc-80	0.934
bub-3	mat-2	0.446
bub-3	mat-1	0.509
bub-3	npp-20	0.924
bub-3	npp-10	0.920
bub-3	mdf-2	0.947
bub-3	san-1	0.984
capg-1	dpy-26	0.933
capg-1	kle-2	0.540
capg-1	hcp-6	0.540
capg-1	smc-4	0.772
capg-1	dpy-27	0.861
capg-1	mix-1	0.861
capg-1	dpy-28	0.861
capg-2	kle-2	0.987
capg-2	smc-4	0.531
capg-2	plk-2	0.693
capg-2	cyb-2.1	0.900
capg-2	cyb-2.2	0.900
capg-2	cyb-1	0.900
capg-2	cdk-1	0.900
capg-2	dpy-27	0.859
capg-2	mix-1	0.881
capg-2	hcp-6	0.961
cdc-14	pct-1	0.640
cdc-14	plk-1	0.733
cdc-14	cdk-2	0.428
cdc-14	cdk-4	0.428
cdc-14	cdc-6	0.511
cdc-14	par-5	0.732
cdc-14	cdc-25.4	0.732
cdc-14	cdc-25.3	0.732
cdc-14	cdc-25.2	0.732
cdc-14	plk-3	0.733
cdc-14	plk-2	0.733
cdc-14	cdc-25.1	0.732
cdc-14	R02F2.1	0.919
cdc-14	cdk-1	0.640
cdc-14	cyd-1	0.901
cdc-25.1	air-2	0.435
cdc-25.1	pct-1	0.643
cdc-25.1	ced-10	0.655
cdc-25.1	plk-1	0.565
cdc-25.1	cdc-14	0.732
cdc-25.1	cye-1	0.966
cdc-25.1	F08F1.9	0.498
cdc-25.1	cdk-4	0.654
cdc-25.1	plk-3	0.565
cdc-25.1	cya-2	0.498
cdc-25.1	cyb-2.2	0.952
cdc-25.1	cdk-2	0.956
cdc-25.1	T07F10.5	0.498
cdc-25.1	T24A6.1	0.498
cdc-25.1	T12C9.7	0.431
cdc-25.1	R02F2.1	0.502
cdc-25.1	R02C2.1	0.588
cdc-25.1	air-1	0.405
cdc-25.1	cyd-1	0.400
cdc-25.1	cyb-3	0.502
cdc-25.1	par-5	0.856
cdc-25.1	plk-2	0.954
cdc-25.1	T08D2.7	0.966
cdc-25.1	chk-1	0.957
cdc-25.1	chk-2	0.966
cdc-25.1	ZK507.6	0.960
cdc-25.1	cyb-2.1	0.952
cdc-25.1	cyb-1	0.952
cdc-25.1	cdk-1	0.971
cdc-25.2	air-2	0.435
cdc-25.2	pct-1	0.643
cdc-25.2	ced-10	0.655
cdc-25.2	plk-1	0.565
cdc-25.2	cdc-14	0.732
cdc-25.2	cye-1	0.966
cdc-25.2	F08F1.9	0.498
cdc-25.2	T12C9.7	0.431
cdc-25.2	air-1	0.405
cdc-25.2	T24A6.1	0.498
cdc-25.2	T07F10.5	0.498
cdc-25.2	R02F2.1	0.502
cdc-25.2	cya-2	0.498
cdc-25.2	R02C2.1	0.588
cdc-25.2	cyd-1	0.400
cdc-25.2	plk-3	0.565
cdc-25.2	cdk-4	0.654
cdc-25.2	cyb-3	0.502
cdc-25.2	par-5	0.856
cdc-25.2	cdk-2	0.956
cdc-25.2	chk-1	0.957
cdc-25.2	plk-2	0.954
cdc-25.2	cyb-2.1	0.952
cdc-25.2	cyb-2.2	0.952
cdc-25.2	ZK507.6	0.960
cdc-25.2	cyb-1	0.952
cdc-25.2	chk-2	0.966
cdc-25.2	T08D2.7	0.966
cdc-25.2	cdk-1	0.971
cdc-25.3	air-2	0.435
cdc-25.3	pct-1	0.643
cdc-25.3	ced-10	0.655
cdc-25.3	plk-1	0.565
cdc-25.3	cdc-14	0.732
cdc-25.3	cye-1	0.966
cdc-25.3	F08F1.9	0.498
cdc-25.3	cdk-4	0.654
cdc-25.3	plk-3	0.565
cdc-25.3	cya-2	0.498
cdc-25.3	cyb-2.2	0.952
cdc-25.3	cdk-2	0.956
cdc-25.3	air-1	0.405
cdc-25.3	par-5	0.856
cdc-25.3	R02C2.1	0.588
cdc-25.3	R02F2.1	0.502
cdc-25.3	cdk-1	0.971
cdc-25.3	cyb-3	0.502
cdc-25.3	T07F10.5	0.498
cdc-25.3	T08D2.7	0.966
cdc-25.3	T12C9.7	0.431
cdc-25.3	T24A6.1	0.498
cdc-25.3	cyd-1	0.400
cdc-25.3	chk-1	0.957
cdc-25.3	cyb-2.1	0.952
cdc-25.3	chk-2	0.966
cdc-25.3	plk-2	0.954
cdc-25.3	cyb-1	0.952
cdc-25.3	ZK507.6	0.960
cdc-25.4	air-2	0.435
cdc-25.4	pct-1	0.643
cdc-25.4	ced-10	0.655
cdc-25.4	plk-1	0.565
cdc-25.4	cdc-14	0.732
cdc-25.4	cye-1	0.966
cdc-25.4	F08F1.9	0.498
cdc-25.4	cdk-4	0.654
cdc-25.4	plk-3	0.565
cdc-25.4	cya-2	0.498
cdc-25.4	cyb-2.2	0.952
cdc-25.4	cdk-2	0.956
cdc-25.4	air-1	0.405
cdc-25.4	par-5	0.856
cdc-25.4	R02C2.1	0.588
cdc-25.4	R02F2.1	0.502
cdc-25.4	T12C9.7	0.431
cdc-25.4	cyd-1	0.400
cdc-25.4	T07F10.5	0.498
cdc-25.4	T24A6.1	0.498
cdc-25.4	cyb-3	0.502
cdc-25.4	chk-1	0.957
cdc-25.4	plk-2	0.954
cdc-25.4	cyb-1	0.952
cdc-25.4	cyb-2.1	0.952
cdc-25.4	ZK507.6	0.960
cdc-25.4	T08D2.7	0.966
cdc-25.4	chk-2	0.966
cdc-25.4	cdk-1	0.971
cdc-42	ced-5	0.823
cdc-42	pct-1	0.421
cdc-42	ced-10	0.613
cdc-42	let-502	0.664
cdc-42	dsh-2	0.621
cdc-42	cye-1	0.465
cdc-42	mlc-4	0.669
cdc-42	gpb-1	0.845
cdc-42	cdk-4	0.421
cdc-42	nmy-2	0.764
cdc-42	rab-11.1	0.496
cdc-42	zyg-1	0.445
cdc-42	cdk-2	0.421
cdc-42	hmp-2	0.623
cdc-42	epi-1	0.536
cdc-42	cyk-4	0.978
cdc-42	let-99	0.900
cdc-42	zen-4	0.412
cdc-42	act-4	0.472
cdc-42	par-5	0.524
cdc-42	zyg-8	0.445
cdc-42	mig-5	0.470
cdc-42	lam-1	0.536
cdc-42	act-3	0.472
cdc-42	act-1	0.472
cdc-42	gpa-16	0.585
cdc-42	mlc-5	0.668
cdc-42	ced-12	0.517
cdc-42	cdk-1	0.421
cdc-42	src-1	0.530
cdc-42	act-2	0.472
cdc-42	cdk-5	0.459
cdc-42	lis-1	0.639
cdc-42	tep-1	0.901
cdc-42	ect-2	0.981
cdc-42	par-6	0.987
cdc-48.1	smo-1	0.487
cdc-48.1	ubxn-2	0.975
cdc-48.1	cdc-48.2	0.999
cdc-48.2	cdc-48.1	0.999
cdc-48.2	smo-1	0.487
cdc-48.2	ubxn-2	0.987
cdc-6	pct-1	0.856
cdc-6	cdc-14	0.511
cdc-6	mcm-3	0.998
cdc-6	cye-1	0.984
cdc-6	T12C9.7	0.496
cdc-6	hpr-9	0.661
cdc-6	T24A6.1	0.524
cdc-6	F08F1.9	0.524
cdc-6	T07F10.5	0.524
cdc-6	hus-1	0.642
cdc-6	R02F2.1	0.603
cdc-6	hpr-17	0.732
cdc-6	cyb-3	0.603
cdc-6	cya-2	0.524
cdc-6	cdk-4	0.816
cdc-6	cyb-1	0.764
cdc-6	mus-101	0.642
cdc-6	cyb-2.2	0.764
cdc-6	cyb-2.1	0.764
cdc-6	cdk-2	0.923
cdc-6	F34D10.2	0.703
cdc-6	ZK507.6	0.980
cdc-6	cdk-1	0.856
cdc-6	mcm-2	0.998
cdc-6	cdt-1	0.989
cdc-6	mcm-6	0.995
cdc-6	mcm-4	0.998
cdc-6	mcm-7	0.998
cdc-6	orc-1	0.999
cdk-1	ced-10	0.421
cdk-1	cdc-14	0.640
cdk-1	mcm-3	0.438
cdk-1	kle-2	0.900
cdk-1	brc-1	0.455
cdk-1	cye-1	0.923
cdk-1	cdc-6	0.856
cdk-1	F08F1.9	0.562
cdk-1	mat-3	0.404
cdk-1	scc-1	0.902
cdk-1	cdc-25.2	0.971
cdk-1	scc-3	0.900
cdk-1	cdk-4	0.714
cdk-1	him-1	0.913
cdk-1	cdk-8	0.847
cdk-1	lem-3	0.432
cdk-1	skpt-1	0.737
cdk-1	npp-11	0.900
cdk-1	capg-2	0.900
cdk-1	cya-2	0.562
cdk-1	cyb-2.2	0.934
cdk-1	lpin-1	0.930
cdk-1	evl-14	0.900
cdk-1	cdc-25.1	0.971
cdk-1	npp-1	0.900
cdk-1	npp-3	0.900
cdk-1	mix-1	0.913
cdk-1	par-5	0.813
cdk-1	R02F2.1	0.580
cdk-1	cdc-25.4	0.971
cdk-1	bub-1	0.748
cdk-1	cdc-42	0.421
cdk-1	dpy-27	0.931
cdk-1	qua-1	0.504
cdk-1	wrt-4	0.513
cdk-1	wrt-1	0.513
cdk-1	wrt-7	0.513
cdk-1	gsk-3	0.412
cdk-1	T12C9.7	0.451
cdk-1	src-1	0.578
cdk-1	T24A6.1	0.562
cdk-1	T07F10.5	0.562
cdk-1	cdk-5	0.842
cdk-1	efl-1	0.576
cdk-1	npp-20	0.900
cdk-1	orc-1	0.659
cdk-1	dpl-1	0.834
cdk-1	npp-13	0.900
cdk-1	plk-2	0.626
cdk-1	Y65B4BR.8	0.924
cdk-1	npp-10	0.900
cdk-1	san-1	0.503
cdk-1	smc-3	0.913
cdk-1	dpy-28	0.816
cdk-1	cyd-1	0.831
cdk-1	hcp-6	0.900
cdk-1	cdk-7	0.993
cdk-1	cdc-25.3	0.971
cdk-1	cdt-1	0.856
cdk-1	cyb-3	0.879
cdk-1	cyb-2.1	0.934
cdk-1	cyb-1	0.997
cdk-1	ZK507.6	0.977
cdk-2	ced-10	0.421
cdk-2	cdc-14	0.428
cdk-2	mcm-3	0.732
cdk-2	brc-1	0.455
cdk-2	cye-1	0.966
cdk-2	cdc-6	0.923
cdk-2	F08F1.9	0.562
cdk-2	cdc-25.2	0.956
cdk-2	cdk-4	0.600
cdk-2	mcm-7	0.675
cdk-2	F34D10.2	0.655
cdk-2	cdk-8	0.534
cdk-2	lem-3	0.432
cdk-2	skpt-1	0.726
cdk-2	cya-2	0.562
cdk-2	cyb-2.2	0.580
cdk-2	par-5	0.496
cdk-2	T12C9.7	0.451
cdk-2	gsk-3	0.412
cdk-2	cdc-42	0.421
cdk-2	cdk-5	0.521
cdk-2	dpy-28	0.418
cdk-2	T07F10.5	0.562
cdk-2	T24A6.1	0.562
cdk-2	mre-11	0.676
cdk-2	san-1	0.503
cdk-2	bub-1	0.503
cdk-2	src-1	0.767
cdk-2	cyb-3	0.580
cdk-2	cyb-1	0.580
cdk-2	mcm-6	0.675
cdk-2	R02F2.1	0.825
cdk-2	mcm-2	0.675
cdk-2	efl-1	0.807
cdk-2	mcm-4	0.694
cdk-2	ZK507.6	0.817
cdk-2	orc-1	0.832
cdk-2	cyb-2.1	0.580
cdk-2	cdc-25.3	0.956
cdk-2	cdk-7	0.963
cdk-2	cdc-25.4	0.956
cdk-2	dpl-1	0.947
cdk-2	cdc-25.1	0.956
cdk-2	cyd-1	0.901
cdk-2	cdt-1	0.959
cdk-4	pct-1	0.575
cdk-4	ced-10	0.421
cdk-4	cdc-14	0.428
cdk-4	brc-1	0.455
cdk-4	cye-1	0.903
cdk-4	cdc-6	0.816
cdk-4	F08F1.9	0.562
cdk-4	cdc-25.2	0.654
cdk-4	qua-1	0.424
cdk-4	wrt-1	0.426
cdk-4	wrt-4	0.426
cdk-4	wrt-7	0.426
cdk-4	lem-3	0.432
cdk-4	par-5	0.496
cdk-4	T12C9.7	0.451
cdk-4	dpy-28	0.418
cdk-4	gsk-3	0.520
cdk-4	cdc-42	0.421
cdk-4	T07F10.5	0.562
cdk-4	T24A6.1	0.562
cdk-4	cdk-2	0.600
cdk-4	san-1	0.503
cdk-4	bub-1	0.503
cdk-4	cdk-5	0.699
cdk-4	cdk-8	0.707
cdk-4	orc-1	0.598
cdk-4	cdk-1	0.714
cdk-4	cdc-25.4	0.654
cdk-4	src-1	0.767
cdk-4	cdc-25.3	0.654
cdk-4	cyb-3	0.580
cdk-4	cdt-1	0.611
cdk-4	ZK507.6	0.562
cdk-4	cdc-25.1	0.654
cdk-4	R02F2.1	0.825
cdk-4	cyb-1	0.641
cdk-4	cya-2	0.562
cdk-4	cyb-2.1	0.641
cdk-4	cyb-2.2	0.641
cdk-4	cdk-7	0.977
cdk-4	dpl-1	0.967
cdk-4	efl-1	0.958
cdk-4	cyd-1	0.987
cdk-5	pct-1	0.581
cdk-5	ced-10	0.459
cdk-5	cye-1	0.553
cdk-5	F08F1.9	0.452
cdk-5	cdk-4	0.699
cdk-5	cdk-8	0.806
cdk-5	cya-2	0.452
cdk-5	cyb-2.2	0.621
cdk-5	cdk-2	0.521
cdk-5	par-5	0.481
cdk-5	R02F2.1	0.580
cdk-5	cdc-42	0.459
cdk-5	nud-2	0.778
cdk-5	cdk-1	0.842
cdk-5	cyb-3	0.580
cdk-5	T07F10.5	0.452
cdk-5	T12C9.7	0.452
cdk-5	T24A6.1	0.452
cdk-5	ZK507.6	0.452
cdk-5	cyb-1	0.621
cdk-5	cdk-7	0.816
cdk-5	cyb-2.1	0.621
cdk-5	cyd-1	0.729
cdk-7	pct-1	0.833
cdk-7	cye-1	0.943
cdk-7	F08F1.9	0.521
cdk-7	cdk-4	0.977
cdk-7	cdk-8	0.843
cdk-7	cya-2	0.521
cdk-7	cyb-2.2	0.957
cdk-7	cdk-2	0.963
cdk-7	par-5	0.445
cdk-7	R02F2.1	0.950
cdk-7	R08D7.5	0.600
cdk-7	sel-13	0.600
cdk-7	cdk-1	0.993
cdk-7	cyb-3	0.525
cdk-7	T07F10.5	0.521
cdk-7	T12C9.7	0.461
cdk-7	T24A6.1	0.521
cdk-7	cdk-5	0.816
cdk-7	csn-3	0.650
cdk-7	cyd-1	0.916
cdk-7	cyb-1	0.957
cdk-7	cyb-2.1	0.957
cdk-7	ZK507.6	0.985
cdk-8	pct-1	0.593
cdk-8	cye-1	0.430
cdk-8	F08F1.9	0.430
cdk-8	cdk-4	0.707
cdk-8	T12C9.7	0.430
cdk-8	T24A6.1	0.430
cdk-8	T07F10.5	0.430
cdk-8	par-5	0.489
cdk-8	skr-2	0.584
cdk-8	cdk-2	0.534
cdk-8	cya-2	0.430
cdk-8	ZK507.6	0.430
cdk-8	R02F2.1	0.513
cdk-8	cyb-3	0.513
cdk-8	cyb-1	0.548
cdk-8	cyb-2.1	0.548
cdk-8	cyb-2.2	0.548
cdk-8	cdk-5	0.806
cdk-8	cdk-1	0.847
cdk-8	cdk-7	0.843
cdl-1	smc-4	0.584
cdl-1	npp-11	0.900
cdl-1	npp-1	0.900
cdl-1	npp-3	0.900
cdl-1	npp-20	0.900
cdl-1	npp-10	0.900
cdl-1	npp-13	0.900
cdt-1	pct-1	0.660
cdt-1	mcm-3	0.944
cdt-1	dnc-2	0.584
cdt-1	cye-1	0.837
cdt-1	cdc-6	0.989
cdt-1	F08F1.9	0.526
cdt-1	cdk-4	0.611
cdt-1	mcm-7	0.944
cdt-1	skpt-1	0.734
cdt-1	cya-2	0.526
cdt-1	cyb-2.2	0.467
cdt-1	cdk-2	0.959
cdt-1	R02F2.1	0.467
cdt-1	cdt-2	0.816
cdt-1	lis-1	0.584
cdt-1	cdk-1	0.856
cdt-1	cyb-3	0.467
cdt-1	T07F10.5	0.526
cdt-1	T12C9.7	0.467
cdt-1	T24A6.1	0.526
cdt-1	ndc-80	0.892
cdt-1	mcm-2	0.944
cdt-1	orc-1	0.956
cdt-1	mcm-4	0.944
cdt-1	cyb-2.1	0.467
cdt-1	npp-10	0.584
cdt-1	cyb-1	0.467
cdt-1	ZK507.6	0.975
cdt-1	mcm-6	0.998
cdt-2	par-2	0.900
cdt-2	dcn-1	0.600
cdt-2	csn-3	0.918
cdt-2	cdt-1	0.816
ced-1	ced-6	0.765
ced-10	wrm-1	0.650
ced-10	ced-5	0.863
ced-10	let-756	0.607
ced-10	pct-1	0.421
ced-10	lam-1	0.412
ced-10	zyg-1	0.445
ced-10	epi-1	0.412
ced-10	cye-1	0.465
ced-10	zyg-8	0.445
ced-10	par-5	0.433
ced-10	cdk-4	0.421
ced-10	cdk-2	0.421
ced-10	cdk-5	0.459
ced-10	lis-1	0.468
ced-10	cdk-1	0.421
ced-10	act-1	0.445
ced-10	act-4	0.445
ced-10	act-3	0.445
ced-10	act-2	0.445
ced-10	gpa-16	0.567
ced-10	src-1	0.467
ced-10	cdc-42	0.613
ced-10	zen-4	0.412
ced-10	cdc-25.2	0.655
ced-10	cdc-25.4	0.655
ced-10	cdc-25.1	0.655
ced-10	cdc-25.3	0.655
ced-10	mlc-5	0.668
ced-10	gpb-1	0.519
ced-10	let-502	0.569
ced-10	bar-1	0.733
ced-10	mig-5	0.779
ced-10	nmy-2	0.764
ced-10	par-6	0.686
ced-10	smp-1	0.703
ced-10	dsh-2	0.800
ced-10	let-99	0.900
ced-10	tep-1	0.901
ced-10	hmp-2	0.809
ced-10	mlc-4	0.907
ced-10	ced-12	0.602
ced-10	cyk-4	0.957
ced-10	ect-2	0.953
ced-12	ced-5	0.998
ced-12	ced-10	0.602
ced-12	cdc-42	0.517
ced-12	gpa-16	0.402
ced-12	src-1	0.425
ced-5	gpa-16	0.414
ced-5	src-1	0.430
ced-5	cdc-42	0.823
ced-5	ced-10	0.863
ced-5	ced-12	0.998
ced-6	apl-1	0.422
ced-6	ced-1	0.765
chk-1	lig-1	0.440
chk-1	cdc-25.2	0.957
chk-1	tipn-1	0.591
chk-1	F25H5.5	0.645
chk-1	hpr-17	0.584
chk-1	F33H2.5	0.437
chk-1	mus-101	0.618
chk-1	let-92	0.457
chk-1	paa-1	0.495
chk-1	hus-1	0.495
chk-1	cdc-25.1	0.957
chk-1	par-5	0.634
chk-1	cdc-25.4	0.957
chk-1	him-6	0.471
chk-1	T08D2.7	0.445
chk-1	efl-1	0.900
chk-1	orc-1	0.435
chk-1	hpr-9	0.495
chk-1	mcm-4	0.455
chk-1	chk-2	0.445
chk-1	tim-1	0.623
chk-1	cdc-25.3	0.957
chk-1	rad-51	0.961
chk-2	plk-1	0.664
chk-2	brc-1	0.612
chk-2	mus-81	0.735
chk-2	cdc-25.2	0.966
chk-2	lem-3	0.449
chk-2	plk-3	0.664
chk-2	cdc-25.1	0.966
chk-2	par-5	0.597
chk-2	R02C2.1	0.445
chk-2	cdc-25.4	0.966
chk-2	mcm-4	0.733
chk-2	chk-1	0.445
chk-2	Y47D3A.29	0.582
chk-2	mdf-2	0.400
chk-2	plk-2	0.664
chk-2	mre-11	0.609
chk-2	cdc-25.3	0.966
cof-2	ptp-2	0.499
cof-2	K07C11.3	0.507
cof-2	cri-2	0.507
cpar-1	air-2	0.519
cpar-1	bir-1	0.461
cpar-1	icp-1	0.492
cpar-1	air-1	0.519
cri-2	let-756	0.499
cri-2	srp-1	0.499
cri-2	zmp-3	0.587
cri-2	apl-1	0.506
cri-2	cof-2	0.507
cri-2	srp-8	0.499
cri-2	srp-7	0.499
cri-2	F29G6.1	0.445
cri-2	agr-1	0.710
cri-2	sdn-1	0.499
cri-2	ptp-2	0.499
cri-2	H19M22.3	0.587
cri-2	H36L18.1	0.587
cri-2	srp-3	0.499
cri-2	Y65B4A.2	0.499
cri-2	dbl-1	0.517
cri-2	tep-1	0.499
cri-2	lam-1	0.499
csc-1	bir-1	0.896
csn-3	par-2	0.900
csn-3	dcn-1	0.905
csn-3	R08D7.5	0.650
csn-3	cdt-2	0.918
csn-3	cdk-7	0.650
ctf-4	mcm-3	0.929
ctf-4	lig-1	0.584
ctf-4	Y65B4BR.8	0.928
ctf-4	F33H2.5	0.404
ctf-4	tim-1	0.873
ctf-4	tipn-1	0.923
ctf-4	F34D10.2	0.912
ctf-4	mcm-6	0.883
ctf-4	mcm-2	0.947
ctf-4	mcm-4	0.971
ctf-4	mcm-7	0.834
ctf-4	Y47D3A.29	0.978
cwn-1	dsh-2	0.545
cwn-1	bar-1	0.414
cwn-1	mom-2	0.800
cwn-1	hmp-2	0.583
cwn-1	src-1	0.405
cwn-1	gsk-3	0.474
cwn-1	mig-5	0.545
cwn-1	egl-20	0.901
cwn-1	mig-14	0.740
cwn-1	mom-5	0.850
cya-2	pct-1	0.562
cya-2	cye-1	0.794
cya-2	cdc-6	0.524
cya-2	F08F1.9	0.540
cya-2	cdc-25.2	0.498
cya-2	cdk-4	0.562
cya-2	cdk-8	0.430
cya-2	T12C9.7	0.540
cya-2	ZK507.6	0.540
cya-2	cdc-25.4	0.498
cya-2	cdc-25.3	0.498
cya-2	T07F10.5	0.540
cya-2	dpl-1	0.517
cya-2	cdc-25.1	0.498
cya-2	cdk-5	0.452
cya-2	orc-1	0.496
cya-2	efl-1	0.563
cya-2	cdk-7	0.521
cya-2	R02F2.1	0.767
cya-2	cyd-1	0.724
cya-2	cyb-3	0.767
cya-2	cyb-1	0.767
cya-2	cdt-1	0.526
cya-2	cyb-2.1	0.767
cya-2	cyb-2.2	0.767
cya-2	cdk-1	0.562
cya-2	cdk-2	0.562
cyb-1	pct-1	0.672
cyb-1	kle-2	0.900
cyb-1	cye-1	0.762
cyb-1	cdc-6	0.764
cyb-1	F08F1.9	0.767
cyb-1	scc-1	0.902
cyb-1	cdc-25.2	0.952
cyb-1	scc-3	0.900
cyb-1	cdk-4	0.641
cyb-1	him-1	0.909
cyb-1	let-92	0.513
cyb-1	cdk-8	0.548
cyb-1	npp-11	0.907
cyb-1	capg-2	0.900
cyb-1	cya-2	0.767
cyb-1	cyb-2.2	0.540
cyb-1	lpin-1	0.900
cyb-1	evl-14	0.901
cyb-1	cdk-2	0.580
cyb-1	cdc-25.1	0.952
cyb-1	npp-1	0.900
cyb-1	npp-3	0.900
cyb-1	mix-1	0.901
cyb-1	par-5	0.803
cyb-1	R02F2.1	0.540
cyb-1	cdc-25.4	0.952
cyb-1	bub-1	0.570
cyb-1	dpy-27	0.901
cyb-1	qua-1	0.408
cyb-1	cdk-1	0.997
cyb-1	cyb-3	0.681
cyb-1	T07F10.5	0.767
cyb-1	T12C9.7	0.540
cyb-1	dpl-1	0.551
cyb-1	T24A6.1	0.514
cyb-1	cdk-5	0.621
cyb-1	efl-1	0.507
cyb-1	mat-1	0.453
cyb-1	hcp-6	0.900
cyb-1	mcm-2	0.422
cyb-1	npp-13	0.900
cyb-1	cyd-1	0.756
cyb-1	orc-1	0.496
cyb-1	dpy-28	0.495
cyb-1	cdk-7	0.957
cyb-1	cyb-2.1	0.540
cyb-1	smc-3	0.901
cyb-1	cdt-1	0.467
cyb-1	plk-2	0.627
cyb-1	Y71H2AM.20	0.448
cyb-1	npp-20	0.900
cyb-1	wrt-7	0.411
cyb-1	wrt-4	0.411
cyb-1	wrt-1	0.411
cyb-1	san-1	0.410
cyb-1	npp-10	0.902
cyb-1	ZK507.6	0.810
cyb-1	cdc-25.3	0.952
cyb-2.1	pct-1	0.672
cyb-2.1	kle-2	0.900
cyb-2.1	cye-1	0.762
cyb-2.1	cdc-6	0.764
cyb-2.1	F08F1.9	0.767
cyb-2.1	scc-1	0.902
cyb-2.1	cdc-25.2	0.952
cyb-2.1	scc-3	0.900
cyb-2.1	cdk-4	0.641
cyb-2.1	him-1	0.909
cyb-2.1	let-92	0.513
cyb-2.1	cdk-8	0.548
cyb-2.1	npp-11	0.907
cyb-2.1	capg-2	0.900
cyb-2.1	cya-2	0.767
cyb-2.1	cyb-2.2	0.540
cyb-2.1	lpin-1	0.900
cyb-2.1	evl-14	0.901
cyb-2.1	cdk-2	0.580
cyb-2.1	cdc-25.1	0.952
cyb-2.1	npp-1	0.900
cyb-2.1	npp-3	0.900
cyb-2.1	mix-1	0.901
cyb-2.1	par-5	0.803
cyb-2.1	R02F2.1	0.540
cyb-2.1	cdc-25.4	0.952
cyb-2.1	bub-1	0.570
cyb-2.1	dpy-27	0.901
cyb-2.1	qua-1	0.408
cyb-2.1	cdk-1	0.934
cyb-2.1	cyb-3	0.681
cyb-2.1	T07F10.5	0.767
cyb-2.1	T12C9.7	0.540
cyb-2.1	dpl-1	0.551
cyb-2.1	T24A6.1	0.514
cyb-2.1	cdk-5	0.621
cyb-2.1	efl-1	0.507
cyb-2.1	mat-1	0.453
cyb-2.1	hcp-6	0.900
cyb-2.1	mcm-2	0.422
cyb-2.1	npp-13	0.900
cyb-2.1	cyd-1	0.756
cyb-2.1	orc-1	0.496
cyb-2.1	dpy-28	0.495
cyb-2.1	cdk-7	0.957
cyb-2.1	wrt-7	0.411
cyb-2.1	wrt-4	0.411
cyb-2.1	wrt-1	0.411
cyb-2.1	Y71H2AM.20	0.448
cyb-2.1	san-1	0.410
cyb-2.1	cyb-1	0.540
cyb-2.1	npp-20	0.900
cyb-2.1	npp-10	0.902
cyb-2.1	cdt-1	0.467
cyb-2.1	smc-3	0.901
cyb-2.1	plk-2	0.627
cyb-2.1	ZK507.6	0.810
cyb-2.1	cdc-25.3	0.952
cyb-2.2	pct-1	0.672
cyb-2.2	kle-2	0.900
cyb-2.2	cye-1	0.762
cyb-2.2	cdc-6	0.764
cyb-2.2	F08F1.9	0.767
cyb-2.2	scc-1	0.902
cyb-2.2	cdc-25.2	0.952
cyb-2.2	scc-3	0.900
cyb-2.2	cdk-4	0.641
cyb-2.2	him-1	0.909
cyb-2.2	let-92	0.513
cyb-2.2	cdk-8	0.548
cyb-2.2	npp-11	0.907
cyb-2.2	capg-2	0.900
cyb-2.2	cya-2	0.767
cyb-2.2	qua-1	0.408
cyb-2.2	wrt-7	0.411
cyb-2.2	wrt-4	0.411
cyb-2.2	wrt-1	0.411
cyb-2.2	Y71H2AM.20	0.448
cyb-2.2	R02F2.1	0.540
cyb-2.2	dpy-28	0.495
cyb-2.2	T24A6.1	0.514
cyb-2.2	T12C9.7	0.540
cyb-2.2	cyb-1	0.540
cyb-2.2	efl-1	0.507
cyb-2.2	orc-1	0.496
cyb-2.2	dpl-1	0.551
cyb-2.2	san-1	0.410
cyb-2.2	par-5	0.803
cyb-2.2	T07F10.5	0.767
cyb-2.2	cdk-5	0.621
cyb-2.2	npp-20	0.900
cyb-2.2	npp-3	0.900
cyb-2.2	npp-13	0.900
cyb-2.2	npp-1	0.900
cyb-2.2	lpin-1	0.900
cyb-2.2	mcm-2	0.422
cyb-2.2	npp-10	0.902
cyb-2.2	evl-14	0.901
cyb-2.2	hcp-6	0.900
cyb-2.2	mat-1	0.453
cyb-2.2	cdt-1	0.467
cyb-2.2	dpy-27	0.901
cyb-2.2	smc-3	0.901
cyb-2.2	cyd-1	0.756
cyb-2.2	mix-1	0.901
cyb-2.2	plk-2	0.627
cyb-2.2	ZK507.6	0.810
cyb-2.2	cdk-2	0.580
cyb-2.2	cdc-25.4	0.952
cyb-2.2	bub-1	0.570
cyb-2.2	cyb-3	0.681
cyb-2.2	cdk-7	0.957
cyb-2.2	cdc-25.1	0.952
cyb-2.2	cdc-25.3	0.952
cyb-2.2	cyb-2.1	0.540
cyb-2.2	cdk-1	0.934
cyb-3	pct-1	0.597
cyb-3	cye-1	0.744
cyb-3	cdc-6	0.603
cyb-3	F08F1.9	0.767
cyb-3	cdc-25.2	0.502
cyb-3	cdk-4	0.580
cyb-3	let-92	0.513
cyb-3	cdk-8	0.513
cyb-3	cya-2	0.767
cyb-3	cyb-2.2	0.681
cyb-3	cdk-2	0.580
cyb-3	cdc-25.1	0.502
cyb-3	par-5	0.479
cyb-3	R02F2.1	0.540
cyb-3	cdc-25.4	0.502
cyb-3	bub-1	0.410
cyb-3	cdk-1	0.879
cyb-3	Y71H2AM.20	0.448
cyb-3	T12C9.7	0.540
cyb-3	dpy-28	0.457
cyb-3	T24A6.1	0.514
cyb-3	cdk-5	0.580
cyb-3	mat-1	0.422
cyb-3	cdk-7	0.525
cyb-3	orc-1	0.496
cyb-3	san-1	0.410
cyb-3	T07F10.5	0.767
cyb-3	efl-1	0.507
cyb-3	cdc-25.3	0.502
cyb-3	dpl-1	0.517
cyb-3	cdt-1	0.467
cyb-3	ZK507.6	0.767
cyb-3	cyd-1	0.726
cyb-3	cyb-2.1	0.681
cyb-3	cyb-1	0.681
cyd-1	pct-1	0.763
cyd-1	cdc-14	0.901
cyd-1	cye-1	0.848
cyd-1	bar-1	0.500
cyd-1	F08F1.9	0.724
cyd-1	cdc-25.2	0.400
cyd-1	cdk-4	0.987
cyd-1	lem-3	0.431
cyd-1	cya-2	0.724
cyd-1	cyb-2.2	0.756
cyd-1	cdk-2	0.901
cyd-1	hmp-2	0.500
cyd-1	cdc-25.1	0.400
cyd-1	R02F2.1	0.726
cyd-1	cdc-25.4	0.400
cyd-1	cdk-1	0.831
cyd-1	cyb-3	0.726
cyd-1	T07F10.5	0.724
cyd-1	T12C9.7	0.688
cyd-1	dpl-1	0.965
cyd-1	T24A6.1	0.424
cyd-1	cdk-5	0.729
cyd-1	efl-1	0.949
cyd-1	gsk-3	0.474
cyd-1	cdc-25.3	0.400
cyd-1	src-1	0.676
cyd-1	ZK507.6	0.830
cyd-1	cyb-2.1	0.756
cyd-1	cdk-7	0.916
cyd-1	cyb-1	0.756
cye-1	pct-1	0.856
cye-1	ced-10	0.465
cye-1	brc-1	0.457
cye-1	cdc-42	0.465
cye-1	cdk-8	0.430
cye-1	T12C9.7	0.540
cye-1	src-1	0.707
cye-1	T24A6.1	0.572
cye-1	F08F1.9	0.794
cye-1	cya-2	0.794
cye-1	R02F2.1	0.777
cye-1	T07F10.5	0.794
cye-1	cyb-3	0.744
cye-1	cyb-2.1	0.762
cye-1	cyb-2.2	0.762
cye-1	cyb-1	0.762
cye-1	cdk-5	0.553
cye-1	cyd-1	0.848
cye-1	skpt-1	0.718
cye-1	orc-1	0.854
cye-1	ZK507.6	0.926
cye-1	cdk-7	0.943
cye-1	cdt-1	0.837
cye-1	cdc-25.4	0.966
cye-1	cdc-25.2	0.966
cye-1	cdc-25.3	0.966
cye-1	dpl-1	0.982
cye-1	cdk-4	0.903
cye-1	cdk-1	0.923
cye-1	efl-1	0.986
cye-1	cdc-25.1	0.966
cye-1	cdc-6	0.984
cye-1	cdk-2	0.966
cyk-4	air-2	0.707
cyk-4	ced-10	0.957
cyk-4	klp-16	0.670
cyk-4	bmk-1	0.670
cyk-4	air-1	0.642
cyk-4	let-99	0.499
cyk-4	klp-15	0.670
cyk-4	ani-3	0.447
cyk-4	bir-1	0.642
cyk-4	ani-2	0.447
cyk-4	icp-1	0.642
cyk-4	cdc-42	0.978
cyk-4	ani-1	0.447
cyk-4	zen-4	0.999
cyk-4	ect-2	0.833
czw-1	dnc-2	0.456
czw-1	mdf-1	0.924
czw-1	him-1	0.924
czw-1	npp-10	0.924
czw-1	npp-20	0.948
czw-1	zyg-9	0.924
czw-1	lis-1	0.886
czw-1	ndc-80	0.732
czw-1	bub-3	0.924
czw-1	zwl-1	0.991
czw-1	rod-1	0.998
daf-7	R07E4.1	0.512
daf-7	agr-1	0.543
daf-7	F29G6.1	0.543
dbl-1	srp-1	0.501
dbl-1	srp-8	0.501
dbl-1	srp-7	0.501
dbl-1	F29G6.1	0.543
dbl-1	agr-1	0.761
dbl-1	sdn-1	0.547
dbl-1	K07C11.3	0.517
dbl-1	cri-2	0.517
dbl-1	R07E4.1	0.512
dbl-1	srp-3	0.501
dbl-1	tep-1	0.507
dcn-1	skpt-1	0.610
dcn-1	plk-3	0.584
dcn-1	par-2	0.600
dcn-1	lis-1	0.600
dcn-1	cdt-2	0.600
dcn-1	csn-3	0.905
dhc-1	tbb-4	0.794
dhc-1	spdl-1	0.584
dhc-1	dnc-2	0.951
dhc-1	tbb-2	0.794
dhc-1	klp-16	0.439
dhc-1	mec-12	0.763
dhc-1	tba-2	0.763
dhc-1	ben-1	0.794
dhc-1	tba-5	0.717
dhc-1	zyg-9	0.589
dhc-1	tba-1	0.763
dhc-1	tba-6	0.763
dhc-1	tba-9	0.763
dhc-1	tba-4	0.763
dhc-1	tbb-1	0.794
dhc-1	rack-1	0.584
dhc-1	top-2	0.924
dhc-1	klp-15	0.439
dhc-1	nud-2	0.621
dhc-1	lis-1	0.998
dhc-1	tbb-6	0.794
dhc-1	hcp-1	0.584
dhc-1	tba-7	0.763
dhc-1	tba-8	0.763
dhc-1	ndc-80	0.838
dhc-1	mec-7	0.794
dhc-1	dnc-6	0.694
dhc-1	dnc-1	0.998
dnc-1	dnc-2	0.999
dnc-1	lis-1	0.999
dnc-1	dhc-1	0.998
dnc-1	dnc-6	0.994
dnc-1	npp-4	0.740
dnc-2	plk-1	0.886
dnc-2	mig-5	0.424
dnc-2	act-1	0.443
dnc-2	act-2	0.443
dnc-2	act-4	0.443
dnc-2	act-3	0.443
dnc-2	cdt-1	0.584
dnc-2	npp-10	0.787
dnc-2	par-6	0.893
dnc-2	hcp-4	0.924
dnc-2	hcp-2	0.924
dnc-2	bub-3	0.924
dnc-2	ndc-80	0.924
dnc-2	czw-1	0.456
dnc-2	rack-1	0.915
dnc-2	zyg-9	0.943
dnc-2	lis-1	0.976
dnc-2	dhc-1	0.951
dnc-2	dnc-6	0.999
dnc-2	dnc-1	0.999
dnc-6	dnc-2	0.999
dnc-6	act-4	0.443
dnc-6	lis-1	0.919
dnc-6	act-3	0.443
dnc-6	act-2	0.443
dnc-6	act-1	0.443
dnc-6	dhc-1	0.694
dnc-6	dnc-1	0.994
dpl-1	pct-1	0.559
dpl-1	cye-1	0.982
dpl-1	F08F1.9	0.517
dpl-1	cdk-4	0.967
dpl-1	mus-101	0.642
dpl-1	cya-2	0.517
dpl-1	cyb-2.2	0.551
dpl-1	cdk-2	0.947
dpl-1	R02F2.1	0.949
dpl-1	cdk-1	0.834
dpl-1	cyb-3	0.517
dpl-1	T07F10.5	0.517
dpl-1	T12C9.7	0.435
dpl-1	T24A6.1	0.517
dpl-1	cyb-2.1	0.551
dpl-1	cyb-1	0.551
dpl-1	ZK507.6	0.827
dpl-1	cyd-1	0.965
dpl-1	efl-1	0.997
dpy-26	smc-4	0.772
dpy-26	capg-1	0.933
dpy-26	dpy-28	0.967
dpy-26	mix-1	0.999
dpy-26	dpy-27	0.999
dpy-27	air-2	0.556
dpy-27	dpy-26	0.999
dpy-27	kle-2	0.944
dpy-27	capg-1	0.861
dpy-27	capg-2	0.859
dpy-27	cyb-2.2	0.901
dpy-27	air-1	0.519
dpy-27	smo-1	0.463
dpy-27	mix-1	0.999
dpy-27	plk-2	0.679
dpy-27	cyb-2.1	0.901
dpy-27	cyb-1	0.901
dpy-27	cdk-1	0.931
dpy-27	hcp-6	0.863
dpy-27	dpy-28	0.997
dpy-28	air-2	0.612
dpy-28	pct-1	0.493
dpy-28	dpy-26	0.967
dpy-28	kle-2	0.626
dpy-28	cdk-4	0.418
dpy-28	him-1	0.534
dpy-28	capg-1	0.861
dpy-28	smc-4	0.988
dpy-28	cyb-2.2	0.495
dpy-28	cdk-2	0.418
dpy-28	air-1	0.553
dpy-28	smo-1	0.405
dpy-28	mix-1	0.999
dpy-28	R02F2.1	0.457
dpy-28	dpy-27	0.997
dpy-28	cdk-1	0.816
dpy-28	cyb-3	0.457
dpy-28	hcp-6	0.540
dpy-28	cyb-2.1	0.495
dpy-28	cyb-1	0.495
dpy-28	smc-3	0.534
dsh-2	ced-10	0.800
dsh-2	mig-5	0.519
dsh-2	cdc-42	0.621
dsh-2	egl-20	0.545
dsh-2	cwn-1	0.545
dsh-2	mom-2	0.654
dsh-2	bar-1	0.618
dsh-2	gsk-3	0.885
dsh-2	hmp-2	0.869
dsh-2	mom-5	0.956
ect-2	ced-10	0.953
ect-2	plk-1	0.553
ect-2	plk-3	0.553
ect-2	cyk-4	0.833
ect-2	zen-4	0.461
ect-2	cdc-42	0.981
ect-2	plk-2	0.553
efl-1	pct-1	0.550
efl-1	cye-1	0.986
efl-1	F08F1.9	0.563
efl-1	cdk-4	0.958
efl-1	mus-101	0.573
efl-1	lem-3	0.404
efl-1	cya-2	0.563
efl-1	cyb-2.2	0.507
efl-1	cdk-2	0.807
efl-1	R02F2.1	0.948
efl-1	cdk-1	0.576
efl-1	cyb-3	0.507
efl-1	T07F10.5	0.563
efl-1	T12C9.7	0.436
efl-1	dpl-1	0.997
efl-1	T24A6.1	0.563
efl-1	cyb-2.1	0.507
efl-1	cyb-1	0.507
efl-1	chk-1	0.900
efl-1	ZK507.6	0.851
efl-1	cyd-1	0.949
egl-20	dsh-2	0.545
egl-20	bar-1	0.414
egl-20	mom-2	0.800
egl-20	hmp-2	0.414
egl-20	cwn-1	0.901
egl-20	mig-14	0.735
egl-20	mig-5	0.545
egl-20	mom-5	0.815
emb-27	plk-2	0.646
emb-27	bub-3	0.446
emb-27	san-1	0.736
emb-27	bub-1	0.817
emb-27	mdf-2	0.980
emb-27	apc-2	0.999
emb-27	mat-1	0.999
emb-27	mat-3	0.999
emb-27	mat-2	0.998
epi-1	ced-10	0.412
epi-1	agr-1	0.600
epi-1	sdn-1	0.604
epi-1	act-3	0.430
epi-1	act-1	0.430
epi-1	act-2	0.430
epi-1	src-1	0.464
epi-1	act-4	0.430
epi-1	VC5.2	0.482
epi-1	cdc-42	0.536
epi-1	lam-1	0.988
evl-14	mau-2	0.600
evl-14	F08F8.4	0.975
evl-14	scc-1	0.891
evl-14	scc-3	0.897
evl-14	him-1	0.992
evl-14	cyb-2.2	0.901
evl-14	cyb-2.1	0.901
evl-14	cyb-1	0.901
evl-14	cdk-1	0.900
evl-14	plk-2	0.905
evl-14	smc-3	0.994
evl-20	let-92	0.487
fcd-2	brc-1	0.632
fcd-2	hpr-17	0.631
fcd-2	mus-101	0.617
fcd-2	hus-1	0.617
fcd-2	hpr-9	0.617
fcd-2	mre-11	0.747
fcd-2	rad-51	0.735
gad-1	F34D10.2	0.924
gip-1	tbg-1	0.540
gpa-16	ced-5	0.414
gpa-16	srp-1	0.702
gpa-16	ced-10	0.567
gpa-16	let-502	0.445
gpa-16	gpr-2	0.904
gpa-16	gpb-1	0.967
gpa-16	srp-8	0.702
gpa-16	srp-7	0.702
gpa-16	gpr-1	0.897
gpa-16	ags-3	0.972
gpa-16	zyg-1	0.411
gpa-16	ptp-2	0.457
gpa-16	cdc-42	0.585
gpa-16	mom-5	0.715
gpa-16	ced-12	0.402
gpa-16	srp-3	0.702
gpa-16	zyg-8	0.411
gpa-16	src-1	0.512
gpb-1	srp-1	0.741
gpb-1	ced-10	0.519
gpb-1	src-1	0.520
gpb-1	ptp-2	0.662
gpb-1	srp-7	0.741
gpb-1	srp-8	0.741
gpb-1	srp-3	0.741
gpb-1	mom-5	0.769
gpb-1	cdc-42	0.845
gpb-1	rack-1	0.886
gpb-1	ags-3	0.900
gpb-1	gpa-16	0.967
gpr-1	gpa-16	0.897
gpr-1	lin-5	0.999
gpr-2	gpa-16	0.904
gsk-3	air-2	0.601
gsk-3	wrm-1	0.800
gsk-3	pct-1	0.412
gsk-3	dsh-2	0.885
gsk-3	bar-1	0.921
gsk-3	cdk-4	0.520
gsk-3	let-92	0.816
gsk-3	paa-1	0.648
gsk-3	mbk-2	0.453
gsk-3	cdk-2	0.412
gsk-3	hmp-2	0.974
gsk-3	air-1	0.534
gsk-3	cwn-1	0.474
gsk-3	par-5	0.729
gsk-3	mig-5	0.749
gsk-3	cdk-1	0.412
gsk-3	mom-5	0.775
gsk-3	par-6	0.620
gsk-3	cyd-1	0.474
hcp-1	nud-2	0.926
hcp-1	him-10	0.584
hcp-1	dhc-1	0.584
hcp-2	dnc-2	0.924
hcp-2	zyg-9	0.924
hcp-2	rack-1	0.924
hcp-2	hcp-4	0.924
hcp-3	air-2	0.519
hcp-3	act-4	0.439
hcp-3	bir-1	0.461
hcp-3	air-1	0.519
hcp-3	icp-1	0.492
hcp-4	knl-1	0.772
hcp-4	dnc-2	0.924
hcp-4	zyg-9	0.924
hcp-4	rack-1	0.924
hcp-4	ndc-80	0.772
hcp-4	lis-1	0.924
hcp-4	hcp-2	0.924
hcp-6	kle-2	0.988
hcp-6	capg-1	0.540
hcp-6	smc-4	0.934
hcp-6	capg-2	0.961
hcp-6	cyb-2.2	0.900
hcp-6	mix-1	0.986
hcp-6	dpy-27	0.863
hcp-6	cdk-1	0.900
hcp-6	plk-2	0.600
hcp-6	cyb-2.1	0.900
hcp-6	cyb-1	0.900
hcp-6	dpy-28	0.540
him-1	mau-2	0.602
him-1	plk-1	0.506
him-1	brc-1	0.422
him-1	mdf-1	0.924
him-1	F08F8.4	0.931
him-1	scc-1	0.947
him-1	scc-3	0.998
him-1	czw-1	0.924
him-1	zyg-9	0.910
him-1	plk-3	0.506
him-1	smo-1	0.677
him-1	mre-11	0.643
him-1	dpy-28	0.534
him-1	smc-4	0.714
him-1	npp-20	0.924
him-1	cdk-1	0.913
him-1	npp-10	0.898
him-1	cyb-2.2	0.909
him-1	cyb-2.1	0.909
him-1	cyb-1	0.909
him-1	plk-2	0.948
him-1	bub-3	0.928
him-1	mix-1	0.951
him-1	ndc-80	0.947
him-1	evl-14	0.992
him-1	smc-3	0.999
him-10	knl-1	0.904
him-10	mdf-1	0.924
him-10	zyg-9	0.584
him-10	W02A2.8	0.540
him-10	hcp-1	0.584
him-10	ndc-80	0.999
him-6	mus-81	0.941
him-6	tipn-1	0.750
him-6	hpr-17	0.447
him-6	mus-101	0.414
him-6	smo-1	0.734
him-6	top-2	0.864
him-6	R02C2.1	0.471
him-6	Y18H1A.10	0.584
him-6	Y47D3A.29	0.459
him-6	chk-1	0.471
him-6	tim-1	0.758
him-6	mre-11	0.929
him-6	rad-51	0.982
hmp-2	wrm-1	0.800
hmp-2	ced-10	0.809
hmp-2	dsh-2	0.869
hmp-2	klp-16	0.565
hmp-2	bar-1	0.862
hmp-2	mom-2	0.414
hmp-2	let-92	0.606
hmp-2	skr-2	0.620
hmp-2	paa-1	0.605
[truncated: 1,508 more rows]
