# Supplementary material for: The matrisome landscape controlling in vivo germ cell fates
Source: Nat Commun. 2024 May 17;15:4200. doi: 10.1038/s41467-024-48283-4 (PMC11101451; doi:10.1038/s41467-024-48283-4)
Supplement: Supplementary file 10 — Supplementary Data 7 [file 41467_2024_48283_MOESM10_ESM.xlsx]

## Sheet: GO 0000910-cytokinesis
GENE PRODUCT DB	GENE PRODUCT ID	SYMBOL	QUALIFIER	GO TERM	GO NAME	ECO ID	GO EVIDENCE CODE	REFERENCE	WITH/FROM	TAXON ID	ASSIGNED BY	ANNOTATION EXTENSION	GO ASPECT
UniProtKB	A8K4B4	A8K4B4	involved_in	GO:0000281	mitotic cytokinesis	ECO:0000256	IEA	GO_REF:0000002	InterPro:IPR026756	9606	InterPro		P
UniProtKB	P0DM41	act-1	involved_in	GO:0000281	mitotic cytokinesis	ECO:0000318	IBA	PMID:21873635	FB:FBgn0000042|PANTHER:PTN002631617|WB:WBGene00000063|WB:WBGene00000064	6239	GO_Central		P
UniProtKB	P0DM41	act-1	involved_in	GO:0000281	mitotic cytokinesis	ECO:0000316	IGI	PMID:16407404	WB:WBGene00000064|WB:WBGene00000065	6239	WB		P
UniProtKB	P0DM41	act-1	involved_in	GO:0000281	mitotic cytokinesis	ECO:0000316	IGI	PMID:16407404	WB:WBGene00000064	6239	WB		P
UniProtKB	P10984	act-2	involved_in	GO:0000281	mitotic cytokinesis	ECO:0000318	IBA	PMID:21873635	FB:FBgn0000042|PANTHER:PTN002631617|WB:WBGene00000063|WB:WBGene00000064	6239	GO_Central		P
UniProtKB	P10984	act-2	involved_in	GO:0000281	mitotic cytokinesis	ECO:0000316	IGI	PMID:16407404	WB:WBGene00000063|WB:WBGene00000065	6239	WB		P
UniProtKB	P10984	act-2	involved_in	GO:0000281	mitotic cytokinesis	ECO:0000316	IGI	PMID:16407404	WB:WBGene00000063	6239	WB		P
UniProtKB	P10984	act-2	involved_in	GO:0000281	mitotic cytokinesis	ECO:0000316	IGI	PMID:16407404	WB:WBGene00000065	6239	WB		P
UniProtKB	P10984	act-2	involved_in	GO:0007111	meiosis II cytokinesis	ECO:0000315	IMP	PMID:16407404		6239	WB		P
UniProtKB	P0DM42	act-3	involved_in	GO:0000281	mitotic cytokinesis	ECO:0000318	IBA	PMID:21873635	FB:FBgn0000042|PANTHER:PTN002631617|WB:WBGene00000063|WB:WBGene00000064	6239	GO_Central		P
UniProtKB	P0DM42	act-3	involved_in	GO:0000281	mitotic cytokinesis	ECO:0000316	IGI	PMID:16407404	WB:WBGene00000064	6239	WB		P
UniProtKB	P0DM42	act-3	involved_in	GO:0000281	mitotic cytokinesis	ECO:0000316	IGI	PMID:16407404	WB:WBGene00000063|WB:WBGene00000064	6239	WB		P
UniProtKB	P10986	act-4	involved_in	GO:0000281	mitotic cytokinesis	ECO:0000318	IBA	PMID:21873635	FB:FBgn0000042|PANTHER:PTN002631617|WB:WBGene00000063|WB:WBGene00000064	6239	GO_Central		P
UniProtKB	P02572	Act42A	involved_in	GO:0000281	mitotic cytokinesis	ECO:0000318	IBA	PMID:21873635	FB:FBgn0000042|PANTHER:PTN002631617|WB:WBGene00000063|WB:WBGene00000064	7227	GO_Central		P
UniProtKB	P53501	Act57B	involved_in	GO:0000281	mitotic cytokinesis	ECO:0000318	IBA	PMID:21873635	FB:FBgn0000042|PANTHER:PTN002631617|WB:WBGene00000063|WB:WBGene00000064	7227	GO_Central		P
UniProtKB	P10987	Act5C	involved_in	GO:0000281	mitotic cytokinesis	ECO:0000318	IBA	PMID:21873635	FB:FBgn0000042|PANTHER:PTN002631617|WB:WBGene00000063|WB:WBGene00000064	7227	GO_Central		P
UniProtKB	P10987	Act5C	involved_in	GO:0000281	mitotic cytokinesis	ECO:0000315	IMP	PMID:16174742		7227	FlyBase		P
UniProtKB	P02574	Act79B	involved_in	GO:0000281	mitotic cytokinesis	ECO:0000318	IBA	PMID:21873635	FB:FBgn0000042|PANTHER:PTN002631617|WB:WBGene00000063|WB:WBGene00000064	7227	GO_Central		P
UniProtKB	P10981	Act87E	involved_in	GO:0000281	mitotic cytokinesis	ECO:0000318	IBA	PMID:21873635	FB:FBgn0000042|PANTHER:PTN002631617|WB:WBGene00000063|WB:WBGene00000064	7227	GO_Central		P
UniProtKB	P83967	Act88F	involved_in	GO:0000281	mitotic cytokinesis	ECO:0000318	IBA	PMID:21873635	FB:FBgn0000042|PANTHER:PTN002631617|WB:WBGene00000063|WB:WBGene00000064	7227	GO_Central		P
UniProtKB	P61160	ACTR2	involved_in	GO:0033206	meiotic cytokinesis	ECO:0000265	IEA	GO_REF:0000107	UniProtKB:P61161|ensembl:ENSMUSP00000000137	9606	Ensembl		P
UniProtKB	P61161	Actr2	involved_in	GO:0033206	meiotic cytokinesis	ECO:0000316	IGI	PMID:21494665	MGI:MGI:1921367	10090	MGI		P
UniProtKB	A0A024RAI1	ACTR3	involved_in	GO:0033206	meiotic cytokinesis	ECO:0000265	IEA	GO_REF:0000107	UniProtKB:Q99JY9|ensembl:ENSMUSP00000137503	9606	Ensembl		P
UniProtKB	P61158	ACTR3	involved_in	GO:0033206	meiotic cytokinesis	ECO:0000265	IEA	GO_REF:0000107	UniProtKB:Q99JY9|ensembl:ENSMUSP00000137503	9606	Ensembl		P
UniProtKB	Q99JY9	Actr3	involved_in	GO:0033206	meiotic cytokinesis	ECO:0000316	IGI	PMID:21494665	MGI:MGI:1913963	10090	MGI		P
UniProtKB	O01427	air-2	involved_in	GO:0031991	regulation of actomyosin contractile ring contraction	ECO:0000316	IGI	PMID:11050384	WB:WBGene00000872	6239	WB		P
UniProtKB	O01427	air-2	involved_in	GO:0031991	regulation of actomyosin contractile ring contraction	ECO:0000315	IMP	PMID:11050384	WB:WBRNAi00004980|WB:WBVar00094701	6239	WB		P
UniProtKB	O01427	air-2	involved_in	GO:0000281	mitotic cytokinesis	ECO:0005547	NAS	PMID:12707312		6239	ComplexPortal		P
UniProtKB	Q9VB05	ALiX	involved_in	GO:0000281	mitotic cytokinesis	ECO:0000318	IBA	PMID:21873635	FB:FBgn0086346|PANTHER:PTN001126206|UniProtKB:Q8WUM4	7227	GO_Central		P
UniProtKB	Q9VB05	ALiX	involved_in	GO:0000281	mitotic cytokinesis	ECO:0000315	IMP	PMID:25635693		7227	FlyBase		P
UniProtKB	Q9NXW9	ALKBH4	involved_in	GO:0036090	cleavage furrow ingression	ECO:0000315	IMP	PMID:23673617		9606	UniProt		P
UniProtKB	Q9D8F1	Alkbh4	involved_in	GO:0036090	cleavage furrow ingression	ECO:0000250	ISS	GO_REF:0000024	UniProtKB:Q9NXW9	10090	UniProt		P
UniProtKB	Q9D8F1	Alkbh4	involved_in	GO:0036090	cleavage furrow ingression	ECO:0000266	ISO	GO_REF:0000096	UniProtKB:Q9NXW9	10090	MGI		P
UniProtKB	Q9D8F1	Alkbh4	involved_in	GO:0036090	cleavage furrow ingression	ECO:0000265	IEA	GO_REF:0000107	UniProtKB:Q9NXW9|ensembl:ENSP00000292566	10090	Ensembl		P
UniProtKB	Q9W0B8	alphaCOP	involved_in	GO:0007112	male meiosis cytokinesis	ECO:0000315	IMP	PMID:22553212		7227	FlyBase		P
UniProtKB	Q23983	alphaSnap	involved_in	GO:0000281	mitotic cytokinesis	ECO:0000315	IMP	PMID:15380073		7227	FlyBase		P
UniProtKB	P34552	alx-1	involved_in	GO:0000281	mitotic cytokinesis	ECO:0000318	IBA	PMID:21873635	FB:FBgn0086346|PANTHER:PTN001126206|UniProtKB:Q8WUM4	6239	GO_Central		P
UniProtKB	Q9XTT4	ani-1	involved_in	GO:0000281	mitotic cytokinesis	ECO:0000318	IBA	PMID:21873635	FB:FBgn0261385|PANTHER:PTN001853010|PomBase:SPCC4B3.15|UniProtKB:Q9NQW6	6239	GO_Central		P
UniProtKB	Q9XTT4	ani-1	involved_in	GO:0000915	actomyosin contractile ring assembly	ECO:0000318	IBA	PMID:21873635	FB:FBgn0261385|PANTHER:PTN001853010|PomBase:SPCC4B3.15	6239	GO_Central		P
UniProtKB	Q9XTT4	ani-1	involved_in	GO:0040038	polar body extrusion after meiotic divisions	ECO:0000315	IMP	PMID:15930113		6239	WB		P
UniProtKB	Q09994	ani-2	involved_in	GO:0000281	mitotic cytokinesis	ECO:0000318	IBA	PMID:21873635	FB:FBgn0261385|PANTHER:PTN001853010|PomBase:SPCC4B3.15|UniProtKB:Q9NQW6	6239	GO_Central		P
UniProtKB	Q09994	ani-2	involved_in	GO:0000915	actomyosin contractile ring assembly	ECO:0000318	IBA	PMID:21873635	FB:FBgn0261385|PANTHER:PTN001853010|PomBase:SPCC4B3.15	6239	GO_Central		P
UniProtKB	Q9XWN6	ani-3	involved_in	GO:0000281	mitotic cytokinesis	ECO:0000318	IBA	PMID:21873635	FB:FBgn0261385|PANTHER:PTN001853010|PomBase:SPCC4B3.15|UniProtKB:Q9NQW6	6239	GO_Central		P
UniProtKB	Q9XWN6	ani-3	involved_in	GO:0000915	actomyosin contractile ring assembly	ECO:0000318	IBA	PMID:21873635	FB:FBgn0261385|PANTHER:PTN001853010|PomBase:SPCC4B3.15	6239	GO_Central		P
UniProtKB	Q12955	ANK3	involved_in	GO:0000281	mitotic cytokinesis	ECO:0000315	IMP	PMID:14757759		9606	BHF-UCL	occurs_in(CL:0002328)	P
UniProtKB	Q12955	ANK3	involved_in	GO:0000281	mitotic cytokinesis	ECO:0000315	IMP	PMID:17620337		9606	BHF-UCL		P
UniProtKB	A0A087WNU5	Ank3	involved_in	GO:0000281	mitotic cytokinesis	ECO:0000265	IEA	GO_REF:0000107	UniProtKB:Q12955|ensembl:ENSP00000280772	10090	Ensembl		P
UniProtKB	G5E8K5	Ank3	involved_in	GO:0000281	mitotic cytokinesis	ECO:0000266	ISO	GO_REF:0000096	UniProtKB:Q12955	10090	MGI		P
UniProtKB	A0A286Y917	anln	involved_in	GO:0000281	mitotic cytokinesis	ECO:0000318	IBA	PMID:21873635	FB:FBgn0261385|PANTHER:PTN001853010|PomBase:SPCC4B3.15|UniProtKB:Q9NQW6	7955	GO_Central		P
UniProtKB	A0A286Y917	anln	involved_in	GO:0000915	actomyosin contractile ring assembly	ECO:0000318	IBA	PMID:21873635	FB:FBgn0261385|PANTHER:PTN001853010|PomBase:SPCC4B3.15	7955	GO_Central		P
UniProtKB	Q9NQW6	ANLN	acts_upstream_of_or_within	GO:0000281	mitotic cytokinesis	ECO:0000314	IDA	PMID:10931866		9606	MGI		P
UniProtKB	Q9NQW6	ANLN	involved_in	GO:0000281	mitotic cytokinesis	ECO:0000318	IBA	PMID:21873635	FB:FBgn0261385|PANTHER:PTN001853010|PomBase:SPCC4B3.15|UniProtKB:Q9NQW6	9606	GO_Central		P
UniProtKB	Q9NQW6	ANLN	involved_in	GO:0000915	actomyosin contractile ring assembly	ECO:0000318	IBA	PMID:21873635	FB:FBgn0261385|PANTHER:PTN001853010|PomBase:SPCC4B3.15	9606	GO_Central		P
UniProtKB	Q8K298	Anln	involved_in	GO:0000281	mitotic cytokinesis	ECO:0000318	IBA	PMID:21873635	FB:FBgn0261385|PANTHER:PTN001853010|PomBase:SPCC4B3.15|UniProtKB:Q9NQW6	10090	GO_Central		P
UniProtKB	Q8K298	Anln	involved_in	GO:0000915	actomyosin contractile ring assembly	ECO:0000318	IBA	PMID:21873635	FB:FBgn0261385|PANTHER:PTN001853010|PomBase:SPCC4B3.15	10090	GO_Central		P
UniProtKB	Q8K298	Anln	involved_in	GO:0000281	mitotic cytokinesis	ECO:0000266	ISO	GO_REF:0000008	UniProtKB:Q9NQW6	10090	MGI		P
UniProtKB	Q8K298	Anln	involved_in	GO:0000281	mitotic cytokinesis	ECO:0000265	IEA	GO_REF:0000107	UniProtKB:Q9NQW6|ensembl:ENSP00000265748	10090	Ensembl		P
UniProtKB	P50995	ANXA11	involved_in	GO:0032506	cytokinetic process	ECO:0000318	IBA	PMID:21873635	PANTHER:PTN002574813|UniProtKB:P50995	9606	GO_Central		P
UniProtKB	P50995	ANXA11	involved_in	GO:0032506	cytokinetic process	ECO:0000315	IMP	PMID:15197175		9606	UniProt		P
UniProtKB	P97384	Anxa11	involved_in	GO:0032506	cytokinetic process	ECO:0000318	IBA	PMID:21873635	PANTHER:PTN002574813|UniProtKB:P50995	10090	GO_Central		P
UniProtKB	P97384	Anxa11	involved_in	GO:0032506	cytokinetic process	ECO:0000266	ISO	GO_REF:0000096	UniProtKB:P50995	10090	MGI		P
UniProtKB	P97384	Anxa11	involved_in	GO:0032506	cytokinetic process	ECO:0000265	IEA	GO_REF:0000107	UniProtKB:P50995|ensembl:ENSP00000404412	10090	Ensembl		P
UniProtKB	P97384	Anxa11	involved_in	GO:0032506	cytokinetic process	ECO:0000250	ISS	GO_REF:0000024	UniProtKB:P50995	10090	UniProt		P
UniProtKB	B8A4V2	anxa11a	involved_in	GO:0032506	cytokinetic process	ECO:0000318	IBA	PMID:21873635	PANTHER:PTN002574813|UniProtKB:P50995	7955	GO_Central		P
UniProtKB	Q7T391	anxa11a	involved_in	GO:0032506	cytokinetic process	ECO:0000318	IBA	PMID:21873635	PANTHER:PTN002574813|UniProtKB:P50995	7955	GO_Central		P
UniProtKB	P91926	AP-2alpha	involved_in	GO:1990386	mitotic cleavage furrow ingression	ECO:0000315	IMP	PMID:27535433		7227	UniProt		P
UniProtKB	P25054	APC	acts_upstream_of_or_within	GO:0000281	mitotic cytokinesis	ECO:0000315	IMP	PMID:17570218		9606	MGI		P
UniProtKB	B2RUG9	Apc	involved_in	GO:0000281	mitotic cytokinesis	ECO:0000265	IEA	GO_REF:0000107	UniProtKB:P25054|ensembl:ENSP00000257430	10090	Ensembl		P
UniProtKB	Q61315	Apc	involved_in	GO:0000281	mitotic cytokinesis	ECO:0000266	ISO	GO_REF:0000008	UniProtKB:P25054	10090	MGI		P
UniProtKB	Q61315	Apc	involved_in	GO:0000281	mitotic cytokinesis	ECO:0000315	IMP	PMID:17570218	MGI:MGI:1857951	10090	MGI		P
UniProtKB	Q61315	Apc	involved_in	GO:0000281	mitotic cytokinesis	ECO:0000315	IMP	PMID:17893240	MGI:MGI:1856318	10090	MGI		P
UniProtKB	Q961B0	Apc2	involved_in	GO:0000281	mitotic cytokinesis	ECO:0000315	IMP	PMID:11206549		7227	FlyBase		P
UniProtKB	Q9Y1T2	Apc2	involved_in	GO:0000281	mitotic cytokinesis	ECO:0000315	IMP	PMID:11206549		7227	FlyBase		P
UniProtKB	A0A024R3Q0	ARF1	involved_in	GO:1990386	mitotic cleavage furrow ingression	ECO:0000265	IEA	GO_REF:0000107	UniProtKB:P84078|ensembl:ENSMUSP00000126120	9606	Ensembl		P
UniProtKB	P84077	ARF1	involved_in	GO:1990386	mitotic cleavage furrow ingression	ECO:0000265	IEA	GO_REF:0000107	UniProtKB:P84078|ensembl:ENSMUSP00000126120	9606	Ensembl		P
UniProtKB	P84078	Arf1	involved_in	GO:1990386	mitotic cleavage furrow ingression	ECO:0000316	IGI	PMID:27535433	UniProtKB:P61209	10090	UniProt		P
UniProtKB	P40946	Arf51F	involved_in	GO:0007112	male meiosis cytokinesis	ECO:0000315	IMP	PMID:18039970		7227	FlyBase		P
UniProtKB	P61209	Arf79F	involved_in	GO:0007112	male meiosis cytokinesis	ECO:0000315	IMP	PMID:22553212		7227	FlyBase		P
UniProtKB	P61209	Arf79F	involved_in	GO:1990386	mitotic cleavage furrow ingression	ECO:0000315	IMP	PMID:27535433		7227	UniProt		P
UniProtKB	Q1MTE5	arl3	involved_in	GO:0000281	mitotic cytokinesis	ECO:0000250	ISS	GO_REF:0000024	UniProtKB:P36405	7955	UniProt		P
UniProtKB	P36405	ARL3	involved_in	GO:0000281	mitotic cytokinesis	ECO:0000315	IMP	PMID:16525022		9606	UniProt		P
UniProtKB	Q543P7	Arl3	involved_in	GO:0000281	mitotic cytokinesis	ECO:0000265	IEA	GO_REF:0000107	UniProtKB:P36405|ensembl:ENSP00000260746	10090	Ensembl		P
UniProtKB	Q9WUL7	Arl3	involved_in	GO:0000281	mitotic cytokinesis	ECO:0000250	ISS	GO_REF:0000024	UniProtKB:P36405	10090	UniProt		P
UniProtKB	Q9WUL7	Arl3	involved_in	GO:0000281	mitotic cytokinesis	ECO:0000266	ISO	GO_REF:0000096	UniProtKB:P36405	10090	MGI		P
UniProtKB	Q9WUL7	Arl3	involved_in	GO:0000281	mitotic cytokinesis	ECO:0000265	IEA	GO_REF:0000107	UniProtKB:P36405|ensembl:ENSP00000260746	10090	Ensembl		P
UniProtKB	P45891	Arp53D	involved_in	GO:0000281	mitotic cytokinesis	ECO:0000318	IBA	PMID:21873635	FB:FBgn0000042|PANTHER:PTN002631617|WB:WBGene00000063|WB:WBGene00000064	7227	GO_Central		P
UniProtKB	A1Z7A6	Asap	involved_in	GO:1990386	mitotic cleavage furrow ingression	ECO:0000315	IMP	PMID:27535433		7227	UniProt		P
UniProtKB	G5ED29	atx-2	involved_in	GO:0040038	polar body extrusion after meiotic divisions	ECO:0000315	IMP	PMID:27689799		6239	UniProt		P
UniProtKB	Q9VKN7	aurB	involved_in	GO:0000281	mitotic cytokinesis	ECO:0000316	IGI	PMID:25647097	FB:FBgn0086656	7227	FlyBase		P
UniProtKB	Q9VKN7	aurB	involved_in	GO:0061952	midbody abscission	ECO:0000315	IMP	PMID:23948252		7227	FlyBase		P
UniProtKB	Q9VKN7	aurB	involved_in	GO:0000281	mitotic cytokinesis	ECO:0000315	IMP	PMID:11266459		7227	FlyBase		P
UniProtKB	Q6NW76	aurkb	involved_in	GO:0036089	cleavage furrow formation	ECO:0000250	ISS	GO_REF:0000024	UniProtKB:Q96GD4	7955	UniProt		P
UniProtKB	Q6NW76	aurkb	involved_in	GO:0000281	mitotic cytokinesis	ECO:0000315	IMP	PMID:19543364	ZFIN:ZDB-GENO-090720-1	7955	ZFIN		P
UniProtKB	Q6NW76	aurkb	involved_in	GO:0036089	cleavage furrow formation	ECO:0000315	IMP	PMID:19543364	ZFIN:ZDB-GENO-090720-1	7955	ZFIN		P
UniProtKB	Q96GD4	AURKB	involved_in	GO:0036089	cleavage furrow formation	ECO:0000314	IDA	PMID:16103226		9606	UniProt		P
UniProtKB	Q96GD4	AURKB	involved_in	GO:0036089	cleavage furrow formation	ECO:0000265	IEA	GO_REF:0000107	UniProtKB:O55099|ensembl:ENSRNOP00000072371	9606	Ensembl		P
UniProtKB	Q96GD4	AURKB	involved_in	GO:0000281	mitotic cytokinesis	ECO:0005547	NAS	PMID:17956729		9606	ComplexPortal		P
UniProtKB	O70126	Aurkb	involved_in	GO:0036089	cleavage furrow formation	ECO:0000250	ISS	GO_REF:0000024	UniProtKB:Q96GD4	10090	UniProt		P
UniProtKB	O70126	Aurkb	involved_in	GO:0036089	cleavage furrow formation	ECO:0000266	ISO	GO_REF:0000096	RGD:621625	10090	MGI		P
UniProtKB	O70126	Aurkb	involved_in	GO:0036089	cleavage furrow formation	ECO:0000266	ISO	GO_REF:0000096	UniProtKB:Q96GD4	10090	MGI		P
UniProtKB	O70126	Aurkb	involved_in	GO:0036089	cleavage furrow formation	ECO:0000265	IEA	GO_REF:0000107	UniProtKB:Q96GD4|ensembl:ENSP00000463999	10090	Ensembl		P
UniProtKB	O70126	Aurkb	involved_in	GO:0000281	mitotic cytokinesis	ECO:0005547	NAS	PMID:17956729		10090	ComplexPortal		P
UniProtKB	Q9VLD7	aust	involved_in	GO:0007112	male meiosis cytokinesis	ECO:0000315	IMP	PMID:18268101		7227	FlyBase		P
UniProtKB	B2RA72	B2RA72	involved_in	GO:0061952	midbody abscission	ECO:0007669	IEA	GO_REF:0000117	ARBA:ARBA00029210	9606	UniProt		P
UniProtKB	B2RAU5	B2RAU5	involved_in	GO:0000281	mitotic cytokinesis	ECO:0000256	IEA	GO_REF:0000002	InterPro:IPR037425|InterPro:IPR037426	9606	InterPro		P
UniProtKB	B3KMN6	B3KMN6	involved_in	GO:0061952	midbody abscission	ECO:0007669	IEA	GO_REF:0000117	ARBA:ARBA00029210	9606	UniProt		P
UniProtKB	B3KRZ9	B3KRZ9	involved_in	GO:0061952	midbody abscission	ECO:0007669	IEA	GO_REF:0000117	ARBA:ARBA00029210	9606	UniProt		P
UniProtKB	B3KUH0	B3KUH0	involved_in	GO:0061952	midbody abscission	ECO:0007669	IEA	GO_REF:0000117	ARBA:ARBA00029210	9606	UniProt		P
UniProtKB	B3KXH8	B3KXH8	involved_in	GO:0000281	mitotic cytokinesis	ECO:0000256	IEA	GO_REF:0000002	InterPro:IPR037425|InterPro:IPR037426	9606	InterPro		P
UniProtKB	B4DVG9	B4DVG9	involved_in	GO:0000281	mitotic cytokinesis	ECO:0000256	IEA	GO_REF:0000002	InterPro:IPR026106	9606	InterPro		P
UniProtKB	B4DXN3	B4DXN3	involved_in	GO:0061952	midbody abscission	ECO:0007669	IEA	GO_REF:0000117	ARBA:ARBA00029210	9606	UniProt		P
UniProtKB	B7Z6C9	B7Z6C9	involved_in	GO:0061952	midbody abscission	ECO:0007669	IEA	GO_REF:0000117	ARBA:ARBA00029210	9606	UniProt		P
UniProtKB	Q96RK4	BBS4	involved_in	GO:0000281	mitotic cytokinesis	ECO:0000315	IMP	PMID:15107855		9606	BHF-UCL		P
UniProtKB	A6H669	Bbs4	involved_in	GO:0000281	mitotic cytokinesis	ECO:0000265	IEA	GO_REF:0000107	UniProtKB:Q96RK4|ensembl:ENSP00000268057	10090	Ensembl		P
UniProtKB	Q8C1Z7	Bbs4	involved_in	GO:0000281	mitotic cytokinesis	ECO:0000266	ISO	GO_REF:0000096	UniProtKB:Q96RK4	10090	MGI		P
UniProtKB	Q8C1Z7	Bbs4	involved_in	GO:0000281	mitotic cytokinesis	ECO:0000265	IEA	GO_REF:0000107	UniProtKB:Q96RK4|ensembl:ENSP00000268057	10090	Ensembl		P
UniProtKB	Q9NQY0	BIN3	involved_in	GO:0000917	division septum assembly	ECO:0007322	IEA	GO_REF:0000043	UniProtKB-KW:KW-0717	9606	UniProt		P
UniProtKB	Q9NQY0	BIN3	involved_in	GO:0061640	cytoskeleton-dependent cytokinesis	ECO:0000303	NAS	PMID:11274158		9606	UniProt		P
UniProtKB	Q9JI08	Bin3	involved_in	GO:0000917	division septum assembly	ECO:0007322	IEA	GO_REF:0000043	UniProtKB-KW:KW-0717	10090	UniProt		P
UniProtKB	G5EFA2	bir-1	involved_in	GO:0000281	mitotic cytokinesis	ECO:0005547	NAS	PMID:12707312		6239	ComplexPortal		P
UniProtKB	O15392	BIRC5	involved_in	GO:0000281	mitotic cytokinesis	ECO:0005547	NAS	PMID:17956729		9606	ComplexPortal		P
UniProtKB	O15392-1	BIRC5	involved_in	GO:0000281	mitotic cytokinesis	ECO:0000315	IMP	PMID:12805209		9606	UniProt		P
UniProtKB	O70201	Birc5	involved_in	GO:0000281	mitotic cytokinesis	ECO:0000266	ISO	GO_REF:0000096	UniProtKB:O15392	10090	MGI		P
UniProtKB	O70201	Birc5	involved_in	GO:0000281	mitotic cytokinesis	ECO:0005547	NAS	PMID:17956729		10090	ComplexPortal		P
UniProtKB	O70201	Birc5	involved_in	GO:0000281	mitotic cytokinesis	ECO:0000250	ISS	GO_REF:0000024	UniProtKB:O15392-1	10090	UniProt		P
UniProtKB	Q9VCY7	bond	involved_in	GO:0007110	meiosis I cytokinesis	ECO:0000315	IMP	PMID:15004238		7227	FlyBase		P
UniProtKB	Q9VCY7	bond	involved_in	GO:0007111	meiosis II cytokinesis	ECO:0000315	IMP	PMID:15004238		7227	FlyBase		P
UniProtKB	Q9VCY7	bond	involved_in	GO:0007112	male meiosis cytokinesis	ECO:0000315	IMP	PMID:18804373		7227	FlyBase		P
UniProtKB	Q9VCY7	bond	involved_in	GO:0000915	actomyosin contractile ring assembly	ECO:0000315	IMP	PMID:15004238		7227	FlyBase		P
UniProtKB	Q9VIL0	brun	involved_in	GO:0007110	meiosis I cytokinesis	ECO:0000315	IMP	PMID:15004238		7227	FlyBase		P
UniProtKB	Q9VIL0	brun	involved_in	GO:0007111	meiosis II cytokinesis	ECO:0000315	IMP	PMID:15004238		7227	FlyBase		P
UniProtKB	Q9VIL0	brun	involved_in	GO:0007112	male meiosis cytokinesis	ECO:0000315	IMP	PMID:19934220		7227	FlyBase		P
UniProtKB	Q9VIL0	brun	involved_in	GO:0000916	actomyosin contractile ring contraction	ECO:0000315	IMP	PMID:15004238		7227	FlyBase		P
UniProtKB	Q9VIL0	brun	involved_in	GO:0000916	actomyosin contractile ring contraction	ECO:0000315	IMP	PMID:19934220		7227	FlyBase		P
UniProtKB	Q17777	C07B5.4	involved_in	GO:0000281	mitotic cytokinesis	ECO:0000318	IBA	PMID:21873635	FB:FBgn0261385|PANTHER:PTN001853010|PomBase:SPCC4B3.15|UniProtKB:Q9NQW6	6239	GO_Central		P
UniProtKB	Q17777	C07B5.4	involved_in	GO:0000915	actomyosin contractile ring assembly	ECO:0000318	IBA	PMID:21873635	FB:FBgn0261385|PANTHER:PTN001853010|PomBase:SPCC4B3.15	6239	GO_Central		P
UniProtKB	Q5WRQ4	C07B5.4	involved_in	GO:0000281	mitotic cytokinesis	ECO:0000318	IBA	PMID:21873635	FB:FBgn0261385|PANTHER:PTN001853010|PomBase:SPCC4B3.15|UniProtKB:Q9NQW6	6239	GO_Central		P
UniProtKB	Q5WRQ4	C07B5.4	involved_in	GO:0000915	actomyosin contractile ring assembly	ECO:0000318	IBA	PMID:21873635	FB:FBgn0261385|PANTHER:PTN001853010|PomBase:SPCC4B3.15	6239	GO_Central		P
UniProtKB	H2KYV3	C18B2.5	involved_in	GO:0061640	cytoskeleton-dependent cytokinesis	ECO:0000318	IBA	PMID:21873635	FB:FBgn0013726|MGI:MGI:1335094|PANTHER:PTN000430171|PomBase:SPAC4F10.11|PomBase:SPAC821.06|PomBase:SPAC9G1.11c|PomBase:SPBC16A3.01|SGD:S000000595|SGD:S000001149|SGD:S000002384|SGD:S000003837|SGD:S000004306	6239	GO_Central		P
UniProtKB	Q18076	C18B2.5	involved_in	GO:0061640	cytoskeleton-dependent cytokinesis	ECO:0000318	IBA	PMID:21873635	FB:FBgn0013726|MGI:MGI:1335094|PANTHER:PTN000430171|PomBase:SPAC4F10.11|PomBase:SPAC821.06|PomBase:SPAC9G1.11c|PomBase:SPBC16A3.01|SGD:S000000595|SGD:S000001149|SGD:S000002384|SGD:S000003837|SGD:S000004306	6239	GO_Central		P
UniProtKB	P81299	cdc-14	involved_in	GO:0000281	mitotic cytokinesis	ECO:0000315	IMP	PMID:12213836		6239	WB	happens_during(WBls:0000003)	P
UniProtKB	P81299	cdc-14	involved_in	GO:0040038	polar body extrusion after meiotic divisions	ECO:0000315	IMP	PMID:12213836		6239	WB		P
UniProtKB	Q53HL2	CDCA8	involved_in	GO:0000281	mitotic cytokinesis	ECO:0005547	NAS	PMID:17956729		9606	ComplexPortal		P
UniProtKB	Q8BHX3	Cdca8	involved_in	GO:0000281	mitotic cytokinesis	ECO:0005547	NAS	PMID:17956729		10090	ComplexPortal		P
UniProtKB	Q9BXF3	CECR2	involved_in	GO:0061640	cytoskeleton-dependent cytokinesis	ECO:0000303	NAS	PMID:11827465		9606	UniProt		P
UniProtKB	P49450	CENPA	involved_in	GO:0000281	mitotic cytokinesis	ECO:0000315	IMP	PMID:27499292		9606	UniProt		P
UniProtKB	O35216	Cenpa	involved_in	GO:0000281	mitotic cytokinesis	ECO:0000266	ISO	GO_REF:0000096	UniProtKB:P49450	10090	MGI		P
UniProtKB	O35216	Cenpa	involved_in	GO:0000281	mitotic cytokinesis	ECO:0000265	IEA	GO_REF:0000107	UniProtKB:P49450|ensembl:ENSP00000336868	10090	Ensembl		P
UniProtKB	Q502I3	cep55	involved_in	GO:0000281	mitotic cytokinesis	ECO:0000318	IBA	PMID:21873635	PANTHER:PTN002839775|UniProtKB:Q53EZ4	7955	GO_Central		P
UniProtKB	Q502I3	cep55	involved_in	GO:0000281	mitotic cytokinesis	ECO:0000256	IEA	GO_REF:0000002	InterPro:IPR038926	7955	InterPro		P
UniProtKB	H0Y432	CEP55	involved_in	GO:0000281	mitotic cytokinesis	ECO:0000256	IEA	GO_REF:0000002	InterPro:IPR038926	9606	InterPro		P
UniProtKB	Q53EZ4	CEP55	acts_upstream_of_or_within	GO:0000281	mitotic cytokinesis	ECO:0000316	IGI	PMID:19638580	UniProtKB:Q13526	9606	MGI		P
UniProtKB	Q53EZ4	CEP55	involved_in	GO:0000281	mitotic cytokinesis	ECO:0000318	IBA	PMID:21873635	PANTHER:PTN002839775|UniProtKB:Q53EZ4	9606	GO_Central		P
UniProtKB	Q53EZ4	CEP55	involved_in	GO:0000281	mitotic cytokinesis	ECO:0000256	IEA	GO_REF:0000002	InterPro:IPR038926	9606	InterPro		P
UniProtKB	Q53EZ4	CEP55	involved_in	GO:0061952	midbody abscission	ECO:0000315	IMP	PMID:20616062		9606	UniProt		P
UniProtKB	Q8BT07	Cep55	involved_in	GO:0000281	mitotic cytokinesis	ECO:0000318	IBA	PMID:21873635	PANTHER:PTN002839775|UniProtKB:Q53EZ4	10090	GO_Central		P
UniProtKB	Q8BT07	Cep55	involved_in	GO:0000281	mitotic cytokinesis	ECO:0000256	IEA	GO_REF:0000002	InterPro:IPR038926	10090	InterPro		P
UniProtKB	Q8BT07	Cep55	involved_in	GO:0061952	midbody abscission	ECO:0000266	ISO	GO_REF:0000096	UniProtKB:Q53EZ4	10090	MGI		P
UniProtKB	Q8BT07	Cep55	involved_in	GO:0000281	mitotic cytokinesis	ECO:0000266	ISO	GO_REF:0000008	UniProtKB:Q53EZ4	10090	MGI		P
UniProtKB	Q8BT07	Cep55	involved_in	GO:0061952	midbody abscission	ECO:0000265	IEA	GO_REF:0000107	UniProtKB:Q53EZ4|ensembl:ENSP00000360540	10090	Ensembl		P
UniProtKB	Q8BT07	Cep55	involved_in	GO:0000281	mitotic cytokinesis	ECO:0000265	IEA	GO_REF:0000107	UniProtKB:Q53EZ4|ensembl:ENSP00000360540	10090	Ensembl		P
UniProtKB	Q9CZP8	Cep55	involved_in	GO:0000281	mitotic cytokinesis	ECO:0000256	IEA	GO_REF:0000002	InterPro:IPR038926	10090	InterPro		P
UniProtKB	A0A8M2B241	cep55l	involved_in	GO:0000281	mitotic cytokinesis	ECO:0000256	IEA	GO_REF:0000002	InterPro:IPR038926	7955	InterPro		P
UniProtKB	P23528	CFL1	involved_in	GO:0000281	mitotic cytokinesis	ECO:0000318	IBA	PMID:21873635	MGI:MGI:101757|PANTHER:PTN001375639	9606	GO_Central		P
UniProtKB	P18760	Cfl1	involved_in	GO:0000281	mitotic cytokinesis	ECO:0000318	IBA	PMID:21873635	MGI:MGI:101757|PANTHER:PTN001375639	10090	GO_Central		P
UniProtKB	P18760	Cfl1	involved_in	GO:0000281	mitotic cytokinesis	ECO:0000315	IMP	PMID:15548599		10090	MGI		P
UniProtKB	Q86NU0	CG30183	involved_in	GO:0000281	mitotic cytokinesis	ECO:0000318	IBA	PMID:21873635	FB:FBgn0261385|PANTHER:PTN001853010|PomBase:SPCC4B3.15|UniProtKB:Q9NQW6	7227	GO_Central		P
UniProtKB	Q86NU0	CG30183	involved_in	GO:0000915	actomyosin contractile ring assembly	ECO:0000318	IBA	PMID:21873635	FB:FBgn0261385|PANTHER:PTN001853010|PomBase:SPCC4B3.15	7227	GO_Central		P
UniProtKB	Q86NU0	CG30183	involved_in	GO:0000281	mitotic cytokinesis	ECO:0000250	ISS	GO_REF:0000024	HGNC:14082	7227	FlyBase		P
UniProtKB	Q9W1L2	CG4093	involved_in	GO:0000281	mitotic cytokinesis	ECO:0000318	IBA	PMID:21873635	FB:FBgn0261385|PANTHER:PTN001853010|PomBase:SPCC4B3.15|UniProtKB:Q9NQW6	7227	GO_Central		P
UniProtKB	Q9W1L2	CG4093	involved_in	GO:0000915	actomyosin contractile ring assembly	ECO:0000318	IBA	PMID:21873635	FB:FBgn0261385|PANTHER:PTN001853010|PomBase:SPCC4B3.15	7227	GO_Central		P
UniProtKB	Q9W1L2	CG4093	involved_in	GO:0000281	mitotic cytokinesis	ECO:0000250	ISS	GO_REF:0000024	HGNC:14082	7227	FlyBase		P
UniProtKB	Q1RL10	CG5270	involved_in	GO:0000281	mitotic cytokinesis	ECO:0000256	IEA	GO_REF:0000002	InterPro:IPR028730	7227	InterPro		P
UniProtKB	Q9VGP1	CG5270	involved_in	GO:0000281	mitotic cytokinesis	ECO:0000256	IEA	GO_REF:0000002	InterPro:IPR028730	7227	InterPro		P
UniProtKB	A0AQB0	CG9893	involved_in	GO:0061640	cytoskeleton-dependent cytokinesis	ECO:0000256	IEA	GO_REF:0000002	InterPro:IPR009991	7227	InterPro		P
UniProtKB	A0AQB1	CG9893	involved_in	GO:0061640	cytoskeleton-dependent cytokinesis	ECO:0000256	IEA	GO_REF:0000002	InterPro:IPR009991	7227	InterPro		P
UniProtKB	A0AQB7	CG9893	involved_in	GO:0061640	cytoskeleton-dependent cytokinesis	ECO:0000256	IEA	GO_REF:0000002	InterPro:IPR009991	7227	InterPro		P
UniProtKB	P25843	chic	involved_in	GO:0000915	actomyosin contractile ring assembly	ECO:0000304	TAS	PMID:12386932		7227	FlyBase		P
UniProtKB	P25843	chic	involved_in	GO:0000281	mitotic cytokinesis	ECO:0000315	IMP	PMID:16174742		7227	FlyBase		P
UniProtKB	A0A6Q8PF35	CHMP1A	involved_in	GO:0061952	midbody abscission	ECO:0007669	IEA	GO_REF:0000117	ARBA:ARBA00029210	9606	UniProt		P
UniProtKB	A0A6Q8PFF9	CHMP1A	involved_in	GO:0061952	midbody abscission	ECO:0007669	IEA	GO_REF:0000117	ARBA:ARBA00029210	9606	UniProt		P
UniProtKB	A0A6Q8PFX8	CHMP1A	involved_in	GO:0061952	midbody abscission	ECO:0007669	IEA	GO_REF:0000117	ARBA:ARBA00029210	9606	UniProt		P
UniProtKB	A0A6Q8PG85	CHMP1A	involved_in	GO:0061952	midbody abscission	ECO:0007669	IEA	GO_REF:0000117	ARBA:ARBA00029210	9606	UniProt		P
UniProtKB	A0A6Q8PGM8	CHMP1A	involved_in	GO:0061952	midbody abscission	ECO:0007669	IEA	GO_REF:0000117	ARBA:ARBA00029210	9606	UniProt		P
UniProtKB	A0A6Q8PHU0	CHMP1A	involved_in	GO:0061952	midbody abscission	ECO:0007669	IEA	GO_REF:0000117	ARBA:ARBA00029210	9606	UniProt		P
UniProtKB	F5H875	CHMP1A	involved_in	GO:0061952	midbody abscission	ECO:0007669	IEA	GO_REF:0000117	ARBA:ARBA00029210	9606	UniProt		P
UniProtKB	F8VUA2	CHMP1A	involved_in	GO:0061952	midbody abscission	ECO:0007669	IEA	GO_REF:0000117	ARBA:ARBA00029210	9606	UniProt		P
UniProtKB	F8VVT7	CHMP1A	involved_in	GO:0061952	midbody abscission	ECO:0007669	IEA	GO_REF:0000117	ARBA:ARBA00029210	9606	UniProt		P
UniProtKB	Q9HD42	CHMP1A	involved_in	GO:0061952	midbody abscission	ECO:0000315	IMP	PMID:20616062		9606	UniProt		P
UniProtKB	Q9HD42	CHMP1A	involved_in	GO:0061952	midbody abscission	ECO:0000315	IMP	PMID:20616062		9606	ComplexPortal		P
UniProtKB	Q9HD42	CHMP1A	involved_in	GO:0061952	midbody abscission	ECO:0007669	IEA	GO_REF:0000117	ARBA:ARBA00029210	9606	UniProt		P
UniProtKB	Q921W0	Chmp1a	involved_in	GO:0061952	midbody abscission	ECO:0000266	ISO	GO_REF:0000096	UniProtKB:Q9HD42	10090	MGI		P
UniProtKB	Q921W0	Chmp1a	involved_in	GO:0061952	midbody abscission	ECO:0000265	IEA	GO_REF:0000107	UniProtKB:Q9HD42|ensembl:ENSP00000380998	10090	Ensembl		P
UniProtKB	Q921W0	Chmp1a	involved_in	GO:0061952	midbody abscission	ECO:0005544	ISO	GO_REF:0000114	ComplexPortal:CPX-329	10090	ComplexPortal		P
UniProtKB	Q7LBR1	CHMP1B	involved_in	GO:0061952	midbody abscission	ECO:0000315	IMP	PMID:20616062		9606	ComplexPortal		P
UniProtKB	Q7LBR1	CHMP1B	involved_in	GO:0061952	midbody abscission	ECO:0000315	IMP	PMID:20616062		9606	UniProt		P
UniProtKB	Q7LBR1	CHMP1B	involved_in	GO:0061952	midbody abscission	ECO:0007669	IEA	GO_REF:0000117	ARBA:ARBA00029210	9606	UniProt		P
UniProtKB	Q99LU0	Chmp1b1	involved_in	GO:0061952	midbody abscission	ECO:0000266	ISO	GO_REF:0000096	UniProtKB:Q7LBR1	10090	MGI		P
UniProtKB	Q99LU0	Chmp1b1	involved_in	GO:0061952	midbody abscission	ECO:0000265	IEA	GO_REF:0000107	UniProtKB:Q7LBR1|ensembl:ENSP00000432279	10090	Ensembl		P
UniProtKB	Q99LU0	Chmp1b1	involved_in	GO:0061952	midbody abscission	ECO:0005544	ISO	GO_REF:0000114	ComplexPortal:CPX-329	10090	ComplexPortal		P
UniProtKB	Q9CQD4	Chmp1b2	involved_in	GO:0061952	midbody abscission	ECO:0005544	ISO	GO_REF:0000114	ComplexPortal:CPX-329	10090	ComplexPortal		P
UniProtKB	A0A024R4S0	CHMP2A	involved_in	GO:0061952	midbody abscission	ECO:0007669	IEA	GO_REF:0000117	ARBA:ARBA00029210	9606	UniProt		P
UniProtKB	M0QXX8	CHMP2A	involved_in	GO:0061952	midbody abscission	ECO:0007669	IEA	GO_REF:0000117	ARBA:ARBA00029210	9606	UniProt		P
UniProtKB	M0R1L7	CHMP2A	involved_in	GO:0061952	midbody abscission	ECO:0007669	IEA	GO_REF:0000117	ARBA:ARBA00029210	9606	UniProt		P
UniProtKB	M0R1T5	CHMP2A	involved_in	GO:0061952	midbody abscission	ECO:0007669	IEA	GO_REF:0000117	ARBA:ARBA00029210	9606	UniProt		P
UniProtKB	O43633	CHMP2A	involved_in	GO:0061952	midbody abscission	ECO:0000315	IMP	PMID:20616062		9606	UniProt		P
UniProtKB	O43633	CHMP2A	involved_in	GO:0061952	midbody abscission	ECO:0000315	IMP	PMID:20616062		9606	ComplexPortal		P
UniProtKB	O43633	CHMP2A	involved_in	GO:0061952	midbody abscission	ECO:0007669	IEA	GO_REF:0000117	ARBA:ARBA00029210	9606	UniProt		P
UniProtKB	Q9DB34	Chmp2a	involved_in	GO:0061952	midbody abscission	ECO:0000266	ISO	GO_REF:0000096	UniProtKB:O43633	10090	MGI		P
UniProtKB	Q9DB34	Chmp2a	involved_in	GO:0061952	midbody abscission	ECO:0000265	IEA	GO_REF:0000107	UniProtKB:O43633|ensembl:ENSP00000310440	10090	Ensembl		P
UniProtKB	Q9DB34	Chmp2a	involved_in	GO:0061952	midbody abscission	ECO:0005544	ISO	GO_REF:0000114	ComplexPortal:CPX-329	10090	ComplexPortal		P
UniProtKB	A0A087WW88	CHMP2B	involved_in	GO:0061952	midbody abscission	ECO:0007669	IEA	GO_REF:0000117	ARBA:ARBA00029210	9606	UniProt		P
UniProtKB	B2RE76	CHMP2B	involved_in	GO:0061952	midbody abscission	ECO:0007669	IEA	GO_REF:0000117	ARBA:ARBA00029210	9606	UniProt		P
UniProtKB	C9J0A7	CHMP2B	involved_in	GO:0061952	midbody abscission	ECO:0007669	IEA	GO_REF:0000117	ARBA:ARBA00029210	9606	UniProt		P
UniProtKB	Q9UQN3	CHMP2B	involved_in	GO:0061952	midbody abscission	ECO:0000315	IMP	PMID:20616062		9606	UniProt		P
UniProtKB	Q9UQN3	CHMP2B	involved_in	GO:0061952	midbody abscission	ECO:0000315	IMP	PMID:20616062		9606	ComplexPortal		P
UniProtKB	Q9UQN3	CHMP2B	involved_in	GO:0061952	midbody abscission	ECO:0007669	IEA	GO_REF:0000117	ARBA:ARBA00029210	9606	UniProt		P
UniProtKB	Q8BJF9	Chmp2b	involved_in	GO:0061952	midbody abscission	ECO:0000266	ISO	GO_REF:0000096	UniProtKB:Q9UQN3	10090	MGI		P
UniProtKB	Q8BJF9	Chmp2b	involved_in	GO:0061952	midbody abscission	ECO:0000265	IEA	GO_REF:0000107	UniProtKB:Q9UQN3|ensembl:ENSP00000263780	10090	Ensembl		P
UniProtKB	Q8BJF9	Chmp2b	involved_in	GO:0061952	midbody abscission	ECO:0005544	ISO	GO_REF:0000114	ComplexPortal:CPX-329	10090	ComplexPortal		P
UniProtKB	Q9Y3E7	CHMP3	involved_in	GO:0061952	midbody abscission	ECO:0000315	IMP	PMID:20616062		9606	UniProt		P
UniProtKB	Q9Y3E7	CHMP3	involved_in	GO:0061952	midbody abscission	ECO:0000315	IMP	PMID:20616062		9606	ComplexPortal		P
UniProtKB	Q9Y3E7	CHMP3	involved_in	GO:0061952	midbody abscission	ECO:0007669	IEA	GO_REF:0000117	ARBA:ARBA00029210	9606	UniProt		P
UniProtKB	Q9CQ10	Chmp3	involved_in	GO:0061952	midbody abscission	ECO:0000265	IEA	GO_REF:0000107	UniProtKB:Q9Y3E7|ensembl:ENSP00000263856	10090	Ensembl		P
UniProtKB	Q9CQ10	Chmp3	involved_in	GO:0061952	midbody abscission	ECO:0005544	ISO	GO_REF:0000114	ComplexPortal:CPX-329	10090	ComplexPortal		P
UniProtKB	E9PQ80	CHMP4A	involved_in	GO:0061952	midbody abscission	ECO:0007669	IEA	GO_REF:0000117	ARBA:ARBA00029210	9606	UniProt		P
UniProtKB	E9PQI5	CHMP4A	involved_in	GO:0061952	midbody abscission	ECO:0007669	IEA	GO_REF:0000117	ARBA:ARBA00029210	9606	UniProt		P
UniProtKB	H0YIN6	CHMP4A	involved_in	GO:0061952	midbody abscission	ECO:0007669	IEA	GO_REF:0000117	ARBA:ARBA00029210	9606	UniProt		P
UniProtKB	Q9BY43	CHMP4A	involved_in	GO:0061952	midbody abscission	ECO:0000315	IMP	PMID:20616062		9606	ComplexPortal		P
UniProtKB	Q9BY43	CHMP4A	involved_in	GO:0061952	midbody abscission	ECO:0000315	IMP	PMID:20616062		9606	UniProt		P
UniProtKB	Q9BY43	CHMP4A	involved_in	GO:0061952	midbody abscission	ECO:0007669	IEA	GO_REF:0000117	ARBA:ARBA00029210	9606	UniProt		P
UniProtKB	Q7ZVC4	chmp4b	involved_in	GO:0000281	mitotic cytokinesis	ECO:0000250	ISS	GO_REF:0000024	UniProtKB:Q9H444	7955	UniProt		P
UniProtKB	Q9H444	CHMP4B	involved_in	GO:0000281	mitotic cytokinesis	ECO:0000315	IMP	PMID:21310966		9606	UniProt		P
UniProtKB	Q9H444	CHMP4B	involved_in	GO:0061952	midbody abscission	ECO:0000315	IMP	PMID:20616062		9606	ComplexPortal		P
UniProtKB	Q9H444	CHMP4B	involved_in	GO:0061952	midbody abscission	ECO:0000315	IMP	PMID:20616062		9606	UniProt		P
UniProtKB	Q9H444	CHMP4B	involved_in	GO:0061952	midbody abscission	ECO:0007669	IEA	GO_REF:0000117	ARBA:ARBA00029210	9606	UniProt		P
UniProtKB	Q9D8B3	Chmp4b	involved_in	GO:0000281	mitotic cytokinesis	ECO:0000250	ISS	GO_REF:0000024	UniProtKB:Q9H444	10090	UniProt		P
UniProtKB	Q9D8B3	Chmp4b	involved_in	GO:0061952	midbody abscission	ECO:0000266	ISO	GO_REF:0000096	UniProtKB:Q9H444	10090	MGI		P
UniProtKB	Q9D8B3	Chmp4b	involved_in	GO:0000281	mitotic cytokinesis	ECO:0000266	ISO	GO_REF:0000096	UniProtKB:Q9H444	10090	MGI		P
UniProtKB	Q9D8B3	Chmp4b	involved_in	GO:0061952	midbody abscission	ECO:0000265	IEA	GO_REF:0000107	UniProtKB:Q9H444|ensembl:ENSP00000217402	10090	Ensembl		P
UniProtKB	Q9D8B3	Chmp4b	involved_in	GO:0000281	mitotic cytokinesis	ECO:0000265	IEA	GO_REF:0000107	UniProtKB:Q9H444|ensembl:ENSP00000217402	10090	Ensembl		P
UniProtKB	Q9D8B3	Chmp4b	involved_in	GO:0061952	midbody abscission	ECO:0005544	ISO	GO_REF:0000114	ComplexPortal:CPX-329	10090	ComplexPortal		P
UniProtKB	P59074	CHMP4BP1	involved_in	GO:0061952	midbody abscission	ECO:0007669	IEA	GO_REF:0000117	ARBA:ARBA00029210	9606	UniProt		P
UniProtKB	Q96CF2	CHMP4C	involved_in	GO:0061952	midbody abscission	ECO:0000315	IMP	PMID:20616062		9606	ComplexPortal		P
UniProtKB	Q96CF2	CHMP4C	involved_in	GO:0061952	midbody abscission	ECO:0000315	IMP	PMID:20616062		9606	UniProt		P
UniProtKB	Q96CF2	CHMP4C	involved_in	GO:0061952	midbody abscission	ECO:0007669	IEA	GO_REF:0000117	ARBA:ARBA00029210	9606	UniProt		P
UniProtKB	Q9D7F7	Chmp4c	involved_in	GO:0061952	midbody abscission	ECO:0000266	ISO	GO_REF:0000096	UniProtKB:Q96CF2	10090	MGI		P
UniProtKB	Q9D7F7	Chmp4c	involved_in	GO:0061952	midbody abscission	ECO:0000265	IEA	GO_REF:0000107	UniProtKB:Q96CF2|ensembl:ENSP00000297265	10090	Ensembl		P
UniProtKB	Q9D7F7	Chmp4c	involved_in	GO:0061952	midbody abscission	ECO:0005544	ISO	GO_REF:0000114	ComplexPortal:CPX-329	10090	ComplexPortal		P
UniProtKB	Q9NZZ3	CHMP5	involved_in	GO:0061952	midbody abscission	ECO:0000315	IMP	PMID:20616062		9606	UniProt		P
UniProtKB	Q9NZZ3	CHMP5	involved_in	GO:0061952	midbody abscission	ECO:0000315	IMP	PMID:20616062		9606	ComplexPortal		P
UniProtKB	Q9NZZ3	CHMP5	involved_in	GO:0061952	midbody abscission	ECO:0007669	IEA	GO_REF:0000117	ARBA:ARBA00029210	9606	UniProt		P
UniProtKB	Q9D7S9	Chmp5	involved_in	GO:0061952	midbody abscission	ECO:0000266	ISO	GO_REF:0000096	UniProtKB:Q9NZZ3	10090	MGI		P
UniProtKB	Q9D7S9	Chmp5	involved_in	GO:0061952	midbody abscission	ECO:0000265	IEA	GO_REF:0000107	UniProtKB:Q9NZZ3|ensembl:ENSP00000223500	10090	Ensembl		P
UniProtKB	Q9D7S9	Chmp5	involved_in	GO:0061952	midbody abscission	ECO:0005544	ISO	GO_REF:0000114	ComplexPortal:CPX-329	10090	ComplexPortal		P
UniProtKB	I3L3E4	CHMP6	involved_in	GO:0061952	midbody abscission	ECO:0007669	IEA	GO_REF:0000117	ARBA:ARBA00029210	9606	UniProt		P
UniProtKB	I3L4A1	CHMP6	involved_in	GO:0061952	midbody abscission	ECO:0007669	IEA	GO_REF:0000117	ARBA:ARBA00029210	9606	UniProt		P
UniProtKB	I3L4G8	CHMP6	involved_in	GO:0061952	midbody abscission	ECO:0007669	IEA	GO_REF:0000117	ARBA:ARBA00029210	9606	UniProt		P
UniProtKB	Q96FZ7	CHMP6	involved_in	GO:0061952	midbody abscission	ECO:0000315	IMP	PMID:20616062		9606	ComplexPortal		P
UniProtKB	Q96FZ7	CHMP6	involved_in	GO:0061952	midbody abscission	ECO:0000315	IMP	PMID:20616062		9606	UniProt		P
UniProtKB	Q96FZ7	CHMP6	involved_in	GO:0061952	midbody abscission	ECO:0007669	IEA	GO_REF:0000117	ARBA:ARBA00029210	9606	UniProt		P
UniProtKB	B1AZ39	Chmp6	involved_in	GO:0061952	midbody abscission	ECO:0000265	IEA	GO_REF:0000107	UniProtKB:Q96FZ7|ensembl:ENSP00000317468	10090	Ensembl		P
UniProtKB	P0C0A3	Chmp6	involved_in	GO:0061952	midbody abscission	ECO:0000266	ISO	GO_REF:0000096	UniProtKB:Q96FZ7	10090	MGI		P
UniProtKB	P0C0A3	Chmp6	involved_in	GO:0061952	midbody abscission	ECO:0000265	IEA	GO_REF:0000107	UniProtKB:Q96FZ7|ensembl:ENSP00000317468	10090	Ensembl		P
UniProtKB	P0C0A3	Chmp6	involved_in	GO:0061952	midbody abscission	ECO:0005544	ISO	GO_REF:0000114	ComplexPortal:CPX-329	10090	ComplexPortal		P
UniProtKB	Q8WUX9	CHMP7	involved_in	GO:0061952	midbody abscission	ECO:0000315	IMP	PMID:20616062		9606	ComplexPortal		P
UniProtKB	Q8WUX9	CHMP7	involved_in	GO:0061952	midbody abscission	ECO:0000315	IMP	PMID:20616062		9606	UniProt		P
UniProtKB	Q8WUX9	CHMP7	involved_in	GO:0061952	midbody abscission	ECO:0007669	IEA	GO_REF:0000117	ARBA:ARBA00029210	9606	UniProt		P
UniProtKB	Q8R1T1	Chmp7	involved_in	GO:0061952	midbody abscission	ECO:0000266	ISO	GO_REF:0000096	UniProtKB:Q8WUX9	10090	MGI		P
UniProtKB	Q8R1T1	Chmp7	involved_in	GO:0061952	midbody abscission	ECO:0000265	IEA	GO_REF:0000107	UniProtKB:Q8WUX9|ensembl:ENSP00000380794	10090	Ensembl		P
UniProtKB	Q8R1T1	Chmp7	involved_in	GO:0061952	midbody abscission	ECO:0005544	ISO	GO_REF:0000114	ComplexPortal:CPX-329	10090	ComplexPortal		P
UniProtKB	O14578	CIT	involved_in	GO:0000281	mitotic cytokinesis	ECO:0000315	IMP	PMID:16236794		9606	UniProt		P
UniProtKB	O14578	CIT	involved_in	GO:0000281	mitotic cytokinesis	ECO:0000315	IMP	PMID:27453578		9606	UniProt		P
UniProtKB	O14578	CIT	involved_in	GO:0000281	mitotic cytokinesis	ECO:0000256	IEA	GO_REF:0000002	InterPro:IPR037708	9606	InterPro		P
UniProtKB	D3YU89	Cit	involved_in	GO:0000281	mitotic cytokinesis	ECO:0000256	IEA	GO_REF:0000002	InterPro:IPR037708	10090	InterPro		P
UniProtKB	D3YU89	Cit	involved_in	GO:0000281	mitotic cytokinesis	ECO:0000265	IEA	GO_REF:0000107	UniProtKB:O14578|ensembl:ENSP00000376306	10090	Ensembl		P
UniProtKB	D3YU89	Cit	involved_in	GO:0000281	mitotic cytokinesis	ECO:0000256	IEA	GO_REF:0000104	UniRule:UR001252771	10090	UniProt		P
UniProtKB	D3Z1U0	Cit	involved_in	GO:0000281	mitotic cytokinesis	ECO:0000256	IEA	GO_REF:0000002	InterPro:IPR037708	10090	InterPro		P
UniProtKB	D3Z1U0	Cit	involved_in	GO:0000281	mitotic cytokinesis	ECO:0000256	IEA	GO_REF:0000104	UniRule:UR001252771	10090	UniProt		P
UniProtKB	E9QL53	Cit	involved_in	GO:0000281	mitotic cytokinesis	ECO:0000256	IEA	GO_REF:0000002	InterPro:IPR037708	10090	InterPro		P
UniProtKB	E9QL53	Cit	involved_in	GO:0000281	mitotic cytokinesis	ECO:0000256	IEA	GO_REF:0000104	UniRule:UR001252771	10090	UniProt		P
UniProtKB	F6SBR5	Cit	involved_in	GO:0000281	mitotic cytokinesis	ECO:0000256	IEA	GO_REF:0000002	InterPro:IPR037708	10090	InterPro		P
UniProtKB	F6SBR5	Cit	involved_in	GO:0000281	mitotic cytokinesis	ECO:0000256	IEA	GO_REF:0000104	UniRule:UR001252771	10090	UniProt		P
UniProtKB	P49025	Cit	involved_in	GO:0000281	mitotic cytokinesis	ECO:0000250	ISS	GO_REF:0000024	UniProtKB:O14578	10090	UniProt		P
UniProtKB	P49025	Cit	involved_in	GO:0000281	mitotic cytokinesis	ECO:0000256	IEA	GO_REF:0000002	InterPro:IPR037708	10090	InterPro		P
UniProtKB	P49025	Cit	involved_in	GO:0000281	mitotic cytokinesis	ECO:0000266	ISO	GO_REF:0000096	UniProtKB:O14578	10090	MGI		P
UniProtKB	Q8WWK9	CKAP2	acts_upstream_of_or_within	GO:0000281	mitotic cytokinesis	ECO:0000316	IGI	PMID:16061649	UniProtKB:P04637	9606	MGI		P
UniProtKB	Q3V1H1	Ckap2	involved_in	GO:0000281	mitotic cytokinesis	ECO:0000266	ISO	GO_REF:0000008	UniProtKB:Q8WWK9	10090	MGI		P
UniProtKB	Q3V1H1	Ckap2	involved_in	GO:0000281	mitotic cytokinesis	ECO:0000265	IEA	GO_REF:0000107	UniProtKB:Q8WWK9|ensembl:ENSP00000258607	10090	Ensembl		P
UniProtKB	P32744	cls-2	involved_in	GO:0000281	mitotic cytokinesis	ECO:0000315	IMP	PMID:17189697		6239	WB		P
UniProtKB	Q960D2	Cnb	involved_in	GO:1902410	mitotic cytokinetic process	ECO:0000318	IBA	PMID:21873635	PANTHER:PTN002438084|UniProtKB:Q8N137	7227	GO_Central		P
UniProtKB	Q9I7U5	Cnb	involved_in	GO:1902410	mitotic cytokinetic process	ECO:0000318	IBA	PMID:21873635	PANTHER:PTN002438084|UniProtKB:Q8N137	7227	GO_Central		P
UniProtKB	Q8N137	CNTROB	involved_in	GO:1902410	mitotic cytokinetic process	ECO:0000318	IBA	PMID:21873635	PANTHER:PTN002438084|UniProtKB:Q8N137	9606	GO_Central		P
UniProtKB	Q8N137	CNTROB	involved_in	GO:1902410	mitotic cytokinetic process	ECO:0000315	IMP	PMID:16275750		9606	BHF-UCL		P
UniProtKB	Q8CB62	Cntrob	involved_in	GO:1902410	mitotic cytokinetic process	ECO:0000318	IBA	PMID:21873635	PANTHER:PTN002438084|UniProtKB:Q8N137	10090	GO_Central		P
UniProtKB	Q8CB62	Cntrob	involved_in	GO:1902410	mitotic cytokinetic process	ECO:0000266	ISO	GO_REF:0000096	UniProtKB:Q8N137	10090	MGI		P
UniProtKB	Q8CB62	Cntrob	involved_in	GO:1902410	mitotic cytokinetic process	ECO:0000250	ISS	GO_REF:0000024	UniProtKB:Q8N137	10090	HGNC		P
UniProtKB	Q8CB62	Cntrob	involved_in	GO:1902410	mitotic cytokinetic process	ECO:0000265	IEA	GO_REF:0000107	UniProtKB:Q8N137|ensembl:ENSP00000456335	10090	Ensembl		P
UniProtKB	Q961G1	Cog3	involved_in	GO:0007112	male meiosis cytokinesis	ECO:0000315	IMP	PMID:22946051		7227	FlyBase		P
UniProtKB	Q9VAD6	Cog7	involved_in	GO:0007112	male meiosis cytokinesis	ECO:0000315	IMP	PMID:22946051		7227	FlyBase		P
UniProtKB	Q9VAD6	Cog7	involved_in	GO:0000916	actomyosin contractile ring contraction	ECO:0000315	IMP	PMID:22946051		7227	FlyBase		P
ComplexPortal	CPX-3461	cpc_caeel	involved_in	GO:0000281	mitotic cytokinesis	ECO:0005547	NAS	PMID:12707312		6239	ComplexPortal		P
ComplexPortal	CPX-116	cpc_human	involved_in	GO:0000281	mitotic cytokinesis	ECO:0005547	NAS	PMID:17956729		9606	ComplexPortal		P
ComplexPortal	CPX-119	cpc_mouse	involved_in	GO:0000281	mitotic cytokinesis	ECO:0005547	NAS	PMID:17956729		10090	ComplexPortal		P
UniProtKB	Q17802	cpg-1	involved_in	GO:0000281	mitotic cytokinesis	ECO:0000315	IMP	PMID:11562350		6239	UniProt		P
UniProtKB	P41996	cpg-2	involved_in	GO:0000281	mitotic cytokinesis	ECO:0000315	IMP	PMID:11562350		6239	UniProt		P
UniProtKB	O45952	csc-1	involved_in	GO:1990386	mitotic cleavage furrow ingression	ECO:0000315	IMP	PMID:12707312	WB:WBVar00249065	6239	WB		P
UniProtKB	O45952	csc-1	involved_in	GO:0000281	mitotic cytokinesis	ECO:0000315	IMP	PMID:12707312	WB:WBRNAi00064166	6239	WB		P
UniProtKB	O45952	csc-1	involved_in	GO:0040038	polar body extrusion after meiotic divisions	ECO:0000315	IMP	PMID:12707312	WB:WBVar00249065	6239	WB		P
UniProtKB	O45952	csc-1	involved_in	GO:0000281	mitotic cytokinesis	ECO:0005547	NAS	PMID:12707312		6239	ComplexPortal		P
UniProtKB	Q9N425	csn-3	involved_in	GO:0000281	mitotic cytokinesis	ECO:0000315	IMP	PMID:12781129		6239	WB		P
UniProtKB	Q14999	CUL7	involved_in	GO:0000281	mitotic cytokinesis	ECO:0000315	IMP	PMID:24793695		9606	UniProt		P
UniProtKB	A9C491	Cul7	involved_in	GO:0000281	mitotic cytokinesis	ECO:0000265	IEA	GO_REF:0000107	UniProtKB:Q14999|ensembl:ENSP00000265348	10090	Ensembl		P
UniProtKB	Q8VE73	Cul7	involved_in	GO:0000281	mitotic cytokinesis	ECO:0000250	ISS	GO_REF:0000024	UniProtKB:Q14999	10090	UniProt		P
UniProtKB	Q8VE73	Cul7	involved_in	GO:0000281	mitotic cytokinesis	ECO:0000266	ISO	GO_REF:0000096	UniProtKB:Q14999	10090	MGI		P
UniProtKB	Q8VE73	Cul7	involved_in	GO:0000281	mitotic cytokinesis	ECO:0000265	IEA	GO_REF:0000107	UniProtKB:Q14999|ensembl:ENSP00000265348	10090	Ensembl		P
UniProtKB	A8JR05	cv-c	involved_in	GO:0000912	assembly of actomyosin apparatus involved in cytokinesis	ECO:0000315	IMP	PMID:18283112		7227	FlyBase		P
UniProtKB	Q8SY28	cv-c	involved_in	GO:0000912	assembly of actomyosin apparatus involved in cytokinesis	ECO:0000315	IMP	PMID:18283112		7227	FlyBase		P
UniProtKB	Q9VFK2	cv-c	involved_in	GO:0000912	assembly of actomyosin apparatus involved in cytokinesis	ECO:0000315	IMP	PMID:18283112		7227	FlyBase		P
UniProtKB	P20439	CycB	involved_in	GO:0061952	midbody abscission	ECO:0000315	IMP	PMID:23948252		7227	FlyBase		P
UniProtKB	P20439	CycB	involved_in	GO:0000281	mitotic cytokinesis	ECO:0000315	IMP	PMID:12620185		7227	FlyBase		P
UniProtKB	Q9I7I0	CycB3	involved_in	GO:0000281	mitotic cytokinesis	ECO:0000315	IMP	PMID:12620185		7227	FlyBase		P
UniProtKB	Q9I7I0	CycB3	involved_in	GO:0000281	mitotic cytokinesis	ECO:0000314	IDA	PMID:11369230		7227	UniProt		P
UniProtKB	Q9I7I0	CycB3	involved_in	GO:0000281	mitotic cytokinesis	ECO:0000314	IDA	PMID:12620185		7227	UniProt		P
UniProtKB	Q8WT44	cyk-3	involved_in	GO:1903673	mitotic cleavage furrow formation	ECO:0000315	IMP	PMID:11683918		6239	UniProt	happens_during(WBls:0000003)	P
UniProtKB	Q8WT44	cyk-3	involved_in	GO:1903673	mitotic cleavage furrow formation	ECO:0000315	IMP	PMID:12006614		6239	UniProt	happens_during(WBls:0000003)	P
UniProtKB	Q9XUS9	cyk-4	involved_in	GO:0000281	mitotic cytokinesis	ECO:0000318	IBA	PMID:21873635	FB:FBgn0086356|PANTHER:PTN001141909|UniProtKB:Q9H0H5|WB:WBGene00000875|ZFIN:ZDB-GENE-030131-1917	6239	GO_Central		P
UniProtKB	Q9XUS9	cyk-4	involved_in	GO:1990386	mitotic cleavage furrow ingression	ECO:0000315	IMP	PMID:26252513		6239	WB		P
UniProtKB	Q9XUS9	cyk-4	involved_in	GO:0000281	mitotic cytokinesis	ECO:0000315	IMP	PMID:10871280	WB:WBVar00249202	6239	WB		P
UniProtKB	Q9XUS9	cyk-4	involved_in	GO:0000281	mitotic cytokinesis	ECO:0000315	IMP	PMID:17848508		6239	WB		P
UniProtKB	Q9XUS9	cyk-4	involved_in	GO:0040038	polar body extrusion after meiotic divisions	ECO:0000315	IMP	PMID:10871280	WB:WBVar00249202	6239	WB		P
UniProtKB	Q9XUS9	cyk-4	involved_in	GO:0040038	polar body extrusion after meiotic divisions	ECO:0000315	IMP	PMID:17848508		6239	WB		P
UniProtKB	G5EGT6	cyp-31a2	involved_in	GO:0040038	polar body extrusion after meiotic divisions	ECO:0000316	IGI	PMID:19368796	WB:WBGene00021200	6239	WB		P
UniProtKB	Q9N574	cyp-31a3	involved_in	GO:0040038	polar body extrusion after meiotic divisions	ECO:0000316	IGI	PMID:19368796	WB:WBGene00010354	6239	WB		P
UniProtKB	O35613	Daxx	involved_in	GO:0000281	mitotic cytokinesis	ECO:0000315	IMP	PMID:15252119	MGI:MGI:3051780	10090	MGI		P
UniProtKB	Q6GQL6	dctn3	involved_in	GO:0061640	cytoskeleton-dependent cytokinesis	ECO:0000318	IBA	PMID:21873635	PANTHER:PTN002822134|UniProtKB:O75935	7955	GO_Central		P
UniProtKB	Q6GQL6	dctn3	involved_in	GO:0061640	cytoskeleton-dependent cytokinesis	ECO:0000256	IEA	GO_REF:0000002	InterPro:IPR009991	7955	InterPro		P
UniProtKB	A0A0A0MRV8	DCTN3	involved_in	GO:0061640	cytoskeleton-dependent cytokinesis	ECO:0000256	IEA	GO_REF:0000002	InterPro:IPR009991	9606	InterPro		P
UniProtKB	O75935	DCTN3	involved_in	GO:0061640	cytoskeleton-dependent cytokinesis	ECO:0000318	IBA	PMID:21873635	PANTHER:PTN002822134|UniProtKB:O75935	9606	GO_Central		P
UniProtKB	O75935	DCTN3	involved_in	GO:0061640	cytoskeleton-dependent cytokinesis	ECO:0000256	IEA	GO_REF:0000002	InterPro:IPR009991	9606	InterPro		P
UniProtKB	O75935	DCTN3	involved_in	GO:0061640	cytoskeleton-dependent cytokinesis	ECO:0000314	IDA	PMID:9722614		9606	UniProt		P
UniProtKB	Q8NB28	DCTN3	involved_in	GO:0061640	cytoskeleton-dependent cytokinesis	ECO:0000256	IEA	GO_REF:0000002	InterPro:IPR009991	9606	InterPro		P
UniProtKB	X6RA56	DCTN3	involved_in	GO:0061640	cytoskeleton-dependent cytokinesis	ECO:0000256	IEA	GO_REF:0000002	InterPro:IPR009991	9606	InterPro		P
UniProtKB	X6RCK5	DCTN3	involved_in	GO:0061640	cytoskeleton-dependent cytokinesis	ECO:0000256	IEA	GO_REF:0000002	InterPro:IPR009991	9606	InterPro		P
UniProtKB	X6RLR1	DCTN3	involved_in	GO:0061640	cytoskeleton-dependent cytokinesis	ECO:0000256	IEA	GO_REF:0000002	InterPro:IPR009991	9606	InterPro		P
UniProtKB	E9Q919	Dctn3	involved_in	GO:0061640	cytoskeleton-dependent cytokinesis	ECO:0000256	IEA	GO_REF:0000002	InterPro:IPR009991	10090	InterPro		P
UniProtKB	Q9Z0Y1	Dctn3	involved_in	GO:0061640	cytoskeleton-dependent cytokinesis	ECO:0000318	IBA	PMID:21873635	PANTHER:PTN002822134|UniProtKB:O75935	10090	GO_Central		P
UniProtKB	Q9Z0Y1	Dctn3	involved_in	GO:0061640	cytoskeleton-dependent cytokinesis	ECO:0000256	IEA	GO_REF:0000002	InterPro:IPR009991	10090	InterPro		P
UniProtKB	Q9Z0Y1	Dctn3	involved_in	GO:0061640	cytoskeleton-dependent cytokinesis	ECO:0000266	ISO	GO_REF:0000096	UniProtKB:O75935	10090	MGI		P
UniProtKB	Q9Z0Y1	Dctn3	involved_in	GO:0061640	cytoskeleton-dependent cytokinesis	ECO:0000265	IEA	GO_REF:0000107	UniProtKB:O75935|ensembl:ENSP00000259632	10090	Ensembl		P
UniProtKB	Q9Z0Y1	Dctn3	involved_in	GO:0061640	cytoskeleton-dependent cytokinesis	ECO:0000250	ISS	GO_REF:0000024	UniProtKB:O75935	10090	UniProt		P
UniProtKB	Q9W1V8	DCTN3-p24	involved_in	GO:0061640	cytoskeleton-dependent cytokinesis	ECO:0000318	IBA	PMID:21873635	PANTHER:PTN002822134|UniProtKB:O75935	7227	GO_Central		P
UniProtKB	Q9W1V8	DCTN3-p24	involved_in	GO:0061640	cytoskeleton-dependent cytokinesis	ECO:0000256	IEA	GO_REF:0000002	InterPro:IPR009991	7227	InterPro		P
UniProtKB	Q9VEM2	Det	involved_in	GO:0033206	meiotic cytokinesis	ECO:0000315	IMP	PMID:21865602		7227	FlyBase		P
UniProtKB	Q9VEM2	Det	involved_in	GO:0007110	meiosis I cytokinesis	ECO:0000315	IMP	PMID:15004238		7227	FlyBase		P
UniProtKB	Q9VEM2	Det	involved_in	GO:0007111	meiosis II cytokinesis	ECO:0000315	IMP	PMID:15004238		7227	FlyBase		P
UniProtKB	Q9VEM2	Det	involved_in	GO:0000281	mitotic cytokinesis	ECO:0000315	IMP	PMID:21865602		7227	FlyBase		P
UniProtKB	Q9VEM2	Det	involved_in	GO:0000915	actomyosin contractile ring assembly	ECO:0000315	IMP	PMID:15004238		7227	FlyBase		P
UniProtKB	P48608	dia	involved_in	GO:0007110	meiosis I cytokinesis	ECO:0000315	IMP	PMID:15004238		7227	FlyBase		P
UniProtKB	P48608	dia	involved_in	GO:0007111	meiosis II cytokinesis	ECO:0000315	IMP	PMID:15004238		7227	FlyBase		P
UniProtKB	P48608	dia	involved_in	GO:0000281	mitotic cytokinesis	ECO:0000315	IMP	PMID:12975351		7227	FlyBase		P
UniProtKB	P48608	dia	involved_in	GO:0000281	mitotic cytokinesis	ECO:0000315	IMP	PMID:16174742		7227	FlyBase		P
UniProtKB	P48608	dia	involved_in	GO:0000915	actomyosin contractile ring assembly	ECO:0000315	IMP	PMID:15004238		7227	FlyBase		P
UniProtKB	E9PSI1	E9PSI1	involved_in	GO:0061952	midbody abscission	ECO:0007669	IEA	GO_REF:0000117	ARBA:ARBA00029210	9606	UniProt		P
UniProtKB	Q22590	ect-2	involved_in	GO:0000281	mitotic cytokinesis	ECO:0000318	IBA	PMID:21873635	FB:FBgn0003041|PANTHER:PTN004495684|UniProtKB:Q9H8V3|WB:WBGene00002297	6239	GO_Central		P
UniProtKB	Q22590	ect-2	involved_in	GO:0000281	mitotic cytokinesis	ECO:0000315	IMP	PMID:17848508		6239	WB		P
UniProtKB	Q9U364	ect-2	involved_in	GO:0000281	mitotic cytokinesis	ECO:0000318	IBA	PMID:21873635	FB:FBgn0003041|PANTHER:PTN004495684|UniProtKB:Q9H8V3|WB:WBGene00002297	6239	GO_Central		P
UniProtKB	Q9U364	ect-2	involved_in	GO:0000281	mitotic cytokinesis	ECO:0000316	IGI	PMID:22918944	UniProtKB:Q09314	6239	WB		P
UniProtKB	Q9U364	ect-2	involved_in	GO:0000281	mitotic cytokinesis	ECO:0000315	IMP	PMID:17848508		6239	WB		P
UniProtKB	A0A2R8Q1Z1	ect2	involved_in	GO:0000281	mitotic cytokinesis	ECO:0000318	IBA	PMID:21873635	FB:FBgn0003041|PANTHER:PTN004495684|UniProtKB:Q9H8V3|WB:WBGene00002297	7955	GO_Central		P
UniProtKB	A0A2R8Q1Z1	ect2	involved_in	GO:0032506	cytokinetic process	ECO:0000315	IMP	PMID:29486195	ZFIN:ZDB-GENO-181227-12	7955	ZFIN		P
UniProtKB	A0A8M2B2N3	ect2	involved_in	GO:0000281	mitotic cytokinesis	ECO:0000318	IBA	PMID:21873635	FB:FBgn0003041|PANTHER:PTN004495684|UniProtKB:Q9H8V3|WB:WBGene00002297	7955	GO_Central		P
UniProtKB	F1QVS6	ect2	involved_in	GO:0000281	mitotic cytokinesis	ECO:0000318	IBA	PMID:21873635	FB:FBgn0003041|PANTHER:PTN004495684|UniProtKB:Q9H8V3|WB:WBGene00002297	7955	GO_Central		P
UniProtKB	F1QVS6	ect2	involved_in	GO:0032506	cytokinetic process	ECO:0000315	IMP	PMID:29486195	ZFIN:ZDB-GENO-181227-12	7955	ZFIN		P
UniProtKB	Q6DRB9	ect2	involved_in	GO:0000281	mitotic cytokinesis	ECO:0000318	IBA	PMID:21873635	FB:FBgn0003041|PANTHER:PTN004495684|UniProtKB:Q9H8V3|WB:WBGene00002297	7955	GO_Central		P
UniProtKB	Q6DRB9	ect2	involved_in	GO:0032506	cytokinetic process	ECO:0000315	IMP	PMID:29486195	ZFIN:ZDB-GENO-181227-12	7955	ZFIN		P
UniProtKB	Q9H8V3	ECT2	involved_in	GO:0000281	mitotic cytokinesis	ECO:0000318	IBA	PMID:21873635	FB:FBgn0003041|PANTHER:PTN004495684|UniProtKB:Q9H8V3|WB:WBGene00002297	9606	GO_Central		P
UniProtKB	Q9H8V3	ECT2	involved_in	GO:0000281	mitotic cytokinesis	ECO:0000315	IMP	PMID:16236794		9606	UniProt		P
UniProtKB	Q07139	Ect2	involved_in	GO:0000281	mitotic cytokinesis	ECO:0000318	IBA	PMID:21873635	FB:FBgn0003041|PANTHER:PTN004495684|UniProtKB:Q9H8V3|WB:WBGene00002297	10090	GO_Central		P
UniProtKB	Q07139	Ect2	involved_in	GO:0000281	mitotic cytokinesis	ECO:0000250	ISS	GO_REF:0000024	UniProtKB:Q9H8V3	10090	UniProt		P
UniProtKB	Q07139	Ect2	involved_in	GO:0000281	mitotic cytokinesis	ECO:0000266	ISO	GO_REF:0000096	UniProtKB:Q9H8V3	10090	MGI		P
UniProtKB	Q07139	Ect2	involved_in	GO:0000281	mitotic cytokinesis	ECO:0000265	IEA	GO_REF:0000107	UniProtKB:Q9H8V3|ensembl:ENSP00000376457	10090	Ensembl		P
UniProtKB	Q9XWW8	efhc-1	involved_in	GO:0000281	mitotic cytokinesis	ECO:0000318	IBA	PMID:21873635	PANTHER:PTN000250050|UniProtKB:Q5JVL4	6239	GO_Central		P
UniProtKB	Q5JVL4	EFHC1	involved_in	GO:0000281	mitotic cytokinesis	ECO:0000318	IBA	PMID:21873635	PANTHER:PTN000250050|UniProtKB:Q5JVL4	9606	GO_Central		P
UniProtKB	Q5JVL4	EFHC1	involved_in	GO:0000281	mitotic cytokinesis	ECO:0000315	IMP	PMID:28370826		9606	UniProt		P
UniProtKB	B2CKC6	Efhc1	involved_in	GO:0000281	mitotic cytokinesis	ECO:0000265	IEA	GO_REF:0000107	UniProtKB:Q5JVL4|ensembl:ENSP00000360107	10090	Ensembl		P
UniProtKB	Q9D9T8	Efhc1	involved_in	GO:0000281	mitotic cytokinesis	ECO:0000318	IBA	PMID:21873635	PANTHER:PTN000250050|UniProtKB:Q5JVL4	10090	GO_Central		P
UniProtKB	Q9D9T8	Efhc1	involved_in	GO:0000281	mitotic cytokinesis	ECO:0000250	ISS	GO_REF:0000024	UniProtKB:Q5JVL4	10090	UniProt		P
UniProtKB	Q9D9T8	Efhc1	involved_in	GO:0000281	mitotic cytokinesis	ECO:0000266	ISO	GO_REF:0000096	UniProtKB:Q5JVL4	10090	MGI		P
UniProtKB	Q20402	egg-3	involved_in	GO:0040038	polar body extrusion after meiotic divisions	ECO:0000315	IMP	PMID:17869112		6239	UniProt		P
UniProtKB	O01767	egg-4	involved_in	GO:0040038	polar body extrusion after meiotic divisions	ECO:0000316	IGI	PMID:19879147	UniProtKB:O61789	6239	UniProt		P
UniProtKB	O61789	egg-5	involved_in	GO:0040038	polar body extrusion after meiotic divisions	ECO:0000316	IGI	PMID:19879147	UniProtKB:O01767	6239	UniProt		P
UniProtKB	O01971	emr-1	involved_in	GO:0000281	mitotic cytokinesis	ECO:0000316	IGI	PMID:12684533	WB:WBGene00002275	6239	WB		P
ComplexPortal	CPX-332	escrt-iii_1_mouse	involved_in	GO:0061952	midbody abscission	ECO:0005544	ISO	GO_REF:0000114	ComplexPortal:CPX-329	10090	ComplexPortal		P
ComplexPortal	CPX-333	escrt-iii_2_mouse	involved_in	GO:0061952	midbody abscission	ECO:0005544	ISO	GO_REF:0000114	ComplexPortal:CPX-329	10090	ComplexPortal		P
ComplexPortal	CPX-329	escrt-iii_human	involved_in	GO:0000916	actomyosin contractile ring contraction	ECO:0000304	TAS	PMID:28242692		9606	ARUK-UCL		P
ComplexPortal	CPX-329	escrt-iii_human	involved_in	GO:0061640	cytoskeleton-dependent cytokinesis	ECO:0000304	TAS	PMID:28242692		9606	ARUK-UCL		P
ComplexPortal	CPX-329	escrt-iii_human	involved_in	GO:0061952	midbody abscission	ECO:0000315	IMP	PMID:20616062		9606	ComplexPortal		P
UniProtKB	Q14674	ESPL1	involved_in	GO:0000281	mitotic cytokinesis	ECO:0000303	NAS	PMID:11509732		9606	UniProt		P
UniProtKB	Q19705	evl-20	involved_in	GO:0000281	mitotic cytokinesis	ECO:0000315	IMP	PMID:15576487		6239	WB		P
UniProtKB	Q7KRZ3	Exo84	involved_in	GO:0007110	meiosis I cytokinesis	ECO:0000315	IMP	PMID:15004238		7227	FlyBase		P
UniProtKB	Q7KRZ3	Exo84	involved_in	GO:0007111	meiosis II cytokinesis	ECO:0000315	IMP	PMID:15004238		7227	FlyBase		P
UniProtKB	Q7KRZ3	Exo84	involved_in	GO:0000916	actomyosin contractile ring contraction	ECO:0000315	IMP	PMID:15004238		7227	FlyBase		P
UniProtKB	Q8SWU0	Exo84	involved_in	GO:0007110	meiosis I cytokinesis	ECO:0000315	IMP	PMID:15004238		7227	FlyBase		P
UniProtKB	Q8SWU0	Exo84	involved_in	GO:0007111	meiosis II cytokinesis	ECO:0000315	IMP	PMID:15004238		7227	FlyBase		P
UniProtKB	Q8SWU0	Exo84	involved_in	GO:0000916	actomyosin contractile ring contraction	ECO:0000315	IMP	PMID:15004238		7227	FlyBase		P
UniProtKB	Q9VBI4	Exo84	involved_in	GO:0007110	meiosis I cytokinesis	ECO:0000315	IMP	PMID:15004238		7227	FlyBase		P
UniProtKB	Q9VBI4	Exo84	involved_in	GO:0007111	meiosis II cytokinesis	ECO:0000315	IMP	PMID:15004238		7227	FlyBase		P
UniProtKB	Q9VBI4	Exo84	involved_in	GO:0000916	actomyosin contractile ring contraction	ECO:0000315	IMP	PMID:15004238		7227	FlyBase		P
UniProtKB	Q9NV70	EXOC1	involved_in	GO:0000281	mitotic cytokinesis	ECO:0005547	NAS	PMID:22420621		9606	ComplexPortal		P
UniProtKB	Q8R3S6	Exoc1	involved_in	GO:0000281	mitotic cytokinesis	ECO:0005547	NAS	PMID:22420621		10090	ComplexPortal		P
UniProtKB	Q96KP1	EXOC2	involved_in	GO:0000281	mitotic cytokinesis	ECO:0005547	NAS	PMID:22420621		9606	ComplexPortal		P
UniProtKB	Q9D4H1	Exoc2	involved_in	GO:0000281	mitotic cytokinesis	ECO:0005547	NAS	PMID:22420621		10090	ComplexPortal		P
UniProtKB	O60645	EXOC3	involved_in	GO:0000281	mitotic cytokinesis	ECO:0005547	NAS	PMID:22420621		9606	ComplexPortal		P
UniProtKB	Q6KAR6	Exoc3	involved_in	GO:0000281	mitotic cytokinesis	ECO:0005547	NAS	PMID:22420621		10090	ComplexPortal		P
UniProtKB	Q96A65	EXOC4	involved_in	GO:0000281	mitotic cytokinesis	ECO:0005547	NAS	PMID:22420621		9606	ComplexPortal		P
UniProtKB	O35382	Exoc4	involved_in	GO:0000281	mitotic cytokinesis	ECO:0005547	NAS	PMID:22420621		10090	ComplexPortal		P
UniProtKB	O00471	EXOC5	involved_in	GO:0000281	mitotic cytokinesis	ECO:0005547	NAS	PMID:22420621		9606	ComplexPortal		P
UniProtKB	Q3TPX4	Exoc5	involved_in	GO:0000281	mitotic cytokinesis	ECO:0005547	NAS	PMID:22420621		10090	ComplexPortal		P
UniProtKB	Q8TAG9	EXOC6	involved_in	GO:0000281	mitotic cytokinesis	ECO:0005547	NAS	PMID:22420621		9606	ComplexPortal		P
UniProtKB	Q8R313	Exoc6	involved_in	GO:0000281	mitotic cytokinesis	ECO:0005547	NAS	PMID:22420621		10090	ComplexPortal		P
UniProtKB	Q9Y2D4	EXOC6B	involved_in	GO:0000281	mitotic cytokinesis	ECO:0005547	NAS	PMID:22420621		9606	ComplexPortal		P
UniProtKB	A6H5Z3	Exoc6b	involved_in	GO:0000281	mitotic cytokinesis	ECO:0005547	NAS	PMID:22420621		10090	ComplexPortal		P
UniProtKB	Q9UPT5	EXOC7	involved_in	GO:0000281	mitotic cytokinesis	ECO:0005547	NAS	PMID:22420621		9606	ComplexPortal		P
UniProtKB	O35250	Exoc7	involved_in	GO:0000281	mitotic cytokinesis	ECO:0005547	NAS	PMID:22420621		10090	ComplexPortal		P
UniProtKB	Q8IYI6	EXOC8	involved_in	GO:0000281	mitotic cytokinesis	ECO:0005547	NAS	PMID:22420621		9606	ComplexPortal		P
UniProtKB	Q6PGF7	Exoc8	involved_in	GO:0000281	mitotic cytokinesis	ECO:0005547	NAS	PMID:22420621		10090	ComplexPortal		P
ComplexPortal	CPX-2465	exocyst_drome	involved_in	GO:0000281	mitotic cytokinesis	ECO:0005547	NAS	PMID:25453831		7227	ComplexPortal		P
ComplexPortal	CPX-4943	exocyst_human	involved_in	GO:0000281	mitotic cytokinesis	ECO:0005547	NAS	PMID:22420621		9606	ComplexPortal		P
ComplexPortal	CPX-4944	exocyst_human-1	involved_in	GO:0000281	mitotic cytokinesis	ECO:0005547	NAS	PMID:22420621		9606	ComplexPortal		P
ComplexPortal	CPX-4982	exocyst_mouse	involved_in	GO:0000281	mitotic cytokinesis	ECO:0005547	NAS	PMID:22420621		10090	ComplexPortal		P
ComplexPortal	CPX-4983	exocyst_mouse-1	involved_in	GO:0000281	mitotic cytokinesis	ECO:0005547	NAS	PMID:22420621		10090	ComplexPortal		P
UniProtKB	Q0V967	fbxo5	involved_in	GO:0000281	mitotic cytokinesis	ECO:0000315	IMP	PMID:20146251	ZFIN:ZDB-GENO-130618-3	7955	ZFIN		P
UniProtKB	P48462	flw	involved_in	GO:0031991	regulation of actomyosin contractile ring contraction	ECO:0000315	IMP	PMID:23936219		7227	FlyBase		P
UniProtKB	Q9NZ56	FMN2	involved_in	GO:0040038	polar body extrusion after meiotic divisions	ECO:0000265	IEA	GO_REF:0000107	UniProtKB:Q9JL04|ensembl:ENSMUSP00000030039	9606	Ensembl		P
UniProtKB	Q9NZ56	FMN2	involved_in	GO:0040038	polar body extrusion after meiotic divisions	ECO:0000250	ISS	GO_REF:0000024	UniProtKB:Q9JL04	9606	BHF-UCL		P
UniProtKB	Q9JL04	Fmn2	involved_in	GO:0040038	polar body extrusion after meiotic divisions	ECO:0000315	IMP	PMID:12447394		10090	BHF-UCL		P
UniProtKB	Q9BKJ2	fwd	involved_in	GO:0007110	meiosis I cytokinesis	ECO:0000315	IMP	PMID:15004238		7227	FlyBase		P
UniProtKB	Q9BKJ2	fwd	involved_in	GO:0007111	meiosis II cytokinesis	ECO:0000315	IMP	PMID:15004238		7227	FlyBase		P
UniProtKB	Q9BKJ2	fwd	involved_in	GO:0007112	male meiosis cytokinesis	ECO:0000315	IMP	PMID:17914057		7227	FlyBase		P
UniProtKB	Q9BKJ2	fwd	involved_in	GO:0007112	male meiosis cytokinesis	ECO:0000315	IMP	PMID:19995935		7227	FlyBase		P
UniProtKB	Q9BKJ2	fwd	involved_in	GO:0007112	male meiosis cytokinesis	ECO:0000315	IMP	PMID:10934029		7227	FlyBase		P
UniProtKB	Q9BKJ2	fwd	involved_in	GO:0000916	actomyosin contractile ring contraction	ECO:0000315	IMP	PMID:15004238		7227	FlyBase		P
UniProtKB	Q9W0R8	fwd	involved_in	GO:0007110	meiosis I cytokinesis	ECO:0000315	IMP	PMID:15004238		7227	FlyBase		P
UniProtKB	Q9W0R8	fwd	involved_in	GO:0007111	meiosis II cytokinesis	ECO:0000315	IMP	PMID:15004238		7227	FlyBase		P
UniProtKB	Q9W0R8	fwd	involved_in	GO:0007112	male meiosis cytokinesis	ECO:0000315	IMP	PMID:17914057		7227	FlyBase		P
UniProtKB	Q9W0R8	fwd	involved_in	GO:0007112	male meiosis cytokinesis	ECO:0000315	IMP	PMID:19995935		7227	FlyBase		P
UniProtKB	Q9W0R8	fwd	involved_in	GO:0007112	male meiosis cytokinesis	ECO:0000315	IMP	PMID:10934029		7227	FlyBase		P
UniProtKB	Q9W0R8	fwd	involved_in	GO:0000916	actomyosin contractile ring contraction	ECO:0000315	IMP	PMID:15004238		7227	FlyBase		P
UniProtKB	Q9VJD3	fws	involved_in	GO:0007110	meiosis I cytokinesis	ECO:0000315	IMP	PMID:15004238		7227	FlyBase		P
UniProtKB	Q9VJD3	fws	involved_in	GO:0007111	meiosis II cytokinesis	ECO:0000315	IMP	PMID:15004238		7227	FlyBase		P
UniProtKB	Q9VJD3	fws	involved_in	GO:0000916	actomyosin contractile ring contraction	ECO:0000315	IMP	PMID:15004238		7227	FlyBase		P
UniProtKB	Q9VJD3	fws	involved_in	GO:0007112	male meiosis cytokinesis	ECO:0000315	IMP	PMID:12529436		7227	UniProt		P
UniProtKB	Q09373	fzy-1	involved_in	GO:0040038	polar body extrusion after meiotic divisions	ECO:0000315	IMP	PMID:12498686		6239	UniProt		P
UniProtKB	Q8I0G5	gammaCOP	involved_in	GO:0007112	male meiosis cytokinesis	ECO:0000315	IMP	PMID:22553212		7227	FlyBase		P
UniProtKB	Q8IQC4	ghi	involved_in	GO:0007110	meiosis I cytokinesis	ECO:0000315	IMP	PMID:15004238		7227	FlyBase		P
UniProtKB	Q8IQC4	ghi	involved_in	GO:0007111	meiosis II cytokinesis	ECO:0000315	IMP	PMID:15004238		7227	FlyBase		P
UniProtKB	Q8IQC4	ghi	involved_in	GO:0000916	actomyosin contractile ring contraction	ECO:0000315	IMP	PMID:15004238		7227	FlyBase		P
UniProtKB	Q95ZK7	gld-3	involved_in	GO:0000281	mitotic cytokinesis	ECO:0000315	IMP	PMID:12431376	WB:WBVar00241177	6239	WB		P
UniProtKB	X2JDY8	Graf	involved_in	GO:0031991	regulation of actomyosin contractile ring contraction	ECO:0000315	IMP	PMID:33835025		7227	UniProt	happens_during(GO:0007349)	P
UniProtKB	X2JDY8	Graf	involved_in	GO:0036089	cleavage furrow formation	ECO:0000315	IMP	PMID:33835025		7227	UniProt	happens_during(GO:0007349)	P
UniProtKB	Q95SR3	Grip128	involved_in	GO:0007112	male meiosis cytokinesis	ECO:0000315	IMP	PMID:16971473		7227	FlyBase		P
UniProtKB	Q9GP63	Grip128	involved_in	GO:0007112	male meiosis cytokinesis	ECO:0000315	IMP	PMID:16971473		7227	FlyBase		P
UniProtKB	Q9VXU8	Grip128	involved_in	GO:0007112	male meiosis cytokinesis	ECO:0000315	IMP	PMID:16971473		7227	FlyBase		P
UniProtKB	Q9VKU7	Grip75	involved_in	GO:0007112	male meiosis cytokinesis	ECO:0000315	IMP	PMID:16971473		7227	FlyBase		P
UniProtKB	P51592	hyd	involved_in	GO:0007112	male meiosis cytokinesis	ECO:0000315	IMP	PMID:20604743		7227	FlyBase		P
UniProtKB	G5EE37	icp-1	involved_in	GO:0000281	mitotic cytokinesis	ECO:0000315	IMP	PMID:12707312	WB:WBRNAi00064165	6239	WB		P
UniProtKB	G5EE37	icp-1	involved_in	GO:0000281	mitotic cytokinesis	ECO:0005547	NAS	PMID:12707312		6239	ComplexPortal		P
UniProtKB	Q18235	ify-1	involved_in	GO:0040038	polar body extrusion after meiotic divisions	ECO:0000315	IMP	PMID:12498686		6239	UniProt		P
UniProtKB	Q18235	ify-1	involved_in	GO:0000281	mitotic cytokinesis	ECO:0000315	IMP	PMID:12498686		6239	UniProt		P
UniProtKB	A0A0B4LFQ2	Incenp	involved_in	GO:0000281	mitotic cytokinesis	ECO:0000318	IBA	PMID:21873635	FB:FBgn0260991|PANTHER:PTN000994130|UniProtKB:Q9NQS7	7227	GO_Central		P
UniProtKB	A0A0B4LFQ2	Incenp	involved_in	GO:0000281	mitotic cytokinesis	ECO:0000315	IMP	PMID:16507586		7227	FlyBase		P
UniProtKB	Q7JRJ9	Incenp	involved_in	GO:0000281	mitotic cytokinesis	ECO:0000318	IBA	PMID:21873635	FB:FBgn0260991|PANTHER:PTN000994130|UniProtKB:Q9NQS7	7227	GO_Central		P
UniProtKB	Q7JRJ9	Incenp	involved_in	GO:0000281	mitotic cytokinesis	ECO:0000315	IMP	PMID:16507586		7227	FlyBase		P
UniProtKB	Q8IGP7	Incenp	involved_in	GO:0000281	mitotic cytokinesis	ECO:0000318	IBA	PMID:21873635	FB:FBgn0260991|PANTHER:PTN000994130|UniProtKB:Q9NQS7	7227	GO_Central		P
UniProtKB	Q8IGP7	Incenp	involved_in	GO:0000281	mitotic cytokinesis	ECO:0000315	IMP	PMID:16507586		7227	FlyBase		P
UniProtKB	Q95R61	Incenp	involved_in	GO:0000281	mitotic cytokinesis	ECO:0000318	IBA	PMID:21873635	FB:FBgn0260991|PANTHER:PTN000994130|UniProtKB:Q9NQS7	7227	GO_Central		P
UniProtKB	Q95R61	Incenp	involved_in	GO:0000281	mitotic cytokinesis	ECO:0000315	IMP	PMID:16507586		7227	FlyBase		P
UniProtKB	Q9NQS7	INCENP	involved_in	GO:0000281	mitotic cytokinesis	ECO:0000318	IBA	PMID:21873635	FB:FBgn0260991|PANTHER:PTN000994130|UniProtKB:Q9NQS7	9606	GO_Central		P
UniProtKB	Q9NQS7	INCENP	involved_in	GO:0000281	mitotic cytokinesis	ECO:0005547	NAS	PMID:17956729		9606	ComplexPortal		P
UniProtKB	Q9NQS7	INCENP	involved_in	GO:0000281	mitotic cytokinesis	ECO:0000315	IMP	PMID:16239925		9606	UniProt		P
UniProtKB	Q9WU62	Incenp	involved_in	GO:0000281	mitotic cytokinesis	ECO:0000318	IBA	PMID:21873635	FB:FBgn0260991|PANTHER:PTN000994130|UniProtKB:Q9NQS7	10090	GO_Central		P
UniProtKB	Q9WU62	Incenp	involved_in	GO:0000281	mitotic cytokinesis	ECO:0000266	ISO	GO_REF:0000096	UniProtKB:Q9NQS7	10090	MGI		P
UniProtKB	Q9WU62	Incenp	involved_in	GO:0000281	mitotic cytokinesis	ECO:0000265	IEA	GO_REF:0000107	UniProtKB:Q9NQS7|ensembl:ENSP00000378295	10090	Ensembl		P
UniProtKB	Q9WU62	Incenp	involved_in	GO:0000281	mitotic cytokinesis	ECO:0005547	NAS	PMID:17956729		10090	ComplexPortal		P
UniProtKB	Q9WU62	Incenp	involved_in	GO:0000281	mitotic cytokinesis	ECO:0000250	ISS	GO_REF:0000024	UniProtKB:Q9NQS7	10090	UniProt		P
UniProtKB	A0A0F7C9F3	IQGAP1	involved_in	GO:1903479	mitotic actomyosin contractile ring assembly actin filament organization	ECO:0000318	IBA	PMID:21873635	PANTHER:PTN000365541|PomBase:SPAC4F8.13c|SGD:S000006163	7955	GO_Central		P
UniProtKB	P46940	IQGAP1	involved_in	GO:1903479	mitotic actomyosin contractile ring assembly actin filament organization	ECO:0000318	IBA	PMID:21873635	PANTHER:PTN000365541|PomBase:SPAC4F8.13c|SGD:S000006163	9606	GO_Central		P
UniProtKB	Q9JKF1	Iqgap1	involved_in	GO:1903479	mitotic actomyosin contractile ring assembly actin filament organization	ECO:0000318	IBA	PMID:21873635	PANTHER:PTN000365541|PomBase:SPAC4F8.13c|SGD:S000006163	10090	GO_Central		P
UniProtKB	A2CE93	iqgap2	involved_in	GO:1903479	mitotic actomyosin contractile ring assembly actin filament organization	ECO:0000318	IBA	PMID:21873635	PANTHER:PTN000365541|PomBase:SPAC4F8.13c|SGD:S000006163	7955	GO_Central		P
UniProtKB	F1QAC1	iqgap2	involved_in	GO:1903479	mitotic actomyosin contractile ring assembly actin filament organization	ECO:0000318	IBA	PMID:21873635	PANTHER:PTN000365541|PomBase:SPAC4F8.13c|SGD:S000006163	7955	GO_Central		P
UniProtKB	Q13576	IQGAP2	involved_in	GO:1903479	mitotic actomyosin contractile ring assembly actin filament organization	ECO:0000318	IBA	PMID:21873635	PANTHER:PTN000365541|PomBase:SPAC4F8.13c|SGD:S000006163	9606	GO_Central		P
UniProtKB	Q3UQ44	Iqgap2	involved_in	GO:1903479	mitotic actomyosin contractile ring assembly actin filament organization	ECO:0000318	IBA	PMID:21873635	PANTHER:PTN000365541|PomBase:SPAC4F8.13c|SGD:S000006163	10090	GO_Central		P
UniProtKB	Q86VI3	IQGAP3	involved_in	GO:1903479	mitotic actomyosin contractile ring assembly actin filament organization	ECO:0000318	IBA	PMID:21873635	PANTHER:PTN000365541|PomBase:SPAC4F8.13c|SGD:S000006163	9606	GO_Central		P
UniProtKB	A0A0A6YXJ2	Iqgap3	involved_in	GO:1903479	mitotic actomyosin contractile ring assembly actin filament organization	ECO:0000318	IBA	PMID:21873635	PANTHER:PTN000365541|PomBase:SPAC4F8.13c|SGD:S000006163	10090	GO_Central		P
UniProtKB	B9EKT6	Iqgap3	involved_in	GO:1903479	mitotic actomyosin contractile ring assembly actin filament organization	ECO:0000318	IBA	PMID:21873635	PANTHER:PTN000365541|PomBase:SPAC4F8.13c|SGD:S000006163	10090	GO_Central		P
UniProtKB	F8VQ29	Iqgap3	involved_in	GO:1903479	mitotic actomyosin contractile ring assembly actin filament organization	ECO:0000318	IBA	PMID:21873635	PANTHER:PTN000365541|PomBase:SPAC4F8.13c|SGD:S000006163	10090	GO_Central		P
UniProtKB	Q3UQP1	Iqgap3	involved_in	GO:1903479	mitotic actomyosin contractile ring assembly actin filament organization	ECO:0000318	IBA	PMID:21873635	PANTHER:PTN000365541|PomBase:SPAC4F8.13c|SGD:S000006163	10090	GO_Central		P
UniProtKB	P53990	IST1	involved_in	GO:0061640	cytoskeleton-dependent cytokinesis	ECO:0000315	IMP	PMID:19525971		9606	UniProt		P
UniProtKB	Q9CX00	Ist1	involved_in	GO:0061640	cytoskeleton-dependent cytokinesis	ECO:0000266	ISO	GO_REF:0000096	UniProtKB:P53990	10090	MGI		P
UniProtKB	Q9CX00	Ist1	involved_in	GO:0061640	cytoskeleton-dependent cytokinesis	ECO:0000265	IEA	GO_REF:0000107	UniProtKB:P53990|ensembl:ENSP00000368076	10090	Ensembl		P
UniProtKB	Q1L896	jtb	involved_in	GO:0000281	mitotic cytokinesis	ECO:0000318	IBA	PMID:21873635	PANTHER:PTN002294351|UniProtKB:O76095	7955	GO_Central		P
UniProtKB	O76095	JTB	involved_in	GO:0000281	mitotic cytokinesis	ECO:0000318	IBA	PMID:21873635	PANTHER:PTN002294351|UniProtKB:O76095	9606	GO_Central		P
UniProtKB	O76095	JTB	involved_in	GO:0000281	mitotic cytokinesis	ECO:0000315	IMP	PMID:21225229		9606	UniProt		P
UniProtKB	O88824	Jtb	involved_in	GO:0000281	mitotic cytokinesis	ECO:0000318	IBA	PMID:21873635	PANTHER:PTN002294351|UniProtKB:O76095	10090	GO_Central		P
UniProtKB	O88824	Jtb	involved_in	GO:0000281	mitotic cytokinesis	ECO:0000250	ISS	GO_REF:0000024	UniProtKB:O76095	10090	UniProt		P
UniProtKB	O88824	Jtb	involved_in	GO:0000281	mitotic cytokinesis	ECO:0000266	ISO	GO_REF:0000096	UniProtKB:O76095	10090	MGI		P
UniProtKB	O88824	Jtb	involved_in	GO:0000281	mitotic cytokinesis	ECO:0000265	IEA	GO_REF:0000107	UniProtKB:O76095|ensembl:ENSP00000271843	10090	Ensembl		P
UniProtKB	Q542D4	Jtb	involved_in	GO:0000281	mitotic cytokinesis	ECO:0000265	IEA	GO_REF:0000107	UniProtKB:O76095|ensembl:ENSP00000271843	10090	Ensembl		P
UniProtKB	O96067	JTBR	involved_in	GO:0000281	mitotic cytokinesis	ECO:0000318	IBA	PMID:21873635	PANTHER:PTN002294351|UniProtKB:O76095	7227	GO_Central		P
UniProtKB	Q8SXQ3	JTBR	involved_in	GO:0000281	mitotic cytokinesis	ECO:0000318	IBA	PMID:21873635	PANTHER:PTN002294351|UniProtKB:O76095	7227	GO_Central		P
UniProtKB	Q9N4B5	jtr-1	involved_in	GO:0000281	mitotic cytokinesis	ECO:0000318	IBA	PMID:21873635	PANTHER:PTN002294351|UniProtKB:O76095	6239	GO_Central		P
UniProtKB	G5EBU5	kca-1	involved_in	GO:0040038	polar body extrusion after meiotic divisions	ECO:0000315	IMP	PMID:15883196		6239	WB		P
UniProtKB	O95235	KIF20A	involved_in	GO:0061952	midbody abscission	ECO:0000315	IMP	PMID:15843429		9606	UniProt		P
UniProtKB	O95235	KIF20A	involved_in	GO:0000281	mitotic cytokinesis	ECO:0000315	IMP	PMID:15843429		9606	UniProt		P
UniProtKB	P97329	Kif20a	involved_in	GO:0061952	midbody abscission	ECO:0000250	ISS	GO_REF:0000024	UniProtKB:O95235	10090	UniProt		P
UniProtKB	P97329	Kif20a	involved_in	GO:0000281	mitotic cytokinesis	ECO:0000250	ISS	GO_REF:0000024	UniProtKB:O95235	10090	UniProt		P
UniProtKB	P97329	Kif20a	involved_in	GO:0061952	midbody abscission	ECO:0000266	ISO	GO_REF:0000096	UniProtKB:O95235	10090	MGI		P
UniProtKB	P97329	Kif20a	involved_in	GO:0000281	mitotic cytokinesis	ECO:0000266	ISO	GO_REF:0000096	UniProtKB:O95235	10090	MGI		P
UniProtKB	P97329	Kif20a	involved_in	GO:0061952	midbody abscission	ECO:0000265	IEA	GO_REF:0000107	UniProtKB:O95235|ensembl:ENSP00000378356	10090	Ensembl		P
UniProtKB	P97329	Kif20a	involved_in	GO:0000281	mitotic cytokinesis	ECO:0000265	IEA	GO_REF:0000107	UniProtKB:O95235|ensembl:ENSP00000378356	10090	Ensembl		P
UniProtKB	A0A286Y967	kif23	involved_in	GO:0000281	mitotic cytokinesis	ECO:0000315	IMP	PMID:11842131		7955	ZFIN		P
UniProtKB	A0A286Y967	kif23	involved_in	GO:0036089	cleavage furrow formation	ECO:0000315	IMP	PMID:18313658		7955	ZFIN		P
UniProtKB	Q02241	KIF23	involved_in	GO:0000281	mitotic cytokinesis	ECO:0000315	IMP	PMID:15843429		9606	UniProt		P
UniProtKB	Q02241	KIF23	involved_in	GO:0000281	mitotic cytokinesis	ECO:0000315	IMP	PMID:16236794		9606	UniProt		P
UniProtKB	E9Q5G3	Kif23	involved_in	GO:0000281	mitotic cytokinesis	ECO:0000250	ISS	GO_REF:0000024	UniProtKB:Q02241	10090	UniProt		P
UniProtKB	E9Q5G3	Kif23	involved_in	GO:0000281	mitotic cytokinesis	ECO:0000266	ISO	GO_REF:0000096	UniProtKB:Q02241	10090	MGI		P
UniProtKB	P33174	Kif4	involved_in	GO:0000281	mitotic cytokinesis	ECO:0000250	ISS	GO_REF:0000024	UniProtKB:O95239	10090	UniProt		P
UniProtKB	P33174	Kif4	involved_in	GO:0000281	mitotic cytokinesis	ECO:0000265	IEA	GO_REF:0000107	UniProtKB:O95239|ensembl:ENSP00000363524	10090	Ensembl		P
UniProtKB	O95239	KIF4A	involved_in	GO:0000281	mitotic cytokinesis	ECO:0000315	IMP	PMID:15843429		9606	UniProt		P
UniProtKB	Q2VIQ3	KIF4B	involved_in	GO:0000281	mitotic cytokinesis	ECO:0000315	IMP	PMID:15843429		9606	UniProt		P
UniProtKB	H9G2T2	klc-1	involved_in	GO:0040038	polar body extrusion after meiotic divisions	ECO:0000316	IGI	PMID:15883196	WB:WBGene00002215	6239	WB		P
UniProtKB	H9G2T2	klc-1	involved_in	GO:0040038	polar body extrusion after meiotic divisions	ECO:0000315	IMP	PMID:15883196		6239	WB		P
UniProtKB	Q21592	klc-1	involved_in	GO:0040038	polar body extrusion after meiotic divisions	ECO:0000316	IGI	PMID:15883196	WB:WBGene00002215	6239	WB		P
UniProtKB	Q21592	klc-1	involved_in	GO:0040038	polar body extrusion after meiotic divisions	ECO:0000315	IMP	PMID:15883196		6239	WB		P
UniProtKB	P46822	klc-2	involved_in	GO:0040038	polar body extrusion after meiotic divisions	ECO:0000316	IGI	PMID:15883196	WB:WBGene00002214	6239	WB		P
UniProtKB	P46822	klc-2	involved_in	GO:0040038	polar body extrusion after meiotic divisions	ECO:0000315	IMP	PMID:15883196		6239	WB		P
UniProtKB	Q8IXV7	KLHDC8B	involved_in	GO:1902410	mitotic cytokinetic process	ECO:0000318	IBA	PMID:21873635	PANTHER:PTN002921990|UniProtKB:Q8IXV7	9606	GO_Central		P
UniProtKB	Q8IXV7	KLHDC8B	involved_in	GO:1902410	mitotic cytokinetic process	ECO:0000315	IMP	PMID:22988245		9606	UniProt		P
UniProtKB	Q8IXV7	KLHDC8B	involved_in	GO:1902410	mitotic cytokinetic process	ECO:0000315	IMP	PMID:23713010		9606	UniProt		P
UniProtKB	Q8IXV7	KLHDC8B	involved_in	GO:1902410	mitotic cytokinetic process	ECO:0000315	IMP	PMID:20107318		9606	UniProt		P
UniProtKB	Q9D2D9	Klhdc8b	involved_in	GO:1902410	mitotic cytokinetic process	ECO:0000318	IBA	PMID:21873635	PANTHER:PTN002921990|UniProtKB:Q8IXV7	10090	GO_Central		P
UniProtKB	Q9D2D9	Klhdc8b	involved_in	GO:1902410	mitotic cytokinetic process	ECO:0000266	ISO	GO_REF:0000096	UniProtKB:Q8IXV7	10090	MGI		P
UniProtKB	Q9D2D9	Klhdc8b	involved_in	GO:1902410	mitotic cytokinetic process	ECO:0000265	IEA	GO_REF:0000107	UniProtKB:Q8IXV7|ensembl:ENSP00000327468	10090	Ensembl		P
UniProtKB	Q9D2D9	Klhdc8b	involved_in	GO:1902410	mitotic cytokinetic process	ECO:0000250	ISS	GO_REF:0000024	UniProtKB:Q8IXV7	10090	UniProt		P
UniProtKB	Q9XZ29	Klp3A	involved_in	GO:0007110	meiosis I cytokinesis	ECO:0000315	IMP	PMID:7730406		7227	FlyBase		P
UniProtKB	M9PF35	Klp67A	involved_in	GO:0007110	meiosis I cytokinesis	ECO:0000315	IMP	PMID:13679514		7227	FlyBase		P
UniProtKB	P91945	Klp67A	involved_in	GO:0007110	meiosis I cytokinesis	ECO:0000315	IMP	PMID:13679514		7227	FlyBase		P
UniProtKB	Q00084	Klp67A	involved_in	GO:0007110	meiosis I cytokinesis	ECO:0000315	IMP	PMID:13679514		7227	FlyBase		P
UniProtKB	Q9VSW5	Klp67A	involved_in	GO:0007110	meiosis I cytokinesis	ECO:0000315	IMP	PMID:13679514		7227	FlyBase		P
UniProtKB	Q9VKJ9	l(2)gd1	involved_in	GO:0000281	mitotic cytokinesis	ECO:0000315	IMP	PMID:25647097		7227	FlyBase		P
UniProtKB	P08928	Lam	involved_in	GO:0007110	meiosis I cytokinesis	ECO:0000315	IMP	PMID:27402967		7227	UniProt		P
UniProtKB	P08928	Lam	involved_in	GO:0007112	male meiosis cytokinesis	ECO:0000315	IMP	PMID:27402967		7227	UniProt		P
UniProtKB	Q03427	LamC	involved_in	GO:0007112	male meiosis cytokinesis	ECO:0000315	IMP	PMID:27402967		7227	UniProt		P
UniProtKB	A0A288CG34	LAPSER1	involved_in	GO:0000281	mitotic cytokinesis	ECO:0000256	IEA	GO_REF:0000104	UniRule:UR000107530	7955	UniProt		P
UniProtKB	B8A6E8	LAPSER1	involved_in	GO:0000281	mitotic cytokinesis	ECO:0000256	IEA	GO_REF:0000104	UniRule:UR000107530	7955	UniProt		P
UniProtKB	E7EYJ6	LAPSER1	involved_in	GO:0000281	mitotic cytokinesis	ECO:0000256	IEA	GO_REF:0000104	UniRule:UR000107530	7955	UniProt		P
UniProtKB	Q9XTB5	lem-2	involved_in	GO:0000281	mitotic cytokinesis	ECO:0000316	IGI	PMID:12684533	WB:WBGene00001309	6239	WB		P
UniProtKB	P92199	let-502	involved_in	GO:0000281	mitotic cytokinesis	ECO:0000318	IBA	PMID:21873635	FB:FBgn0026181|PANTHER:PTN000542090	6239	GO_Central		P
UniProtKB	F1QVS3	LOC110437729	involved_in	GO:0061640	cytoskeleton-dependent cytokinesis	ECO:0000318	IBA	PMID:21873635	FB:FBgn0013726|MGI:MGI:1335094|PANTHER:PTN000430171|PomBase:SPAC4F10.11|PomBase:SPAC821.06|PomBase:SPAC9G1.11c|PomBase:SPBC16A3.01|SGD:S000000595|SGD:S000001149|SGD:S000002384|SGD:S000003837|SGD:S000004306	7955	GO_Central		P
UniProtKB	Q9BRK4	LZTS2	involved_in	GO:0000281	mitotic cytokinesis	ECO:0000256	IEA	GO_REF:0000104	UniRule:UR000107530	9606	UniProt		P
UniProtKB	Q91YU6	Lzts2	involved_in	GO:0000281	mitotic cytokinesis	ECO:0000256	IEA	GO_REF:0000104	UniRule:UR000107530	10090	UniProt		P
UniProtKB	A0A8M1NQ64	lzts2a	involved_in	GO:0000281	mitotic cytokinesis	ECO:0000256	IEA	GO_REF:0000104	UniRule:UR000107530	7955	UniProt		P
UniProtKB	A0A8M3AZ07	lzts2a	involved_in	GO:0000281	mitotic cytokinesis	ECO:0000256	IEA	GO_REF:0000104	UniRule:UR000107530	7955	UniProt		P
UniProtKB	A0A8M6Z909	lzts2b	involved_in	GO:0000281	mitotic cytokinesis	ECO:0000256	IEA	GO_REF:0000104	UniRule:UR000107530	7955	UniProt		P
UniProtKB	A0A8M3B099	map9	involved_in	GO:0000281	mitotic cytokinesis	ECO:0000256	IEA	GO_REF:0000002	InterPro:IPR026106	7955	InterPro		P
UniProtKB	A0A8M9QCH1	map9	involved_in	GO:0000281	mitotic cytokinesis	ECO:0000256	IEA	GO_REF:0000002	InterPro:IPR026106	7955	InterPro		P
UniProtKB	M9P175	Map9	involved_in	GO:0000281	mitotic cytokinesis	ECO:0000256	IEA	GO_REF:0000002	InterPro:IPR026106	7955	InterPro		P
UniProtKB	A0A0C4DG83	MAP9	involved_in	GO:0000281	mitotic cytokinesis	ECO:0000256	IEA	GO_REF:0000002	InterPro:IPR026106	9606	InterPro		P
UniProtKB	A2VCS9	MAP9	involved_in	GO:0000281	mitotic cytokinesis	ECO:0000256	IEA	GO_REF:0000002	InterPro:IPR026106	9606	InterPro		P
UniProtKB	A2VCT0	MAP9	involved_in	GO:0000281	mitotic cytokinesis	ECO:0000256	IEA	GO_REF:0000002	InterPro:IPR026106	9606	InterPro		P
UniProtKB	A8MSM7	MAP9	involved_in	GO:0000281	mitotic cytokinesis	ECO:0000256	IEA	GO_REF:0000002	InterPro:IPR026106	9606	InterPro		P
UniProtKB	B9EJB6	MAP9	involved_in	GO:0000281	mitotic cytokinesis	ECO:0000256	IEA	GO_REF:0000002	InterPro:IPR026106	9606	InterPro		P
UniProtKB	E7ETZ8	MAP9	involved_in	GO:0000281	mitotic cytokinesis	ECO:0000256	IEA	GO_REF:0000002	InterPro:IPR026106	9606	InterPro		P
UniProtKB	Q05CN5	MAP9	involved_in	GO:0000281	mitotic cytokinesis	ECO:0000256	IEA	GO_REF:0000002	InterPro:IPR026106	9606	InterPro		P
UniProtKB	Q49MG5	MAP9	involved_in	GO:0000281	mitotic cytokinesis	ECO:0000256	IEA	GO_REF:0000002	InterPro:IPR026106	9606	InterPro		P
UniProtKB	Q6PH77	MAP9	involved_in	GO:0000281	mitotic cytokinesis	ECO:0000256	IEA	GO_REF:0000002	InterPro:IPR026106	9606	InterPro		P
UniProtKB	A0A0A6YVR4	Map9	involved_in	GO:0000281	mitotic cytokinesis	ECO:0000256	IEA	GO_REF:0000002	InterPro:IPR026106	10090	InterPro		P
UniProtKB	A0A0A6YVV4	Map9	involved_in	GO:0000281	mitotic cytokinesis	ECO:0000256	IEA	GO_REF:0000002	InterPro:IPR026106	10090	InterPro		P
UniProtKB	A0A0A6YXJ3	Map9	involved_in	GO:0000281	mitotic cytokinesis	ECO:0000256	IEA	GO_REF:0000002	InterPro:IPR026106	10090	InterPro		P
UniProtKB	A0A0R4J2D7	Map9	involved_in	GO:0000281	mitotic cytokinesis	ECO:0000256	IEA	GO_REF:0000002	InterPro:IPR026106	10090	InterPro		P
UniProtKB	Q3TRR0	Map9	involved_in	GO:0000281	mitotic cytokinesis	ECO:0000256	IEA	GO_REF:0000002	InterPro:IPR026106	10090	InterPro		P
UniProtKB	Q18452	maph-9	involved_in	GO:0000281	mitotic cytokinesis	ECO:0000256	IEA	GO_REF:0000002	InterPro:IPR026106	6239	InterPro		P
UniProtKB	Q9XTF3	mbk-2	involved_in	GO:0000281	mitotic cytokinesis	ECO:0000315	IMP	PMID:12967564	WB:WBVar00239371	6239	WB		P
UniProtKB	Q9D4I2	Mei1	involved_in	GO:0040038	polar body extrusion after meiotic divisions	ECO:0000315	IMP	PMID:30388401	MGI:MGI:2176973	10090	MGI		P
UniProtKB	Q24564	Mer	involved_in	GO:0007112	male meiosis cytokinesis	ECO:0000315	IMP	PMID:18186933		7227	FlyBase		P
UniProtKB	Q9VC08	Mink	involved_in	GO:0000281	mitotic cytokinesis	ECO:0000318	IBA	PMID:21873635	PANTHER:PTN001286938|UniProtKB:Q9BXS6	7227	GO_Central		P
UniProtKB	Q9VC08	Mink	involved_in	GO:0000281	mitotic cytokinesis	ECO:0000256	IEA	GO_REF:0000002	InterPro:IPR026756	7227	InterPro		P
UniProtKB	Q8WV92	MITD1	involved_in	GO:0061952	midbody abscission	ECO:0000318	IBA	PMID:21873635	PANTHER:PTN000476834|UniProtKB:Q8WV92	9606	GO_Central		P
UniProtKB	Q8WV92	MITD1	involved_in	GO:0061952	midbody abscission	ECO:0000315	IMP	PMID:23045692		9606	UniProt		P
UniProtKB	Q8WV92	MITD1	involved_in	GO:0000281	mitotic cytokinesis	ECO:0000315	IMP	PMID:23045692		9606	UniProt		P
UniProtKB	Q8WV92	MITD1	involved_in	GO:0061952	midbody abscission	ECO:0000315	IMP	PMID:23015756		9606	UniProt		P
UniProtKB	Q8VDV8	Mitd1	involved_in	GO:0061952	midbody abscission	ECO:0000318	IBA	PMID:21873635	PANTHER:PTN000476834|UniProtKB:Q8WV92	10090	GO_Central		P
UniProtKB	Q8VDV8	Mitd1	involved_in	GO:0061952	midbody abscission	ECO:0000266	ISO	GO_REF:0000096	UniProtKB:Q8WV92	10090	MGI		P
UniProtKB	Q8VDV8	Mitd1	involved_in	GO:0000281	mitotic cytokinesis	ECO:0000266	ISO	GO_REF:0000096	UniProtKB:Q8WV92	10090	MGI		P
UniProtKB	Q8VDV8	Mitd1	involved_in	GO:0061952	midbody abscission	ECO:0000265	IEA	GO_REF:0000107	UniProtKB:Q8WV92|ensembl:ENSP00000289359	10090	Ensembl		P
UniProtKB	Q8VDV8	Mitd1	involved_in	GO:0000281	mitotic cytokinesis	ECO:0000265	IEA	GO_REF:0000107	UniProtKB:Q8WV92|ensembl:ENSP00000289359	10090	Ensembl		P
UniProtKB	Q09510	mlc-4	involved_in	GO:0000281	mitotic cytokinesis	ECO:0000315	IMP	PMID:10427096		6239	WB		P
UniProtKB	Q09510	mlc-4	involved_in	GO:0007110	meiosis I cytokinesis	ECO:0000315	IMP	PMID:10427096		6239	WB		P
UniProtKB	Q9XVI9	mlc-5	involved_in	GO:0000281	mitotic cytokinesis	ECO:0000315	IMP	PMID:19675126		6239	WB		P
UniProtKB	P04197	Myb	involved_in	GO:0000281	mitotic cytokinesis	ECO:0000315	IMP	PMID:12032301		7227	FlyBase		P
UniProtKB	F1R3G4	myh10	involved_in	GO:0000281	mitotic cytokinesis	ECO:0000318	IBA	PMID:21873635	MGI:MGI:1930780|PANTHER:PTN002897265|UniProtKB:P35580	7955	GO_Central		P
UniProtKB	I3ISA3	myh10	involved_in	GO:0000281	mitotic cytokinesis	ECO:0000318	IBA	PMID:21873635	MGI:MGI:1930780|PANTHER:PTN002897265|UniProtKB:P35580	7955	GO_Central		P
UniProtKB	P35580	MYH10	acts_upstream_of_or_within	GO:0000281	mitotic cytokinesis	ECO:0000314	IDA	PMID:15774463		9606	MGI		P
UniProtKB	P35580	MYH10	involved_in	GO:0000281	mitotic cytokinesis	ECO:0000318	IBA	PMID:21873635	MGI:MGI:1930780|PANTHER:PTN002897265|UniProtKB:P35580	9606	GO_Central		P
UniProtKB	Q3UH59	Myh10	involved_in	GO:0000281	mitotic cytokinesis	ECO:0000265	IEA	GO_REF:0000107	UniProtKB:P35580|ensembl:ENSP00000353590	10090	Ensembl		P
UniProtKB	Q61879	Myh10	involved_in	GO:0000281	mitotic cytokinesis	ECO:0000318	IBA	PMID:21873635	MGI:MGI:1930780|PANTHER:PTN002897265|UniProtKB:P35580	10090	GO_Central		P
UniProtKB	Q61879	Myh10	involved_in	GO:0000281	mitotic cytokinesis	ECO:0000266	ISO	GO_REF:0000008	UniProtKB:P35580	10090	MGI		P
UniProtKB	Q61879	Myh10	involved_in	GO:0000281	mitotic cytokinesis	ECO:0000315	IMP	PMID:12893741	MGI:MGI:2386445	10090	MGI		P
UniProtKB	Q61879	Myh10	involved_in	GO:0000281	mitotic cytokinesis	ECO:0000315	IMP	PMID:12893741	MGI:MGI:3052104	10090	MGI		P
UniProtKB	P35579	MYH9	involved_in	GO:0032506	cytokinetic process	ECO:0000315	IMP	PMID:15774463		9606	UniProt		P
UniProtKB	Q8VDD5	Myh9	involved_in	GO:0032506	cytokinetic process	ECO:0000266	ISO	GO_REF:0000096	UniProtKB:P35579	10090	MGI		P
UniProtKB	Q8VDD5	Myh9	involved_in	GO:0032506	cytokinetic process	ECO:0000265	IEA	GO_REF:0000107	UniProtKB:P35579|ensembl:ENSP00000216181	10090	Ensembl		P
UniProtKB	Q8VDD5	Myh9	involved_in	GO:0032506	cytokinetic process	ECO:0000250	ISS	GO_REF:0000024	UniProtKB:P35579	10090	UniProt		P
UniProtKB	Q9VIP0	nesd	involved_in	GO:0007112	male meiosis cytokinesis	ECO:0000318	IBA	PMID:21873635	FB:FBgn0032848|PANTHER:PTN000380100	7227	GO_Central		P
UniProtKB	Q9VIP0	nesd	involved_in	GO:0007112	male meiosis cytokinesis	ECO:0000315	IMP	PMID:21187330		7227	FlyBase		P
UniProtKB	G5EBY3	nmy-2	involved_in	GO:0000281	mitotic cytokinesis	ECO:0000315	IMP	PMID:8684486		6239	WB		P
UniProtKB	Q22869	nmy-2	involved_in	GO:0000281	mitotic cytokinesis	ECO:0000315	IMP	PMID:15716356		6239	WB		P
UniProtKB	Q09314	nop-1	involved_in	GO:0000281	mitotic cytokinesis	ECO:0000316	IGI	PMID:22918944	UniProtKB:Q9U364	6239	WB		P
UniProtKB	Q96PH1	NOX5	involved_in	GO:0061640	cytoskeleton-dependent cytokinesis	ECO:0000303	NAS	PMID:11483596		9606	UniProt		P
UniProtKB	P32845	nullo	involved_in	GO:0036089	cleavage furrow formation	ECO:0000316	IGI	PMID:24368071	FB:FBgn0043854	7227	FlyBase		P
UniProtKB	Q9V466	Nup107	involved_in	GO:0007110	meiosis I cytokinesis	ECO:0000315	IMP	PMID:27402967		7227	UniProt		P
UniProtKB	Q9V466	Nup107	involved_in	GO:0007112	male meiosis cytokinesis	ECO:0000315	IMP	PMID:27402967		7227	UniProt		P
UniProtKB	A0A8M6Z3V0	nusap1	involved_in	GO:0000281	mitotic cytokinesis	ECO:0000256	IEA	GO_REF:0000002	InterPro:IPR026756	7955	InterPro		P
UniProtKB	A1L2F3	nusap1	involved_in	GO:0000281	mitotic cytokinesis	ECO:0000318	IBA	PMID:21873635	PANTHER:PTN001286938|UniProtKB:Q9BXS6	7955	GO_Central		P
UniProtKB	A1L2F3	nusap1	involved_in	GO:0000281	mitotic cytokinesis	ECO:0000256	IEA	GO_REF:0000002	InterPro:IPR026756	7955	InterPro		P
UniProtKB	H0YKA7	NUSAP1	involved_in	GO:0000281	mitotic cytokinesis	ECO:0000256	IEA	GO_REF:0000002	InterPro:IPR026756	9606	InterPro		P
UniProtKB	H0YMD2	NUSAP1	involved_in	GO:0000281	mitotic cytokinesis	ECO:0000256	IEA	GO_REF:0000002	InterPro:IPR026756	9606	InterPro		P
UniProtKB	Q9BXS6	NUSAP1	acts_upstream_of_or_within	GO:0000281	mitotic cytokinesis	ECO:0000314	IDA	PMID:12963707		9606	MGI		P
UniProtKB	Q9BXS6	NUSAP1	involved_in	GO:0000281	mitotic cytokinesis	ECO:0000318	IBA	PMID:21873635	PANTHER:PTN001286938|UniProtKB:Q9BXS6	9606	GO_Central		P
UniProtKB	Q9BXS6	NUSAP1	involved_in	GO:0000281	mitotic cytokinesis	ECO:0000256	IEA	GO_REF:0000002	InterPro:IPR026756	9606	InterPro		P
UniProtKB	Q9ERH4	Nusap1	involved_in	GO:0000281	mitotic cytokinesis	ECO:0000318	IBA	PMID:21873635	PANTHER:PTN001286938|UniProtKB:Q9BXS6	10090	GO_Central		P
UniProtKB	Q9ERH4	Nusap1	involved_in	GO:0000281	mitotic cytokinesis	ECO:0000256	IEA	GO_REF:0000002	InterPro:IPR026756	10090	InterPro		P
UniProtKB	Q9ERH4	Nusap1	involved_in	GO:0000281	mitotic cytokinesis	ECO:0000266	ISO	PMID:12963707	UniProtKB:Q9BXS6	10090	MGI		P
UniProtKB	Q9ERH4	Nusap1	involved_in	GO:0000281	mitotic cytokinesis	ECO:0000265	IEA	GO_REF:0000107	UniProtKB:Q9BXS6|ensembl:ENSP00000453403	10090	Ensembl		P
UniProtKB	O46094	Ocrl	involved_in	GO:0032187	actomyosin contractile ring localization	ECO:0000315	IMP	PMID:21658948		7227	FlyBase		P
UniProtKB	O46094	Ocrl	involved_in	GO:0000281	mitotic cytokinesis	ECO:0000315	IMP	PMID:21658948		7227	FlyBase		P
UniProtKB	Q95R90	Ocrl	involved_in	GO:0032187	actomyosin contractile ring localization	ECO:0000315	IMP	PMID:21658948		7227	FlyBase		P
UniProtKB	Q95R90	Ocrl	involved_in	GO:0000281	mitotic cytokinesis	ECO:0000315	IMP	PMID:21658948		7227	FlyBase		P
UniProtKB	O43929	ORC4	involved_in	GO:0040038	polar body extrusion after meiotic divisions	ECO:0000265	IEA	GO_REF:0000107	UniProtKB:O88708|ensembl:ENSMUSP00000028098	9606	Ensembl		P
UniProtKB	O88708	Orc4	involved_in	GO:0040038	polar body extrusion after meiotic divisions	ECO:0000315	IMP	PMID:28230328		10090	MGI		P
UniProtKB	O88708	Orc4	involved_in	GO:0040038	polar body extrusion after meiotic divisions	ECO:0000315	IMP	PMID:34977916		10090	MGI		P
UniProtKB	P21187	pAbp	involved_in	GO:0007112	male meiosis cytokinesis	ECO:0000315	IMP	PMID:20604743		7227	FlyBase		P
UniProtKB	Q9GN62	par-4	involved_in	GO:0031991	regulation of actomyosin contractile ring contraction	ECO:0000315	IMP	PMID:21276723		6239	UniProt		P
UniProtKB	O16048	pav	involved_in	GO:0000281	mitotic cytokinesis	ECO:0000315	IMP	PMID:12134082		7227	FlyBase		P
UniProtKB	O16048	pav	involved_in	GO:0000281	mitotic cytokinesis	ECO:0000315	IMP	PMID:16174742		7227	FlyBase		P
UniProtKB	O16048	pav	involved_in	GO:0000916	actomyosin contractile ring contraction	ECO:0000315	IMP	PMID:14517316		7227	FlyBase		P
UniProtKB	O62528	pav	involved_in	GO:0000281	mitotic cytokinesis	ECO:0000315	IMP	PMID:12134082		7227	FlyBase		P
UniProtKB	O62528	pav	involved_in	GO:0000281	mitotic cytokinesis	ECO:0000315	IMP	PMID:16174742		7227	FlyBase		P
UniProtKB	O62528	pav	involved_in	GO:0000916	actomyosin contractile ring contraction	ECO:0000315	IMP	PMID:14517316		7227	FlyBase		P
UniProtKB	Q8SXT9	pav	involved_in	GO:0000281	mitotic cytokinesis	ECO:0000315	IMP	PMID:12134082		7227	FlyBase		P
UniProtKB	Q8SXT9	pav	involved_in	GO:0000281	mitotic cytokinesis	ECO:0000315	IMP	PMID:16174742		7227	FlyBase		P
UniProtKB	Q8SXT9	pav	involved_in	GO:0000916	actomyosin contractile ring contraction	ECO:0000315	IMP	PMID:14517316		7227	FlyBase		P
UniProtKB	Q9VZF5	pav	involved_in	GO:0000281	mitotic cytokinesis	ECO:0000315	IMP	PMID:12134082		7227	FlyBase		P
UniProtKB	Q9VZF5	pav	involved_in	GO:0000281	mitotic cytokinesis	ECO:0000315	IMP	PMID:16174742		7227	FlyBase		P
UniProtKB	Q9VZF5	pav	involved_in	GO:0000916	actomyosin contractile ring contraction	ECO:0000315	IMP	PMID:14517316		7227	FlyBase		P
UniProtKB	A8JNN0	pbl	involved_in	GO:0000281	mitotic cytokinesis	ECO:0000318	IBA	PMID:21873635	FB:FBgn0003041|PANTHER:PTN004495684|UniProtKB:Q9H8V3|WB:WBGene00002297	7227	GO_Central		P
UniProtKB	A8JNN0	pbl	involved_in	GO:1903475	mitotic actomyosin contractile ring assembly	ECO:0000315	IMP	PMID:10485851		7227	FlyBase		P
UniProtKB	A8JNN0	pbl	involved_in	GO:0007110	meiosis I cytokinesis	ECO:0000315	IMP	PMID:15004238		7227	FlyBase		P
UniProtKB	A8JNN0	pbl	involved_in	GO:0007111	meiosis II cytokinesis	ECO:0000315	IMP	PMID:15004238		7227	FlyBase		P
UniProtKB	A8JNN0	pbl	involved_in	GO:0000281	mitotic cytokinesis	ECO:0000315	IMP	PMID:16174742		7227	FlyBase		P
UniProtKB	A8JNN0	pbl	involved_in	GO:0000281	mitotic cytokinesis	ECO:0000315	IMP	PMID:12134082		7227	FlyBase		P
UniProtKB	A8JNN0	pbl	involved_in	GO:0000915	actomyosin contractile ring assembly	ECO:0000315	IMP	PMID:15004238		7227	FlyBase		P
UniProtKB	D2NUE8	pbl	involved_in	GO:0000281	mitotic cytokinesis	ECO:0000318	IBA	PMID:21873635	FB:FBgn0003041|PANTHER:PTN004495684|UniProtKB:Q9H8V3|WB:WBGene00002297	7227	GO_Central		P
UniProtKB	D2NUE8	pbl	involved_in	GO:1903475	mitotic actomyosin contractile ring assembly	ECO:0000315	IMP	PMID:10485851		7227	FlyBase		P
UniProtKB	D2NUE8	pbl	involved_in	GO:0007110	meiosis I cytokinesis	ECO:0000315	IMP	PMID:15004238		7227	FlyBase		P
UniProtKB	D2NUE8	pbl	involved_in	GO:0007111	meiosis II cytokinesis	ECO:0000315	IMP	PMID:15004238		7227	FlyBase		P
UniProtKB	D2NUE8	pbl	involved_in	GO:0000281	mitotic cytokinesis	ECO:0000315	IMP	PMID:16174742		7227	FlyBase		P
UniProtKB	D2NUE8	pbl	involved_in	GO:0000281	mitotic cytokinesis	ECO:0000315	IMP	PMID:12134082		7227	FlyBase		P
UniProtKB	D2NUE8	pbl	involved_in	GO:0000915	actomyosin contractile ring assembly	ECO:0000315	IMP	PMID:15004238		7227	FlyBase		P
UniProtKB	Q8IQ95	pbl	involved_in	GO:0000281	mitotic cytokinesis	ECO:0000318	IBA	PMID:21873635	FB:FBgn0003041|PANTHER:PTN004495684|UniProtKB:Q9H8V3|WB:WBGene00002297	7227	GO_Central		P
UniProtKB	Q8IQ95	pbl	involved_in	GO:1903475	mitotic actomyosin contractile ring assembly	ECO:0000315	IMP	PMID:10485851		7227	FlyBase		P
UniProtKB	Q8IQ95	pbl	involved_in	GO:0007110	meiosis I cytokinesis	ECO:0000315	IMP	PMID:15004238		7227	FlyBase		P
UniProtKB	Q8IQ95	pbl	involved_in	GO:0007111	meiosis II cytokinesis	ECO:0000315	IMP	PMID:15004238		7227	FlyBase		P
UniProtKB	Q8IQ95	pbl	involved_in	GO:0000281	mitotic cytokinesis	ECO:0000315	IMP	PMID:16174742		7227	FlyBase		P
UniProtKB	Q8IQ95	pbl	involved_in	GO:0000281	mitotic cytokinesis	ECO:0000315	IMP	PMID:12134082		7227	FlyBase		P
UniProtKB	Q8IQ95	pbl	involved_in	GO:0000915	actomyosin contractile ring assembly	ECO:0000315	IMP	PMID:15004238		7227	FlyBase		P
UniProtKB	Q8IQ96	pbl	involved_in	GO:0000281	mitotic cytokinesis	ECO:0000318	IBA	PMID:21873635	FB:FBgn0003041|PANTHER:PTN004495684|UniProtKB:Q9H8V3|WB:WBGene00002297	7227	GO_Central		P
UniProtKB	Q8IQ96	pbl	involved_in	GO:1903475	mitotic actomyosin contractile ring assembly	ECO:0000315	IMP	PMID:10485851		7227	FlyBase		P
UniProtKB	Q8IQ96	pbl	involved_in	GO:0007110	meiosis I cytokinesis	ECO:0000315	IMP	PMID:15004238		7227	FlyBase		P
UniProtKB	Q8IQ96	pbl	involved_in	GO:0007111	meiosis II cytokinesis	ECO:0000315	IMP	PMID:15004238		7227	FlyBase		P
UniProtKB	Q8IQ96	pbl	involved_in	GO:0000281	mitotic cytokinesis	ECO:0000315	IMP	PMID:16174742		7227	FlyBase		P
UniProtKB	Q8IQ96	pbl	involved_in	GO:0000281	mitotic cytokinesis	ECO:0000315	IMP	PMID:12134082		7227	FlyBase		P
UniProtKB	Q8IQ96	pbl	involved_in	GO:0000915	actomyosin contractile ring assembly	ECO:0000315	IMP	PMID:15004238		7227	FlyBase		P
UniProtKB	Q8IQ97	pbl	involved_in	GO:0000281	mitotic cytokinesis	ECO:0000318	IBA	PMID:21873635	FB:FBgn0003041|PANTHER:PTN004495684|UniProtKB:Q9H8V3|WB:WBGene00002297	7227	GO_Central		P
UniProtKB	Q8IQ97	pbl	involved_in	GO:1903475	mitotic actomyosin contractile ring assembly	ECO:0000315	IMP	PMID:10485851		7227	FlyBase		P
UniProtKB	Q8IQ97	pbl	involved_in	GO:0007110	meiosis I cytokinesis	ECO:0000315	IMP	PMID:15004238		7227	FlyBase		P
UniProtKB	Q8IQ97	pbl	involved_in	GO:0007111	meiosis II cytokinesis	ECO:0000315	IMP	PMID:15004238		7227	FlyBase		P
UniProtKB	Q8IQ97	pbl	involved_in	GO:0000281	mitotic cytokinesis	ECO:0000315	IMP	PMID:16174742		7227	FlyBase		P
UniProtKB	Q8IQ97	pbl	involved_in	GO:0000281	mitotic cytokinesis	ECO:0000315	IMP	PMID:12134082		7227	FlyBase		P
UniProtKB	Q8IQ97	pbl	involved_in	GO:0000915	actomyosin contractile ring assembly	ECO:0000315	IMP	PMID:15004238		7227	FlyBase		P
UniProtKB	Q9U7D8	pbl	involved_in	GO:0000281	mitotic cytokinesis	ECO:0000318	IBA	PMID:21873635	FB:FBgn0003041|PANTHER:PTN004495684|UniProtKB:Q9H8V3|WB:WBGene00002297	7227	GO_Central		P
UniProtKB	Q9U7D8	pbl	involved_in	GO:1903475	mitotic actomyosin contractile ring assembly	ECO:0000315	IMP	PMID:10485851		7227	FlyBase		P
UniProtKB	Q9U7D8	pbl	involved_in	GO:0007110	meiosis I cytokinesis	ECO:0000315	IMP	PMID:15004238		7227	FlyBase		P
UniProtKB	Q9U7D8	pbl	involved_in	GO:0007111	meiosis II cytokinesis	ECO:0000315	IMP	PMID:15004238		7227	FlyBase		P
UniProtKB	Q9U7D8	pbl	involved_in	GO:0000281	mitotic cytokinesis	ECO:0000315	IMP	PMID:16174742		7227	FlyBase		P
UniProtKB	Q9U7D8	pbl	involved_in	GO:0000281	mitotic cytokinesis	ECO:0000315	IMP	PMID:12134082		7227	FlyBase		P
UniProtKB	Q9U7D8	pbl	involved_in	GO:0000915	actomyosin contractile ring assembly	ECO:0000315	IMP	PMID:15004238		7227	FlyBase		P
UniProtKB	B8JLR1	pdcd6ip	involved_in	GO:0000281	mitotic cytokinesis	ECO:0000318	IBA	PMID:21873635	FB:FBgn0086346|PANTHER:PTN001126206|UniProtKB:Q8WUM4	7955	GO_Central		P
UniProtKB	Q8WUM4	PDCD6IP	involved_in	GO:0000281	mitotic cytokinesis	ECO:0000318	IBA	PMID:21873635	FB:FBgn0086346|PANTHER:PTN001126206|UniProtKB:Q8WUM4	9606	GO_Central		P
UniProtKB	Q8WUM4	PDCD6IP	involved_in	GO:0000281	mitotic cytokinesis	ECO:0000314	IDA	PMID:18641129		9606	UniProt		P
UniProtKB	Q8WUM4	PDCD6IP	involved_in	GO:0000915	actomyosin contractile ring assembly	ECO:0000250	ISS	GO_REF:0000024	UniProtKB:Q9WU78	9606	UniProt		P
UniProtKB	Q8WUM4	PDCD6IP	involved_in	GO:0061952	midbody abscission	ECO:0000315	IMP	PMID:20616062		9606	UniProt		P
UniProtKB	Q9WU78	Pdcd6ip	involved_in	GO:0000281	mitotic cytokinesis	ECO:0000318	IBA	PMID:21873635	FB:FBgn0086346|PANTHER:PTN001126206|UniProtKB:Q8WUM4	10090	GO_Central		P
UniProtKB	Q9WU78	Pdcd6ip	involved_in	GO:0000915	actomyosin contractile ring assembly	ECO:0000315	IMP	PMID:27336173		10090	UniProt		P
UniProtKB	Q9WU78	Pdcd6ip	involved_in	GO:0000281	mitotic cytokinesis	ECO:0000250	ISS	GO_REF:0000024	UniProtKB:Q8WUM4	10090	UniProt		P
UniProtKB	Q9WU78	Pdcd6ip	involved_in	GO:0061952	midbody abscission	ECO:0000266	ISO	GO_REF:0000096	UniProtKB:Q8WUM4	10090	MGI		P
UniProtKB	Q9WU78	Pdcd6ip	involved_in	GO:0000281	mitotic cytokinesis	ECO:0000266	ISO	GO_REF:0000096	UniProtKB:Q8WUM4	10090	MGI		P
UniProtKB	O17772	pes-7	involved_in	GO:1903479	mitotic actomyosin contractile ring assembly actin filament organization	ECO:0000318	IBA	PMID:21873635	PANTHER:PTN000365541|PomBase:SPAC4F8.13c|SGD:S000006163	6239	GO_Central		P
UniProtKB	Q9W0D7	Pex10	involved_in	GO:0007112	male meiosis cytokinesis	ECO:0000315	IMP	PMID:19933170		7227	FlyBase		P
UniProtKB	Q7K1R0	Pex2	involved_in	GO:0007112	male meiosis cytokinesis	ECO:0000315	IMP	PMID:19933170		7227	FlyBase		P
UniProtKB	Q9VSH8	Pex2	involved_in	GO:0007112	male meiosis cytokinesis	ECO:0000315	IMP	PMID:19933170		7227	FlyBase		P
UniProtKB	A1Z7T0	Pkn	involved_in	GO:0000281	mitotic cytokinesis	ECO:0000315	IMP	PMID:28712722		7227	FlyBase		P
UniProtKB	Q15149	PLEC	involved_in	GO:2000689	actomyosin contractile ring assembly actin filament organization	ECO:0000265	IEA	GO_REF:0000107	UniProtKB:Q9QXS1|ensembl:ENSMUSP00000073124	9606	Ensembl		P
UniProtKB	Q9QXS1	Plec	involved_in	GO:2000689	actomyosin contractile ring assembly actin filament organization	ECO:0000315	IMP	PMID:26519478	MGI:MGI:3721885	10090	MGI		P
UniProtKB	P34331	plk-1	involved_in	GO:0040038	polar body extrusion after meiotic divisions	ECO:0000315	IMP	PMID:10660671		6239	WB		P
UniProtKB	P53350	PLK1	involved_in	GO:0000281	mitotic cytokinesis	ECO:0000314	IDA	PMID:19468302		9606	UniProt		P
UniProtKB	Q07832	Plk1	involved_in	GO:0000281	mitotic cytokinesis	ECO:0000250	ISS	GO_REF:0000024	UniProtKB:P53350	10090	UniProt		P
UniProtKB	Q07832	Plk1	involved_in	GO:0000281	mitotic cytokinesis	ECO:0000266	ISO	GO_REF:0000096	UniProtKB:P53350	10090	MGI		P
UniProtKB	Q07832	Plk1	involved_in	GO:0040038	polar body extrusion after meiotic divisions	ECO:0000266	ISO	GO_REF:0000096	RGD:3352	10090	MGI		P
UniProtKB	Q07832	Plk1	involved_in	GO:0000281	mitotic cytokinesis	ECO:0000265	IEA	GO_REF:0000107	UniProtKB:P53350|ensembl:ENSP00000300093	10090	Ensembl		P
UniProtKB	Q3TPZ2	Plk1	involved_in	GO:0000281	mitotic cytokinesis	ECO:0000265	IEA	GO_REF:0000107	UniProtKB:P53350|ensembl:ENSP00000300093	10090	Ensembl		P
UniProtKB	P40797	pnut	involved_in	GO:0061640	cytoskeleton-dependent cytokinesis	ECO:0000318	IBA	PMID:21873635	FB:FBgn0013726|MGI:MGI:1335094|PANTHER:PTN000430171|PomBase:SPAC4F10.11|PomBase:SPAC821.06|PomBase:SPAC9G1.11c|PomBase:SPBC16A3.01|SGD:S000000595|SGD:S000001149|SGD:S000002384|SGD:S000003837|SGD:S000004306	7227	GO_Central		P
UniProtKB	P40797	pnut	involved_in	GO:0000281	mitotic cytokinesis	ECO:0000315	IMP	PMID:8181057		7227	FlyBase		P
UniProtKB	P40797	pnut	involved_in	GO:0000281	mitotic cytokinesis	ECO:0000315	IMP	PMID:29719260		7227	FlyBase		P
UniProtKB	P40797	pnut	involved_in	GO:0000281	mitotic cytokinesis	ECO:0000315	IMP	PMID:26853367		7227	FlyBase		P
UniProtKB	P52304	polo	involved_in	GO:0007112	male meiosis cytokinesis	ECO:0000315	IMP	PMID:9813088		7227	FlyBase		P
UniProtKB	P52304	polo	involved_in	GO:0000915	actomyosin contractile ring assembly	ECO:0000315	IMP	PMID:9813088		7227	FlyBase		P
UniProtKB	G5ECH5	ppfr-1	involved_in	GO:0040038	polar body extrusion after meiotic divisions	ECO:0000315	IMP	PMID:19087961		6239	UniProt		P
ComplexPortal	CPX-4025	pph_caeel	involved_in	GO:0000916	actomyosin contractile ring contraction	ECO:0005547	NAS	PMID:20040490		6239	ComplexPortal		P
UniProtKB	Q09496	pph-6	involved_in	GO:0000916	actomyosin contractile ring contraction	ECO:0005547	NAS	PMID:20040490		6239	ComplexPortal		P
UniProtKB	P91129	ptr-2	involved_in	GO:0000281	mitotic cytokinesis	ECO:0000315	IMP	PMID:16204193		6239	WB		P
UniProtKB	Q59ES5	Q59ES5	involved_in	GO:0000281	mitotic cytokinesis	ECO:0000256	IEA	GO_REF:0000002	InterPro:IPR037426	9606	InterPro		P
UniProtKB	O01803	rab-11.1	involved_in	GO:0061796	membrane addition at site of mitotic cytokinesis	ECO:0000315	IMP	PMID:11378383		6239	WB		P
UniProtKB	O01803	rab-11.1	involved_in	GO:0000281	mitotic cytokinesis	ECO:0000315	IMP	PMID:18765566		6239	WB		P
UniProtKB	O18332	Rab1	involved_in	GO:0007112	male meiosis cytokinesis	ECO:0000315	IMP	PMID:28100664		7227	FlyBase		P
UniProtKB	O18332	Rab1	involved_in	GO:0000281	mitotic cytokinesis	ECO:0000315	IMP	PMID:28100664		7227	FlyBase		P
UniProtKB	O18335	Rab11	involved_in	GO:0007112	male meiosis cytokinesis	ECO:0000315	IMP	PMID:17914057		7227	FlyBase		P
UniProtKB	O18335	Rab11	involved_in	GO:0000916	actomyosin contractile ring contraction	ECO:0000315	IMP	PMID:17914057		7227	FlyBase		P
UniProtKB	Q8IGH2	Rab11	involved_in	GO:0007112	male meiosis cytokinesis	ECO:0000315	IMP	PMID:17914057		7227	FlyBase		P
UniProtKB	Q8IGH2	Rab11	involved_in	GO:0000916	actomyosin contractile ring contraction	ECO:0000315	IMP	PMID:17914057		7227	FlyBase		P
UniProtKB	F0JAF7	Rab35	involved_in	GO:0000281	mitotic cytokinesis	ECO:0000315	IMP	PMID:16950109		7227	FlyBase		P
UniProtKB	Q95RH7	Rab35	involved_in	GO:0000281	mitotic cytokinesis	ECO:0000315	IMP	PMID:16950109		7227	FlyBase		P
UniProtKB	Q9W5X0	Rab35	involved_in	GO:0000281	mitotic cytokinesis	ECO:0000315	IMP	PMID:16950109		7227	FlyBase		P
UniProtKB	Q15286	RAB35	involved_in	GO:0000281	mitotic cytokinesis	ECO:0000315	IMP	PMID:16950109		9606	UniProt		P
UniProtKB	Q3U0T9	Rab35	involved_in	GO:0000281	mitotic cytokinesis	ECO:0000265	IEA	GO_REF:0000107	UniProtKB:Q15286|ensembl:ENSP00000229340	10090	Ensembl		P
UniProtKB	Q6PHN9	Rab35	involved_in	GO:0000281	mitotic cytokinesis	ECO:0000266	ISO	GO_REF:0000096	UniProtKB:Q15286	10090	MGI		P
UniProtKB	Q6PHN9	Rab35	involved_in	GO:0000281	mitotic cytokinesis	ECO:0000265	IEA	GO_REF:0000107	UniProtKB:Q15286|ensembl:ENSP00000229340	10090	Ensembl		P
UniProtKB	A0A0R4IZK0	racgap1	involved_in	GO:0000281	mitotic cytokinesis	ECO:0000318	IBA	PMID:21873635	FB:FBgn0086356|PANTHER:PTN001141909|UniProtKB:Q9H0H5|WB:WBGene00000875|ZFIN:ZDB-GENE-030131-1917	7955	GO_Central		P
UniProtKB	A0A0R4IZK0	racgap1	involved_in	GO:0000281	mitotic cytokinesis	ECO:0000315	IMP	PMID:27339293	ZFIN:ZDB-GENO-980202-988	7955	ZFIN		P
UniProtKB	Q6P3H8	racgap1	involved_in	GO:0000281	mitotic cytokinesis	ECO:0000318	IBA	PMID:21873635	FB:FBgn0086356|PANTHER:PTN001141909|UniProtKB:Q9H0H5|WB:WBGene00000875|ZFIN:ZDB-GENE-030131-1917	7955	GO_Central		P
UniProtKB	Q6P3H8	racgap1	involved_in	GO:0000281	mitotic cytokinesis	ECO:0000315	IMP	PMID:27339293	ZFIN:ZDB-GENO-980202-988	7955	ZFIN		P
UniProtKB	Q9H0H5	RACGAP1	involved_in	GO:0000281	mitotic cytokinesis	ECO:0000318	IBA	PMID:21873635	FB:FBgn0086356|PANTHER:PTN001141909|UniProtKB:Q9H0H5|WB:WBGene00000875|ZFIN:ZDB-GENE-030131-1917	9606	GO_Central		P
UniProtKB	Q9H0H5	RACGAP1	involved_in	GO:0000281	mitotic cytokinesis	ECO:0000314	IDA	PMID:11085985		9606	UniProt		P
UniProtKB	Q9H0H5	RACGAP1	involved_in	GO:0000281	mitotic cytokinesis	ECO:0000314	IDA	PMID:19468302		9606	UniProt		P
UniProtKB	Q9H0H5	RACGAP1	involved_in	GO:0000281	mitotic cytokinesis	ECO:0000315	IMP	PMID:16236794		9606	UniProt		P
UniProtKB	Q9H0H5	RACGAP1	involved_in	GO:0000281	mitotic cytokinesis	ECO:0000315	IMP	PMID:23235882		9606	UniProt		P
UniProtKB	Q9H0H5	RACGAP1	involved_in	GO:0000915	actomyosin contractile ring assembly	ECO:0000315	IMP	PMID:16129829		9606	UniProt		P
UniProtKB	Q9WVM1	Racgap1	involved_in	GO:0000281	mitotic cytokinesis	ECO:0000318	IBA	PMID:21873635	FB:FBgn0086356|PANTHER:PTN001141909|UniProtKB:Q9H0H5|WB:WBGene00000875|ZFIN:ZDB-GENE-030131-1917	10090	GO_Central		P
UniProtKB	Q9WVM1	Racgap1	involved_in	GO:0000281	mitotic cytokinesis	ECO:0000250	ISS	GO_REF:0000024	UniProtKB:Q9H0H5	10090	UniProt		P
UniProtKB	Q9WVM1	Racgap1	involved_in	GO:0000281	mitotic cytokinesis	ECO:0000266	ISO	GO_REF:0000096	UniProtKB:Q9H0H5	10090	MGI		P
UniProtKB	Q9WVM1	Racgap1	involved_in	GO:0000915	actomyosin contractile ring assembly	ECO:0000266	ISO	GO_REF:0000096	UniProtKB:Q9H0H5	10090	MGI		P
UniProtKB	Q9WVM1	Racgap1	involved_in	GO:0000281	mitotic cytokinesis	ECO:0000265	IEA	GO_REF:0000107	UniProtKB:Q9H0H5|ensembl:ENSP00000309871	10090	Ensembl		P
UniProtKB	Q9WVM1	Racgap1	involved_in	GO:0000915	actomyosin contractile ring assembly	ECO:0000265	IEA	GO_REF:0000107	UniProtKB:Q9H0H5|ensembl:ENSP00000309871	10090	Ensembl		P
UniProtKB	Q9WVM1	Racgap1	involved_in	GO:0000915	actomyosin contractile ring assembly	ECO:0000250	ISS	GO_REF:0000024	UniProtKB:Q9H0H5	10090	UniProt		P
UniProtKB	P40809	RacGAP84C	involved_in	GO:0000281	mitotic cytokinesis	ECO:0000318	IBA	PMID:21873635	FB:FBgn0086356|PANTHER:PTN001141909|UniProtKB:Q9H0H5|WB:WBGene00000875|ZFIN:ZDB-GENE-030131-1917	7227	GO_Central		P
UniProtKB	Q21215	rack-1	involved_in	GO:0000281	mitotic cytokinesis	ECO:0000315	IMP	PMID:15166316		6239	WB		P
UniProtKB	Q21215	rack-1	involved_in	GO:0040038	polar body extrusion after meiotic divisions	ECO:0000315	IMP	PMID:19158384		6239	WB		P
UniProtKB	P20936	RASA1	involved_in	GO:0000281	mitotic cytokinesis	ECO:0000250	ISS	GO_REF:0000024	UniProtKB:Q54K32	9606	UniProt		P
UniProtKB	P20350	rho	involved_in	GO:0000281	mitotic cytokinesis	ECO:0000315	IMP	PMID:12975351		7227	FlyBase		P
UniProtKB	Q22038	rho-1	involved_in	GO:0000915	actomyosin contractile ring assembly	ECO:0000315	IMP	PMID:16580995		6239	WB		P
UniProtKB	P48148	Rho1	involved_in	GO:1903475	mitotic actomyosin contractile ring assembly	ECO:0000315	IMP	PMID:10485851		7227	FlyBase		P
UniProtKB	P48148	Rho1	involved_in	GO:0000281	mitotic cytokinesis	ECO:0000315	IMP	PMID:12134082		7227	FlyBase		P
UniProtKB	P48148	Rho1	involved_in	GO:0000281	mitotic cytokinesis	ECO:0000315	IMP	PMID:16174742		7227	FlyBase		P
UniProtKB	P61586	RHOA	involved_in	GO:0036089	cleavage furrow formation	ECO:0000314	IDA	PMID:16103226		9606	UniProt		P
UniProtKB	P61586	RHOA	involved_in	GO:1903673	mitotic cleavage furrow formation	ECO:0000315	IMP	PMID:16103226		9606	UniProt		P
UniProtKB	Q4VAE6	Rhoa	involved_in	GO:1903673	mitotic cleavage furrow formation	ECO:0000265	IEA	GO_REF:0000107	UniProtKB:P61586|ensembl:ENSP00000400175	10090	Ensembl		P
UniProtKB	Q4VAE6	Rhoa	involved_in	GO:0036089	cleavage furrow formation	ECO:0000265	IEA	GO_REF:0000107	UniProtKB:P61586|ensembl:ENSP00000400175	10090	Ensembl		P
UniProtKB	Q9QUI0	Rhoa	involved_in	GO:1903673	mitotic cleavage furrow formation	ECO:0000250	ISS	GO_REF:0000024	UniProtKB:P61586	10090	UniProt		P
UniProtKB	Q9QUI0	Rhoa	involved_in	GO:0036089	cleavage furrow formation	ECO:0000250	ISS	GO_REF:0000024	UniProtKB:P61586	10090	UniProt		P
UniProtKB	Q9QUI0	Rhoa	involved_in	GO:1903673	mitotic cleavage furrow formation	ECO:0000266	ISO	GO_REF:0000096	UniProtKB:P61586	10090	MGI		P
UniProtKB	Q9QUI0	Rhoa	involved_in	GO:0036089	cleavage furrow formation	ECO:0000266	ISO	GO_REF:0000096	UniProtKB:P61586	10090	MGI		P
UniProtKB	Q9QUI0	Rhoa	involved_in	GO:1903673	mitotic cleavage furrow formation	ECO:0000265	IEA	GO_REF:0000107	UniProtKB:P61586|ensembl:ENSP00000400175	10090	Ensembl		P
UniProtKB	Q9QUI0	Rhoa	involved_in	GO:0036089	cleavage furrow formation	ECO:0000265	IEA	GO_REF:0000107	UniProtKB:P61586|ensembl:ENSP00000400175	10090	Ensembl		P
UniProtKB	P62745	RHOB	involved_in	GO:0000281	mitotic cytokinesis	ECO:0000315	IMP	PMID:16236794		9606	UniProt		P
UniProtKB	P62746	Rhob	involved_in	GO:0000281	mitotic cytokinesis	ECO:0000250	ISS	GO_REF:0000024	UniProtKB:P62745	10090	UniProt		P
UniProtKB	P62746	Rhob	involved_in	GO:0000281	mitotic cytokinesis	ECO:0000266	ISO	GO_REF:0000096	UniProtKB:P62745	10090	MGI		P
UniProtKB	P62746	Rhob	involved_in	GO:0000281	mitotic cytokinesis	ECO:0000265	IEA	GO_REF:0000107	UniProtKB:P62745|ensembl:ENSP00000272233	10090	Ensembl		P
UniProtKB	Q4FJM5	Rhob	involved_in	GO:0000281	mitotic cytokinesis	ECO:0000265	IEA	GO_REF:0000107	UniProtKB:P62745|ensembl:ENSP00000272233	10090	Ensembl		P
UniProtKB	P08134	RHOC	involved_in	GO:0000281	mitotic cytokinesis	ECO:0000314	IDA	PMID:16236794		9606	UniProt		P
UniProtKB	Q62159	Rhoc	involved_in	GO:0000281	mitotic cytokinesis	ECO:0000250	ISS	GO_REF:0000024	UniProtKB:P08134	10090	UniProt		P
UniProtKB	Q62159	Rhoc	involved_in	GO:0000281	mitotic cytokinesis	ECO:0000266	ISO	GO_REF:0000096	UniProtKB:P08134	10090	MGI		P
UniProtKB	Q62159	Rhoc	involved_in	GO:0000281	mitotic cytokinesis	ECO:0000265	IEA	GO_REF:0000107	UniProtKB:P08134|ensembl:ENSP00000345236	10090	Ensembl		P
UniProtKB	A1ZAN6	RhoGEF2	involved_in	GO:0031991	regulation of actomyosin contractile ring contraction	ECO:0000315	IMP	PMID:33835025		7227	UniProt	happens_during(GO:0007349)	P
UniProtKB	Q9VS46	Rint1	involved_in	GO:0036090	cleavage furrow ingression	ECO:0000315	IMP	PMID:22685323		7227	FlyBase		P
UniProtKB	Q9VS46	Rint1	involved_in	GO:0007112	male meiosis cytokinesis	ECO:0000315	IMP	PMID:22685323		7227	FlyBase		P
UniProtKB	A0A140T963	RNF103-CHMP3	involved_in	GO:0061952	midbody abscission	ECO:0007669	IEA	GO_REF:0000117	ARBA:ARBA00029210	9606	UniProt		P
UniProtKB	A0A0R4IVY5	rock1	involved_in	GO:0000281	mitotic cytokinesis	ECO:0000318	IBA	PMID:21873635	FB:FBgn0026181|PANTHER:PTN000542090	7955	GO_Central		P
UniProtKB	H6U1H5	rock1	involved_in	GO:0000281	mitotic cytokinesis	ECO:0000318	IBA	PMID:21873635	FB:FBgn0026181|PANTHER:PTN000542090	7955	GO_Central		P
UniProtKB	Q13464	ROCK1	involved_in	GO:0000281	mitotic cytokinesis	ECO:0000318	IBA	PMID:21873635	FB:FBgn0026181|PANTHER:PTN000542090	9606	GO_Central		P
UniProtKB	P70335	Rock1	involved_in	GO:0000281	mitotic cytokinesis	ECO:0000318	IBA	PMID:21873635	FB:FBgn0026181|PANTHER:PTN000542090	10090	GO_Central		P
UniProtKB	Q90Y37	rock2	involved_in	GO:0000281	mitotic cytokinesis	ECO:0000318	IBA	PMID:21873635	FB:FBgn0026181|PANTHER:PTN000542090	7955	GO_Central		P
UniProtKB	O75116	ROCK2	involved_in	GO:0000281	mitotic cytokinesis	ECO:0000318	IBA	PMID:21873635	FB:FBgn0026181|PANTHER:PTN000542090	9606	GO_Central		P
UniProtKB	P70336	Rock2	involved_in	GO:0000281	mitotic cytokinesis	ECO:0000318	IBA	PMID:21873635	FB:FBgn0026181|PANTHER:PTN000542090	10090	GO_Central		P
UniProtKB	F1R417	rock2b	involved_in	GO:0000281	mitotic cytokinesis	ECO:0000318	IBA	PMID:21873635	FB:FBgn0026181|PANTHER:PTN000542090	7955	GO_Central		P
UniProtKB	Q961D4	Rok	involved_in	GO:0000281	mitotic cytokinesis	ECO:0000318	IBA	PMID:21873635	FB:FBgn0026181|PANTHER:PTN000542090	7227	GO_Central		P
UniProtKB	Q961D4	Rok	involved_in	GO:0000281	mitotic cytokinesis	ECO:0000314	IDA	PMID:17205135		7227	FlyBase		P
UniProtKB	Q961D4	Rok	involved_in	GO:0000281	mitotic cytokinesis	ECO:0000315	IMP	PMID:16488869		7227	FlyBase		P
UniProtKB	Q961D4	Rok	involved_in	GO:0000281	mitotic cytokinesis	ECO:0000315	IMP	PMID:16174742		7227	FlyBase		P
UniProtKB	Q9U779	Rok	involved_in	GO:0000281	mitotic cytokinesis	ECO:0000318	IBA	PMID:21873635	FB:FBgn0026181|PANTHER:PTN000542090	7227	GO_Central		P
UniProtKB	Q9U779	Rok	involved_in	GO:0000281	mitotic cytokinesis	ECO:0000314	IDA	PMID:17205135		7227	FlyBase		P
UniProtKB	Q9U779	Rok	involved_in	GO:0000281	mitotic cytokinesis	ECO:0000315	IMP	PMID:16488869		7227	FlyBase		P
UniProtKB	Q9U779	Rok	involved_in	GO:0000281	mitotic cytokinesis	ECO:0000315	IMP	PMID:16174742		7227	FlyBase		P
UniProtKB	Q9VXE3	Rok	involved_in	GO:0000281	mitotic cytokinesis	ECO:0000318	IBA	PMID:21873635	FB:FBgn0026181|PANTHER:PTN000542090	7227	GO_Central		P
UniProtKB	Q9VXE3	Rok	involved_in	GO:0000281	mitotic cytokinesis	ECO:0000314	IDA	PMID:17205135		7227	FlyBase		P
UniProtKB	Q9VXE3	Rok	involved_in	GO:0000281	mitotic cytokinesis	ECO:0000315	IMP	PMID:28712722		7227	FlyBase		P
UniProtKB	Q9VXE3	Rok	involved_in	GO:0000281	mitotic cytokinesis	ECO:0000315	IMP	PMID:16488869		7227	FlyBase		P
UniProtKB	Q9VXE3	Rok	involved_in	GO:0000281	mitotic cytokinesis	ECO:0000315	IMP	PMID:16174742		7227	FlyBase		P
UniProtKB	X2JC83	Rok	involved_in	GO:0000281	mitotic cytokinesis	ECO:0000318	IBA	PMID:21873635	FB:FBgn0026181|PANTHER:PTN000542090	7227	GO_Central		P
UniProtKB	X2JC83	Rok	involved_in	GO:0000281	mitotic cytokinesis	ECO:0000314	IDA	PMID:17205135		7227	FlyBase		P
UniProtKB	X2JC83	Rok	involved_in	GO:0000281	mitotic cytokinesis	ECO:0000315	IMP	PMID:16488869		7227	FlyBase		P
UniProtKB	X2JC83	Rok	involved_in	GO:0000281	mitotic cytokinesis	ECO:0000315	IMP	PMID:16174742		7227	FlyBase		P
UniProtKB	X2JE40	Rok	involved_in	GO:0000281	mitotic cytokinesis	ECO:0000318	IBA	PMID:21873635	FB:FBgn0026181|PANTHER:PTN000542090	7227	GO_Central		P
UniProtKB	X2JE40	Rok	involved_in	GO:0000281	mitotic cytokinesis	ECO:0000314	IDA	PMID:17205135		7227	FlyBase		P
UniProtKB	X2JE40	Rok	involved_in	GO:0000281	mitotic cytokinesis	ECO:0000315	IMP	PMID:16488869		7227	FlyBase		P
UniProtKB	X2JE40	Rok	involved_in	GO:0000281	mitotic cytokinesis	ECO:0000315	IMP	PMID:16174742		7227	FlyBase		P
UniProtKB	X2JKQ8	Rok	involved_in	GO:0000281	mitotic cytokinesis	ECO:0000318	IBA	PMID:21873635	FB:FBgn0026181|PANTHER:PTN000542090	7227	GO_Central		P
UniProtKB	X2JKQ8	Rok	involved_in	GO:0000281	mitotic cytokinesis	ECO:0000314	IDA	PMID:17205135		7227	FlyBase		P
UniProtKB	X2JKQ8	Rok	involved_in	GO:0000281	mitotic cytokinesis	ECO:0000315	IMP	PMID:16488869		7227	FlyBase		P
UniProtKB	X2JKQ8	Rok	involved_in	GO:0000281	mitotic cytokinesis	ECO:0000315	IMP	PMID:16174742		7227	FlyBase		P
UniProtKB	Q9BZX4	ROPN1B	involved_in	GO:0061640	cytoskeleton-dependent cytokinesis	ECO:0000303	NAS	PMID:11278869		9606	UniProt		P
UniProtKB	Q9BST9	RTKN	involved_in	GO:0000281	mitotic cytokinesis	ECO:0000318	IBA	PMID:21873635	FB:FBgn0261385|PANTHER:PTN001853010|PomBase:SPCC4B3.15|UniProtKB:Q9NQW6	9606	GO_Central		P
UniProtKB	Q9BST9	RTKN	involved_in	GO:0000915	actomyosin contractile ring assembly	ECO:0000318	IBA	PMID:21873635	FB:FBgn0261385|PANTHER:PTN001853010|PomBase:SPCC4B3.15	9606	GO_Central		P
UniProtKB	Q8C6B2	Rtkn	involved_in	GO:0000281	mitotic cytokinesis	ECO:0000318	IBA	PMID:21873635	FB:FBgn0261385|PANTHER:PTN001853010|PomBase:SPCC4B3.15|UniProtKB:Q9NQW6	10090	GO_Central		P
UniProtKB	Q8C6B2	Rtkn	involved_in	GO:0000915	actomyosin contractile ring assembly	ECO:0000318	IBA	PMID:21873635	FB:FBgn0261385|PANTHER:PTN001853010|PomBase:SPCC4B3.15	10090	GO_Central		P
UniProtKB	E7F528	rtkn2b	involved_in	GO:0000281	mitotic cytokinesis	ECO:0000318	IBA	PMID:21873635	FB:FBgn0261385|PANTHER:PTN001853010|PomBase:SPCC4B3.15|UniProtKB:Q9NQW6	7955	GO_Central		P
UniProtKB	E7F528	rtkn2b	involved_in	GO:0000915	actomyosin contractile ring assembly	ECO:0000318	IBA	PMID:21873635	FB:FBgn0261385|PANTHER:PTN001853010|PomBase:SPCC4B3.15	7955	GO_Central		P
UniProtKB	B2D6K9	saps-1	involved_in	GO:0000916	actomyosin contractile ring contraction	ECO:0005547	NAS	PMID:20040490		6239	ComplexPortal		P
UniProtKB	Q9VQ93	sau	involved_in	GO:0036089	cleavage furrow formation	ECO:0000315	IMP	PMID:24786584		7227	FlyBase		P
UniProtKB	Q9VQ93	sau	involved_in	GO:0007110	meiosis I cytokinesis	ECO:0000315	IMP	PMID:15004238		7227	FlyBase		P
UniProtKB	Q9VQ93	sau	involved_in	GO:0007111	meiosis II cytokinesis	ECO:0000315	IMP	PMID:15004238		7227	FlyBase		P
UniProtKB	Q9VQ93	sau	involved_in	GO:0007112	male meiosis cytokinesis	ECO:0000315	IMP	PMID:24786584		7227	FlyBase		P
UniProtKB	Q9VQ93	sau	involved_in	GO:0000281	mitotic cytokinesis	ECO:0000315	IMP	PMID:24786584		7227	FlyBase		P
UniProtKB	Q9VQ93	sau	involved_in	GO:0000915	actomyosin contractile ring assembly	ECO:0000315	IMP	PMID:15004238		7227	FlyBase		P
UniProtKB	Q9VQ93	sau	involved_in	GO:0000915	actomyosin contractile ring assembly	ECO:0000315	IMP	PMID:24786584		7227	FlyBase		P
UniProtKB	Q9V4P1	scra	involved_in	GO:0000281	mitotic cytokinesis	ECO:0000318	IBA	PMID:21873635	FB:FBgn0261385|PANTHER:PTN001853010|PomBase:SPCC4B3.15|UniProtKB:Q9NQW6	7227	GO_Central		P
UniProtKB	Q9V4P1	scra	involved_in	GO:0000915	actomyosin contractile ring assembly	ECO:0000318	IBA	PMID:21873635	FB:FBgn0261385|PANTHER:PTN001853010|PomBase:SPCC4B3.15	7227	GO_Central		P
UniProtKB	Q9V4P1	scra	involved_in	GO:0032188	establishment of actomyosin contractile ring localization	ECO:0000315	IMP	PMID:20237160		7227	FlyBase		P
UniProtKB	Q9V4P1	scra	involved_in	GO:0007112	male meiosis cytokinesis	ECO:0000315	IMP	PMID:20237160		7227	FlyBase		P
UniProtKB	Q9V4P1	scra	involved_in	GO:0000281	mitotic cytokinesis	ECO:0000315	IMP	PMID:12134082		7227	FlyBase		P
UniProtKB	Q9V4P1	scra	involved_in	GO:0000281	mitotic cytokinesis	ECO:0000315	IMP	PMID:12975351		7227	FlyBase		P
UniProtKB	Q9V4P1	scra	involved_in	GO:0000281	mitotic cytokinesis	ECO:0000315	IMP	PMID:15380073		7227	FlyBase		P
UniProtKB	Q9V4P1	scra	involved_in	GO:0000281	mitotic cytokinesis	ECO:0000315	IMP	PMID:15930114		7227	UniProt		P
UniProtKB	Q9V4P1	scra	involved_in	GO:0000915	actomyosin contractile ring assembly	ECO:0000315	IMP	PMID:15930114		7227	UniProt		P
UniProtKB	Q9VNH6	Sec8	involved_in	GO:0007110	meiosis I cytokinesis	ECO:0000315	IMP	PMID:15004238		7227	FlyBase		P
UniProtKB	Q9VNH6	Sec8	involved_in	GO:0007111	meiosis II cytokinesis	ECO:0000315	IMP	PMID:15004238		7227	FlyBase		P
UniProtKB	Q9VNH6	Sec8	involved_in	GO:0000916	actomyosin contractile ring contraction	ECO:0000315	IMP	PMID:15004238		7227	FlyBase		P
UniProtKB	Q32LU3	sept4a	involved_in	GO:0061640	cytoskeleton-dependent cytokinesis	ECO:0000318	IBA	PMID:21873635	FB:FBgn0013726|MGI:MGI:1335094|PANTHER:PTN000430171|PomBase:SPAC4F10.11|PomBase:SPAC821.06|PomBase:SPAC9G1.11c|PomBase:SPBC16A3.01|SGD:S000000595|SGD:S000001149|SGD:S000002384|SGD:S000003837|SGD:S000004306	7955	GO_Central		P
UniProtKB	A0A0G2KQA6	sept4b	involved_in	GO:0061640	cytoskeleton-dependent cytokinesis	ECO:0000318	IBA	PMID:21873635	FB:FBgn0013726|MGI:MGI:1335094|PANTHER:PTN000430171|PomBase:SPAC4F10.11|PomBase:SPAC821.06|PomBase:SPAC9G1.11c|PomBase:SPBC16A3.01|SGD:S000000595|SGD:S000001149|SGD:S000002384|SGD:S000003837|SGD:S000004306	7955	GO_Central		P
UniProtKB	Q6PBW0	sept5a	involved_in	GO:0061640	cytoskeleton-dependent cytokinesis	ECO:0000318	IBA	PMID:21873635	FB:FBgn0013726|MGI:MGI:1335094|PANTHER:PTN000430171|PomBase:SPAC4F10.11|PomBase:SPAC821.06|PomBase:SPAC9G1.11c|PomBase:SPBC16A3.01|SGD:S000000595|SGD:S000001149|SGD:S000002384|SGD:S000003837|SGD:S000004306	7955	GO_Central		P
UniProtKB	Q6AZC9	sept5b	involved_in	GO:0061640	cytoskeleton-dependent cytokinesis	ECO:0000318	IBA	PMID:21873635	FB:FBgn0013726|MGI:MGI:1335094|PANTHER:PTN000430171|PomBase:SPAC4F10.11|PomBase:SPAC821.06|PomBase:SPAC9G1.11c|PomBase:SPBC16A3.01|SGD:S000000595|SGD:S000001149|SGD:S000002384|SGD:S000003837|SGD:S000004306	7955	GO_Central		P
UniProtKB	A0JMF4	sept7b	involved_in	GO:0061640	cytoskeleton-dependent cytokinesis	ECO:0000318	IBA	PMID:21873635	FB:FBgn0013726|MGI:MGI:1335094|PANTHER:PTN000430171|PomBase:SPAC4F10.11|PomBase:SPAC821.06|PomBase:SPAC9G1.11c|PomBase:SPBC16A3.01|SGD:S000000595|SGD:S000001149|SGD:S000002384|SGD:S000003837|SGD:S000004306	7955	GO_Central		P
UniProtKB	F8W5J3	sept7b	involved_in	GO:0061640	cytoskeleton-dependent cytokinesis	ECO:0000318	IBA	PMID:21873635	FB:FBgn0013726|MGI:MGI:1335094|PANTHER:PTN000430171|PomBase:SPAC4F10.11|PomBase:SPAC821.06|PomBase:SPAC9G1.11c|PomBase:SPBC16A3.01|SGD:S000000595|SGD:S000001149|SGD:S000002384|SGD:S000003837|SGD:S000004306	7955	GO_Central		P
UniProtKB	Q4V8R9	sept7b	involved_in	GO:0061640	cytoskeleton-dependent cytokinesis	ECO:0000318	IBA	PMID:21873635	FB:FBgn0013726|MGI:MGI:1335094|PANTHER:PTN000430171|PomBase:SPAC4F10.11|PomBase:SPAC821.06|PomBase:SPAC9G1.11c|PomBase:SPBC16A3.01|SGD:S000000595|SGD:S000001149|SGD:S000002384|SGD:S000003837|SGD:S000004306	7955	GO_Central		P
UniProtKB	Q642H3	sept8a	involved_in	GO:0061640	cytoskeleton-dependent cytokinesis	ECO:0000318	IBA	PMID:21873635	FB:FBgn0013726|MGI:MGI:1335094|PANTHER:PTN000430171|PomBase:SPAC4F10.11|PomBase:SPAC821.06|PomBase:SPAC9G1.11c|PomBase:SPBC16A3.01|SGD:S000000595|SGD:S000001149|SGD:S000002384|SGD:S000003837|SGD:S000004306	7955	GO_Central		P
UniProtKB	A4FUM1	sept8b	involved_in	GO:0061640	cytoskeleton-dependent cytokinesis	ECO:0000318	IBA	PMID:21873635	FB:FBgn0013726|MGI:MGI:1335094|PANTHER:PTN000430171|PomBase:SPAC4F10.11|PomBase:SPAC821.06|PomBase:SPAC9G1.11c|PomBase:SPBC16A3.01|SGD:S000000595|SGD:S000001149|SGD:S000002384|SGD:S000003837|SGD:S000004306	7955	GO_Central		P
UniProtKB	Q6TGX3	sept9a	involved_in	GO:0061640	cytoskeleton-dependent cytokinesis	ECO:0000318	IBA	PMID:21873635	FB:FBgn0013726|MGI:MGI:1335094|PANTHER:PTN000430171|PomBase:SPAC4F10.11|PomBase:SPAC821.06|PomBase:SPAC9G1.11c|PomBase:SPBC16A3.01|SGD:S000000595|SGD:S000001149|SGD:S000002384|SGD:S000003837|SGD:S000004306	7955	GO_Central		P
UniProtKB	A0A2R8Q8Y9	sept9b	involved_in	GO:0061640	cytoskeleton-dependent cytokinesis	ECO:0000318	IBA	PMID:21873635	FB:FBgn0013726|MGI:MGI:1335094|PANTHER:PTN000430171|PomBase:SPAC4F10.11|PomBase:SPAC821.06|PomBase:SPAC9G1.11c|PomBase:SPBC16A3.01|SGD:S000000595|SGD:S000001149|SGD:S000002384|SGD:S000003837|SGD:S000004306	7955	GO_Central		P
UniProtKB	A0A2R8QHK6	sept9b	involved_in	GO:0061640	cytoskeleton-dependent cytokinesis	ECO:0000318	IBA	PMID:21873635	FB:FBgn0013726|MGI:MGI:1335094|PANTHER:PTN000430171|PomBase:SPAC4F10.11|PomBase:SPAC821.06|PomBase:SPAC9G1.11c|PomBase:SPBC16A3.01|SGD:S000000595|SGD:S000001149|SGD:S000002384|SGD:S000003837|SGD:S000004306	7955	GO_Central		P
UniProtKB	Q58EK7	sept9b	involved_in	GO:0061640	cytoskeleton-dependent cytokinesis	ECO:0000318	IBA	PMID:21873635	FB:FBgn0013726|MGI:MGI:1335094|PANTHER:PTN000430171|PomBase:SPAC4F10.11|PomBase:SPAC821.06|PomBase:SPAC9G1.11c|PomBase:SPBC16A3.01|SGD:S000000595|SGD:S000001149|SGD:S000002384|SGD:S000003837|SGD:S000004306	7955	GO_Central		P
UniProtKB	P42207	Septin1	involved_in	GO:0061640	cytoskeleton-dependent cytokinesis	ECO:0000318	IBA	PMID:21873635	FB:FBgn0013726|MGI:MGI:1335094|PANTHER:PTN000430171|PomBase:SPAC4F10.11|PomBase:SPAC821.06|PomBase:SPAC9G1.11c|PomBase:SPBC16A3.01|SGD:S000000595|SGD:S000001149|SGD:S000002384|SGD:S000003837|SGD:S000004306	7227	GO_Central		P
UniProtKB	Q8WYJ6	SEPTIN1	involved_in	GO:0061640	cytoskeleton-dependent cytokinesis	ECO:0000318	IBA	PMID:21873635	FB:FBgn0013726|MGI:MGI:1335094|PANTHER:PTN000430171|PomBase:SPAC4F10.11|PomBase:SPAC821.06|PomBase:SPAC9G1.11c|PomBase:SPBC16A3.01|SGD:S000000595|SGD:S000001149|SGD:S000002384|SGD:S000003837|SGD:S000004306	9606	GO_Central		P
UniProtKB	P42209	Septin1	involved_in	GO:0061640	cytoskeleton-dependent cytokinesis	ECO:0000318	IBA	PMID:21873635	FB:FBgn0013726|MGI:MGI:1335094|PANTHER:PTN000430171|PomBase:SPAC4F10.11|PomBase:SPAC821.06|PomBase:SPAC9G1.11c|PomBase:SPBC16A3.01|SGD:S000000595|SGD:S000001149|SGD:S000002384|SGD:S000003837|SGD:S000004306	10090	GO_Central		P
UniProtKB	Q9P0V9	SEPTIN10	involved_in	GO:0061640	cytoskeleton-dependent cytokinesis	ECO:0000318	IBA	PMID:21873635	FB:FBgn0013726|MGI:MGI:1335094|PANTHER:PTN000430171|PomBase:SPAC4F10.11|PomBase:SPAC821.06|PomBase:SPAC9G1.11c|PomBase:SPBC16A3.01|SGD:S000000595|SGD:S000001149|SGD:S000002384|SGD:S000003837|SGD:S000004306	9606	GO_Central		P
UniProtKB	Q8C650	Septin10	involved_in	GO:0061640	cytoskeleton-dependent cytokinesis	ECO:0000318	IBA	PMID:21873635	FB:FBgn0013726|MGI:MGI:1335094|PANTHER:PTN000430171|PomBase:SPAC4F10.11|PomBase:SPAC821.06|PomBase:SPAC9G1.11c|PomBase:SPBC16A3.01|SGD:S000000595|SGD:S000001149|SGD:S000002384|SGD:S000003837|SGD:S000004306	10090	GO_Central		P
UniProtKB	Q9NVA2	SEPTIN11	involved_in	GO:0061640	cytoskeleton-dependent cytokinesis	ECO:0000318	IBA	PMID:21873635	FB:FBgn0013726|MGI:MGI:1335094|PANTHER:PTN000430171|PomBase:SPAC4F10.11|PomBase:SPAC821.06|PomBase:SPAC9G1.11c|PomBase:SPBC16A3.01|SGD:S000000595|SGD:S000001149|SGD:S000002384|SGD:S000003837|SGD:S000004306	9606	GO_Central		P
UniProtKB	Q8C1B7	Septin11	involved_in	GO:0061640	cytoskeleton-dependent cytokinesis	ECO:0000318	IBA	PMID:21873635	FB:FBgn0013726|MGI:MGI:1335094|PANTHER:PTN000430171|PomBase:SPAC4F10.11|PomBase:SPAC821.06|PomBase:SPAC9G1.11c|PomBase:SPBC16A3.01|SGD:S000000595|SGD:S000001149|SGD:S000002384|SGD:S000003837|SGD:S000004306	10090	GO_Central		P
UniProtKB	Q8IYM1	SEPTIN12	involved_in	GO:0061640	cytoskeleton-dependent cytokinesis	ECO:0000318	IBA	PMID:21873635	FB:FBgn0013726|MGI:MGI:1335094|PANTHER:PTN000430171|PomBase:SPAC4F10.11|PomBase:SPAC821.06|PomBase:SPAC9G1.11c|PomBase:SPBC16A3.01|SGD:S000000595|SGD:S000001149|SGD:S000002384|SGD:S000003837|SGD:S000004306	9606	GO_Central		P
UniProtKB	A0A2R8VJU7	Septin12	involved_in	GO:0061640	cytoskeleton-dependent cytokinesis	ECO:0000318	IBA	PMID:21873635	FB:FBgn0013726|MGI:MGI:1335094|PANTHER:PTN000430171|PomBase:SPAC4F10.11|PomBase:SPAC821.06|PomBase:SPAC9G1.11c|PomBase:SPBC16A3.01|SGD:S000000595|SGD:S000001149|SGD:S000002384|SGD:S000003837|SGD:S000004306	10090	GO_Central		P
UniProtKB	Q14BT3	Septin12	involved_in	GO:0061640	cytoskeleton-dependent cytokinesis	ECO:0000318	IBA	PMID:21873635	FB:FBgn0013726|MGI:MGI:1335094|PANTHER:PTN000430171|PomBase:SPAC4F10.11|PomBase:SPAC821.06|PomBase:SPAC9G1.11c|PomBase:SPBC16A3.01|SGD:S000000595|SGD:S000001149|SGD:S000002384|SGD:S000003837|SGD:S000004306	10090	GO_Central		P
UniProtKB	Q9D451	Septin12	involved_in	GO:0061640	cytoskeleton-dependent cytokinesis	ECO:0000318	IBA	PMID:21873635	FB:FBgn0013726|MGI:MGI:1335094|PANTHER:PTN000430171|PomBase:SPAC4F10.11|PomBase:SPAC821.06|PomBase:SPAC9G1.11c|PomBase:SPBC16A3.01|SGD:S000000595|SGD:S000001149|SGD:S000002384|SGD:S000003837|SGD:S000004306	10090	GO_Central		P
UniProtKB	Q9D9U8	Septin12	involved_in	GO:0061640	cytoskeleton-dependent cytokinesis	ECO:0000318	IBA	PMID:21873635	FB:FBgn0013726|MGI:MGI:1335094|PANTHER:PTN000430171|PomBase:SPAC4F10.11|PomBase:SPAC821.06|PomBase:SPAC9G1.11c|PomBase:SPBC16A3.01|SGD:S000000595|SGD:S000001149|SGD:S000002384|SGD:S000003837|SGD:S000004306	10090	GO_Central		P
UniProtKB	Q6ZU15	SEPTIN14	involved_in	GO:0061640	cytoskeleton-dependent cytokinesis	ECO:0000318	IBA	PMID:21873635	FB:FBgn0013726|MGI:MGI:1335094|PANTHER:PTN000430171|PomBase:SPAC4F10.11|PomBase:SPAC821.06|PomBase:SPAC9G1.11c|PomBase:SPBC16A3.01|SGD:S000000595|SGD:S000001149|SGD:S000002384|SGD:S000003837|SGD:S000004306	9606	GO_Central		P
UniProtKB	Q9DA97	Septin14	involved_in	GO:0061640	cytoskeleton-dependent cytokinesis	ECO:0000318	IBA	PMID:21873635	FB:FBgn0013726|MGI:MGI:1335094|PANTHER:PTN000430171|PomBase:SPAC4F10.11|PomBase:SPAC821.06|PomBase:SPAC9G1.11c|PomBase:SPBC16A3.01|SGD:S000000595|SGD:S000001149|SGD:S000002384|SGD:S000003837|SGD:S000004306	10090	GO_Central		P
UniProtKB	P54359	Septin2	involved_in	GO:0061640	cytoskeleton-dependent cytokinesis	ECO:0000318	IBA	PMID:21873635	FB:FBgn0013726|MGI:MGI:1335094|PANTHER:PTN000430171|PomBase:SPAC4F10.11|PomBase:SPAC821.06|PomBase:SPAC9G1.11c|PomBase:SPBC16A3.01|SGD:S000000595|SGD:S000001149|SGD:S000002384|SGD:S000003837|SGD:S000004306	7227	GO_Central		P
UniProtKB	Q15019	SEPTIN2	involved_in	GO:0061640	cytoskeleton-dependent cytokinesis	ECO:0000318	IBA	PMID:21873635	FB:FBgn0013726|MGI:MGI:1335094|PANTHER:PTN000430171|PomBase:SPAC4F10.11|PomBase:SPAC821.06|PomBase:SPAC9G1.11c|PomBase:SPBC16A3.01|SGD:S000000595|SGD:S000001149|SGD:S000002384|SGD:S000003837|SGD:S000004306	9606	GO_Central		P
UniProtKB	P42208	Septin2	involved_in	GO:0061640	cytoskeleton-dependent cytokinesis	ECO:0000318	IBA	PMID:21873635	FB:FBgn0013726|MGI:MGI:1335094|PANTHER:PTN000430171|PomBase:SPAC4F10.11|PomBase:SPAC821.06|PomBase:SPAC9G1.11c|PomBase:SPBC16A3.01|SGD:S000000595|SGD:S000001149|SGD:S000002384|SGD:S000003837|SGD:S000004306	10090	GO_Central		P
UniProtKB	P42208	Septin2	involved_in	GO:0061640	cytoskeleton-dependent cytokinesis	ECO:0000303	NAS	PMID:9203580		10090	UniProt		P
UniProtKB	A2BGU8	septin3	involved_in	GO:0061640	cytoskeleton-dependent cytokinesis	ECO:0000318	IBA	PMID:21873635	FB:FBgn0013726|MGI:MGI:1335094|PANTHER:PTN000430171|PomBase:SPAC4F10.11|PomBase:SPAC821.06|PomBase:SPAC9G1.11c|PomBase:SPBC16A3.01|SGD:S000000595|SGD:S000001149|SGD:S000002384|SGD:S000003837|SGD:S000004306	7955	GO_Central		P
UniProtKB	Q9UH03	SEPTIN3	involved_in	GO:0061640	cytoskeleton-dependent cytokinesis	ECO:0000318	IBA	PMID:21873635	FB:FBgn0013726|MGI:MGI:1335094|PANTHER:PTN000430171|PomBase:SPAC4F10.11|PomBase:SPAC821.06|PomBase:SPAC9G1.11c|PomBase:SPBC16A3.01|SGD:S000000595|SGD:S000001149|SGD:S000002384|SGD:S000003837|SGD:S000004306	9606	GO_Central		P
UniProtKB	Q9Z1S5	Septin3	involved_in	GO:0061640	cytoskeleton-dependent cytokinesis	ECO:0000318	IBA	PMID:21873635	FB:FBgn0013726|MGI:MGI:1335094|PANTHER:PTN000430171|PomBase:SPAC4F10.11|PomBase:SPAC821.06|PomBase:SPAC9G1.11c|PomBase:SPBC16A3.01|SGD:S000000595|SGD:S000001149|SGD:S000002384|SGD:S000003837|SGD:S000004306	10090	GO_Central		P
UniProtKB	Q0KHR7	Septin4	involved_in	GO:0061640	cytoskeleton-dependent cytokinesis	ECO:0000318	IBA	PMID:21873635	FB:FBgn0013726|MGI:MGI:1335094|PANTHER:PTN000430171|PomBase:SPAC4F10.11|PomBase:SPAC821.06|PomBase:SPAC9G1.11c|PomBase:SPBC16A3.01|SGD:S000000595|SGD:S000001149|SGD:S000002384|SGD:S000003837|SGD:S000004306	7227	GO_Central		P
UniProtKB	Q7KUX3	Septin4	involved_in	GO:0061640	cytoskeleton-dependent cytokinesis	ECO:0000318	IBA	PMID:21873635	FB:FBgn0013726|MGI:MGI:1335094|PANTHER:PTN000430171|PomBase:SPAC4F10.11|PomBase:SPAC821.06|PomBase:SPAC9G1.11c|PomBase:SPBC16A3.01|SGD:S000000595|SGD:S000001149|SGD:S000002384|SGD:S000003837|SGD:S000004306	7227	GO_Central		P
UniProtKB	Q95RN2	Septin4	involved_in	GO:0061640	cytoskeleton-dependent cytokinesis	ECO:0000318	IBA	PMID:21873635	FB:FBgn0013726|MGI:MGI:1335094|PANTHER:PTN000430171|PomBase:SPAC4F10.11|PomBase:SPAC821.06|PomBase:SPAC9G1.11c|PomBase:SPBC16A3.01|SGD:S000000595|SGD:S000001149|SGD:S000002384|SGD:S000003837|SGD:S000004306	7227	GO_Central		P
UniProtKB	Q960I4	Septin4	involved_in	GO:0061640	cytoskeleton-dependent cytokinesis	ECO:0000318	IBA	PMID:21873635	FB:FBgn0013726|MGI:MGI:1335094|PANTHER:PTN000430171|PomBase:SPAC4F10.11|PomBase:SPAC821.06|PomBase:SPAC9G1.11c|PomBase:SPBC16A3.01|SGD:S000000595|SGD:S000001149|SGD:S000002384|SGD:S000003837|SGD:S000004306	7227	GO_Central		P
UniProtKB	O43236	SEPTIN4	involved_in	GO:0061640	cytoskeleton-dependent cytokinesis	ECO:0000318	IBA	PMID:21873635	FB:FBgn0013726|MGI:MGI:1335094|PANTHER:PTN000430171|PomBase:SPAC4F10.11|PomBase:SPAC821.06|PomBase:SPAC9G1.11c|PomBase:SPBC16A3.01|SGD:S000000595|SGD:S000001149|SGD:S000002384|SGD:S000003837|SGD:S000004306	9606	GO_Central		P
UniProtKB	P28661	Septin4	involved_in	GO:0061640	cytoskeleton-dependent cytokinesis	ECO:0000318	IBA	PMID:21873635	FB:FBgn0013726|MGI:MGI:1335094|PANTHER:PTN000430171|PomBase:SPAC4F10.11|PomBase:SPAC821.06|PomBase:SPAC9G1.11c|PomBase:SPBC16A3.01|SGD:S000000595|SGD:S000001149|SGD:S000002384|SGD:S000003837|SGD:S000004306	10090	GO_Central		P
UniProtKB	Q7KLG8	Septin5	involved_in	GO:0061640	cytoskeleton-dependent cytokinesis	ECO:0000318	IBA	PMID:21873635	FB:FBgn0013726|MGI:MGI:1335094|PANTHER:PTN000430171|PomBase:SPAC4F10.11|PomBase:SPAC821.06|PomBase:SPAC9G1.11c|PomBase:SPBC16A3.01|SGD:S000000595|SGD:S000001149|SGD:S000002384|SGD:S000003837|SGD:S000004306	7227	GO_Central		P
UniProtKB	Q99719	SEPTIN5	involved_in	GO:0061640	cytoskeleton-dependent cytokinesis	ECO:0000318	IBA	PMID:21873635	FB:FBgn0013726|MGI:MGI:1335094|PANTHER:PTN000430171|PomBase:SPAC4F10.11|PomBase:SPAC821.06|PomBase:SPAC9G1.11c|PomBase:SPBC16A3.01|SGD:S000000595|SGD:S000001149|SGD:S000002384|SGD:S000003837|SGD:S000004306	9606	GO_Central		P
UniProtKB	Q9Z2Q6	Septin5	involved_in	GO:0061640	cytoskeleton-dependent cytokinesis	ECO:0000318	IBA	PMID:21873635	FB:FBgn0013726|MGI:MGI:1335094|PANTHER:PTN000430171|PomBase:SPAC4F10.11|PomBase:SPAC821.06|PomBase:SPAC9G1.11c|PomBase:SPBC16A3.01|SGD:S000000595|SGD:S000001149|SGD:S000002384|SGD:S000003837|SGD:S000004306	10090	GO_Central		P
UniProtKB	Q14141	SEPTIN6	involved_in	GO:0061640	cytoskeleton-dependent cytokinesis	ECO:0000318	IBA	PMID:21873635	FB:FBgn0013726|MGI:MGI:1335094|PANTHER:PTN000430171|PomBase:SPAC4F10.11|PomBase:SPAC821.06|PomBase:SPAC9G1.11c|PomBase:SPBC16A3.01|SGD:S000000595|SGD:S000001149|SGD:S000002384|SGD:S000003837|SGD:S000004306	9606	GO_Central		P
UniProtKB	Q14141	SEPTIN6	involved_in	GO:0000281	mitotic cytokinesis	ECO:0000304	TAS	PMID:11809673		9606	UniProt		P
UniProtKB	Q9R1T4	Septin6	involved_in	GO:0061640	cytoskeleton-dependent cytokinesis	ECO:0000318	IBA	PMID:21873635	FB:FBgn0013726|MGI:MGI:1335094|PANTHER:PTN000430171|PomBase:SPAC4F10.11|PomBase:SPAC821.06|PomBase:SPAC9G1.11c|PomBase:SPBC16A3.01|SGD:S000000595|SGD:S000001149|SGD:S000002384|SGD:S000003837|SGD:S000004306	10090	GO_Central		P
UniProtKB	Q16181	SEPTIN7	involved_in	GO:0061640	cytoskeleton-dependent cytokinesis	ECO:0000318	IBA	PMID:21873635	FB:FBgn0013726|MGI:MGI:1335094|PANTHER:PTN000430171|PomBase:SPAC4F10.11|PomBase:SPAC821.06|PomBase:SPAC9G1.11c|PomBase:SPBC16A3.01|SGD:S000000595|SGD:S000001149|SGD:S000002384|SGD:S000003837|SGD:S000004306	9606	GO_Central		P
UniProtKB	O55131	Septin7	involved_in	GO:0061640	cytoskeleton-dependent cytokinesis	ECO:0000318	IBA	PMID:21873635	FB:FBgn0013726|MGI:MGI:1335094|PANTHER:PTN000430171|PomBase:SPAC4F10.11|PomBase:SPAC821.06|PomBase:SPAC9G1.11c|PomBase:SPBC16A3.01|SGD:S000000595|SGD:S000001149|SGD:S000002384|SGD:S000003837|SGD:S000004306	10090	GO_Central		P
UniProtKB	O55131	Septin7	involved_in	GO:0000281	mitotic cytokinesis	ECO:0000315	IMP	PMID:25122120	MGI:MGI:5660259	10090	MGI		P
UniProtKB	Q92599	SEPTIN8	involved_in	GO:0061640	cytoskeleton-dependent cytokinesis	ECO:0000318	IBA	PMID:21873635	FB:FBgn0013726|MGI:MGI:1335094|PANTHER:PTN000430171|PomBase:SPAC4F10.11|PomBase:SPAC821.06|PomBase:SPAC9G1.11c|PomBase:SPBC16A3.01|SGD:S000000595|SGD:S000001149|SGD:S000002384|SGD:S000003837|SGD:S000004306	9606	GO_Central		P
UniProtKB	Q8CHH9	Septin8	involved_in	GO:0061640	cytoskeleton-dependent cytokinesis	ECO:0000318	IBA	PMID:21873635	FB:FBgn0013726|MGI:MGI:1335094|PANTHER:PTN000430171|PomBase:SPAC4F10.11|PomBase:SPAC821.06|PomBase:SPAC9G1.11c|PomBase:SPBC16A3.01|SGD:S000000595|SGD:S000001149|SGD:S000002384|SGD:S000003837|SGD:S000004306	10090	GO_Central		P
UniProtKB	Q9UHD8	SEPTIN9	involved_in	GO:0061640	cytoskeleton-dependent cytokinesis	ECO:0000318	IBA	PMID:21873635	FB:FBgn0013726|MGI:MGI:1335094|PANTHER:PTN000430171|PomBase:SPAC4F10.11|PomBase:SPAC821.06|PomBase:SPAC9G1.11c|PomBase:SPBC16A3.01|SGD:S000000595|SGD:S000001149|SGD:S000002384|SGD:S000003837|SGD:S000004306	9606	GO_Central		P
UniProtKB	Q80UG5	Septin9	involved_in	GO:0061640	cytoskeleton-dependent cytokinesis	ECO:0000318	IBA	PMID:21873635	FB:FBgn0013726|MGI:MGI:1335094|PANTHER:PTN000430171|PomBase:SPAC4F10.11|PomBase:SPAC821.06|PomBase:SPAC9G1.11c|PomBase:SPBC16A3.01|SGD:S000000595|SGD:S000001149|SGD:S000002384|SGD:S000003837|SGD:S000004306	10090	GO_Central		P
UniProtKB	Q9BZQ2	SHCBP1L	involved_in	GO:0007112	male meiosis cytokinesis	ECO:0000318	IBA	PMID:21873635	FB:FBgn0032848|PANTHER:PTN000380100	9606	GO_Central		P
UniProtKB	Q3TTP0	Shcbp1l	involved_in	GO:0007112	male meiosis cytokinesis	ECO:0000318	IBA	PMID:21873635	FB:FBgn0032848|PANTHER:PTN000380100	10090	GO_Central		P
UniProtKB	P27619	shi	involved_in	GO:1903475	mitotic actomyosin contractile ring assembly	ECO:0000315	IMP	PMID:25661871		7227	FlyBase		P
UniProtKB	Q8T0Q4	shrb	involved_in	GO:0000281	mitotic cytokinesis	ECO:0000315	IMP	PMID:25647097		7227	FlyBase		P
UniProtKB	Q8T0Q4	shrb	involved_in	GO:0000281	mitotic cytokinesis	ECO:0000315	IMP	PMID:25635693		7227	FlyBase		P
UniProtKB	F1R738	si:ch1073-416j23.1	involved_in	GO:0000281	mitotic cytokinesis	ECO:0000318	IBA	PMID:21873635	FB:FBgn0086356|PANTHER:PTN001141909|UniProtKB:Q9H0H5|WB:WBGene00000875|ZFIN:ZDB-GENE-030131-1917	7955	GO_Central		P
UniProtKB	Q1L897	si:ch211-191i18.1	involved_in	GO:0000281	mitotic cytokinesis	ECO:0000318	IBA	PMID:21873635	PANTHER:PTN002294351|UniProtKB:O76095	7955	GO_Central		P
UniProtKB	F1QJH8	si:ch211-197n10.2	involved_in	GO:0000281	mitotic cytokinesis	ECO:0000318	IBA	PMID:21873635	FB:FBgn0261385|PANTHER:PTN001853010|PomBase:SPCC4B3.15|UniProtKB:Q9NQW6	7955	GO_Central		P
UniProtKB	F1QJH8	si:ch211-197n10.2	involved_in	GO:0000915	actomyosin contractile ring assembly	ECO:0000318	IBA	PMID:21873635	FB:FBgn0261385|PANTHER:PTN001853010|PomBase:SPCC4B3.15	7955	GO_Central		P
UniProtKB	A0A140LGJ1	si:ch211-282j17.12	involved_in	GO:0061640	cytoskeleton-dependent cytokinesis	ECO:0000318	IBA	PMID:21873635	FB:FBgn0013726|MGI:MGI:1335094|PANTHER:PTN000430171|PomBase:SPAC4F10.11|PomBase:SPAC821.06|PomBase:SPAC9G1.11c|PomBase:SPBC16A3.01|SGD:S000000595|SGD:S000001149|SGD:S000002384|SGD:S000003837|SGD:S000004306	7955	GO_Central		P
UniProtKB	E7FA55	si:ch211-282j17.13	involved_in	GO:0061640	cytoskeleton-dependent cytokinesis	ECO:0000318	IBA	PMID:21873635	FB:FBgn0013726|MGI:MGI:1335094|PANTHER:PTN000430171|PomBase:SPAC4F10.11|PomBase:SPAC821.06|PomBase:SPAC9G1.11c|PomBase:SPBC16A3.01|SGD:S000000595|SGD:S000001149|SGD:S000002384|SGD:S000003837|SGD:S000004306	7955	GO_Central		P
UniProtKB	A0A8M1RFY5	si:ch73-170d6.2	involved_in	GO:0061640	cytoskeleton-dependent cytokinesis	ECO:0000318	IBA	PMID:21873635	FB:FBgn0013726|MGI:MGI:1335094|PANTHER:PTN000430171|PomBase:SPAC4F10.11|PomBase:SPAC821.06|PomBase:SPAC9G1.11c|PomBase:SPBC16A3.01|SGD:S000000595|SGD:S000001149|SGD:S000002384|SGD:S000003837|SGD:S000004306	7955	GO_Central		P
UniProtKB	F1QVS2	si:dkey-187j14.4	involved_in	GO:0061640	cytoskeleton-dependent cytokinesis	ECO:0000318	IBA	PMID:21873635	FB:FBgn0013726|MGI:MGI:1335094|PANTHER:PTN000430171|PomBase:SPAC4F10.11|PomBase:SPAC821.06|PomBase:SPAC9G1.11c|PomBase:SPBC16A3.01|SGD:S000000595|SGD:S000001149|SGD:S000002384|SGD:S000003837|SGD:S000004306	7955	GO_Central		P
UniProtKB	A5PMM5	si:dkey-193c22.4	involved_in	GO:0036089	cleavage furrow formation	ECO:0000318	IBA	PMID:21873635	PANTHER:PTN000058730|UniProtKB:Q8WV41|UniProtKB:Q96RF0|UniProtKB:Q9Y5X1	7955	GO_Central		P
UniProtKB	Q1LX31	si:dkey-30c15.10	involved_in	GO:0000281	mitotic cytokinesis	ECO:0000318	IBA	PMID:21873635	FB:FBgn0261385|PANTHER:PTN001853010|PomBase:SPCC4B3.15|UniProtKB:Q9NQW6	7955	GO_Central		P
UniProtKB	Q1LX31	si:dkey-30c15.10	involved_in	GO:0000915	actomyosin contractile ring assembly	ECO:0000318	IBA	PMID:21873635	FB:FBgn0261385|PANTHER:PTN001853010|PomBase:SPCC4B3.15	7955	GO_Central		P
UniProtKB	A2BI20	si:dkey-40c11.1	involved_in	GO:0000281	mitotic cytokinesis	ECO:0000318	IBA	PMID:21873635	FB:FBgn0261385|PANTHER:PTN001853010|PomBase:SPCC4B3.15|UniProtKB:Q9NQW6	7955	GO_Central		P
UniProtKB	A2BI20	si:dkey-40c11.1	involved_in	GO:0000915	actomyosin contractile ring assembly	ECO:0000318	IBA	PMID:21873635	FB:FBgn0261385|PANTHER:PTN001853010|PomBase:SPCC4B3.15	7955	GO_Central		P
UniProtKB	A0A140LH15	si:dkey-88n24.11	involved_in	GO:0061640	cytoskeleton-dependent cytokinesis	ECO:0000318	IBA	PMID:21873635	FB:FBgn0013726|MGI:MGI:1335094|PANTHER:PTN000430171|PomBase:SPAC4F10.11|PomBase:SPAC821.06|PomBase:SPAC9G1.11c|PomBase:SPBC16A3.01|SGD:S000000595|SGD:S000001149|SGD:S000002384|SGD:S000003837|SGD:S000004306	7955	GO_Central		P
UniProtKB	Q5SPP2	si:dkeyp-70e6.2	involved_in	GO:0036089	cleavage furrow formation	ECO:0000318	IBA	PMID:21873635	PANTHER:PTN000058730|UniProtKB:Q8WV41|UniProtKB:Q96RF0|UniProtKB:Q9Y5X1	7955	GO_Central		P
UniProtKB	Q5SPP2	si:dkeyp-70e6.2	involved_in	GO:0000281	mitotic cytokinesis	ECO:0000256	IEA	GO_REF:0000002	InterPro:IPR037425|InterPro:IPR037426	7955	InterPro		P
UniProtKB	Q7KTL5	sip2	involved_in	GO:0000281	mitotic cytokinesis	ECO:0000315	IMP	PMID:30726162		7227	FlyBase		P
UniProtKB	Q9VME5	slam	involved_in	GO:0036089	cleavage furrow formation	ECO:0000316	IGI	PMID:24368071	FB:FBgn0004143	7227	FlyBase		P
UniProtKB	Q9VME5	slam	involved_in	GO:0036090	cleavage furrow ingression	ECO:0000315	IMP	PMID:24368071		7227	FlyBase		P
UniProtKB	Q5DTD0	snag1	involved_in	GO:0036089	cleavage furrow formation	ECO:0000318	IBA	PMID:21873635	PANTHER:PTN000058730|UniProtKB:Q8WV41|UniProtKB:Q96RF0|UniProtKB:Q9Y5X1	7955	GO_Central		P
UniProtKB	Q5TZ66	snap25a	involved_in	GO:0000281	mitotic cytokinesis	ECO:0000315	IMP	PMID:16876784		7955	ZFIN		P
UniProtKB	Q96RF0	SNX18	involved_in	GO:0036089	cleavage furrow formation	ECO:0000318	IBA	PMID:21873635	PANTHER:PTN000058730|UniProtKB:Q8WV41|UniProtKB:Q96RF0|UniProtKB:Q9Y5X1	9606	GO_Central		P
UniProtKB	Q96RF0	SNX18	involved_in	GO:0036089	cleavage furrow formation	ECO:0000315	IMP	PMID:22718350		9606	UniProt		P
UniProtKB	Q96RF0	SNX18	involved_in	GO:0000281	mitotic cytokinesis	ECO:0000315	IMP	PMID:22718350		9606	UniProt		P
UniProtKB	Q8C788	Snx18	involved_in	GO:0036089	cleavage furrow formation	ECO:0000265	IEA	GO_REF:0000107	UniProtKB:Q96RF0|ensembl:ENSP00000370817	10090	Ensembl		P
UniProtKB	Q8C788	Snx18	involved_in	GO:0000281	mitotic cytokinesis	ECO:0000265	IEA	GO_REF:0000107	UniProtKB:Q96RF0|ensembl:ENSP00000370817	10090	Ensembl		P
UniProtKB	Q91ZR2	Snx18	involved_in	GO:0036089	cleavage furrow formation	ECO:0000318	IBA	PMID:21873635	PANTHER:PTN000058730|UniProtKB:Q8WV41|UniProtKB:Q96RF0|UniProtKB:Q9Y5X1	10090	GO_Central		P
UniProtKB	Q91ZR2	Snx18	involved_in	GO:0036089	cleavage furrow formation	ECO:0000266	ISO	GO_REF:0000096	UniProtKB:Q96RF0	10090	MGI		P
UniProtKB	Q91ZR2	Snx18	involved_in	GO:0000281	mitotic cytokinesis	ECO:0000266	ISO	GO_REF:0000096	UniProtKB:Q96RF0	10090	MGI		P
UniProtKB	Q8WV41	SNX33	involved_in	GO:0036089	cleavage furrow formation	ECO:0000318	IBA	PMID:21873635	PANTHER:PTN000058730|UniProtKB:Q8WV41|UniProtKB:Q96RF0|UniProtKB:Q9Y5X1	9606	GO_Central		P
UniProtKB	Q8WV41	SNX33	involved_in	GO:0036089	cleavage furrow formation	ECO:0000315	IMP	PMID:22718350		9606	UniProt		P
UniProtKB	Q8WV41	SNX33	involved_in	GO:0000281	mitotic cytokinesis	ECO:0000315	IMP	PMID:22718350		9606	UniProt		P
UniProtKB	Q8WV41	SNX33	involved_in	GO:0000281	mitotic cytokinesis	ECO:0000256	IEA	GO_REF:0000002	InterPro:IPR037427	9606	InterPro		P
UniProtKB	Q4VAA7	Snx33	involved_in	GO:0036089	cleavage furrow formation	ECO:0000318	IBA	PMID:21873635	PANTHER:PTN000058730|UniProtKB:Q8WV41|UniProtKB:Q96RF0|UniProtKB:Q9Y5X1	10090	GO_Central		P
UniProtKB	Q4VAA7	Snx33	involved_in	GO:0036089	cleavage furrow formation	ECO:0000250	ISS	GO_REF:0000024	UniProtKB:Q8WV41	10090	UniProt		P
UniProtKB	Q4VAA7	Snx33	involved_in	GO:0000281	mitotic cytokinesis	ECO:0000250	ISS	GO_REF:0000024	UniProtKB:Q8WV41	10090	UniProt		P
UniProtKB	Q4VAA7	Snx33	involved_in	GO:0000281	mitotic cytokinesis	ECO:0000256	IEA	GO_REF:0000002	InterPro:IPR037427	10090	InterPro		P
UniProtKB	Q4VAA7	Snx33	involved_in	GO:0036089	cleavage furrow formation	ECO:0000266	ISO	GO_REF:0000096	UniProtKB:Q8WV41	10090	MGI		P
UniProtKB	Q4VAA7	Snx33	involved_in	GO:0000281	mitotic cytokinesis	ECO:0000266	ISO	GO_REF:0000096	UniProtKB:Q8WV41	10090	MGI		P
UniProtKB	Q4VAA7	Snx33	involved_in	GO:0036089	cleavage furrow formation	ECO:0000265	IEA	GO_REF:0000107	UniProtKB:Q8WV41|ensembl:ENSP00000311427	10090	Ensembl		P
UniProtKB	Q4VAA7	Snx33	involved_in	GO:0000281	mitotic cytokinesis	ECO:0000265	IEA	GO_REF:0000107	UniProtKB:Q8WV41|ensembl:ENSP00000311427	10090	Ensembl		P
UniProtKB	A0A7P0T8C7	SNX9	involved_in	GO:0000281	mitotic cytokinesis	ECO:0000256	IEA	GO_REF:0000002	InterPro:IPR037426	9606	InterPro		P
UniProtKB	A0A7P0T8D4	SNX9	involved_in	GO:0000281	mitotic cytokinesis	ECO:0000256	IEA	GO_REF:0000002	InterPro:IPR037426	9606	InterPro		P
UniProtKB	A0A7P0T8M2	SNX9	involved_in	GO:0000281	mitotic cytokinesis	ECO:0000256	IEA	GO_REF:0000002	InterPro:IPR037425	9606	InterPro		P
UniProtKB	A0A7P0T8S8	SNX9	involved_in	GO:0000281	mitotic cytokinesis	ECO:0000256	IEA	GO_REF:0000002	InterPro:IPR037425|InterPro:IPR037426	9606	InterPro		P
UniProtKB	A0A7P0T8Z2	SNX9	involved_in	GO:0000281	mitotic cytokinesis	ECO:0000256	IEA	GO_REF:0000002	InterPro:IPR037426	9606	InterPro		P
UniProtKB	A0A7P0T8Z7	SNX9	involved_in	GO:0000281	mitotic cytokinesis	ECO:0000256	IEA	GO_REF:0000002	InterPro:IPR037425|InterPro:IPR037426	9606	InterPro		P
UniProtKB	A0A7P0TBI9	SNX9	involved_in	GO:0000281	mitotic cytokinesis	ECO:0000256	IEA	GO_REF:0000002	InterPro:IPR037426	9606	InterPro		P
UniProtKB	A0A7P0Z4A2	SNX9	involved_in	GO:0000281	mitotic cytokinesis	ECO:0000256	IEA	GO_REF:0000002	InterPro:IPR037425|InterPro:IPR037426	9606	InterPro		P
UniProtKB	A0A7P0Z4A5	SNX9	involved_in	GO:0000281	mitotic cytokinesis	ECO:0000256	IEA	GO_REF:0000002	InterPro:IPR037425|InterPro:IPR037426	9606	InterPro		P
UniProtKB	Q9Y5X1	SNX9	involved_in	GO:0036089	cleavage furrow formation	ECO:0000318	IBA	PMID:21873635	PANTHER:PTN000058730|UniProtKB:Q8WV41|UniProtKB:Q96RF0|UniProtKB:Q9Y5X1	9606	GO_Central		P
UniProtKB	Q9Y5X1	SNX9	involved_in	GO:0036089	cleavage furrow formation	ECO:0000315	IMP	PMID:22718350		9606	UniProt		P
UniProtKB	Q9Y5X1	SNX9	involved_in	GO:0000281	mitotic cytokinesis	ECO:0000315	IMP	PMID:22718350		9606	UniProt		P
UniProtKB	Q9Y5X1	SNX9	involved_in	GO:0000281	mitotic cytokinesis	ECO:0000256	IEA	GO_REF:0000002	InterPro:IPR037425|InterPro:IPR037426	9606	InterPro		P
UniProtKB	Q3TZU7	Snx9	involved_in	GO:0000281	mitotic cytokinesis	ECO:0000256	IEA	GO_REF:0000002	InterPro:IPR037425|InterPro:IPR037426	10090	InterPro		P
UniProtKB	Q3U1P2	Snx9	involved_in	GO:0000281	mitotic cytokinesis	ECO:0000256	IEA	GO_REF:0000002	InterPro:IPR037425|InterPro:IPR037426	10090	InterPro		P
UniProtKB	Q3U1P2	Snx9	involved_in	GO:0036089	cleavage furrow formation	ECO:0000265	IEA	GO_REF:0000107	UniProtKB:Q9Y5X1|ensembl:ENSP00000376024	10090	Ensembl		P
UniProtKB	Q3U1P2	Snx9	involved_in	GO:0000281	mitotic cytokinesis	ECO:0000265	IEA	GO_REF:0000107	UniProtKB:Q9Y5X1|ensembl:ENSP00000376024	10090	Ensembl		P
UniProtKB	Q91VH2	Snx9	involved_in	GO:0036089	cleavage furrow formation	ECO:0000318	IBA	PMID:21873635	PANTHER:PTN000058730|UniProtKB:Q8WV41|UniProtKB:Q96RF0|UniProtKB:Q9Y5X1	10090	GO_Central		P
UniProtKB	Q91VH2	Snx9	involved_in	GO:0036089	cleavage furrow formation	ECO:0000250	ISS	GO_REF:0000024	UniProtKB:Q9Y5X1	10090	UniProt		P
UniProtKB	Q91VH2	Snx9	involved_in	GO:0000281	mitotic cytokinesis	ECO:0000250	ISS	GO_REF:0000024	UniProtKB:Q9Y5X1	10090	UniProt		P
UniProtKB	Q91VH2	Snx9	involved_in	GO:0000281	mitotic cytokinesis	ECO:0000256	IEA	GO_REF:0000002	InterPro:IPR037425|InterPro:IPR037426	10090	InterPro		P
UniProtKB	Q91VH2	Snx9	involved_in	GO:0036089	cleavage furrow formation	ECO:0000266	ISO	GO_REF:0000096	UniProtKB:Q9Y5X1	10090	MGI		P
UniProtKB	Q91VH2	Snx9	involved_in	GO:0000281	mitotic cytokinesis	ECO:0000266	ISO	GO_REF:0000096	UniProtKB:Q9Y5X1	10090	MGI		P
UniProtKB	Q91VH2	Snx9	involved_in	GO:0036089	cleavage furrow formation	ECO:0000265	IEA	GO_REF:0000107	UniProtKB:Q9Y5X1|ensembl:ENSP00000376024	10090	Ensembl		P
UniProtKB	Q91VH2	Snx9	involved_in	GO:0000281	mitotic cytokinesis	ECO:0000265	IEA	GO_REF:0000107	UniProtKB:Q9Y5X1|ensembl:ENSP00000376024	10090	Ensembl		P
UniProtKB	Q9CZK0	Snx9	involved_in	GO:0000281	mitotic cytokinesis	ECO:0000256	IEA	GO_REF:0000002	InterPro:IPR037425|InterPro:IPR037426	10090	InterPro		P
UniProtKB	A0A8M1N494	snx9a	involved_in	GO:0000281	mitotic cytokinesis	ECO:0000256	IEA	GO_REF:0000002	InterPro:IPR037426	7955	InterPro		P
UniProtKB	A0A8M2B554	snx9a	involved_in	GO:0000281	mitotic cytokinesis	ECO:0000256	IEA	GO_REF:0000002	InterPro:IPR037426	7955	InterPro		P
UniProtKB	Q7ZZB1	snx9a	involved_in	GO:0036089	cleavage furrow formation	ECO:0000318	IBA	PMID:21873635	PANTHER:PTN000058730|UniProtKB:Q8WV41|UniProtKB:Q96RF0|UniProtKB:Q9Y5X1	7955	GO_Central		P
UniProtKB	Q7ZZB1	snx9a	involved_in	GO:0000281	mitotic cytokinesis	ECO:0000256	IEA	GO_REF:0000002	InterPro:IPR037426	7955	InterPro		P
UniProtKB	A0A8M2BI00	snx9b	involved_in	GO:0000281	mitotic cytokinesis	ECO:0000256	IEA	GO_REF:0000002	InterPro:IPR037425|InterPro:IPR037426	7955	InterPro		P
UniProtKB	A0A8M9PBT0	snx9b	involved_in	GO:0000281	mitotic cytokinesis	ECO:0000256	IEA	GO_REF:0000002	InterPro:IPR037425|InterPro:IPR037426	7955	InterPro		P
UniProtKB	A0A8M9PHD2	snx9b	involved_in	GO:0000281	mitotic cytokinesis	ECO:0000256	IEA	GO_REF:0000002	InterPro:IPR037425|InterPro:IPR037426	7955	InterPro		P
UniProtKB	B3DJS3	snx9b	involved_in	GO:0036089	cleavage furrow formation	ECO:0000318	IBA	PMID:21873635	PANTHER:PTN000058730|UniProtKB:Q8WV41|UniProtKB:Q96RF0|UniProtKB:Q9Y5X1	7955	GO_Central		P
UniProtKB	B3DJS3	snx9b	involved_in	GO:0000281	mitotic cytokinesis	ECO:0000256	IEA	GO_REF:0000002	InterPro:IPR037425|InterPro:IPR037426	7955	InterPro		P
UniProtKB	P18583	SON	acts_upstream_of	GO:0000281	mitotic cytokinesis	ECO:0000315	IMP	PMID:21504830		9606	UniProt		P
UniProtKB	H9KV00	Son	involved_in	GO:0000281	mitotic cytokinesis	ECO:0000265	IEA	GO_REF:0000107	UniProtKB:P18583|ensembl:ENSP00000348984	10090	Ensembl		P
UniProtKB	Q9QX47	Son	acts_upstream_of	GO:0000281	mitotic cytokinesis	ECO:0000250	ISS	GO_REF:0000024	UniProtKB:P18583	10090	UniProt		P
UniProtKB	Q9QX47	Son	involved_in	GO:0000281	mitotic cytokinesis	ECO:0000266	ISO	GO_REF:0000096	UniProtKB:P18583	10090	MGI		P
UniProtKB	A0A8M2B2A7	spast	involved_in	GO:0032506	cytokinetic process	ECO:0000256	IEA	GO_REF:0000104	UniRule:UR000107246	7955	UniProt		P
UniProtKB	Q6NW58	spast	involved_in	GO:0000281	mitotic cytokinesis	ECO:0000250	ISS	GO_REF:0000024	UniProtKB:Q9UBP0	7955	UniProt		P
UniProtKB	Q6NW58	spast	involved_in	GO:0032506	cytokinetic process	ECO:0000256	IEA	GO_REF:0000104	UniRule:UR000107246	7955	UniProt		P
UniProtKB	A0A2R8Y4I8	SPAST	involved_in	GO:0032506	cytokinetic process	ECO:0000256	IEA	GO_REF:0000104	UniRule:UR000107246	9606	UniProt		P
UniProtKB	A0A2U3TZR0	SPAST	involved_in	GO:0032506	cytokinetic process	ECO:0000256	IEA	GO_REF:0000104	UniRule:UR000107246	9606	UniProt		P
UniProtKB	E5KRP5	SPAST	involved_in	GO:0032506	cytokinetic process	ECO:0000256	IEA	GO_REF:0000104	UniRule:UR000107246	9606	UniProt		P
UniProtKB	E5KRP6	SPAST	involved_in	GO:0032506	cytokinetic process	ECO:0000256	IEA	GO_REF:0000104	UniRule:UR000107246	9606	UniProt		P
UniProtKB	Q9UBP0	SPAST	involved_in	GO:0061640	cytoskeleton-dependent cytokinesis	ECO:0000304	TAS	PMID:28242692		9606	ARUK-UCL		P
UniProtKB	Q9UBP0	SPAST	involved_in	GO:0000281	mitotic cytokinesis	ECO:0000315	IMP	PMID:21310966		9606	UniProt		P
UniProtKB	Q9UBP0	SPAST	involved_in	GO:0032506	cytokinetic process	ECO:0000256	IEA	GO_REF:0000104	UniRule:UR000107246	9606	UniProt		P
UniProtKB	Q9UBP0	SPAST	involved_in	GO:0032506	cytokinetic process	ECO:0000315	IMP	PMID:19000169		9606	UniProt		P
UniProtKB	A0A286YE25	Spast	involved_in	GO:0032506	cytokinetic process	ECO:0000256	IEA	GO_REF:0000104	UniRule:UR000107246	10090	UniProt		P
UniProtKB	A0A3B2WC92	Spast	involved_in	GO:0032506	cytokinetic process	ECO:0000256	IEA	GO_REF:0000104	UniRule:UR000107246	10090	UniProt		P
UniProtKB	Q9QYY8	Spast	involved_in	GO:0000281	mitotic cytokinesis	ECO:0000250	ISS	GO_REF:0000024	UniProtKB:Q9UBP0	10090	UniProt		P
UniProtKB	Q9QYY8	Spast	involved_in	GO:0032506	cytokinetic process	ECO:0000266	ISO	GO_REF:0000096	UniProtKB:Q9UBP0	10090	MGI		P
UniProtKB	Q9QYY8	Spast	involved_in	GO:0000281	mitotic cytokinesis	ECO:0000266	ISO	GO_REF:0000096	UniProtKB:Q9UBP0	10090	MGI		P
UniProtKB	Q9QYY8	Spast	involved_in	GO:0032506	cytokinetic process	ECO:0000265	IEA	GO_REF:0000107	UniProtKB:Q9UBP0|ensembl:ENSP00000320885	10090	Ensembl		P
UniProtKB	Q9QYY8	Spast	involved_in	GO:0000281	mitotic cytokinesis	ECO:0000265	IEA	GO_REF:0000107	UniProtKB:Q9UBP0|ensembl:ENSP00000320885	10090	Ensembl		P
UniProtKB	Q9QYY8	Spast	involved_in	GO:0032506	cytokinetic process	ECO:0000256	IEA	GO_REF:0000104	UniRule:UR000107246	10090	UniProt		P
UniProtKB	Q9QYY8	Spast	involved_in	GO:0032506	cytokinetic process	ECO:0000250	ISS	GO_REF:0000024	UniProtKB:Q9UBP0	10090	UniProt		P
UniProtKB	Q9U1K1	spir	involved_in	GO:0036089	cleavage furrow formation	ECO:0000318	IBA	PMID:21873635	MGI:MGI:1915416|MGI:MGI:2446256|PANTHER:PTN001085126	7227	GO_Central		P
UniProtKB	Q9U1K1	spir	involved_in	GO:0040038	polar body extrusion after meiotic divisions	ECO:0000318	IBA	PMID:21873635	MGI:MGI:1915416|MGI:MGI:2446256|PANTHER:PTN001085126	7227	GO_Central		P
UniProtKB	Q1LYM3	spire1	involved_in	GO:0036089	cleavage furrow formation	ECO:0000318	IBA	PMID:21873635	MGI:MGI:1915416|MGI:MGI:2446256|PANTHER:PTN001085126	7955	GO_Central		P
UniProtKB	Q1LYM3	spire1	involved_in	GO:0040038	polar body extrusion after meiotic divisions	ECO:0000318	IBA	PMID:21873635	MGI:MGI:1915416|MGI:MGI:2446256|PANTHER:PTN001085126	7955	GO_Central		P
UniProtKB	Q08AE8	SPIRE1	involved_in	GO:0036089	cleavage furrow formation	ECO:0000318	IBA	PMID:21873635	MGI:MGI:1915416|MGI:MGI:2446256|PANTHER:PTN001085126	9606	GO_Central		P
UniProtKB	Q08AE8	SPIRE1	involved_in	GO:0040038	polar body extrusion after meiotic divisions	ECO:0000318	IBA	PMID:21873635	MGI:MGI:1915416|MGI:MGI:2446256|PANTHER:PTN001085126	9606	GO_Central		P
UniProtKB	Q08AE8	SPIRE1	involved_in	GO:0036089	cleavage furrow formation	ECO:0000250	ISS	GO_REF:0000024	UniProtKB:Q52KF3	9606	UniProt		P
UniProtKB	Q08AE8	SPIRE1	involved_in	GO:0040038	polar body extrusion after meiotic divisions	ECO:0000250	ISS	GO_REF:0000024	UniProtKB:Q52KF3	9606	UniProt		P
UniProtKB	Q52KF3	Spire1	involved_in	GO:0036089	cleavage furrow formation	ECO:0000318	IBA	PMID:21873635	MGI:MGI:1915416|MGI:MGI:2446256|PANTHER:PTN001085126	10090	GO_Central		P
UniProtKB	Q52KF3	Spire1	involved_in	GO:0040038	polar body extrusion after meiotic divisions	ECO:0000318	IBA	PMID:21873635	MGI:MGI:1915416|MGI:MGI:2446256|PANTHER:PTN001085126	10090	GO_Central		P
UniProtKB	Q52KF3	Spire1	involved_in	GO:0036089	cleavage furrow formation	ECO:0000315	IMP	PMID:21620703		10090	UniProt		P
UniProtKB	Q52KF3	Spire1	involved_in	GO:0040038	polar body extrusion after meiotic divisions	ECO:0000315	IMP	PMID:21620703		10090	UniProt		P
UniProtKB	Q5U3H9	spire2	involved_in	GO:0036089	cleavage furrow formation	ECO:0000318	IBA	PMID:21873635	MGI:MGI:1915416|MGI:MGI:2446256|PANTHER:PTN001085126	7955	GO_Central		P
UniProtKB	Q5U3H9	spire2	involved_in	GO:0040038	polar body extrusion after meiotic divisions	ECO:0000318	IBA	PMID:21873635	MGI:MGI:1915416|MGI:MGI:2446256|PANTHER:PTN001085126	7955	GO_Central		P
UniProtKB	Q8WWL2	SPIRE2	involved_in	GO:0036089	cleavage furrow formation	ECO:0000318	IBA	PMID:21873635	MGI:MGI:1915416|MGI:MGI:2446256|PANTHER:PTN001085126	9606	GO_Central		P
UniProtKB	Q8WWL2	SPIRE2	involved_in	GO:0040038	polar body extrusion after meiotic divisions	ECO:0000318	IBA	PMID:21873635	MGI:MGI:1915416|MGI:MGI:2446256|PANTHER:PTN001085126	9606	GO_Central		P
UniProtKB	Q8WWL2	SPIRE2	involved_in	GO:0036089	cleavage furrow formation	ECO:0000250	ISS	GO_REF:0000024	UniProtKB:Q8K1S6	9606	UniProt		P
UniProtKB	Q8WWL2	SPIRE2	involved_in	GO:0040038	polar body extrusion after meiotic divisions	ECO:0000250	ISS	GO_REF:0000024	UniProtKB:Q8K1S6	9606	UniProt		P
UniProtKB	Q8WWL2	SPIRE2	involved_in	GO:0036089	cleavage furrow formation	ECO:0000265	IEA	GO_REF:0000107	UniProtKB:Q8K1S6|ensembl:ENSMUSP00000010298	9606	Ensembl		P
UniProtKB	Q8WWL2	SPIRE2	involved_in	GO:0040038	polar body extrusion after meiotic divisions	ECO:0000265	IEA	GO_REF:0000107	UniProtKB:Q8K1S6|ensembl:ENSMUSP00000010298	9606	Ensembl		P
UniProtKB	Q8K1S6	Spire2	involved_in	GO:0036089	cleavage furrow formation	ECO:0000318	IBA	PMID:21873635	MGI:MGI:1915416|MGI:MGI:2446256|PANTHER:PTN001085126	10090	GO_Central		P
UniProtKB	Q8K1S6	Spire2	involved_in	GO:0040038	polar body extrusion after meiotic divisions	ECO:0000318	IBA	PMID:21873635	MGI:MGI:1915416|MGI:MGI:2446256|PANTHER:PTN001085126	10090	GO_Central		P
UniProtKB	Q8K1S6	Spire2	involved_in	GO:0036089	cleavage furrow formation	ECO:0000315	IMP	PMID:21620703		10090	UniProt		P
UniProtKB	Q8K1S6	Spire2	involved_in	GO:0040038	polar body extrusion after meiotic divisions	ECO:0000315	IMP	PMID:21620703		10090	UniProt		P
UniProtKB	Q01082	SPTBN1	involved_in	GO:0000281	mitotic cytokinesis	ECO:0000315	IMP	PMID:17620337		9606	BHF-UCL		P
UniProtKB	Q62261	Sptbn1	involved_in	GO:0000281	mitotic cytokinesis	ECO:0000266	ISO	GO_REF:0000096	UniProtKB:Q01082	10090	MGI		P
UniProtKB	Q62261	Sptbn1	involved_in	GO:0000281	mitotic cytokinesis	ECO:0000265	IEA	GO_REF:0000107	UniProtKB:Q01082|ensembl:ENSP00000349259	10090	Ensembl		P
UniProtKB	P40423	sqh	involved_in	GO:0000281	mitotic cytokinesis	ECO:0000314	IDA	PMID:17205135		7227	FlyBase		P
UniProtKB	P40423	sqh	involved_in	GO:0000281	mitotic cytokinesis	ECO:0000315	IMP	PMID:12134082		7227	FlyBase		P
UniProtKB	P40423	sqh	involved_in	GO:0000281	mitotic cytokinesis	ECO:0000315	IMP	PMID:14657248		7227	FlyBase		P
UniProtKB	O95630	STAMBP	acts_upstream_of_or_within	GO:0000281	mitotic cytokinesis	ECO:0000315	IMP	PMID:18388320		9606	MGI		P
UniProtKB	Q9CQ26	Stambp	involved_in	GO:0000281	mitotic cytokinesis	ECO:0000266	ISO	GO_REF:0000008	UniProtKB:O95630	10090	MGI		P
UniProtKB	Q9CQ26	Stambp	involved_in	GO:0000281	mitotic cytokinesis	ECO:0000265	IEA	GO_REF:0000107	UniProtKB:O95630|ensembl:ENSP00000377633	10090	Ensembl		P
UniProtKB	M9PI41	sti	involved_in	GO:0000281	mitotic cytokinesis	ECO:0000318	IBA	PMID:21873635	FB:FBgn0002466|PANTHER:PTN002743862	7227	GO_Central		P
UniProtKB	M9PI41	sti	involved_in	GO:0007112	male meiosis cytokinesis	ECO:0000315	IMP	PMID:15371536		7227	FlyBase		P
UniProtKB	M9PI41	sti	involved_in	GO:0000281	mitotic cytokinesis	ECO:0000315	IMP	PMID:12975351		7227	FlyBase		P
UniProtKB	M9PI41	sti	involved_in	GO:0000281	mitotic cytokinesis	ECO:0000315	IMP	PMID:15459099		7227	FlyBase		P
UniProtKB	M9PI41	sti	involved_in	GO:0000281	mitotic cytokinesis	ECO:0000315	IMP	PMID:15371536		7227	FlyBase		P
UniProtKB	M9PI41	sti	involved_in	GO:0000915	actomyosin contractile ring assembly	ECO:0000315	IMP	PMID:15240570		7227	FlyBase		P
UniProtKB	Q6NR17	sti	involved_in	GO:0000281	mitotic cytokinesis	ECO:0000318	IBA	PMID:21873635	FB:FBgn0002466|PANTHER:PTN002743862	7227	GO_Central		P
UniProtKB	Q6NR17	sti	involved_in	GO:0007112	male meiosis cytokinesis	ECO:0000315	IMP	PMID:15371536		7227	FlyBase		P
UniProtKB	Q6NR17	sti	involved_in	GO:0000281	mitotic cytokinesis	ECO:0000315	IMP	PMID:12975351		7227	FlyBase		P
UniProtKB	Q6NR17	sti	involved_in	GO:0000281	mitotic cytokinesis	ECO:0000315	IMP	PMID:15459099		7227	FlyBase		P
UniProtKB	Q6NR17	sti	involved_in	GO:0000281	mitotic cytokinesis	ECO:0000315	IMP	PMID:15371536		7227	FlyBase		P
UniProtKB	Q6NR17	sti	involved_in	GO:0000915	actomyosin contractile ring assembly	ECO:0000315	IMP	PMID:15240570		7227	FlyBase		P
UniProtKB	Q9VTY8	sti	involved_in	GO:0000281	mitotic cytokinesis	ECO:0000318	IBA	PMID:21873635	FB:FBgn0002466|PANTHER:PTN002743862	7227	GO_Central		P
UniProtKB	Q9VTY8	sti	involved_in	GO:0000281	mitotic cytokinesis	ECO:0000256	IEA	GO_REF:0000002	InterPro:IPR037708	7227	InterPro		P
UniProtKB	Q9VTY8	sti	involved_in	GO:0007112	male meiosis cytokinesis	ECO:0000315	IMP	PMID:15371536		7227	FlyBase		P
UniProtKB	Q9VTY8	sti	involved_in	GO:0000281	mitotic cytokinesis	ECO:0000315	IMP	PMID:12975351		7227	FlyBase		P
UniProtKB	Q9VTY8	sti	involved_in	GO:0000281	mitotic cytokinesis	ECO:0000315	IMP	PMID:15380073		7227	FlyBase		P
UniProtKB	Q9VTY8	sti	involved_in	GO:0000281	mitotic cytokinesis	ECO:0000315	IMP	PMID:15459099		7227	FlyBase		P
UniProtKB	Q9VTY8	sti	involved_in	GO:0000281	mitotic cytokinesis	ECO:0000315	IMP	PMID:15371536		7227	FlyBase		P
UniProtKB	Q9VTY8	sti	involved_in	GO:0000915	actomyosin contractile ring assembly	ECO:0000315	IMP	PMID:15240570		7227	FlyBase		P
UniProtKB	P16949	STMN1	involved_in	GO:0000281	mitotic cytokinesis	ECO:0000265	IEA	GO_REF:0000107	UniProtKB:P54227|ensembl:ENSMUSP00000030636	9606	Ensembl		P
UniProtKB	P16949	STMN1	involved_in	GO:0000281	mitotic cytokinesis	ECO:0000315	IMP	PMID:25122120		9606	GO_Central	occurs_in(CL:0000988)	P
UniProtKB	P54227	Stmn1	involved_in	GO:0000281	mitotic cytokinesis	ECO:0000266	ISO	GO_REF:0000096	UniProtKB:P16949	10090	MGI		P
UniProtKB	P54227	Stmn1	involved_in	GO:0000281	mitotic cytokinesis	ECO:0000316	IGI	PMID:25122120	MGI:MGI:1335094	10090	MGI		P
UniProtKB	P54227	Stmn1	involved_in	GO:0000281	mitotic cytokinesis	ECO:0000265	IEA	GO_REF:0000107	UniProtKB:P16949|ensembl:ENSP00000387858	10090	Ensembl		P
UniProtKB	Q545B6	Stmn1	involved_in	GO:0000281	mitotic cytokinesis	ECO:0000265	IEA	GO_REF:0000107	UniProtKB:P16949|ensembl:ENSP00000387858	10090	Ensembl		P
UniProtKB	Q00262	Stx2	involved_in	GO:0061952	midbody abscission	ECO:0000266	ISO	GO_REF:0000096	RGD:2558	10090	MGI		P
UniProtKB	Q00262	Stx2	involved_in	GO:0000281	mitotic cytokinesis	ECO:0000266	ISO	GO_REF:0000096	RGD:2558	10090	MGI		P
UniProtKB	A0A067YRV0	Suf	involved_in	GO:0000281	mitotic cytokinesis	ECO:0000256	IEA	GO_REF:0000002	InterPro:IPR028730	7955	InterPro		P
UniProtKB	A0A0B4KH28	Synd	involved_in	GO:0036090	cleavage furrow ingression	ECO:0000315	IMP	PMID:23926047		7227	FlyBase		P
UniProtKB	A0A0B4KH28	Synd	involved_in	GO:0007112	male meiosis cytokinesis	ECO:0000315	IMP	PMID:23926047		7227	FlyBase		P
UniProtKB	A0A0B4KH28	Synd	involved_in	GO:0000281	mitotic cytokinesis	ECO:0000315	IMP	PMID:23926047		7227	FlyBase		P
UniProtKB	Q9VDI1	Synd	involved_in	GO:0036090	cleavage furrow ingression	ECO:0000315	IMP	PMID:23926047		7227	FlyBase		P
UniProtKB	Q9VDI1	Synd	involved_in	GO:0007112	male meiosis cytokinesis	ECO:0000315	IMP	PMID:23926047		7227	FlyBase		P
UniProtKB	Q9VDI1	Synd	involved_in	GO:0000281	mitotic cytokinesis	ECO:0000315	IMP	PMID:23926047		7227	FlyBase		P
UniProtKB	Q24547	Syx1A	involved_in	GO:0000281	mitotic cytokinesis	ECO:0000315	IMP	PMID:12134082		7227	FlyBase		P
UniProtKB	Q24509	Syx5	involved_in	GO:0007112	male meiosis cytokinesis	ECO:0000315	IMP	PMID:12435359		7227	FlyBase		P
UniProtKB	H0YL14	TMEM250	involved_in	GO:0061640	cytoskeleton-dependent cytokinesis	ECO:0000318	IBA	PMID:21873635	FB:FBgn0013726|MGI:MGI:1335094|PANTHER:PTN000430171|PomBase:SPAC4F10.11|PomBase:SPAC821.06|PomBase:SPAC9G1.11c|PomBase:SPBC16A3.01|SGD:S000000595|SGD:S000001149|SGD:S000002384|SGD:S000003837|SGD:S000004306	9606	GO_Central		P
UniProtKB	A0A571BES4	Tmem250-ps	involved_in	GO:0061640	cytoskeleton-dependent cytokinesis	ECO:0000318	IBA	PMID:21873635	FB:FBgn0013726|MGI:MGI:1335094|PANTHER:PTN000430171|PomBase:SPAC4F10.11|PomBase:SPAC821.06|PomBase:SPAC9G1.11c|PomBase:SPBC16A3.01|SGD:S000000595|SGD:S000001149|SGD:S000002384|SGD:S000003837|SGD:S000004306	10090	GO_Central		P
UniProtKB	Q9NQ86	TRIM36	involved_in	GO:0000281	mitotic cytokinesis	ECO:0000315	IMP	PMID:28087737		9606	UniProt		P
UniProtKB	Q80WG7	Trim36	involved_in	GO:0000281	mitotic cytokinesis	ECO:0000250	ISS	GO_REF:0000024	UniProtKB:Q9NQ86	10090	UniProt		P
UniProtKB	Q80WG7	Trim36	involved_in	GO:0000281	mitotic cytokinesis	ECO:0000266	ISO	GO_REF:0000096	UniProtKB:Q9NQ86	10090	MGI		P
UniProtKB	Q80WG7	Trim36	involved_in	GO:0000281	mitotic cytokinesis	ECO:0000265	IEA	GO_REF:0000107	UniProtKB:Q9NQ86|ensembl:ENSP00000423934	10090	Ensembl		P
UniProtKB	P45594	tsr	involved_in	GO:0000915	actomyosin contractile ring assembly	ECO:0000304	TAS	PMID:12386932		7227	FlyBase		P
UniProtKB	P45594	tsr	involved_in	GO:0000281	mitotic cytokinesis	ECO:0000315	IMP	PMID:12134082		7227	FlyBase		P
UniProtKB	P45594	tsr	involved_in	GO:0033206	meiotic cytokinesis	ECO:0000315	IMP	PMID:8522587		7227	UniProt		P
UniProtKB	P45594	tsr	involved_in	GO:0000281	mitotic cytokinesis	ECO:0000315	IMP	PMID:8522587		7227	UniProt		P
UniProtKB	Q6DKK2	TTC19	involved_in	GO:0000281	mitotic cytokinesis	ECO:0000304	TAS	PMID:20208530		9606	UniProt		P
UniProtKB	A1Z9I5	tum	involved_in	GO:0000281	mitotic cytokinesis	ECO:0000318	IBA	PMID:21873635	FB:FBgn0086356|PANTHER:PTN001141909|UniProtKB:Q9H0H5|WB:WBGene00000875|ZFIN:ZDB-GENE-030131-1917	7227	GO_Central		P
UniProtKB	A1Z9I5	tum	involved_in	GO:0000281	mitotic cytokinesis	ECO:0000315	IMP	PMID:12134082		7227	FlyBase		P
UniProtKB	A1Z9I5	tum	involved_in	GO:0000281	mitotic cytokinesis	ECO:0000315	IMP	PMID:16174742		7227	FlyBase		P
UniProtKB	Q8MRH0	tum	involved_in	GO:0000281	mitotic cytokinesis	ECO:0000318	IBA	PMID:21873635	FB:FBgn0086356|PANTHER:PTN001141909|UniProtKB:Q9H0H5|WB:WBGene00000875|ZFIN:ZDB-GENE-030131-1917	7227	GO_Central		P
UniProtKB	Q8MRH0	tum	involved_in	GO:0000281	mitotic cytokinesis	ECO:0000315	IMP	PMID:12134082		7227	FlyBase		P
UniProtKB	Q8MRH0	tum	involved_in	GO:0000281	mitotic cytokinesis	ECO:0000315	IMP	PMID:16174742		7227	FlyBase		P
UniProtKB	Q9N9Z9	tum	involved_in	GO:0000281	mitotic cytokinesis	ECO:0000318	IBA	PMID:21873635	FB:FBgn0086356|PANTHER:PTN001141909|UniProtKB:Q9H0H5|WB:WBGene00000875|ZFIN:ZDB-GENE-030131-1917	7227	GO_Central		P
UniProtKB	Q9N9Z9	tum	involved_in	GO:0000281	mitotic cytokinesis	ECO:0000315	IMP	PMID:12134082		7227	FlyBase		P
UniProtKB	Q9N9Z9	tum	involved_in	GO:0000281	mitotic cytokinesis	ECO:0000315	IMP	PMID:16174742		7227	FlyBase		P
UniProtKB	P34540	unc-116	involved_in	GO:0033206	meiotic cytokinesis	ECO:0000315	IMP	PMID:15883196		6239	WB		P
UniProtKB	P34540	unc-116	involved_in	GO:0040038	polar body extrusion after meiotic divisions	ECO:0000315	IMP	PMID:15883196		6239	WB		P
UniProtKB	Q9U334	unc-59	involved_in	GO:0061640	cytoskeleton-dependent cytokinesis	ECO:0000318	IBA	PMID:21873635	FB:FBgn0013726|MGI:MGI:1335094|PANTHER:PTN000430171|PomBase:SPAC4F10.11|PomBase:SPAC821.06|PomBase:SPAC9G1.11c|PomBase:SPBC16A3.01|SGD:S000000595|SGD:S000001149|SGD:S000002384|SGD:S000003837|SGD:S000004306	6239	GO_Central		P
UniProtKB	Q25AR8	unc-61	involved_in	GO:0061640	cytoskeleton-dependent cytokinesis	ECO:0000318	IBA	PMID:21873635	FB:FBgn0013726|MGI:MGI:1335094|PANTHER:PTN000430171|PomBase:SPAC4F10.11|PomBase:SPAC821.06|PomBase:SPAC9G1.11c|PomBase:SPBC16A3.01|SGD:S000000595|SGD:S000001149|SGD:S000002384|SGD:S000003837|SGD:S000004306	6239	GO_Central		P
UniProtKB	Q8I4C9	unc-61	involved_in	GO:0061640	cytoskeleton-dependent cytokinesis	ECO:0000318	IBA	PMID:21873635	FB:FBgn0013726|MGI:MGI:1335094|PANTHER:PTN000430171|PomBase:SPAC4F10.11|PomBase:SPAC821.06|PomBase:SPAC9G1.11c|PomBase:SPBC16A3.01|SGD:S000000595|SGD:S000001149|SGD:S000002384|SGD:S000003837|SGD:S000004306	6239	GO_Central		P
UniProtKB	Q9U277	unc-61	involved_in	GO:0061640	cytoskeleton-dependent cytokinesis	ECO:0000318	IBA	PMID:21873635	FB:FBgn0013726|MGI:MGI:1335094|PANTHER:PTN000430171|PomBase:SPAC4F10.11|PomBase:SPAC821.06|PomBase:SPAC9G1.11c|PomBase:SPBC16A3.01|SGD:S000000595|SGD:S000001149|SGD:S000002384|SGD:S000003837|SGD:S000004306	6239	GO_Central		P
UniProtKB	Q13432	UNC119	involved_in	GO:0000281	mitotic cytokinesis	ECO:0000318	IBA	PMID:21873635	PANTHER:PTN002658567|UniProtKB:Q13432	9606	GO_Central		P
UniProtKB	Q13432	UNC119	involved_in	GO:0000281	mitotic cytokinesis	ECO:0000315	IMP	PMID:23535298		9606	UniProt		P
UniProtKB	B1AQD9	Unc119	involved_in	GO:0000281	mitotic cytokinesis	ECO:0000265	IEA	GO_REF:0000107	UniProtKB:Q13432|ensembl:ENSP00000337040	10090	Ensembl		P
UniProtKB	Q9Z2R6	Unc119	involved_in	GO:0000281	mitotic cytokinesis	ECO:0000318	IBA	PMID:21873635	PANTHER:PTN002658567|UniProtKB:Q13432	10090	GO_Central		P
UniProtKB	Q9Z2R6	Unc119	involved_in	GO:0000281	mitotic cytokinesis	ECO:0000250	ISS	GO_REF:0000024	UniProtKB:Q13432	10090	UniProt		P
UniProtKB	Q9Z2R6	Unc119	involved_in	GO:0000281	mitotic cytokinesis	ECO:0000266	ISO	GO_REF:0000096	UniProtKB:Q13432	10090	MGI		P
UniProtKB	E7F2M1	unc119.2	involved_in	GO:0000281	mitotic cytokinesis	ECO:0000318	IBA	PMID:21873635	PANTHER:PTN002658567|UniProtKB:Q13432	7955	GO_Central		P
UniProtKB	Q1RM42	unc119.2	involved_in	GO:0000281	mitotic cytokinesis	ECO:0000318	IBA	PMID:21873635	PANTHER:PTN002658567|UniProtKB:Q13432	7955	GO_Central		P
UniProtKB	F1QE32	unc119a	involved_in	GO:0000281	mitotic cytokinesis	ECO:0000318	IBA	PMID:21873635	PANTHER:PTN002658567|UniProtKB:Q13432	7955	GO_Central		P
UniProtKB	P40818	USP8	acts_upstream_of_or_within	GO:0000281	mitotic cytokinesis	ECO:0000315	IMP	PMID:18388320		9606	MGI		P
UniProtKB	A2AI52	Usp8	involved_in	GO:0000281	mitotic cytokinesis	ECO:0000265	IEA	GO_REF:0000107	UniProtKB:P40818|ensembl:ENSP00000302239	10090	Ensembl		P
UniProtKB	Q80U87	Usp8	involved_in	GO:0000281	mitotic cytokinesis	ECO:0000266	ISO	GO_REF:0000008	UniProtKB:P40818	10090	MGI		P
UniProtKB	A0A0B4KGG5	vib	involved_in	GO:0033206	meiotic cytokinesis	ECO:0000315	IMP	PMID:16684816		7227	FlyBase		P
UniProtKB	A0A0B4KGG5	vib	involved_in	GO:0033206	meiotic cytokinesis	ECO:0000315	IMP	PMID:16431372		7227	FlyBase		P
UniProtKB	A0A0B4KGG5	vib	involved_in	GO:0036090	cleavage furrow ingression	ECO:0000315	IMP	PMID:16431372		7227	FlyBase		P
UniProtKB	A0A0B4KGG5	vib	involved_in	GO:0036090	cleavage furrow ingression	ECO:0000315	IMP	PMID:16684816		7227	FlyBase		P
UniProtKB	A0A0B4KGG5	vib	involved_in	GO:0007110	meiosis I cytokinesis	ECO:0000315	IMP	PMID:15004238		7227	FlyBase		P
UniProtKB	A0A0B4KGG5	vib	involved_in	GO:0007111	meiosis II cytokinesis	ECO:0000315	IMP	PMID:15004238		7227	FlyBase		P
UniProtKB	A0A0B4KGG5	vib	involved_in	GO:0007112	male meiosis cytokinesis	ECO:0000315	IMP	PMID:17914057		7227	FlyBase		P
UniProtKB	A0A0B4KGG5	vib	involved_in	GO:0000916	actomyosin contractile ring contraction	ECO:0000315	IMP	PMID:15004238		7227	FlyBase		P
UniProtKB	Q8T3L2	vib	involved_in	GO:0007110	meiosis I cytokinesis	ECO:0000315	IMP	PMID:15004238		7227	FlyBase		P
UniProtKB	Q8T3L2	vib	involved_in	GO:0007111	meiosis II cytokinesis	ECO:0000315	IMP	PMID:15004238		7227	FlyBase		P
UniProtKB	Q8T3L2	vib	involved_in	GO:0007112	male meiosis cytokinesis	ECO:0000315	IMP	PMID:17914057		7227	FlyBase		P
UniProtKB	Q8T3L2	vib	involved_in	GO:0000916	actomyosin contractile ring contraction	ECO:0000315	IMP	PMID:15004238		7227	FlyBase		P
UniProtKB	Q9VDY8	vib	involved_in	GO:0007110	meiosis I cytokinesis	ECO:0000315	IMP	PMID:15004238		7227	FlyBase		P
UniProtKB	Q9VDY8	vib	involved_in	GO:0007111	meiosis II cytokinesis	ECO:0000315	IMP	PMID:15004238		7227	FlyBase		P
UniProtKB	Q9VDY8	vib	involved_in	GO:0007112	male meiosis cytokinesis	ECO:0000315	IMP	PMID:17914057		7227	FlyBase		P
UniProtKB	Q9VDY8	vib	involved_in	GO:0000916	actomyosin contractile ring contraction	ECO:0000315	IMP	PMID:15004238		7227	FlyBase		P
UniProtKB	Q9UN37	VPS4A	involved_in	GO:0061640	cytoskeleton-dependent cytokinesis	ECO:0000304	TAS	PMID:28242692		9606	ARUK-UCL		P
UniProtKB	Q9UN37	VPS4A	involved_in	GO:0000916	actomyosin contractile ring contraction	ECO:0000304	TAS	PMID:28242692		9606	ARUK-UCL		P
UniProtKB	Q9UN37	VPS4A	involved_in	GO:0061952	midbody abscission	ECO:0000315	IMP	PMID:20616062		9606	UniProt		P
UniProtKB	Q9UN37	VPS4A	involved_in	GO:0061952	midbody abscission	ECO:0005547	NAS	PMID:20616062		9606	ComplexPortal		P
UniProtKB	Q8VEJ9	Vps4a	involved_in	GO:0061952	midbody abscission	ECO:0000266	ISO	GO_REF:0000096	UniProtKB:Q9UN37	10090	MGI		P
UniProtKB	Q8VEJ9	Vps4a	involved_in	GO:0061952	midbody abscission	ECO:0000265	IEA	GO_REF:0000107	UniProtKB:Q9UN37|ensembl:ENSP00000254950	10090	Ensembl		P
UniProtKB	Q8VEJ9	Vps4a	involved_in	GO:0061952	midbody abscission	ECO:0005547	NAS	PMID:20616062		10090	ComplexPortal		P
ComplexPortal	CPX-338	vps4a-vps4b_human	involved_in	GO:0061952	midbody abscission	ECO:0005547	NAS	PMID:20616062		9606	ComplexPortal		P
ComplexPortal	CPX-340	vps4a-vps4b_mouse	involved_in	GO:0061952	midbody abscission	ECO:0005547	NAS	PMID:20616062		10090	ComplexPortal		P
UniProtKB	O75351	VPS4B	involved_in	GO:0061952	midbody abscission	ECO:0005547	NAS	PMID:20616062		9606	ComplexPortal		P
UniProtKB	O75351	VPS4B	involved_in	GO:0061952	midbody abscission	ECO:0000315	IMP	PMID:20616062		9606	UniProt		P
UniProtKB	P46467	Vps4b	involved_in	GO:0061952	midbody abscission	ECO:0000266	ISO	GO_REF:0000096	UniProtKB:O75351	10090	MGI		P
UniProtKB	P46467	Vps4b	involved_in	GO:0061952	midbody abscission	ECO:0000265	IEA	GO_REF:0000107	UniProtKB:O75351|ensembl:ENSP00000238497	10090	Ensembl		P
UniProtKB	P46467	Vps4b	involved_in	GO:0061952	midbody abscission	ECO:0005547	NAS	PMID:20616062		10090	ComplexPortal		P
UniProtKB	Q3TN07	Vps4b	involved_in	GO:0061952	midbody abscission	ECO:0000265	IEA	GO_REF:0000107	UniProtKB:O75351|ensembl:ENSP00000238497	10090	Ensembl		P
UniProtKB	Q8VDD8	Washc1	involved_in	GO:0040038	polar body extrusion after meiotic divisions	ECO:0000315	IMP	PMID:24998208		10090	UniProt		P
UniProtKB	Q12768	WASHC5	involved_in	GO:0040038	polar body extrusion after meiotic divisions	ECO:0000265	IEA	GO_REF:0000107	UniProtKB:Q8C2E7|ensembl:ENSMUSP00000022976	9606	Ensembl		P
UniProtKB	Q8C2E7	Washc5	involved_in	GO:0040038	polar body extrusion after meiotic divisions	ECO:0000315	IMP	PMID:24998208		10090	UniProt		P
UniProtKB	Q7SYJ0	wu:fi14d06	involved_in	GO:0061640	cytoskeleton-dependent cytokinesis	ECO:0000318	IBA	PMID:21873635	FB:FBgn0013726|MGI:MGI:1335094|PANTHER:PTN000430171|PomBase:SPAC4F10.11|PomBase:SPAC821.06|PomBase:SPAC9G1.11c|PomBase:SPBC16A3.01|SGD:S000000595|SGD:S000001149|SGD:S000002384|SGD:S000003837|SGD:S000004306	7955	GO_Central		P
UniProtKB	Q804G3	zeh0376	involved_in	GO:0032506	cytokinetic process	ECO:0000318	IBA	PMID:21873635	PANTHER:PTN002574813|UniProtKB:P50995	7955	GO_Central		P
UniProtKB	G5EC43	zen-4	involved_in	GO:0031991	regulation of actomyosin contractile ring contraction	ECO:0000316	IGI	PMID:11050384	WB:WBGene00000872	6239	WB		P
UniProtKB	G5EC43	zen-4	involved_in	GO:0031991	regulation of actomyosin contractile ring contraction	ECO:0000315	IMP	PMID:9693365	WB:WBRNAi00063891|WB:WBVar00275114	6239	WB		P
UniProtKB	G5EC43	zen-4	involved_in	GO:0031991	regulation of actomyosin contractile ring contraction	ECO:0000315	IMP	PMID:11050384	WB:WBRNAi00004982|WB:WBVar00094682	6239	WB		P
UniProtKB	G5EC43	zen-4	involved_in	GO:0040038	polar body extrusion after meiotic divisions	ECO:0000315	IMP	PMID:9693365	WB:WBRNAi00063891|WB:WBVar00275114	6239	WB		P
UniProtKB	G5EG83	zen-4	involved_in	GO:0031991	regulation of actomyosin contractile ring contraction	ECO:0000316	IGI	PMID:11050384	WB:WBGene00000872	6239	WB		P
UniProtKB	G5EG83	zen-4	involved_in	GO:0031991	regulation of actomyosin contractile ring contraction	ECO:0000315	IMP	PMID:9693365	WB:WBRNAi00063891|WB:WBVar00275114	6239	WB		P
UniProtKB	G5EG83	zen-4	involved_in	GO:0031991	regulation of actomyosin contractile ring contraction	ECO:0000315	IMP	PMID:11050384	WB:WBRNAi00004982|WB:WBVar00094682	6239	WB		P
UniProtKB	G5EG83	zen-4	involved_in	GO:0040038	polar body extrusion after meiotic divisions	ECO:0000315	IMP	PMID:9693365	WB:WBRNAi00063891|WB:WBVar00275114	6239	WB		P
UniProtKB	Q8MQ03	zen-4	involved_in	GO:0031991	regulation of actomyosin contractile ring contraction	ECO:0000316	IGI	PMID:11050384	WB:WBGene00000872	6239	WB		P
UniProtKB	Q8MQ03	zen-4	involved_in	GO:0031991	regulation of actomyosin contractile ring contraction	ECO:0000315	IMP	PMID:9693365	WB:WBRNAi00063891|WB:WBVar00275114	6239	WB		P
UniProtKB	Q8MQ03	zen-4	involved_in	GO:0031991	regulation of actomyosin contractile ring contraction	ECO:0000315	IMP	PMID:11050384	WB:WBRNAi00004982|WB:WBVar00094682	6239	WB		P
UniProtKB	Q8MQ03	zen-4	involved_in	GO:0040038	polar body extrusion after meiotic divisions	ECO:0000315	IMP	PMID:9693365	WB:WBRNAi00063891|WB:WBVar00275114	6239	WB		P
UniProtKB	Q8MQ04	zen-4	involved_in	GO:0031991	regulation of actomyosin contractile ring contraction	ECO:0000316	IGI	PMID:11050384	WB:WBGene00000872	6239	WB		P
UniProtKB	Q8MQ04	zen-4	involved_in	GO:0031991	regulation of actomyosin contractile ring contraction	ECO:0000315	IMP	PMID:9693365	WB:WBRNAi00063891|WB:WBVar00275114	6239	WB		P
UniProtKB	Q8MQ04	zen-4	involved_in	GO:0031991	regulation of actomyosin contractile ring contraction	ECO:0000315	IMP	PMID:11050384	WB:WBRNAi00004982|WB:WBVar00094682	6239	WB		P
UniProtKB	Q8MQ04	zen-4	involved_in	GO:0040038	polar body extrusion after meiotic divisions	ECO:0000315	IMP	PMID:9693365	WB:WBRNAi00063891|WB:WBVar00275114	6239	WB		P
UniProtKB	A0A8M1P1A8	zfyve26	involved_in	GO:0000281	mitotic cytokinesis	ECO:0000256	IEA	GO_REF:0000002	InterPro:IPR028730	7955	InterPro		P
UniProtKB	A0A8M1RSY3	zfyve26	involved_in	GO:0000281	mitotic cytokinesis	ECO:0000256	IEA	GO_REF:0000002	InterPro:IPR028730	7955	InterPro		P
UniProtKB	A0A8M9QF82	zfyve26	involved_in	GO:0000281	mitotic cytokinesis	ECO:0000256	IEA	GO_REF:0000002	InterPro:IPR028730	7955	InterPro		P
UniProtKB	A0A8M9QNA3	zfyve26	involved_in	GO:0000281	mitotic cytokinesis	ECO:0000256	IEA	GO_REF:0000002	InterPro:IPR028730	7955	InterPro		P
UniProtKB	F1Q533	zfyve26	involved_in	GO:0000281	mitotic cytokinesis	ECO:0000256	IEA	GO_REF:0000002	InterPro:IPR028730	7955	InterPro		P
UniProtKB	F6NK88	zfyve26	involved_in	GO:0000281	mitotic cytokinesis	ECO:0000256	IEA	GO_REF:0000002	InterPro:IPR028730	7955	InterPro		P
UniProtKB	A0A2H2FF08	ZFYVE26	involved_in	GO:0000281	mitotic cytokinesis	ECO:0000256	IEA	GO_REF:0000002	InterPro:IPR028730	9606	InterPro		P
UniProtKB	A0A7I2V403	ZFYVE26	involved_in	GO:0000281	mitotic cytokinesis	ECO:0000256	IEA	GO_REF:0000002	InterPro:IPR028730	9606	InterPro		P
UniProtKB	A0A7I2V4E6	ZFYVE26	involved_in	GO:0000281	mitotic cytokinesis	ECO:0000256	IEA	GO_REF:0000002	InterPro:IPR028730	9606	InterPro		P
UniProtKB	A0A7I2V577	ZFYVE26	involved_in	GO:0000281	mitotic cytokinesis	ECO:0000256	IEA	GO_REF:0000002	InterPro:IPR028730	9606	InterPro		P
UniProtKB	A0A7I2YQU3	ZFYVE26	involved_in	GO:0000281	mitotic cytokinesis	ECO:0000256	IEA	GO_REF:0000002	InterPro:IPR028730	9606	InterPro		P
UniProtKB	A0A7I2YQV0	ZFYVE26	involved_in	GO:0000281	mitotic cytokinesis	ECO:0000256	IEA	GO_REF:0000002	InterPro:IPR028730	9606	InterPro		P
UniProtKB	G3V230	ZFYVE26	involved_in	GO:0000281	mitotic cytokinesis	ECO:0000256	IEA	GO_REF:0000002	InterPro:IPR028730	9606	InterPro		P
UniProtKB	G3V2D8	ZFYVE26	involved_in	GO:0000281	mitotic cytokinesis	ECO:0000256	IEA	GO_REF:0000002	InterPro:IPR028730	9606	InterPro		P
UniProtKB	Q68DK2	ZFYVE26	involved_in	GO:0000281	mitotic cytokinesis	ECO:0000256	IEA	GO_REF:0000002	InterPro:IPR028730	9606	InterPro		P
UniProtKB	A0A1W2P6J0	Zfyve26	involved_in	GO:0000281	mitotic cytokinesis	ECO:0000256	IEA	GO_REF:0000002	InterPro:IPR028730	10090	InterPro		P
UniProtKB	A0A1W2P6K6	Zfyve26	involved_in	GO:0000281	mitotic cytokinesis	ECO:0000256	IEA	GO_REF:0000002	InterPro:IPR028730	10090	InterPro		P
UniProtKB	Q5DU37	Zfyve26	involved_in	GO:0000281	mitotic cytokinesis	ECO:0000256	IEA	GO_REF:0000002	InterPro:IPR028730	10090	InterPro		P
UniProtKB	Q811D4	Zfyve26	involved_in	GO:0000281	mitotic cytokinesis	ECO:0000256	IEA	GO_REF:0000002	InterPro:IPR028730	10090	InterPro		P
UniProtKB	B5RHZ3	zgc:113233	involved_in	GO:0036089	cleavage furrow formation	ECO:0000318	IBA	PMID:21873635	PANTHER:PTN000058730|UniProtKB:Q8WV41|UniProtKB:Q96RF0|UniProtKB:Q9Y5X1	7955	GO_Central		P
UniProtKB	B5RHZ3	zgc:113233	involved_in	GO:0000281	mitotic cytokinesis	ECO:0000256	IEA	GO_REF:0000002	InterPro:IPR037427	7955	InterPro		P
UniProtKB	Q58EN7	zgc:113455	involved_in	GO:0036089	cleavage furrow formation	ECO:0000318	IBA	PMID:21873635	PANTHER:PTN000058730|UniProtKB:Q8WV41|UniProtKB:Q96RF0|UniProtKB:Q9Y5X1	7955	GO_Central		P
UniProtKB	Q58EN7	zgc:113455	involved_in	GO:0000281	mitotic cytokinesis	ECO:0000256	IEA	GO_REF:0000002	InterPro:IPR037426	7955	InterPro		P
UniProtKB	Q4V8V5	zgc:162061	involved_in	GO:0036089	cleavage furrow formation	ECO:0000318	IBA	PMID:21873635	MGI:MGI:1915416|MGI:MGI:2446256|PANTHER:PTN001085126	7955	GO_Central		P
UniProtKB	Q4V8V5	zgc:162061	involved_in	GO:0040038	polar body extrusion after meiotic divisions	ECO:0000318	IBA	PMID:21873635	MGI:MGI:1915416|MGI:MGI:2446256|PANTHER:PTN001085126	7955	GO_Central		P
UniProtKB	A3KNM3	zgc:162239	involved_in	GO:0061640	cytoskeleton-dependent cytokinesis	ECO:0000318	IBA	PMID:21873635	FB:FBgn0013726|MGI:MGI:1335094|PANTHER:PTN000430171|PomBase:SPAC4F10.11|PomBase:SPAC821.06|PomBase:SPAC9G1.11c|PomBase:SPBC16A3.01|SGD:S000000595|SGD:S000001149|SGD:S000002384|SGD:S000003837|SGD:S000004306	7955	GO_Central		P
UniProtKB	A9JRB5	zgc:172065	involved_in	GO:0061640	cytoskeleton-dependent cytokinesis	ECO:0000318	IBA	PMID:21873635	FB:FBgn0013726|MGI:MGI:1335094|PANTHER:PTN000430171|PomBase:SPAC4F10.11|PomBase:SPAC821.06|PomBase:SPAC9G1.11c|PomBase:SPBC16A3.01|SGD:S000000595|SGD:S000001149|SGD:S000002384|SGD:S000003837|SGD:S000004306	7955	GO_Central		P
UniProtKB	F1QNL4	zgc:172065	involved_in	GO:0061640	cytoskeleton-dependent cytokinesis	ECO:0000318	IBA	PMID:21873635	FB:FBgn0013726|MGI:MGI:1335094|PANTHER:PTN000430171|PomBase:SPAC4F10.11|PomBase:SPAC821.06|PomBase:SPAC9G1.11c|PomBase:SPBC16A3.01|SGD:S000000595|SGD:S000001149|SGD:S000002384|SGD:S000003837|SGD:S000004306	7955	GO_Central		P
UniProtKB	B3DK96	zgc:195077	involved_in	GO:0061640	cytoskeleton-dependent cytokinesis	ECO:0000318	IBA	PMID:21873635	FB:FBgn0013726|MGI:MGI:1335094|PANTHER:PTN000430171|PomBase:SPAC4F10.11|PomBase:SPAC821.06|PomBase:SPAC9G1.11c|PomBase:SPBC16A3.01|SGD:S000000595|SGD:S000001149|SGD:S000002384|SGD:S000003837|SGD:S000004306	7955	GO_Central		P
UniProtKB	Q7ZV91	zgc:56159	involved_in	GO:0061952	midbody abscission	ECO:0000318	IBA	PMID:21873635	PANTHER:PTN000476834|UniProtKB:Q8WV92	7955	GO_Central		P
UniProtKB	Q7SY26	zgc:63587	involved_in	GO:0061640	cytoskeleton-dependent cytokinesis	ECO:0000318	IBA	PMID:21873635	FB:FBgn0013726|MGI:MGI:1335094|PANTHER:PTN000430171|PomBase:SPAC4F10.11|PomBase:SPAC821.06|PomBase:SPAC9G1.11c|PomBase:SPBC16A3.01|SGD:S000000595|SGD:S000001149|SGD:S000002384|SGD:S000003837|SGD:S000004306	7955	GO_Central		P
UniProtKB	Q7T2F1	zgc:63931	involved_in	GO:0000281	mitotic cytokinesis	ECO:0000318	IBA	PMID:21873635	PANTHER:PTN000250050|UniProtKB:Q5JVL4	7955	GO_Central		P
UniProtKB	F1R916	zgc:66473	involved_in	GO:0061640	cytoskeleton-dependent cytokinesis	ECO:0000318	IBA	PMID:21873635	FB:FBgn0013726|MGI:MGI:1335094|PANTHER:PTN000430171|PomBase:SPAC4F10.11|PomBase:SPAC821.06|PomBase:SPAC9G1.11c|PomBase:SPBC16A3.01|SGD:S000000595|SGD:S000001149|SGD:S000002384|SGD:S000003837|SGD:S000004306	7955	GO_Central		P
UniProtKB	Q99323	zip	involved_in	GO:0061640	cytoskeleton-dependent cytokinesis	ECO:0000315	IMP	PMID:33037125		7227	FlyBase		P
UniProtKB	Q99323	zip	involved_in	GO:0000281	mitotic cytokinesis	ECO:0000315	IMP	PMID:12975351		7227	FlyBase		P
UniProtKB	Q99323	zip	involved_in	GO:0000281	mitotic cytokinesis	ECO:0000315	IMP	PMID:16174742		7227	FlyBase		P
UniProtKB	Q9PUU5	zMKLP1	involved_in	GO:0000281	mitotic cytokinesis	ECO:0000315	IMP	PMID:11842131		7955	ZFIN		P
UniProtKB	Q9PUU5	zMKLP1	involved_in	GO:0036089	cleavage furrow formation	ECO:0000315	IMP	PMID:18313658		7955	ZFIN		P
UniProtKB	Q70YC4	ZNF365	acts_upstream_of_or_within	GO:0000281	mitotic cytokinesis	ECO:0000315	IMP	PMID:16617106		9606	MGI		P
UniProtKB	Q8BG89	Znf365	involved_in	GO:0000281	mitotic cytokinesis	ECO:0000266	ISO	PMID:16617106	UniProtKB:Q70YC4	10090	MGI		P
UniProtKB	Q9W4X9	Zw10	involved_in	GO:0036090	cleavage furrow ingression	ECO:0000315	IMP	PMID:22685323		7227	FlyBase		P
UniProtKB	Q9W4X9	Zw10	involved_in	GO:0007107	membrane addition at site of cytokinesis	ECO:0000315	IMP	PMID:22685323		7227	FlyBase		P
UniProtKB	Q9W4X9	Zw10	involved_in	GO:0007112	male meiosis cytokinesis	ECO:0000315	IMP	PMID:22685323		7227	FlyBase		P

## Sheet: GO 0032154-cleavage furrow
GENE PRODUCT DB	GENE PRODUCT ID	SYMBOL	QUALIFIER	GO TERM	GO NAME	ECO ID	GO EVIDENCE CODE	REFERENCE	WITH/FROM	TAXON ID	ASSIGNED BY	ANNOTATION EXTENSION	GO ASPECT
UniProtKB	C0IQA7	4930544G11Rik	is_active_in	GO:0032154	cleavage furrow	ECO:0000318	IBA	PMID:21873635	PANTHER:PTN002784793|UniProtKB:I3LVS7	10090	GO_Central		C
UniProtKB	Q9CR99	4930544G11Rik	is_active_in	GO:0032154	cleavage furrow	ECO:0000318	IBA	PMID:21873635	PANTHER:PTN002784793|UniProtKB:I3LVS7	10090	GO_Central		C
UniProtKB	A0A023T695	A0A023T695	located_in	GO:0032154	cleavage furrow	ECO:0007322	IEA	GO_REF:0000044	UniProtKB-SubCell:SL-0467	9606	UniProt		C
UniProtKB	A0A140VK54	A0A140VK54	located_in	GO:0032154	cleavage furrow	ECO:0000265	IEA	GO_REF:0000107	UniProtKB:Q9CQ26|ensembl:ENSMUSP00000070876	9606	Ensembl		C
UniProtKB	A0A384N6H6	A0A384N6H6	located_in	GO:0032154	cleavage furrow	ECO:0007322	IEA	GO_REF:0000044	UniProtKB-SubCell:SL-0467	9606	UniProt		C
UniProtKB	A8K3D0	A8K3D0	located_in	GO:0032154	cleavage furrow	ECO:0007322	IEA	GO_REF:0000044	UniProtKB-SubCell:SL-0467	9606	UniProt		C
UniProtKB	A0A0B4KEW6	Amph	located_in	GO:0032154	cleavage furrow	ECO:0000314	IDA	PMID:23424199		7227	FlyBase		C
UniProtKB	A0A0B4KFR7	Amph	located_in	GO:0032154	cleavage furrow	ECO:0000314	IDA	PMID:23424199		7227	FlyBase		C
UniProtKB	Q7KLE5	Amph	located_in	GO:0032154	cleavage furrow	ECO:0000314	IDA	PMID:23424199		7227	FlyBase		C
UniProtKB	Q9XTT4	ani-1	located_in	GO:0032154	cleavage furrow	ECO:0000314	IDA	PMID:25843030		6239	WB		C
UniProtKB	Q9XTT4	ani-1	located_in	GO:0032154	cleavage furrow	ECO:0000314	IDA	PMID:15930113		6239	WB		C
UniProtKB	Q9XTT4	ani-1	located_in	GO:0032154	cleavage furrow	ECO:0007322	IEA	GO_REF:0000044	UniProtKB-SubCell:SL-0467	6239	UniProt		C
UniProtKB	G3X9E0	Ankrd45	located_in	GO:0032154	cleavage furrow	ECO:0000265	IEA	GO_REF:0000107	UniProtKB:Q5TZF3|ensembl:ENSP00000331268	10090	Ensembl		C
UniProtKB	Q810N6	Ankrd45	located_in	GO:0032154	cleavage furrow	ECO:0000250	ISS	GO_REF:0000024	UniProtKB:Q5TZF3	10090	UniProt		C
UniProtKB	Q810N6	Ankrd45	located_in	GO:0032154	cleavage furrow	ECO:0000266	ISO	GO_REF:0000096	UniProtKB:Q5TZF3	10090	MGI		C
UniProtKB	Q810N6	Ankrd45	located_in	GO:0032154	cleavage furrow	ECO:0007322	IEA	GO_REF:0000044	UniProtKB-SubCell:SL-0467	10090	UniProt		C
UniProtKB	Q5TZF3	ANKRD45	located_in	GO:0032154	cleavage furrow	ECO:0000314	IDA	PMID:31208154		9606	UniProt		C
UniProtKB	Q5TZF3	ANKRD45	located_in	GO:0032154	cleavage furrow	ECO:0007322	IEA	GO_REF:0000044	UniProtKB-SubCell:SL-0467	9606	UniProt		C
UniProtKB	B0S794	ankrd45	located_in	GO:0032154	cleavage furrow	ECO:0000250	ISS	GO_REF:0000024	UniProtKB:Q5TZF3	7955	UniProt		C
UniProtKB	B0S794	ankrd45	located_in	GO:0032154	cleavage furrow	ECO:0007322	IEA	GO_REF:0000044	UniProtKB-SubCell:SL-0467	7955	UniProt		C
UniProtKB	Q961B0	Apc2	located_in	GO:0032154	cleavage furrow	ECO:0000314	IDA	PMID:12297097		7227	FlyBase		C
UniProtKB	Q9Y1T2	Apc2	located_in	GO:0032154	cleavage furrow	ECO:0000314	IDA	PMID:12297097		7227	FlyBase		C
UniProtKB	P40946	Arf51F	located_in	GO:0032154	cleavage furrow	ECO:0000314	IDA	PMID:26556630		7227	FlyBase		C
UniProtKB	P62331	Arf6	located_in	GO:0032154	cleavage furrow	ECO:0000250	ISS	GO_REF:0000024	UniProtKB:P62330	10090	UniProt		C
UniProtKB	P62331	Arf6	located_in	GO:0032154	cleavage furrow	ECO:0000266	ISO	GO_REF:0000096	UniProtKB:P62330	10090	MGI		C
UniProtKB	P62331	Arf6	located_in	GO:0032154	cleavage furrow	ECO:0000265	IEA	GO_REF:0000107	UniProtKB:P62330|ensembl:ENSP00000298316	10090	Ensembl		C
UniProtKB	P62331	Arf6	located_in	GO:0032154	cleavage furrow	ECO:0007322	IEA	GO_REF:0000044	UniProtKB-SubCell:SL-0467	10090	UniProt		C
UniProtKB	Q3U0D7	Arf6	located_in	GO:0032154	cleavage furrow	ECO:0000265	IEA	GO_REF:0000107	UniProtKB:P62330|ensembl:ENSP00000298316	10090	Ensembl		C
UniProtKB	Q3U0D7	Arf6	located_in	GO:0032154	cleavage furrow	ECO:0007322	IEA	GO_REF:0000044	UniProtKB-SubCell:SL-0467	10090	UniProt		C
UniProtKB	P62330	ARF6	located_in	GO:0032154	cleavage furrow	ECO:0000314	IDA	PMID:23603394		9606	UniProt		C
UniProtKB	P62330	ARF6	located_in	GO:0032154	cleavage furrow	ECO:0007322	IEA	GO_REF:0000044	UniProtKB-SubCell:SL-0467	9606	UniProt		C
UniProtKB	Q6FH17	ARF6	located_in	GO:0032154	cleavage furrow	ECO:0007322	IEA	GO_REF:0000044	UniProtKB-SubCell:SL-0467	9606	UniProt		C
UniProtKB	Q6P2U5	arf6b	located_in	GO:0032154	cleavage furrow	ECO:0007322	IEA	GO_REF:0000044	UniProtKB-SubCell:SL-0467	7955	UniProt		C
UniProtKB	P61209	Arf79F	located_in	GO:0032154	cleavage furrow	ECO:0000314	IDA	PMID:26556630		7227	FlyBase		C
UniProtKB	H9XVM3	Arl4	located_in	GO:0032154	cleavage furrow	ECO:0000314	IDA	PMID:26556630		7227	FlyBase		C
UniProtKB	L0MN60	Arl4	located_in	GO:0032154	cleavage furrow	ECO:0000314	IDA	PMID:26556630		7227	FlyBase		C
UniProtKB	Q9V4B2	Arl4	located_in	GO:0032154	cleavage furrow	ECO:0000314	IDA	PMID:26556630		7227	FlyBase		C
UniProtKB	B4DNE4	B4DNE4	located_in	GO:0032154	cleavage furrow	ECO:0007322	IEA	GO_REF:0000044	UniProtKB-SubCell:SL-0467	9606	UniProt		C
UniProtKB	B4DPQ6	B4DPQ6	located_in	GO:0032154	cleavage furrow	ECO:0007322	IEA	GO_REF:0000044	UniProtKB-SubCell:SL-0467	9606	UniProt		C
UniProtKB	B4DUD6	B4DUD6	located_in	GO:0032154	cleavage furrow	ECO:0007322	IEA	GO_REF:0000044	UniProtKB-SubCell:SL-0467	9606	UniProt		C
UniProtKB	H0WFA5	buc	located_in	GO:0032154	cleavage furrow	ECO:0007322	IEA	GO_REF:0000044	UniProtKB-SubCell:SL-0467	7955	UniProt		C
UniProtKB	A0A024R9P5	C15orf29	located_in	GO:0032154	cleavage furrow	ECO:0000314	IDA	GO_REF:0000052		9606	HPA		C
UniProtKB	Q21938	CELE_R11D1.10	is_active_in	GO:0032154	cleavage furrow	ECO:0000318	IBA	PMID:21873635	PANTHER:PTN002504326|UniProtKB:Q96K21	6239	GO_Central		C
UniProtKB	Q9VIK6	Cen	located_in	GO:0032154	cleavage furrow	ECO:0000314	IDA	PMID:19427213		7227	FlyBase		C
UniProtKB	Q8BT07	Cep55	located_in	GO:0032154	cleavage furrow	ECO:0007322	IEA	GO_REF:0000044	UniProtKB-SubCell:SL-0467	10090	UniProt		C
UniProtKB	Q53EZ4	CEP55	located_in	GO:0032154	cleavage furrow	ECO:0007322	IEA	GO_REF:0000044	UniProtKB-SubCell:SL-0467	9606	UniProt		C
UniProtKB	Q502I3	cep55	located_in	GO:0032154	cleavage furrow	ECO:0007322	IEA	GO_REF:0000044	UniProtKB-SubCell:SL-0467	7955	UniProt		C
UniProtKB	Q9NBD7	chb	located_in	GO:0032154	cleavage furrow	ECO:0007322	IEA	GO_REF:0000044	UniProtKB-SubCell:SL-0467	7227	UniProt		C
UniProtKB	A0A0B4KHG1	cindr	located_in	GO:0032154	cleavage furrow	ECO:0000314	IDA	PMID:20451383		7227	FlyBase		C
UniProtKB	A0A0B4KHJ8	cindr	located_in	GO:0032154	cleavage furrow	ECO:0000314	IDA	PMID:20451383		7227	FlyBase		C
UniProtKB	A0A0B4KI32	cindr	located_in	GO:0032154	cleavage furrow	ECO:0000314	IDA	PMID:20451383		7227	FlyBase		C
UniProtKB	A0A0B4KI34	cindr	located_in	GO:0032154	cleavage furrow	ECO:0000314	IDA	PMID:20451383		7227	FlyBase		C
UniProtKB	Q7YU85	cindr	located_in	GO:0032154	cleavage furrow	ECO:0000314	IDA	PMID:20451383		7227	FlyBase		C
UniProtKB	Q86PF3	cindr	located_in	GO:0032154	cleavage furrow	ECO:0000314	IDA	PMID:20451383		7227	FlyBase		C
UniProtKB	Q9VA35	cindr	located_in	GO:0032154	cleavage furrow	ECO:0000314	IDA	PMID:20451383		7227	FlyBase		C
UniProtKB	Q9VA36	cindr	located_in	GO:0032154	cleavage furrow	ECO:0000314	IDA	PMID:20451383		7227	FlyBase		C
UniProtKB	Q9Y154	cindr	located_in	GO:0032154	cleavage furrow	ECO:0000314	IDA	PMID:20451383		7227	FlyBase		C
UniProtKB	A8JNK4	Cip4	located_in	GO:0032154	cleavage furrow	ECO:0000314	IDA	PMID:23424199		7227	FlyBase		C
UniProtKB	M9ND42	Cip4	located_in	GO:0032154	cleavage furrow	ECO:0000314	IDA	PMID:23424199		7227	FlyBase		C
UniProtKB	M9ND44	Cip4	located_in	GO:0032154	cleavage furrow	ECO:0000314	IDA	PMID:23424199		7227	FlyBase		C
UniProtKB	M9NDH6	Cip4	located_in	GO:0032154	cleavage furrow	ECO:0000314	IDA	PMID:23424199		7227	FlyBase		C
UniProtKB	M9NE16	Cip4	located_in	GO:0032154	cleavage furrow	ECO:0000314	IDA	PMID:23424199		7227	FlyBase		C
UniProtKB	M9NF07	Cip4	located_in	GO:0032154	cleavage furrow	ECO:0000314	IDA	PMID:23424199		7227	FlyBase		C
UniProtKB	M9NF10	Cip4	located_in	GO:0032154	cleavage furrow	ECO:0000314	IDA	PMID:23424199		7227	FlyBase		C
UniProtKB	M9PBP3	Cip4	located_in	GO:0032154	cleavage furrow	ECO:0000314	IDA	PMID:23424199		7227	FlyBase		C
UniProtKB	M9PE52	Cip4	located_in	GO:0032154	cleavage furrow	ECO:0000314	IDA	PMID:23424199		7227	FlyBase		C
UniProtKB	Q8SYR8	Cip4	located_in	GO:0032154	cleavage furrow	ECO:0000314	IDA	PMID:23424199		7227	FlyBase		C
UniProtKB	Q95SC6	Cip4	located_in	GO:0032154	cleavage furrow	ECO:0000314	IDA	PMID:23424199		7227	FlyBase		C
UniProtKB	Q9VZD7	Cip4	located_in	GO:0032154	cleavage furrow	ECO:0000314	IDA	PMID:23424199		7227	FlyBase		C
UniProtKB	D3YU89	Cit	located_in	GO:0032154	cleavage furrow	ECO:0000265	IEA	GO_REF:0000107	UniProtKB:E9PSL7|ensembl:ENSRNOP00000053869	10090	Ensembl		C
UniProtKB	P49025	Cit	located_in	GO:0032154	cleavage furrow	ECO:0000266	ISO	GO_REF:0000096	RGD:70878	10090	MGI		C
UniProtKB	O14578	CIT	located_in	GO:0032154	cleavage furrow	ECO:0000265	IEA	GO_REF:0000107	UniProtKB:E9PSL7|ensembl:ENSRNOP00000053869	9606	Ensembl		C
UniProtKB	H2KYI3	cyk-1	located_in	GO:0032154	cleavage furrow	ECO:0000314	IDA	PMID:9645949		6239	WB		C
UniProtKB	Q7JP75	cyk-1	located_in	GO:0032154	cleavage furrow	ECO:0000314	IDA	PMID:9645949		6239	WB		C
UniProtKB	Q9XUS9	cyk-4	is_active_in	GO:0032154	cleavage furrow	ECO:0000318	IBA	PMID:21873635	FB:FBgn0086356|PANTHER:PTN001141909|UniProtKB:Q9H0H5	6239	GO_Central		C
UniProtKB	Q9Z0Y1	Dctn3	located_in	GO:0032154	cleavage furrow	ECO:0007322	IEA	GO_REF:0000044	UniProtKB-SubCell:SL-0467	10090	UniProt		C
UniProtKB	O75935	DCTN3	located_in	GO:0032154	cleavage furrow	ECO:0007322	IEA	GO_REF:0000044	UniProtKB-SubCell:SL-0467	9606	UniProt		C
UniProtKB	P48608	dia	located_in	GO:0032154	cleavage furrow	ECO:0000314	IDA	PMID:18256194		7227	FlyBase		C
UniProtKB	P48608	dia	located_in	GO:0032154	cleavage furrow	ECO:0000314	IDA	PMID:23424199		7227	FlyBase		C
UniProtKB	P48608	dia	located_in	GO:0032154	cleavage furrow	ECO:0007322	IEA	GO_REF:0000044	UniProtKB-SubCell:SL-0467	7227	UniProt		C
UniProtKB	A4GYY8	DKFZp686F17268	located_in	GO:0032154	cleavage furrow	ECO:0007322	IEA	GO_REF:0000044	UniProtKB-SubCell:SL-0467	9606	UniProt		C
UniProtKB	Q4QQ70	Dmel\CG15602	is_active_in	GO:0032154	cleavage furrow	ECO:0000318	IBA	PMID:21873635	PANTHER:PTN002504326|UniProtKB:Q96K21	7227	GO_Central		C
UniProtKB	P39055	dyn-1	located_in	GO:0032154	cleavage furrow	ECO:0000314	IDA	PMID:12498685		6239	WB		C
UniProtKB	Q07139	Ect2	located_in	GO:0032154	cleavage furrow	ECO:0000250	ISS	GO_REF:0000024	UniProtKB:Q9H8V3	10090	UniProt		C
UniProtKB	Q07139	Ect2	located_in	GO:0032154	cleavage furrow	ECO:0000266	ISO	GO_REF:0000096	UniProtKB:Q9H8V3	10090	MGI		C
UniProtKB	Q07139	Ect2	located_in	GO:0032154	cleavage furrow	ECO:0000265	IEA	GO_REF:0000107	UniProtKB:Q9H8V3|ensembl:ENSP00000376457	10090	Ensembl		C
UniProtKB	Q07139	Ect2	located_in	GO:0032154	cleavage furrow	ECO:0007322	IEA	GO_REF:0000044	UniProtKB-SubCell:SL-0467	10090	UniProt		C
UniProtKB	Q9H8V3	ECT2	located_in	GO:0032154	cleavage furrow	ECO:0000314	IDA	PMID:20047078		9606	UniProt		C
UniProtKB	Q9H8V3	ECT2	located_in	GO:0032154	cleavage furrow	ECO:0000314	IDA	PMID:16103226		9606	UniProt		C
UniProtKB	Q9H8V3	ECT2	located_in	GO:0032154	cleavage furrow	ECO:0007322	IEA	GO_REF:0000044	UniProtKB-SubCell:SL-0467	9606	UniProt		C
UniProtKB	Q7TPM6	Fsd1	located_in	GO:0032154	cleavage furrow	ECO:0007322	IEA	GO_REF:0000044	UniProtKB-SubCell:SL-0467	10090	UniProt		C
UniProtKB	Q9BTV5	FSD1	located_in	GO:0032154	cleavage furrow	ECO:0007322	IEA	GO_REF:0000044	UniProtKB-SubCell:SL-0467	9606	UniProt		C
UniProtKB	Q1LY10	fsd1	located_in	GO:0032154	cleavage furrow	ECO:0007322	IEA	GO_REF:0000044	UniProtKB-SubCell:SL-0467	7955	UniProt		C
UniProtKB	Q0E908	Hil	located_in	GO:0032154	cleavage furrow	ECO:0007322	IEA	GO_REF:0000044	UniProtKB-SubCell:SL-0467	7227	UniProt		C
UniProtKB	Q0E908	Hil	located_in	GO:0032154	cleavage furrow	ECO:0000314	IDA	PMID:15818553		7227	UniProt		C
UniProtKB	D3YXG0	Hmcn1	located_in	GO:0032154	cleavage furrow	ECO:0007322	IEA	GO_REF:0000044	UniProtKB-SubCell:SL-0467	10090	UniProt		C
UniProtKB	Q96RW7	HMCN1	located_in	GO:0032154	cleavage furrow	ECO:0007322	IEA	GO_REF:0000044	UniProtKB-SubCell:SL-0467	9606	UniProt		C
UniProtKB	A2AJ76	Hmcn2	located_in	GO:0032154	cleavage furrow	ECO:0007322	IEA	GO_REF:0000044	UniProtKB-SubCell:SL-0467	10090	UniProt		C
UniProtKB	Q8NDA2	HMCN2	located_in	GO:0032154	cleavage furrow	ECO:0007322	IEA	GO_REF:0000044	UniProtKB-SubCell:SL-0467	9606	UniProt		C
UniProtKB	E9QLC0	Htr3a	located_in	GO:0032154	cleavage furrow	ECO:0000265	IEA	GO_REF:0000107	UniProtKB:P46098|ensembl:ENSP00000424189	10090	Ensembl		C
UniProtKB	P23979	Htr3a	located_in	GO:0032154	cleavage furrow	ECO:0000266	ISO	GO_REF:0000096	UniProtKB:P46098	10090	MGI		C
UniProtKB	P46098	HTR3A	located_in	GO:0032154	cleavage furrow	ECO:0000314	IDA	PMID:19799413		9606	HGNC		C
UniProtKB	P35330	Icam2	located_in	GO:0032154	cleavage furrow	ECO:0000266	ISO	GO_REF:0000096	UniProtKB:P13598	10090	MGI		C
UniProtKB	P35330	Icam2	located_in	GO:0032154	cleavage furrow	ECO:0000265	IEA	GO_REF:0000107	UniProtKB:P13598|ensembl:ENSP00000464665	10090	Ensembl		C
UniProtKB	P13598	ICAM2	located_in	GO:0032154	cleavage furrow	ECO:0000314	IDA	PMID:19799413		9606	HGNC		C
UniProtKB	P05556	ITGB1	located_in	GO:0032154	cleavage furrow	ECO:0007322	IEA	GO_REF:0000044	UniProtKB-SubCell:SL-0467	9606	UniProt		C
UniProtKB	Q9CWJ3	Katnbl1	located_in	GO:0032154	cleavage furrow	ECO:0000266	ISO	GO_REF:0000096	UniProtKB:Q9H079	10090	MGI		C
UniProtKB	Q9CWJ3	Katnbl1	located_in	GO:0032154	cleavage furrow	ECO:0000265	IEA	GO_REF:0000107	UniProtKB:A0A024R9P5|ensembl:ENSP00000256544	10090	Ensembl		C
UniProtKB	Q9CWJ3	Katnbl1	located_in	GO:0032154	cleavage furrow	ECO:0000265	IEA	GO_REF:0000107	UniProtKB:Q9H079|ensembl:ENSP00000256544	10090	Ensembl		C
UniProtKB	H0YKW3	KATNBL1	located_in	GO:0032154	cleavage furrow	ECO:0000314	IDA	GO_REF:0000052		9606	HPA		C
UniProtKB	H0YL62	KATNBL1	located_in	GO:0032154	cleavage furrow	ECO:0000314	IDA	GO_REF:0000052		9606	HPA		C
UniProtKB	H0YNG2	KATNBL1	located_in	GO:0032154	cleavage furrow	ECO:0000314	IDA	GO_REF:0000052		9606	HPA		C
UniProtKB	H0YNH1	KATNBL1	located_in	GO:0032154	cleavage furrow	ECO:0000314	IDA	GO_REF:0000052		9606	HPA		C
UniProtKB	H0YNW3	KATNBL1	located_in	GO:0032154	cleavage furrow	ECO:0000314	IDA	GO_REF:0000052		9606	HPA		C
UniProtKB	Q9H079	KATNBL1	located_in	GO:0032154	cleavage furrow	ECO:0000314	IDA	GO_REF:0000052		9606	HPA		C
UniProtKB	A0A286Y967	kif23	located_in	GO:0032154	cleavage furrow	ECO:0000314	IDA	PMID:18313658		7955	ZFIN		C
UniProtKB	P92199	let-502	located_in	GO:0032154	cleavage furrow	ECO:0007322	IEA	GO_REF:0000044	UniProtKB-SubCell:SL-0467	6239	UniProt		C
UniProtKB	Q9ERG0	Lima1	located_in	GO:0032154	cleavage furrow	ECO:0000250	ISS	GO_REF:0000024	UniProtKB:Q9UHB6	10090	UniProt		C
UniProtKB	Q9ERG0	Lima1	located_in	GO:0032154	cleavage furrow	ECO:0000266	ISO	GO_REF:0000096	UniProtKB:Q9UHB6	10090	MGI		C
UniProtKB	Q9ERG0	Lima1	located_in	GO:0032154	cleavage furrow	ECO:0000265	IEA	GO_REF:0000107	UniProtKB:Q9UHB6|ensembl:ENSP00000340184	10090	Ensembl		C
UniProtKB	Q9UHB6	LIMA1	located_in	GO:0032154	cleavage furrow	ECO:0000314	IDA	PMID:20309963		9606	UniProt		C
UniProtKB	Q8IR79	LIMK1	located_in	GO:0032154	cleavage furrow	ECO:0007322	IEA	GO_REF:0000044	UniProtKB-SubCell:SL-0467	7227	UniProt		C
UniProtKB	Q960C5	Lrch	located_in	GO:0032154	cleavage furrow	ECO:0000314	IDA	PMID:20805893		7227	FlyBase		C
UniProtKB	Q960C5	Lrch	located_in	GO:0032154	cleavage furrow	ECO:0007322	IEA	GO_REF:0000044	UniProtKB-SubCell:SL-0467	7227	UniProt		C
UniProtKB	Q9VJE6	Lrch	located_in	GO:0032154	cleavage furrow	ECO:0000314	IDA	PMID:20805893		7227	FlyBase		C
UniProtKB	X2JA56	Lrch	located_in	GO:0032154	cleavage furrow	ECO:0000314	IDA	PMID:20805893		7227	FlyBase		C
UniProtKB	Q8C0P0	Mastl	located_in	GO:0032154	cleavage furrow	ECO:0000250	ISS	GO_REF:0000024	UniProtKB:Q96GX5	10090	UniProt		C
UniProtKB	Q8C0P0	Mastl	located_in	GO:0032154	cleavage furrow	ECO:0000266	ISO	GO_REF:0000096	UniProtKB:Q96GX5	10090	MGI		C
UniProtKB	Q8C0P0	Mastl	located_in	GO:0032154	cleavage furrow	ECO:0000265	IEA	GO_REF:0000107	UniProtKB:Q96GX5|ensembl:ENSP00000365107	10090	Ensembl		C
UniProtKB	Q96GX5	MASTL	located_in	GO:0032154	cleavage furrow	ECO:0000314	IDA	PMID:20538976		9606	UniProt		C
UniProtKB	Q96GX5	MASTL	located_in	GO:0032154	cleavage furrow	ECO:0007322	IEA	GO_REF:0000044	UniProtKB-SubCell:SL-0467	9606	UniProt		C
UniProtKB	Q96GX5	MASTL	located_in	GO:0032154	cleavage furrow	ECO:0000314	IDA	PMID:20818157		9606	UniProt		C
UniProtKB	Q6DBX4	mastl	located_in	GO:0032154	cleavage furrow	ECO:0000250	ISS	GO_REF:0000024	UniProtKB:Q96GX5	7955	UniProt		C
UniProtKB	Q6DBX4	mastl	located_in	GO:0032154	cleavage furrow	ECO:0007322	IEA	GO_REF:0000044	UniProtKB-SubCell:SL-0467	7955	UniProt		C
UniProtKB	Q94420	mel-26	located_in	GO:0032154	cleavage furrow	ECO:0000314	IDA	PMID:16169482		6239	WB		C
UniProtKB	A0A0R4J1I3	Men1	located_in	GO:0032154	cleavage furrow	ECO:0000265	IEA	GO_REF:0000107	UniProtKB:O00255|ensembl:ENSP00000394933	10090	Ensembl		C
UniProtKB	O88559	Men1	located_in	GO:0032154	cleavage furrow	ECO:0000266	ISO	GO_REF:0000096	UniProtKB:O00255	10090	MGI		C
UniProtKB	O00255	MEN1	located_in	GO:0032154	cleavage furrow	ECO:0000314	IDA	PMID:14508515		9606	UniProt		C
UniProtKB	P46150	Moe	located_in	GO:0032154	cleavage furrow	ECO:0000314	IDA	PMID:18283112		7227	FlyBase		C
UniProtKB	Q3UH59	Myh10	located_in	GO:0032154	cleavage furrow	ECO:0000265	IEA	GO_REF:0000107	UniProtKB:P35580|ensembl:ENSP00000353590	10090	Ensembl		C
UniProtKB	Q61879	Myh10	located_in	GO:0032154	cleavage furrow	ECO:0000266	ISO	GO_REF:0000096	UniProtKB:P35580	10090	MGI		C
UniProtKB	P35580	MYH10	located_in	GO:0032154	cleavage furrow	ECO:0000314	IDA	PMID:7699007		9606	UniProt		C
UniProtKB	P35580	MYH10	located_in	GO:0032154	cleavage furrow	ECO:0000314	IDA	PMID:11029059		9606	UniProt		C
UniProtKB	Q8VDD5	Myh9	located_in	GO:0032154	cleavage furrow	ECO:0000266	ISO	GO_REF:0000096	UniProtKB:P35579	10090	MGI		C
UniProtKB	Q8VDD5	Myh9	located_in	GO:0032154	cleavage furrow	ECO:0000265	IEA	GO_REF:0000107	UniProtKB:P35579|ensembl:ENSP00000216181	10090	Ensembl		C
UniProtKB	Q8VDD5	Myh9	located_in	GO:0032154	cleavage furrow	ECO:0000250	ISS	GO_REF:0000024	UniProtKB:P35579	10090	UniProt		C
UniProtKB	P35579	MYH9	located_in	GO:0032154	cleavage furrow	ECO:0000314	IDA	PMID:7699007		9606	UniProt		C
UniProtKB	P35579	MYH9	located_in	GO:0032154	cleavage furrow	ECO:0000314	IDA	PMID:14508515		9606	UniProt		C
UniProtKB	B1B1A8	Mylk	located_in	GO:0032154	cleavage furrow	ECO:0000265	IEA	GO_REF:0000107	UniProtKB:Q15746|ensembl:ENSP00000353452	10090	Ensembl		C
UniProtKB	Q6PDN3	Mylk	is_active_in	GO:0032154	cleavage furrow	ECO:0000318	IBA	PMID:21873635	PANTHER:PTN000539685|UniProtKB:Q15746	10090	GO_Central		C
UniProtKB	Q6PDN3	Mylk	located_in	GO:0032154	cleavage furrow	ECO:0000266	ISO	GO_REF:0000096	UniProtKB:Q15746	10090	MGI		C
UniProtKB	Q6PDN3	Mylk	located_in	GO:0032154	cleavage furrow	ECO:0007322	IEA	GO_REF:0000044	UniProtKB-SubCell:SL-0467	10090	UniProt		C
UniProtKB	Q15746	MYLK	is_active_in	GO:0032154	cleavage furrow	ECO:0000318	IBA	PMID:21873635	PANTHER:PTN000539685|UniProtKB:Q15746	9606	GO_Central		C
UniProtKB	Q15746	MYLK	located_in	GO:0032154	cleavage furrow	ECO:0000314	IDA	PMID:15020676		9606	UniProt		C
UniProtKB	Q15746	MYLK	located_in	GO:0032154	cleavage furrow	ECO:0007322	IEA	GO_REF:0000044	UniProtKB-SubCell:SL-0467	9606	UniProt		C
UniProtKB	Q3LIE9	Nbla02942	located_in	GO:0032154	cleavage furrow	ECO:0007322	IEA	GO_REF:0000044	UniProtKB-SubCell:SL-0467	9606	UniProt		C
UniProtKB	Q9CZA6	Nde1	located_in	GO:0032154	cleavage furrow	ECO:0007322	IEA	GO_REF:0000044	UniProtKB-SubCell:SL-0467	10090	UniProt		C
UniProtKB	Q9NXR1	NDE1	located_in	GO:0032154	cleavage furrow	ECO:0007322	IEA	GO_REF:0000044	UniProtKB-SubCell:SL-0467	9606	UniProt		C
UniProtKB	P46662	Nf2	located_in	GO:0032154	cleavage furrow	ECO:0000314	IDA	PMID:9631655		10090	MGI		C
UniProtKB	A0A024R1J8	NF2	located_in	GO:0032154	cleavage furrow	ECO:0000265	IEA	GO_REF:0000107	UniProtKB:P46662|ensembl:ENSMUSP00000105536	9606	Ensembl		C
UniProtKB	P35240	NF2	located_in	GO:0032154	cleavage furrow	ECO:0000265	IEA	GO_REF:0000107	UniProtKB:P46662|ensembl:ENSMUSP00000105536	9606	Ensembl		C
UniProtKB	G5EBY3	nmy-2	located_in	GO:0032154	cleavage furrow	ECO:0000314	IDA	PMID:27989674		6239	WB	part_of(WBbt:0004422)	C
UniProtKB	G5EBY3	nmy-2	located_in	GO:0032154	cleavage furrow	ECO:0000314	IDA	PMID:9645949		6239	WB		C
UniProtKB	G5EBY3	nmy-2	located_in	GO:0032154	cleavage furrow	ECO:0000314	IDA	PMID:20929735		6239	UniProt	existence_overlaps(GO:0055059)	C
UniProtKB	Q09314	nop-1	located_in	GO:0032154	cleavage furrow	ECO:0000314	IDA	PMID:22918944		6239	WB		C
UniProtKB	Q09314	nop-1	located_in	GO:0032154	cleavage furrow	ECO:0007322	IEA	GO_REF:0000044	UniProtKB-SubCell:SL-0467	6239	UniProt		C
UniProtKB	M9ND89	nuf	is_active_in	GO:0032154	cleavage furrow	ECO:0000318	IBA	PMID:21873635	PANTHER:PTN001039242|UniProtKB:O75154|UniProtKB:Q86YS3	7227	GO_Central		C
UniProtKB	M9NDQ8	nuf	is_active_in	GO:0032154	cleavage furrow	ECO:0000318	IBA	PMID:21873635	PANTHER:PTN001039242|UniProtKB:O75154|UniProtKB:Q86YS3	7227	GO_Central		C
UniProtKB	M9NE94	nuf	is_active_in	GO:0032154	cleavage furrow	ECO:0000318	IBA	PMID:21873635	PANTHER:PTN001039242|UniProtKB:O75154|UniProtKB:Q86YS3	7227	GO_Central		C
UniProtKB	M9NFB1	nuf	is_active_in	GO:0032154	cleavage furrow	ECO:0000318	IBA	PMID:21873635	PANTHER:PTN001039242|UniProtKB:O75154|UniProtKB:Q86YS3	7227	GO_Central		C
UniProtKB	M9NFB8	nuf	is_active_in	GO:0032154	cleavage furrow	ECO:0000318	IBA	PMID:21873635	PANTHER:PTN001039242|UniProtKB:O75154|UniProtKB:Q86YS3	7227	GO_Central		C
UniProtKB	O61495	nuf	is_active_in	GO:0032154	cleavage furrow	ECO:0000318	IBA	PMID:21873635	PANTHER:PTN001039242|UniProtKB:O75154|UniProtKB:Q86YS3	7227	GO_Central		C
UniProtKB	Q6NN29	nuf	is_active_in	GO:0032154	cleavage furrow	ECO:0000318	IBA	PMID:21873635	PANTHER:PTN001039242|UniProtKB:O75154|UniProtKB:Q86YS3	7227	GO_Central		C
UniProtKB	Q7KUK1	nuf	is_active_in	GO:0032154	cleavage furrow	ECO:0000318	IBA	PMID:21873635	PANTHER:PTN001039242|UniProtKB:O75154|UniProtKB:Q86YS3	7227	GO_Central		C
UniProtKB	Q8SYQ0	nuf	is_active_in	GO:0032154	cleavage furrow	ECO:0000318	IBA	PMID:21873635	PANTHER:PTN001039242|UniProtKB:O75154|UniProtKB:Q86YS3	7227	GO_Central		C
UniProtKB	Q8T0E0	nuf	is_active_in	GO:0032154	cleavage furrow	ECO:0000318	IBA	PMID:21873635	PANTHER:PTN001039242|UniProtKB:O75154|UniProtKB:Q86YS3	7227	GO_Central		C
UniProtKB	Q9VUD7	nuf	is_active_in	GO:0032154	cleavage furrow	ECO:0000318	IBA	PMID:21873635	PANTHER:PTN001039242|UniProtKB:O75154|UniProtKB:Q86YS3	7227	GO_Central		C
UniProtKB	P34984	Olfr13	located_in	GO:0032154	cleavage furrow	ECO:0000266	ISO	GO_REF:0000096	UniProtKB:O95047	10090	MGI		C
UniProtKB	O95047	OR2A4	located_in	GO:0032154	cleavage furrow	ECO:0000314	IDA	PMID:22888021		9606	UniProt		C
UniProtKB	Q6TNS1	PARD6G	located_in	GO:0032154	cleavage furrow	ECO:0000314	IDA	PMID:18817769		7955	ZFIN		C
UniProtKB	O16048	pav	located_in	GO:0032154	cleavage furrow	ECO:0000314	IDA	PMID:9813088		7227	FlyBase		C
UniProtKB	O62528	pav	located_in	GO:0032154	cleavage furrow	ECO:0000314	IDA	PMID:9813088		7227	FlyBase		C
UniProtKB	Q8SXT9	pav	located_in	GO:0032154	cleavage furrow	ECO:0000314	IDA	PMID:9813088		7227	FlyBase		C
UniProtKB	Q9VZF5	pav	located_in	GO:0032154	cleavage furrow	ECO:0000314	IDA	PMID:9813088		7227	FlyBase		C
UniProtKB	Q9VZF5	pav	located_in	GO:0032154	cleavage furrow	ECO:0000314	IDA	PMID:28100664		7227	FlyBase		C
UniProtKB	A8JNN0	pbl	located_in	GO:0032154	cleavage furrow	ECO:0000314	IDA	PMID:23000359		7227	FlyBase		C
UniProtKB	A8JNN0	pbl	located_in	GO:0032154	cleavage furrow	ECO:0000314	IDA	PMID:10485851		7227	FlyBase		C
UniProtKB	D2NUE8	pbl	located_in	GO:0032154	cleavage furrow	ECO:0000314	IDA	PMID:23000359		7227	FlyBase		C
UniProtKB	D2NUE8	pbl	located_in	GO:0032154	cleavage furrow	ECO:0000314	IDA	PMID:10485851		7227	FlyBase		C
UniProtKB	Q8IQ95	pbl	located_in	GO:0032154	cleavage furrow	ECO:0000314	IDA	PMID:23000359		7227	FlyBase		C
UniProtKB	Q8IQ95	pbl	located_in	GO:0032154	cleavage furrow	ECO:0000314	IDA	PMID:10485851		7227	FlyBase		C
UniProtKB	Q8IQ96	pbl	located_in	GO:0032154	cleavage furrow	ECO:0000314	IDA	PMID:23000359		7227	FlyBase		C
UniProtKB	Q8IQ96	pbl	located_in	GO:0032154	cleavage furrow	ECO:0000314	IDA	PMID:10485851		7227	FlyBase		C
UniProtKB	Q8IQ97	pbl	located_in	GO:0032154	cleavage furrow	ECO:0000314	IDA	PMID:19176590		7227	FlyBase		C
UniProtKB	Q8IQ97	pbl	located_in	GO:0032154	cleavage furrow	ECO:0000314	IDA	PMID:23000359		7227	FlyBase		C
UniProtKB	Q8IQ97	pbl	located_in	GO:0032154	cleavage furrow	ECO:0000314	IDA	PMID:10485851		7227	FlyBase		C
UniProtKB	Q9U7D8	pbl	located_in	GO:0032154	cleavage furrow	ECO:0000314	IDA	PMID:23000359		7227	FlyBase		C
UniProtKB	Q9U7D8	pbl	located_in	GO:0032154	cleavage furrow	ECO:0000314	IDA	PMID:10485851		7227	FlyBase		C
UniProtKB	P60487	Pdxp	colocalizes_with	GO:0032154	cleavage furrow	ECO:0000250	ISS	GO_REF:0000024	UniProtKB:Q96GD0	10090	UniProt		C
UniProtKB	P60487	Pdxp	located_in	GO:0032154	cleavage furrow	ECO:0000266	ISO	GO_REF:0000096	UniProtKB:Q96GD0	10090	MGI		C
UniProtKB	P60487	Pdxp	located_in	GO:0032154	cleavage furrow	ECO:0000265	IEA	GO_REF:0000107	UniProtKB:Q96GD0|ensembl:ENSP00000215904	10090	Ensembl		C
UniProtKB	Q96GD0	PDXP	colocalizes_with	GO:0032154	cleavage furrow	ECO:0000314	IDA	PMID:15580268		9606	UniProt		C
UniProtKB	O35954	Pitpnm1	located_in	GO:0032154	cleavage furrow	ECO:0007322	IEA	GO_REF:0000044	UniProtKB-SubCell:SL-0467	10090	UniProt		C
UniProtKB	O00562	PITPNM1	located_in	GO:0032154	cleavage furrow	ECO:0007322	IEA	GO_REF:0000044	UniProtKB-SubCell:SL-0467	9606	UniProt		C
UniProtKB	A0A0B4JD07	Pkn	located_in	GO:0032154	cleavage furrow	ECO:0007322	IEA	GO_REF:0000044	UniProtKB-SubCell:SL-0467	7227	UniProt		C
UniProtKB	A0A0B4K6U3	Pkn	located_in	GO:0032154	cleavage furrow	ECO:0007322	IEA	GO_REF:0000044	UniProtKB-SubCell:SL-0467	7227	UniProt		C
UniProtKB	A0A0B4K727	Pkn	located_in	GO:0032154	cleavage furrow	ECO:0007322	IEA	GO_REF:0000044	UniProtKB-SubCell:SL-0467	7227	UniProt		C
UniProtKB	A0A0B4LEI8	Pkn	located_in	GO:0032154	cleavage furrow	ECO:0007322	IEA	GO_REF:0000044	UniProtKB-SubCell:SL-0467	7227	UniProt		C
UniProtKB	A0A0B4LEY5	Pkn	located_in	GO:0032154	cleavage furrow	ECO:0007322	IEA	GO_REF:0000044	UniProtKB-SubCell:SL-0467	7227	UniProt		C
UniProtKB	A0A0B4LF03	Pkn	located_in	GO:0032154	cleavage furrow	ECO:0007322	IEA	GO_REF:0000044	UniProtKB-SubCell:SL-0467	7227	UniProt		C
UniProtKB	A0A0B4LFX2	Pkn	located_in	GO:0032154	cleavage furrow	ECO:0007322	IEA	GO_REF:0000044	UniProtKB-SubCell:SL-0467	7227	UniProt		C
UniProtKB	A1Z7T0	Pkn	located_in	GO:0032154	cleavage furrow	ECO:0007322	IEA	GO_REF:0000044	UniProtKB-SubCell:SL-0467	7227	UniProt		C
UniProtKB	A1Z7T1	Pkn	located_in	GO:0032154	cleavage furrow	ECO:0007322	IEA	GO_REF:0000044	UniProtKB-SubCell:SL-0467	7227	UniProt		C
UniProtKB	A1Z7T2	Pkn	located_in	GO:0032154	cleavage furrow	ECO:0007322	IEA	GO_REF:0000044	UniProtKB-SubCell:SL-0467	7227	UniProt		C
UniProtKB	A1Z7T3	Pkn	located_in	GO:0032154	cleavage furrow	ECO:0007322	IEA	GO_REF:0000044	UniProtKB-SubCell:SL-0467	7227	UniProt		C
UniProtKB	A8DY76	Pkn	located_in	GO:0032154	cleavage furrow	ECO:0007322	IEA	GO_REF:0000044	UniProtKB-SubCell:SL-0467	7227	UniProt		C
UniProtKB	E1JH15	Pkn	located_in	GO:0032154	cleavage furrow	ECO:0007322	IEA	GO_REF:0000044	UniProtKB-SubCell:SL-0467	7227	UniProt		C
UniProtKB	D6RH37	Pkn1	located_in	GO:0032154	cleavage furrow	ECO:0007322	IEA	GO_REF:0000044	UniProtKB-SubCell:SL-0467	10090	UniProt		C
UniProtKB	P70268	Pkn1	located_in	GO:0032154	cleavage furrow	ECO:0000250	ISS	GO_REF:0000024	UniProtKB:Q16512	10090	UniProt		C
UniProtKB	P70268	Pkn1	located_in	GO:0032154	cleavage furrow	ECO:0000266	ISO	GO_REF:0000096	UniProtKB:Q16512	10090	MGI		C
UniProtKB	P70268	Pkn1	located_in	GO:0032154	cleavage furrow	ECO:0000265	IEA	GO_REF:0000107	UniProtKB:Q16512|ensembl:ENSP00000242783	10090	Ensembl		C
UniProtKB	P70268	Pkn1	located_in	GO:0032154	cleavage furrow	ECO:0007322	IEA	GO_REF:0000044	UniProtKB-SubCell:SL-0467	10090	UniProt		C
UniProtKB	Q16512	PKN1	located_in	GO:0032154	cleavage furrow	ECO:0000314	IDA	PMID:17332740		9606	UniProt		C
UniProtKB	Q16512	PKN1	located_in	GO:0032154	cleavage furrow	ECO:0007322	IEA	GO_REF:0000044	UniProtKB-SubCell:SL-0467	9606	UniProt		C
UniProtKB	G3UZM9	Pkn2	located_in	GO:0032154	cleavage furrow	ECO:0007322	IEA	GO_REF:0000044	UniProtKB-SubCell:SL-0467	10090	UniProt		C
UniProtKB	Q8BWW9	Pkn2	located_in	GO:0032154	cleavage furrow	ECO:0000250	ISS	GO_REF:0000024	UniProtKB:Q16513	10090	UniProt		C
UniProtKB	Q8BWW9	Pkn2	located_in	GO:0032154	cleavage furrow	ECO:0000266	ISO	GO_REF:0000096	UniProtKB:Q16513	10090	MGI		C
UniProtKB	Q8BWW9	Pkn2	located_in	GO:0032154	cleavage furrow	ECO:0000265	IEA	GO_REF:0000107	UniProtKB:Q16513|ensembl:ENSP00000359552	10090	Ensembl		C
UniProtKB	Q8BWW9	Pkn2	located_in	GO:0032154	cleavage furrow	ECO:0007322	IEA	GO_REF:0000044	UniProtKB-SubCell:SL-0467	10090	UniProt		C
UniProtKB	Q16513	PKN2	located_in	GO:0032154	cleavage furrow	ECO:0000314	IDA	PMID:17332740		9606	UniProt		C
UniProtKB	Q16513	PKN2	located_in	GO:0032154	cleavage furrow	ECO:0007322	IEA	GO_REF:0000044	UniProtKB-SubCell:SL-0467	9606	UniProt		C
UniProtKB	A0A8N7T8C2	pkn2	located_in	GO:0032154	cleavage furrow	ECO:0007322	IEA	GO_REF:0000044	UniProtKB-SubCell:SL-0467	7955	UniProt		C
UniProtKB	A7MBL8	pkn2	located_in	GO:0032154	cleavage furrow	ECO:0007322	IEA	GO_REF:0000044	UniProtKB-SubCell:SL-0467	7955	UniProt		C
UniProtKB	A0A0R4IJZ0	pkn2a	located_in	GO:0032154	cleavage furrow	ECO:0007322	IEA	GO_REF:0000044	UniProtKB-SubCell:SL-0467	7955	UniProt		C
UniProtKB	A0A2R8RL78	pkn2b	located_in	GO:0032154	cleavage furrow	ECO:0007322	IEA	GO_REF:0000044	UniProtKB-SubCell:SL-0467	7955	UniProt		C
UniProtKB	A0A8M1RNE5	pkn3	located_in	GO:0032154	cleavage furrow	ECO:0007322	IEA	GO_REF:0000044	UniProtKB-SubCell:SL-0467	7955	UniProt		C
UniProtKB	E7F7I3	pkn3	located_in	GO:0032154	cleavage furrow	ECO:0007322	IEA	GO_REF:0000044	UniProtKB-SubCell:SL-0467	7955	UniProt		C
UniProtKB	Q8K2J0	Plcd3	located_in	GO:0032154	cleavage furrow	ECO:0007322	IEA	GO_REF:0000044	UniProtKB-SubCell:SL-0467	10090	UniProt		C
UniProtKB	Q8N3E9	PLCD3	located_in	GO:0032154	cleavage furrow	ECO:0007322	IEA	GO_REF:0000044	UniProtKB-SubCell:SL-0467	9606	UniProt		C
UniProtKB	A5D6R3	plcd3a	located_in	GO:0032154	cleavage furrow	ECO:0007322	IEA	GO_REF:0000044	UniProtKB-SubCell:SL-0467	7955	UniProt		C
UniProtKB	Q8R0J1	Plekhg6	located_in	GO:0032154	cleavage furrow	ECO:0007322	IEA	GO_REF:0000044	UniProtKB-SubCell:SL-0467	10090	UniProt		C
UniProtKB	Q3KR16	PLEKHG6	located_in	GO:0032154	cleavage furrow	ECO:0007322	IEA	GO_REF:0000044	UniProtKB-SubCell:SL-0467	9606	UniProt		C
UniProtKB	E9PVH4	Plk4	located_in	GO:0032154	cleavage furrow	ECO:0007322	IEA	GO_REF:0000044	UniProtKB-SubCell:SL-0467	10090	UniProt		C
UniProtKB	Q64702	Plk4	located_in	GO:0032154	cleavage furrow	ECO:0007322	IEA	GO_REF:0000044	UniProtKB-SubCell:SL-0467	10090	UniProt		C
UniProtKB	J3KR82	PLK4	located_in	GO:0032154	cleavage furrow	ECO:0007322	IEA	GO_REF:0000044	UniProtKB-SubCell:SL-0467	9606	UniProt		C
UniProtKB	J3KR84	PLK4	located_in	GO:0032154	cleavage furrow	ECO:0007322	IEA	GO_REF:0000044	UniProtKB-SubCell:SL-0467	9606	UniProt		C
UniProtKB	O00444	PLK4	located_in	GO:0032154	cleavage furrow	ECO:0007322	IEA	GO_REF:0000044	UniProtKB-SubCell:SL-0467	9606	UniProt		C
UniProtKB	P40797	pnut	located_in	GO:0032154	cleavage furrow	ECO:0000314	IDA	PMID:8181057		7227	FlyBase		C
UniProtKB	P40797	pnut	located_in	GO:0032154	cleavage furrow	ECO:0000314	IDA	PMID:9813088		7227	FlyBase		C
UniProtKB	P40797	pnut	located_in	GO:0032154	cleavage furrow	ECO:0000314	IDA	PMID:10485851		7227	FlyBase		C
UniProtKB	P40797	pnut	located_in	GO:0032154	cleavage furrow	ECO:0000314	IDA	PMID:29079679		7227	FlyBase		C
UniProtKB	P40797	pnut	located_in	GO:0032154	cleavage furrow	ECO:0007322	IEA	GO_REF:0000044	UniProtKB-SubCell:SL-0467	7227	UniProt		C
UniProtKB	K8ESK9	pod-1	located_in	GO:0032154	cleavage furrow	ECO:0000314	IDA	PMID:16169482		6239	WB		C
UniProtKB	P63087	Ppp1cc	located_in	GO:0032154	cleavage furrow	ECO:0007322	IEA	GO_REF:0000044	UniProtKB-SubCell:SL-0467	10090	UniProt		C
UniProtKB	P36873	PPP1CC	located_in	GO:0032154	cleavage furrow	ECO:0007322	IEA	GO_REF:0000044	UniProtKB-SubCell:SL-0467	9606	UniProt		C
UniProtKB	Q5DTT2	Psd	located_in	GO:0032154	cleavage furrow	ECO:0000250	ISS	GO_REF:0000024	UniProtKB:A5PKW4	10090	UniProt		C
UniProtKB	Q5DTT2	Psd	located_in	GO:0032154	cleavage furrow	ECO:0000266	ISO	GO_REF:0000096	UniProtKB:A5PKW4	10090	MGI		C
UniProtKB	Q5DTT2	Psd	located_in	GO:0032154	cleavage furrow	ECO:0000265	IEA	GO_REF:0000107	UniProtKB:A5PKW4|ensembl:ENSP00000020673	10090	Ensembl		C
UniProtKB	Q5DTT2	Psd	located_in	GO:0032154	cleavage furrow	ECO:0007322	IEA	GO_REF:0000044	UniProtKB-SubCell:SL-0467	10090	UniProt		C
UniProtKB	A5PKW4	PSD	located_in	GO:0032154	cleavage furrow	ECO:0000314	IDA	PMID:23603394		9606	UniProt		C
UniProtKB	A5PKW4	PSD	located_in	GO:0032154	cleavage furrow	ECO:0007322	IEA	GO_REF:0000044	UniProtKB-SubCell:SL-0467	9606	UniProt		C
UniProtKB	Q6P1I6	Psd2	located_in	GO:0032154	cleavage furrow	ECO:0000314	IDA	PMID:23603394		10090	UniProt		C
UniProtKB	Q6P1I6	Psd2	located_in	GO:0032154	cleavage furrow	ECO:0007322	IEA	GO_REF:0000044	UniProtKB-SubCell:SL-0467	10090	UniProt		C
UniProtKB	Q9BQI7	PSD2	located_in	GO:0032154	cleavage furrow	ECO:0000250	ISS	GO_REF:0000024	UniProtKB:Q6P1I6	9606	UniProt		C
UniProtKB	Q9BQI7	PSD2	located_in	GO:0032154	cleavage furrow	ECO:0000265	IEA	GO_REF:0000107	UniProtKB:Q6P1I6|ensembl:ENSMUSP00000135616	9606	Ensembl		C
UniProtKB	Q9BQI7	PSD2	located_in	GO:0032154	cleavage furrow	ECO:0007322	IEA	GO_REF:0000044	UniProtKB-SubCell:SL-0467	9606	UniProt		C
UniProtKB	Q2PFD7	Psd3	NOT|located_in	GO:0032154	cleavage furrow	ECO:0000314	IDA	PMID:23603394		10090	UniProt		C
UniProtKB	Q8NDX1	PSD4	NOT|located_in	GO:0032154	cleavage furrow	ECO:0000314	IDA	PMID:23603394		9606	UniProt		C
UniProtKB	P97814	Pstpip1	located_in	GO:0032154	cleavage furrow	ECO:0000314	IDA	PMID:9265651		10090	MGI		C
UniProtKB	P97814	Pstpip1	located_in	GO:0032154	cleavage furrow	ECO:0007322	IEA	GO_REF:0000044	UniProtKB-SubCell:SL-0467	10090	UniProt		C
UniProtKB	O43586	PSTPIP1	located_in	GO:0032154	cleavage furrow	ECO:0007322	IEA	GO_REF:0000044	UniProtKB-SubCell:SL-0467	9606	UniProt		C
UniProtKB	Q59EY4	Q59EY4	located_in	GO:0032154	cleavage furrow	ECO:0007322	IEA	GO_REF:0000044	UniProtKB-SubCell:SL-0467	9606	UniProt		C
UniProtKB	Q5U025	Q5U025	located_in	GO:0032154	cleavage furrow	ECO:0007322	IEA	GO_REF:0000044	UniProtKB-SubCell:SL-0467	9606	UniProt		C
UniProtKB	Q96GX3	Q96GX3	located_in	GO:0032154	cleavage furrow	ECO:0007322	IEA	GO_REF:0000044	UniProtKB-SubCell:SL-0467	9606	UniProt		C
UniProtKB	O18332	Rab1	located_in	GO:0032154	cleavage furrow	ECO:0000315	IMP	PMID:28100664		7227	FlyBase		C
UniProtKB	O18335	Rab11	located_in	GO:0032154	cleavage furrow	ECO:0000314	IDA	PMID:22946051		7227	FlyBase		C
UniProtKB	O18335	Rab11	located_in	GO:0032154	cleavage furrow	ECO:0000314	IDA	PMID:17914057		7227	FlyBase		C
UniProtKB	O18335	Rab11	located_in	GO:0032154	cleavage furrow	ECO:0000314	IDA	PMID:19934220		7227	FlyBase		C
UniProtKB	Q8IGH2	Rab11	located_in	GO:0032154	cleavage furrow	ECO:0000314	IDA	PMID:22946051		7227	FlyBase		C
UniProtKB	Q8IGH2	Rab11	located_in	GO:0032154	cleavage furrow	ECO:0000314	IDA	PMID:17914057		7227	FlyBase		C
UniProtKB	Q8IGH2	Rab11	located_in	GO:0032154	cleavage furrow	ECO:0000314	IDA	PMID:19934220		7227	FlyBase		C
UniProtKB	P62492	Rab11a	located_in	GO:0032154	cleavage furrow	ECO:0000250	ISS	GO_REF:0000024	UniProtKB:P62491	10090	UniProt		C
UniProtKB	P62492	Rab11a	located_in	GO:0032154	cleavage furrow	ECO:0000266	ISO	GO_REF:0000096	UniProtKB:P62491	10090	MGI		C
UniProtKB	P62492	Rab11a	located_in	GO:0032154	cleavage furrow	ECO:0000265	IEA	GO_REF:0000107	UniProtKB:P62491|ensembl:ENSP00000261890	10090	Ensembl		C
UniProtKB	P62492	Rab11a	located_in	GO:0032154	cleavage furrow	ECO:0007322	IEA	GO_REF:0000044	UniProtKB-SubCell:SL-0467	10090	UniProt		C
UniProtKB	Q0PD45	Rab11a	located_in	GO:0032154	cleavage furrow	ECO:0000265	IEA	GO_REF:0000107	UniProtKB:P62491|ensembl:ENSP00000261890	10090	Ensembl		C
UniProtKB	P62491	RAB11A	located_in	GO:0032154	cleavage furrow	ECO:0000314	IDA	PMID:15601896		9606	UniProt		C
UniProtKB	P62491	RAB11A	located_in	GO:0032154	cleavage furrow	ECO:0007322	IEA	GO_REF:0000044	UniProtKB-SubCell:SL-0467	9606	UniProt		C
UniProtKB	Q8CHD8	Rab11fip3	is_active_in	GO:0032154	cleavage furrow	ECO:0000318	IBA	PMID:21873635	PANTHER:PTN001039242|UniProtKB:O75154|UniProtKB:Q86YS3	10090	GO_Central		C
UniProtKB	Q8CHD8	Rab11fip3	located_in	GO:0032154	cleavage furrow	ECO:0000250	ISS	GO_REF:0000024	UniProtKB:O75154	10090	UniProt		C
UniProtKB	Q8CHD8	Rab11fip3	located_in	GO:0032154	cleavage furrow	ECO:0000266	ISO	GO_REF:0000096	UniProtKB:O75154	10090	MGI		C
UniProtKB	Q8CHD8	Rab11fip3	located_in	GO:0032154	cleavage furrow	ECO:0000265	IEA	GO_REF:0000107	UniProtKB:O75154|ensembl:ENSP00000262305	10090	Ensembl		C
UniProtKB	Q8CHD8	Rab11fip3	located_in	GO:0032154	cleavage furrow	ECO:0007322	IEA	GO_REF:0000044	UniProtKB-SubCell:SL-0467	10090	UniProt		C
UniProtKB	A0A0J9YWV4	RAB11FIP3	located_in	GO:0032154	cleavage furrow	ECO:0007322	IEA	GO_REF:0000044	UniProtKB-SubCell:SL-0467	9606	UniProt		C
UniProtKB	O75154	RAB11FIP3	is_active_in	GO:0032154	cleavage furrow	ECO:0000318	IBA	PMID:21873635	PANTHER:PTN001039242|UniProtKB:O75154|UniProtKB:Q86YS3	9606	GO_Central		C
UniProtKB	O75154	RAB11FIP3	located_in	GO:0032154	cleavage furrow	ECO:0000314	IDA	PMID:15601896		9606	UniProt		C
UniProtKB	O75154	RAB11FIP3	located_in	GO:0032154	cleavage furrow	ECO:0000314	IDA	PMID:16148947		9606	UniProt		C
UniProtKB	O75154	RAB11FIP3	located_in	GO:0032154	cleavage furrow	ECO:0000314	IDA	PMID:18511905		9606	UniProt		C
UniProtKB	O75154	RAB11FIP3	located_in	GO:0032154	cleavage furrow	ECO:0007322	IEA	GO_REF:0000044	UniProtKB-SubCell:SL-0467	9606	UniProt		C
UniProtKB	X6RFI8	RAB11FIP3	located_in	GO:0032154	cleavage furrow	ECO:0007322	IEA	GO_REF:0000044	UniProtKB-SubCell:SL-0467	9606	UniProt		C
UniProtKB	A0A2R8QBM8	rab11fip3	located_in	GO:0032154	cleavage furrow	ECO:0007322	IEA	GO_REF:0000044	UniProtKB-SubCell:SL-0467	7955	UniProt		C
UniProtKB	A0A8M2B9Z5	rab11fip3	located_in	GO:0032154	cleavage furrow	ECO:0007322	IEA	GO_REF:0000044	UniProtKB-SubCell:SL-0467	7955	UniProt		C
UniProtKB	Q7T005	rab11fip3	is_active_in	GO:0032154	cleavage furrow	ECO:0000318	IBA	PMID:21873635	PANTHER:PTN001039242|UniProtKB:O75154|UniProtKB:Q86YS3	7955	GO_Central		C
UniProtKB	Q7T005	rab11fip3	located_in	GO:0032154	cleavage furrow	ECO:0000250	ISS	GO_REF:0000024	UniProtKB:O75154	7955	UniProt		C
UniProtKB	Q7T005	rab11fip3	located_in	GO:0032154	cleavage furrow	ECO:0007322	IEA	GO_REF:0000044	UniProtKB-SubCell:SL-0467	7955	UniProt		C
UniProtKB	Q8BQP8	Rab11fip4	is_active_in	GO:0032154	cleavage furrow	ECO:0000318	IBA	PMID:21873635	PANTHER:PTN001039242|UniProtKB:O75154|UniProtKB:Q86YS3	10090	GO_Central		C
UniProtKB	Q8BQP8	Rab11fip4	located_in	GO:0032154	cleavage furrow	ECO:0000250	ISS	GO_REF:0000024	UniProtKB:Q86YS3	10090	UniProt		C
UniProtKB	Q8BQP8	Rab11fip4	located_in	GO:0032154	cleavage furrow	ECO:0000266	ISO	GO_REF:0000096	UniProtKB:Q86YS3	10090	MGI		C
UniProtKB	Q8BQP8	Rab11fip4	located_in	GO:0032154	cleavage furrow	ECO:0000265	IEA	GO_REF:0000107	UniProtKB:Q86YS3|ensembl:ENSP00000482620	10090	Ensembl		C
UniProtKB	Q8BQP8	Rab11fip4	located_in	GO:0032154	cleavage furrow	ECO:0007322	IEA	GO_REF:0000044	UniProtKB-SubCell:SL-0467	10090	UniProt		C
UniProtKB	Q86YS3	RAB11FIP4	is_active_in	GO:0032154	cleavage furrow	ECO:0000318	IBA	PMID:21873635	PANTHER:PTN001039242|UniProtKB:O75154|UniProtKB:Q86YS3	9606	GO_Central		C
UniProtKB	Q86YS3	RAB11FIP4	located_in	GO:0032154	cleavage furrow	ECO:0000314	IDA	PMID:16148947		9606	UniProt		C
UniProtKB	Q86YS3	RAB11FIP4	located_in	GO:0032154	cleavage furrow	ECO:0000314	IDA	PMID:15601896		9606	UniProt		C
UniProtKB	Q86YS3	RAB11FIP4	located_in	GO:0032154	cleavage furrow	ECO:0007322	IEA	GO_REF:0000044	UniProtKB-SubCell:SL-0467	9606	UniProt		C
UniProtKB	Q3LGD4	rab11fip4a	is_active_in	GO:0032154	cleavage furrow	ECO:0000318	IBA	PMID:21873635	PANTHER:PTN001039242|UniProtKB:O75154|UniProtKB:Q86YS3	7955	GO_Central		C
UniProtKB	Q3LGD4	rab11fip4a	located_in	GO:0032154	cleavage furrow	ECO:0000250	ISS	GO_REF:0000024	UniProtKB:Q86YS3	7955	UniProt		C
UniProtKB	Q3LGD4	rab11fip4a	located_in	GO:0032154	cleavage furrow	ECO:0007322	IEA	GO_REF:0000044	UniProtKB-SubCell:SL-0467	7955	UniProt		C
UniProtKB	B3DGU2	rab11fip4b	is_active_in	GO:0032154	cleavage furrow	ECO:0000318	IBA	PMID:21873635	PANTHER:PTN001039242|UniProtKB:O75154|UniProtKB:Q86YS3	7955	GO_Central		C
UniProtKB	B3DGU2	rab11fip4b	located_in	GO:0032154	cleavage furrow	ECO:0000250	ISS	GO_REF:0000024	UniProtKB:Q86YS3	7955	UniProt		C
UniProtKB	B3DGU2	rab11fip4b	located_in	GO:0032154	cleavage furrow	ECO:0007322	IEA	GO_REF:0000044	UniProtKB-SubCell:SL-0467	7955	UniProt		C
UniProtKB	P35282	Rab21	located_in	GO:0032154	cleavage furrow	ECO:0007322	IEA	GO_REF:0000044	UniProtKB-SubCell:SL-0467	10090	UniProt		C
UniProtKB	Q0PD35	Rab21	located_in	GO:0032154	cleavage furrow	ECO:0007322	IEA	GO_REF:0000044	UniProtKB-SubCell:SL-0467	10090	UniProt		C
UniProtKB	Q6A0C7	Rab21	located_in	GO:0032154	cleavage furrow	ECO:0007322	IEA	GO_REF:0000044	UniProtKB-SubCell:SL-0467	10090	UniProt		C
UniProtKB	A0A024RBA9	RAB21	located_in	GO:0032154	cleavage furrow	ECO:0007322	IEA	GO_REF:0000044	UniProtKB-SubCell:SL-0467	9606	UniProt		C
UniProtKB	Q9UL25	RAB21	located_in	GO:0032154	cleavage furrow	ECO:0007322	IEA	GO_REF:0000044	UniProtKB-SubCell:SL-0467	9606	UniProt		C
UniProtKB	Q08BX0	rab21	located_in	GO:0032154	cleavage furrow	ECO:0007322	IEA	GO_REF:0000044	UniProtKB-SubCell:SL-0467	7955	UniProt		C
UniProtKB	Q9WVM1	Racgap1	is_active_in	GO:0032154	cleavage furrow	ECO:0000318	IBA	PMID:21873635	FB:FBgn0086356|PANTHER:PTN001141909|UniProtKB:Q9H0H5	10090	GO_Central		C
UniProtKB	Q9WVM1	Racgap1	located_in	GO:0032154	cleavage furrow	ECO:0000250	ISS	GO_REF:0000024	UniProtKB:Q9H0H5	10090	UniProt		C
UniProtKB	Q9WVM1	Racgap1	located_in	GO:0032154	cleavage furrow	ECO:0000266	ISO	GO_REF:0000096	UniProtKB:Q9H0H5	10090	MGI		C
UniProtKB	Q9WVM1	Racgap1	located_in	GO:0032154	cleavage furrow	ECO:0000265	IEA	GO_REF:0000107	UniProtKB:Q9H0H5|ensembl:ENSP00000309871	10090	Ensembl		C
UniProtKB	Q9WVM1	Racgap1	located_in	GO:0032154	cleavage furrow	ECO:0007322	IEA	GO_REF:0000044	UniProtKB-SubCell:SL-0467	10090	UniProt		C
UniProtKB	Q9H0H5	RACGAP1	is_active_in	GO:0032154	cleavage furrow	ECO:0000318	IBA	PMID:21873635	FB:FBgn0086356|PANTHER:PTN001141909|UniProtKB:Q9H0H5	9606	GO_Central		C
UniProtKB	Q9H0H5	RACGAP1	located_in	GO:0032154	cleavage furrow	ECO:0000314	IDA	PMID:16103226		9606	UniProt		C
UniProtKB	Q9H0H5	RACGAP1	located_in	GO:0032154	cleavage furrow	ECO:0007322	IEA	GO_REF:0000044	UniProtKB-SubCell:SL-0467	9606	UniProt		C
UniProtKB	A0A0R4IZK0	racgap1	is_active_in	GO:0032154	cleavage furrow	ECO:0000318	IBA	PMID:21873635	FB:FBgn0086356|PANTHER:PTN001141909|UniProtKB:Q9H0H5	7955	GO_Central		C
UniProtKB	Q6P3H8	racgap1	is_active_in	GO:0032154	cleavage furrow	ECO:0000318	IBA	PMID:21873635	FB:FBgn0086356|PANTHER:PTN001141909|UniProtKB:Q9H0H5	7955	GO_Central		C
UniProtKB	P40809	RacGAP84C	is_active_in	GO:0032154	cleavage furrow	ECO:0000318	IBA	PMID:21873635	FB:FBgn0086356|PANTHER:PTN001141909|UniProtKB:Q9H0H5	7227	GO_Central		C
UniProtKB	P63321	Rala	located_in	GO:0032154	cleavage furrow	ECO:0000250	ISS	GO_REF:0000024	UniProtKB:P11233	10090	UniProt		C
UniProtKB	P63321	Rala	located_in	GO:0032154	cleavage furrow	ECO:0000266	ISO	GO_REF:0000096	UniProtKB:P11233	10090	MGI		C
UniProtKB	P63321	Rala	located_in	GO:0032154	cleavage furrow	ECO:0000265	IEA	GO_REF:0000107	UniProtKB:P11233|ensembl:ENSP00000005257	10090	Ensembl		C
UniProtKB	P63321	Rala	located_in	GO:0032154	cleavage furrow	ECO:0007322	IEA	GO_REF:0000044	UniProtKB-SubCell:SL-0467	10090	UniProt		C
UniProtKB	P11233	RALA	located_in	GO:0032154	cleavage furrow	ECO:0000314	IDA	PMID:18756269		9606	UniProt		C
UniProtKB	P11233	RALA	located_in	GO:0032154	cleavage furrow	ECO:0007322	IEA	GO_REF:0000044	UniProtKB-SubCell:SL-0467	9606	UniProt		C
UniProtKB	P48555	Rala	located_in	GO:0032154	cleavage furrow	ECO:0007322	IEA	GO_REF:0000044	UniProtKB-SubCell:SL-0467	7227	UniProt		C
UniProtKB	A0A5F8MPB9	Rdx	located_in	GO:0032154	cleavage furrow	ECO:0000265	IEA	GO_REF:0000107	UniProtKB:E9PT65|ensembl:ENSRNOP00000035840	10090	Ensembl		C
UniProtKB	P26043	Rdx	located_in	GO:0032154	cleavage furrow	ECO:0000266	ISO	GO_REF:0000096	RGD:1359472	10090	MGI		C
UniProtKB	P26043	Rdx	located_in	GO:0032154	cleavage furrow	ECO:0007322	IEA	GO_REF:0000044	UniProtKB-SubCell:SL-0467	10090	UniProt		C
UniProtKB	B0YJ88	RDX	located_in	GO:0032154	cleavage furrow	ECO:0000265	IEA	GO_REF:0000107	UniProtKB:E9PT65|ensembl:ENSRNOP00000035840	9606	Ensembl		C
UniProtKB	P35241	RDX	located_in	GO:0032154	cleavage furrow	ECO:0000265	IEA	GO_REF:0000107	UniProtKB:E9PT65|ensembl:ENSRNOP00000035840	9606	Ensembl		C
UniProtKB	P35241	RDX	located_in	GO:0032154	cleavage furrow	ECO:0007322	IEA	GO_REF:0000044	UniProtKB-SubCell:SL-0467	9606	UniProt		C
UniProtKB	Q20813	rfip-1	is_active_in	GO:0032154	cleavage furrow	ECO:0000318	IBA	PMID:21873635	PANTHER:PTN001039242|UniProtKB:O75154|UniProtKB:Q86YS3	6239	GO_Central		C
UniProtKB	Q8IG14	rfip-1	is_active_in	GO:0032154	cleavage furrow	ECO:0000318	IBA	PMID:21873635	PANTHER:PTN001039242|UniProtKB:O75154|UniProtKB:Q86YS3	6239	GO_Central		C
UniProtKB	Q8IG15	rfip-1	is_active_in	GO:0032154	cleavage furrow	ECO:0000318	IBA	PMID:21873635	PANTHER:PTN001039242|UniProtKB:O75154|UniProtKB:Q86YS3	6239	GO_Central		C
UniProtKB	Q95ZS6	rfip-1	is_active_in	GO:0032154	cleavage furrow	ECO:0000318	IBA	PMID:21873635	PANTHER:PTN001039242|UniProtKB:O75154|UniProtKB:Q86YS3	6239	GO_Central		C
UniProtKB	Q22038	rho-1	located_in	GO:0032154	cleavage furrow	ECO:0000314	IDA	PMID:16580995		6239	WB		C
UniProtKB	Q4VAE6	Rhoa	located_in	GO:0032154	cleavage furrow	ECO:0000265	IEA	GO_REF:0000107	UniProtKB:P61586|ensembl:ENSP00000400175	10090	Ensembl		C
UniProtKB	Q9QUI0	Rhoa	is_active_in	GO:0032154	cleavage furrow	ECO:0000318	IBA	PMID:21873635	PANTHER:PTN002784793|UniProtKB:I3LVS7	10090	GO_Central		C
UniProtKB	Q9QUI0	Rhoa	colocalizes_with	GO:0032154	cleavage furrow	ECO:0000250	ISS	GO_REF:0000024	UniProtKB:P61586	10090	UniProt		C
UniProtKB	Q9QUI0	Rhoa	located_in	GO:0032154	cleavage furrow	ECO:0000266	ISO	GO_REF:0000096	UniProtKB:P61586	10090	MGI		C
UniProtKB	Q9QUI0	Rhoa	located_in	GO:0032154	cleavage furrow	ECO:0000265	IEA	GO_REF:0000107	UniProtKB:P61586|ensembl:ENSP00000400175	10090	Ensembl		C
UniProtKB	Q9QUI0	Rhoa	located_in	GO:0032154	cleavage furrow	ECO:0007322	IEA	GO_REF:0000044	UniProtKB-SubCell:SL-0467	10090	UniProt		C
UniProtKB	P61586	RHOA	colocalizes_with	GO:0032154	cleavage furrow	ECO:0000314	IDA	PMID:16103226		9606	UniProt		C
UniProtKB	P61586	RHOA	located_in	GO:0032154	cleavage furrow	ECO:0007322	IEA	GO_REF:0000044	UniProtKB-SubCell:SL-0467	9606	UniProt		C
UniProtKB	Q6DHM9	rhoab	is_active_in	GO:0032154	cleavage furrow	ECO:0000318	IBA	PMID:21873635	PANTHER:PTN002784793|UniProtKB:I3LVS7	7955	GO_Central		C
UniProtKB	Q7T2E8	rhoac	is_active_in	GO:0032154	cleavage furrow	ECO:0000318	IBA	PMID:21873635	PANTHER:PTN002784793|UniProtKB:I3LVS7	7955	GO_Central		C
UniProtKB	P62746	Rhob	located_in	GO:0032154	cleavage furrow	ECO:0000250	ISS	GO_REF:0000024	UniProtKB:P62745	10090	UniProt		C
UniProtKB	P62746	Rhob	located_in	GO:0032154	cleavage furrow	ECO:0000266	ISO	GO_REF:0000096	UniProtKB:P62745	10090	MGI		C
UniProtKB	P62746	Rhob	located_in	GO:0032154	cleavage furrow	ECO:0000265	IEA	GO_REF:0000107	UniProtKB:P62745|ensembl:ENSP00000272233	10090	Ensembl		C
UniProtKB	P62746	Rhob	located_in	GO:0032154	cleavage furrow	ECO:0007322	IEA	GO_REF:0000044	UniProtKB-SubCell:SL-0467	10090	UniProt		C
UniProtKB	Q4FJM5	Rhob	located_in	GO:0032154	cleavage furrow	ECO:0000265	IEA	GO_REF:0000107	UniProtKB:P62745|ensembl:ENSP00000272233	10090	Ensembl		C
UniProtKB	P62745	RHOB	located_in	GO:0032154	cleavage furrow	ECO:0000314	IDA	PMID:16236794		9606	UniProt		C
UniProtKB	P62745	RHOB	located_in	GO:0032154	cleavage furrow	ECO:0007322	IEA	GO_REF:0000044	UniProtKB-SubCell:SL-0467	9606	UniProt		C
UniProtKB	Q62159	Rhoc	located_in	GO:0032154	cleavage furrow	ECO:0000250	ISS	GO_REF:0000024	UniProtKB:P08134	10090	UniProt		C
UniProtKB	Q62159	Rhoc	located_in	GO:0032154	cleavage furrow	ECO:0000266	ISO	GO_REF:0000096	UniProtKB:P08134	10090	MGI		C
UniProtKB	Q62159	Rhoc	located_in	GO:0032154	cleavage furrow	ECO:0000265	IEA	GO_REF:0000107	UniProtKB:P08134|ensembl:ENSP00000345236	10090	Ensembl		C
UniProtKB	Q62159	Rhoc	located_in	GO:0032154	cleavage furrow	ECO:0007322	IEA	GO_REF:0000044	UniProtKB-SubCell:SL-0467	10090	UniProt		C
UniProtKB	P08134	RHOC	located_in	GO:0032154	cleavage furrow	ECO:0000314	IDA	PMID:16236794		9606	UniProt		C
UniProtKB	P08134	RHOC	located_in	GO:0032154	cleavage furrow	ECO:0007322	IEA	GO_REF:0000044	UniProtKB-SubCell:SL-0467	9606	UniProt		C
UniProtKB	C6KRN1	sao-1	located_in	GO:0032154	cleavage furrow	ECO:0000314	IDA	PMID:19528325		6239	WB		C
UniProtKB	Q9VQ93	sau	located_in	GO:0032154	cleavage furrow	ECO:0000314	IDA	PMID:24786584		7227	FlyBase		C
UniProtKB	Q9VQ93	sau	located_in	GO:0032154	cleavage furrow	ECO:0000314	IDA	PMID:33037125		7227	FlyBase		C
UniProtKB	Q9VQ93	sau	located_in	GO:0032154	cleavage furrow	ECO:0007322	IEA	GO_REF:0000044	UniProtKB-SubCell:SL-0467	7227	UniProt		C
UniProtKB	Q6NQZ5	sced	colocalizes_with	GO:0032154	cleavage furrow	ECO:0000314	IDA	PMID:11146628		7227	FlyBase		C
UniProtKB	Q9V4P1	scra	located_in	GO:0032154	cleavage furrow	ECO:0000314	IDA	PMID:10485851		7227	FlyBase		C
UniProtKB	Q9V4P1	scra	located_in	GO:0032154	cleavage furrow	ECO:0000314	IDA	PMID:28100664		7227	FlyBase		C
UniProtKB	Q9V4P1	scra	located_in	GO:0032154	cleavage furrow	ECO:0000314	IDA	PMID:33037125		7227	FlyBase		C
UniProtKB	A0A096X788	sept7a	located_in	GO:0032154	cleavage furrow	ECO:0007322	IEA	GO_REF:0000044	UniProtKB-SubCell:SL-0467	7955	UniProt		C
UniProtKB	A0A8M9P1R9	sept7a	located_in	GO:0032154	cleavage furrow	ECO:0007322	IEA	GO_REF:0000044	UniProtKB-SubCell:SL-0467	7955	UniProt		C
UniProtKB	A0A8M9PN72	sept7a	located_in	GO:0032154	cleavage furrow	ECO:0007322	IEA	GO_REF:0000044	UniProtKB-SubCell:SL-0467	7955	UniProt		C
UniProtKB	Q4V966	sept7a	located_in	GO:0032154	cleavage furrow	ECO:0007322	IEA	GO_REF:0000044	UniProtKB-SubCell:SL-0467	7955	UniProt		C
UniProtKB	Q7ZU68	sept7a	located_in	GO:0032154	cleavage furrow	ECO:0007322	IEA	GO_REF:0000044	UniProtKB-SubCell:SL-0467	7955	UniProt		C
UniProtKB	A0A8M1NZC4	sept7b	located_in	GO:0032154	cleavage furrow	ECO:0007322	IEA	GO_REF:0000044	UniProtKB-SubCell:SL-0467	7955	UniProt		C
UniProtKB	A0A8M2B4V3	sept7b	located_in	GO:0032154	cleavage furrow	ECO:0007322	IEA	GO_REF:0000044	UniProtKB-SubCell:SL-0467	7955	UniProt		C
UniProtKB	A0A8M2B5C8	sept7b	located_in	GO:0032154	cleavage furrow	ECO:0007322	IEA	GO_REF:0000044	UniProtKB-SubCell:SL-0467	7955	UniProt		C
UniProtKB	A0A8M3AJH4	sept7b	located_in	GO:0032154	cleavage furrow	ECO:0007322	IEA	GO_REF:0000044	UniProtKB-SubCell:SL-0467	7955	UniProt		C
UniProtKB	A0A8M3AR12	sept7b	located_in	GO:0032154	cleavage furrow	ECO:0007322	IEA	GO_REF:0000044	UniProtKB-SubCell:SL-0467	7955	UniProt		C
UniProtKB	A0A8M3ATV2	sept7b	located_in	GO:0032154	cleavage furrow	ECO:0007322	IEA	GO_REF:0000044	UniProtKB-SubCell:SL-0467	7955	UniProt		C
UniProtKB	A0A8M6Z1Q7	sept7b	located_in	GO:0032154	cleavage furrow	ECO:0007322	IEA	GO_REF:0000044	UniProtKB-SubCell:SL-0467	7955	UniProt		C
UniProtKB	A0JMF4	sept7b	located_in	GO:0032154	cleavage furrow	ECO:0007322	IEA	GO_REF:0000044	UniProtKB-SubCell:SL-0467	7955	UniProt		C
UniProtKB	F8W5J3	sept7b	located_in	GO:0032154	cleavage furrow	ECO:0007322	IEA	GO_REF:0000044	UniProtKB-SubCell:SL-0467	7955	UniProt		C
UniProtKB	Q4V8R9	sept7b	located_in	GO:0032154	cleavage furrow	ECO:0007322	IEA	GO_REF:0000044	UniProtKB-SubCell:SL-0467	7955	UniProt		C
UniProtKB	P42207	Septin1	located_in	GO:0032154	cleavage furrow	ECO:0000314	IDA	PMID:33037125		7227	FlyBase		C
UniProtKB	Q8IYM1	SEPTIN12	located_in	GO:0032154	cleavage furrow	ECO:0000250	ISS	GO_REF:0000024	UniProtKB:Q9JJM9	9606	UniProt		C
UniProtKB	D3YYB1	Septin2	located_in	GO:0032154	cleavage furrow	ECO:0007322	IEA	GO_REF:0000044	UniProtKB-SubCell:SL-0467	10090	UniProt		C
UniProtKB	D3Z3C0	Septin2	located_in	GO:0032154	cleavage furrow	ECO:0007322	IEA	GO_REF:0000044	UniProtKB-SubCell:SL-0467	10090	UniProt		C
UniProtKB	E9Q3V6	Septin2	located_in	GO:0032154	cleavage furrow	ECO:0007322	IEA	GO_REF:0000044	UniProtKB-SubCell:SL-0467	10090	UniProt		C
UniProtKB	F6WYM0	Septin2	located_in	GO:0032154	cleavage furrow	ECO:0007322	IEA	GO_REF:0000044	UniProtKB-SubCell:SL-0467	10090	UniProt		C
UniProtKB	P42208	Septin2	located_in	GO:0032154	cleavage furrow	ECO:0007322	IEA	GO_REF:0000044	UniProtKB-SubCell:SL-0467	10090	UniProt		C
UniProtKB	B5MCX3	SEPTIN2	located_in	GO:0032154	cleavage furrow	ECO:0007322	IEA	GO_REF:0000044	UniProtKB-SubCell:SL-0467	9606	UniProt		C
UniProtKB	C9J2Q4	SEPTIN2	located_in	GO:0032154	cleavage furrow	ECO:0007322	IEA	GO_REF:0000044	UniProtKB-SubCell:SL-0467	9606	UniProt		C
UniProtKB	Q15019	SEPTIN2	located_in	GO:0032154	cleavage furrow	ECO:0007322	IEA	GO_REF:0000044	UniProtKB-SubCell:SL-0467	9606	UniProt		C
UniProtKB	Q9Z2Q6	Septin5	located_in	GO:0032154	cleavage furrow	ECO:0000266	ISO	GO_REF:0000096	RGD:621763	10090	MGI		C
UniProtKB	Q9R1T4	Septin6	located_in	GO:0032154	cleavage furrow	ECO:0000314	IDA	PMID:22232702		10090	MGI		C
UniProtKB	Q9R1T4	Septin6	located_in	GO:0032154	cleavage furrow	ECO:0007322	IEA	GO_REF:0000044	UniProtKB-SubCell:SL-0467	10090	UniProt		C
UniProtKB	Q14141	SEPTIN6	located_in	GO:0032154	cleavage furrow	ECO:0000265	IEA	GO_REF:0000107	UniProtKB:Q9R1T4|ensembl:ENSMUSP00000110894	9606	Ensembl		C
UniProtKB	Q14141	SEPTIN6	located_in	GO:0032154	cleavage furrow	ECO:0007322	IEA	GO_REF:0000044	UniProtKB-SubCell:SL-0467	9606	UniProt		C
UniProtKB	E9Q1G8	Septin7	located_in	GO:0032154	cleavage furrow	ECO:0007322	IEA	GO_REF:0000044	UniProtKB-SubCell:SL-0467	10090	UniProt		C
UniProtKB	E9Q9F5	Septin7	located_in	GO:0032154	cleavage furrow	ECO:0007322	IEA	GO_REF:0000044	UniProtKB-SubCell:SL-0467	10090	UniProt		C
UniProtKB	O55131	Septin7	located_in	GO:0032154	cleavage furrow	ECO:0007322	IEA	GO_REF:0000044	UniProtKB-SubCell:SL-0467	10090	UniProt		C
UniProtKB	Q3UNN1	Septin7	located_in	GO:0032154	cleavage furrow	ECO:0007322	IEA	GO_REF:0000044	UniProtKB-SubCell:SL-0467	10090	UniProt		C
UniProtKB	Q5DTS3	Septin7	located_in	GO:0032154	cleavage furrow	ECO:0007322	IEA	GO_REF:0000044	UniProtKB-SubCell:SL-0467	10090	UniProt		C
UniProtKB	Q8C2A3	Septin7	located_in	GO:0032154	cleavage furrow	ECO:0007322	IEA	GO_REF:0000044	UniProtKB-SubCell:SL-0467	10090	UniProt		C
UniProtKB	A0A024RA87	SEPTIN7	located_in	GO:0032154	cleavage furrow	ECO:0007322	IEA	GO_REF:0000044	UniProtKB-SubCell:SL-0467	9606	UniProt		C
UniProtKB	E7EPK1	SEPTIN7	located_in	GO:0032154	cleavage furrow	ECO:0007322	IEA	GO_REF:0000044	UniProtKB-SubCell:SL-0467	9606	UniProt		C
UniProtKB	E7ES33	SEPTIN7	located_in	GO:0032154	cleavage furrow	ECO:0007322	IEA	GO_REF:0000044	UniProtKB-SubCell:SL-0467	9606	UniProt		C
UniProtKB	G3V1Q4	SEPTIN7	located_in	GO:0032154	cleavage furrow	ECO:0007322	IEA	GO_REF:0000044	UniProtKB-SubCell:SL-0467	9606	UniProt		C
UniProtKB	Q16181	SEPTIN7	located_in	GO:0032154	cleavage furrow	ECO:0007322	IEA	GO_REF:0000044	UniProtKB-SubCell:SL-0467	9606	UniProt		C
UniProtKB	Q2XYI8	Sgt1	located_in	GO:0032154	cleavage furrow	ECO:0000314	IDA	PMID:19131964		7227	FlyBase		C
UniProtKB	Q8SY87	Sgt1	located_in	GO:0032154	cleavage furrow	ECO:0000314	IDA	PMID:19131964		7227	FlyBase		C
UniProtKB	Q9VHT3	Sgt1	located_in	GO:0032154	cleavage furrow	ECO:0000314	IDA	PMID:19131964		7227	FlyBase		C
UniProtKB	F1R738	si:ch1073-416j23.1	is_active_in	GO:0032154	cleavage furrow	ECO:0000318	IBA	PMID:21873635	FB:FBgn0086356|PANTHER:PTN001141909|UniProtKB:Q9H0H5	7955	GO_Central		C
UniProtKB	A4QP34	si:ch211-116k3.1	located_in	GO:0032154	cleavage furrow	ECO:0000314	IDA	PMID:23201782		7955	ZFIN		C
UniProtKB	Q9VME5	slam	located_in	GO:0032154	cleavage furrow	ECO:0000314	IDA	PMID:24368071		7227	FlyBase		C
UniProtKB	A4UZU8	Slik	located_in	GO:0032154	cleavage furrow	ECO:0000314	IDA	PMID:18283112		7227	FlyBase		C
UniProtKB	B7YZQ1	Slik	located_in	GO:0032154	cleavage furrow	ECO:0000314	IDA	PMID:18283112		7227	FlyBase		C
UniProtKB	Q59E61	Slik	located_in	GO:0032154	cleavage furrow	ECO:0000314	IDA	PMID:18283112		7227	FlyBase		C
UniProtKB	Q7YZB2	Slik	located_in	GO:0032154	cleavage furrow	ECO:0000314	IDA	PMID:18283112		7227	FlyBase		C
UniProtKB	Q8MLP1	Slik	located_in	GO:0032154	cleavage furrow	ECO:0000314	IDA	PMID:18283112		7227	FlyBase		C
UniProtKB	Q8MRH6	Slik	located_in	GO:0032154	cleavage furrow	ECO:0000314	IDA	PMID:18283112		7227	FlyBase		C
UniProtKB	Q95U41	Slik	located_in	GO:0032154	cleavage furrow	ECO:0000314	IDA	PMID:18283112		7227	FlyBase		C
UniProtKB	Q9W179	Slik	located_in	GO:0032154	cleavage furrow	ECO:0000314	IDA	PMID:18283112		7227	FlyBase		C
UniProtKB	Q52KF3	Spire1	colocalizes_with	GO:0032154	cleavage furrow	ECO:0000314	IDA	PMID:21620703		10090	UniProt		C
UniProtKB	Q52KF3	Spire1	located_in	GO:0032154	cleavage furrow	ECO:0007322	IEA	GO_REF:0000044	UniProtKB-SubCell:SL-0467	10090	UniProt		C
UniProtKB	Q08AE8	SPIRE1	colocalizes_with	GO:0032154	cleavage furrow	ECO:0000250	ISS	GO_REF:0000024	UniProtKB:Q52KF3	9606	UniProt		C
UniProtKB	Q1LYM3	spire1	located_in	GO:0032154	cleavage furrow	ECO:0007322	IEA	GO_REF:0000044	UniProtKB-SubCell:SL-0467	7955	UniProt		C
UniProtKB	Q8K1S6	Spire2	colocalizes_with	GO:0032154	cleavage furrow	ECO:0000314	IDA	PMID:21620703		10090	UniProt		C
UniProtKB	Q8WWL2	SPIRE2	colocalizes_with	GO:0032154	cleavage furrow	ECO:0000250	ISS	GO_REF:0000024	UniProtKB:Q8K1S6	9606	UniProt		C
UniProtKB	Q8WWL2	SPIRE2	located_in	GO:0032154	cleavage furrow	ECO:0000265	IEA	GO_REF:0000107	UniProtKB:Q8K1S6|ensembl:ENSMUSP00000010298	9606	Ensembl		C
UniProtKB	P15702	Spn	located_in	GO:0032154	cleavage furrow	ECO:0000266	ISO	GO_REF:0000096	RGD:3750	10090	MGI		C
UniProtKB	Q8SYP8	Spt	located_in	GO:0032154	cleavage furrow	ECO:0000314	IDA	PMID:24244181		7227	FlyBase		C
UniProtKB	P40423	sqh	located_in	GO:0032154	cleavage furrow	ECO:0000314	IDA	PMID:16174742		7227	FlyBase		C
UniProtKB	P40423	sqh	located_in	GO:0032154	cleavage furrow	ECO:0000314	IDA	PMID:20920606		7227	FlyBase		C
UniProtKB	P07666	Sry-alpha	located_in	GO:0032154	cleavage furrow	ECO:0000314	IDA	PMID:24244181		7227	FlyBase		C
UniProtKB	Q76I79	Ssh1	located_in	GO:0032154	cleavage furrow	ECO:0007322	IEA	GO_REF:0000044	UniProtKB-SubCell:SL-0467	10090	UniProt		C
UniProtKB	Q8WYL5	SSH1	located_in	GO:0032154	cleavage furrow	ECO:0007322	IEA	GO_REF:0000044	UniProtKB-SubCell:SL-0467	9606	UniProt		C
UniProtKB	Q9VUK7	sstn	located_in	GO:0032154	cleavage furrow	ECO:0000314	IDA	PMID:25540427		7227	FlyBase		C
UniProtKB	Q9CQ26	Stambp	is_active_in	GO:0032154	cleavage furrow	ECO:0000318	IBA	PMID:21873635	MGI:MGI:1917777|PANTHER:PTN002658515|UniProtKB:O95630	10090	GO_Central		C
UniProtKB	Q9CQ26	Stambp	located_in	GO:0032154	cleavage furrow	ECO:0000314	IDA	PMID:18388320		10090	MGI		C
UniProtKB	Q9CQ26	Stambp	located_in	GO:0032154	cleavage furrow	ECO:0000266	ISO	GO_REF:0000008	UniProtKB:O95630	10090	MGI		C
UniProtKB	Q9CQ26	Stambp	located_in	GO:0032154	cleavage furrow	ECO:0000265	IEA	GO_REF:0000107	UniProtKB:O95630|ensembl:ENSP00000377633	10090	Ensembl		C
UniProtKB	O95630	STAMBP	located_in	GO:0032154	cleavage furrow	ECO:0000314	IDA	PMID:18388320		9606	MGI		C
UniProtKB	O95630	STAMBP	is_active_in	GO:0032154	cleavage furrow	ECO:0000318	IBA	PMID:21873635	MGI:MGI:1917777|PANTHER:PTN002658515|UniProtKB:O95630	9606	GO_Central		C
UniProtKB	O95630	STAMBP	located_in	GO:0032154	cleavage furrow	ECO:0000265	IEA	GO_REF:0000107	UniProtKB:Q9CQ26|ensembl:ENSMUSP00000070876	9606	Ensembl		C
UniProtKB	Q6TH47	stambpa	is_active_in	GO:0032154	cleavage furrow	ECO:0000318	IBA	PMID:21873635	MGI:MGI:1917777|PANTHER:PTN002658515|UniProtKB:O95630	7955	GO_Central		C
UniProtKB	Q0E8N2	step	located_in	GO:0032154	cleavage furrow	ECO:0000314	IDA	PMID:26556630		7227	FlyBase		C
UniProtKB	Q9V9Q6	step	located_in	GO:0032154	cleavage furrow	ECO:0000314	IDA	PMID:26556630		7227	FlyBase		C
UniProtKB	Q8K4L3	Svil	located_in	GO:0032154	cleavage furrow	ECO:0000250	ISS	GO_REF:0000024	UniProtKB:O46385	10090	UniProt		C
UniProtKB	Q8K4L3	Svil	located_in	GO:0032154	cleavage furrow	ECO:0007322	IEA	GO_REF:0000044	UniProtKB-SubCell:SL-0467	10090	UniProt		C
UniProtKB	O95425	SVIL	located_in	GO:0032154	cleavage furrow	ECO:0000250	ISS	GO_REF:0000024	UniProtKB:O46385	9606	UniProt		C
UniProtKB	O95425	SVIL	located_in	GO:0032154	cleavage furrow	ECO:0007322	IEA	GO_REF:0000044	UniProtKB-SubCell:SL-0467	9606	UniProt		C
UniProtKB	A0A0B4KH28	Synd	located_in	GO:0032154	cleavage furrow	ECO:0000314	IDA	PMID:23926047		7227	FlyBase		C
UniProtKB	Q9VDI1	Synd	located_in	GO:0032154	cleavage furrow	ECO:0000314	IDA	PMID:23926047		7227	FlyBase		C
UniProtKB	P91409	syx-4	located_in	GO:0032154	cleavage furrow	ECO:0000314	IDA	PMID:10421575		6239	WB		C
UniProtKB	P08953	Tl	located_in	GO:0032154	cleavage furrow	ECO:0000314	IDA	PMID:1879347		7227	UniProt	existence_overlaps(GO:0007349)	C
UniProtKB	P21107	Tpm3	located_in	GO:0032154	cleavage furrow	ECO:0000314	IDA	PMID:9473354		10090	MGI		C
UniProtKB	A1Z9I5	tum	is_active_in	GO:0032154	cleavage furrow	ECO:0000318	IBA	PMID:21873635	FB:FBgn0086356|PANTHER:PTN001141909|UniProtKB:Q9H0H5	7227	GO_Central		C
UniProtKB	A1Z9I5	tum	located_in	GO:0032154	cleavage furrow	ECO:0000314	IDA	PMID:33037125		7227	FlyBase		C
UniProtKB	Q8MRH0	tum	is_active_in	GO:0032154	cleavage furrow	ECO:0000318	IBA	PMID:21873635	FB:FBgn0086356|PANTHER:PTN001141909|UniProtKB:Q9H0H5	7227	GO_Central		C
UniProtKB	Q9N9Z9	tum	is_active_in	GO:0032154	cleavage furrow	ECO:0000318	IBA	PMID:21873635	FB:FBgn0086356|PANTHER:PTN001141909|UniProtKB:Q9H0H5	7227	GO_Central		C
UniProtKB	G5EG62	unc-45	located_in	GO:0032154	cleavage furrow	ECO:0000314	IDA	PMID:15454571		6239	WB		C
UniProtKB	Q9U334	unc-59	located_in	GO:0032154	cleavage furrow	ECO:0000314	IDA	PMID:11034910		6239	WB		C
UniProtKB	Q25AR8	unc-61	located_in	GO:0032154	cleavage furrow	ECO:0000314	IDA	PMID:11034910		6239	WB		C
UniProtKB	Q8I4C9	unc-61	located_in	GO:0032154	cleavage furrow	ECO:0000314	IDA	PMID:11034910		6239	WB		C
UniProtKB	Q9U277	unc-61	located_in	GO:0032154	cleavage furrow	ECO:0000314	IDA	PMID:11034910		6239	WB		C
UniProtKB	A0A0B4KGG5	vib	located_in	GO:0032154	cleavage furrow	ECO:0000314	IDA	PMID:16431372		7227	FlyBase		C
UniProtKB	A0A0B4KGG5	vib	located_in	GO:0032154	cleavage furrow	ECO:0000314	IDA	PMID:22946051		7227	FlyBase		C
UniProtKB	Q8T3L2	vib	located_in	GO:0032154	cleavage furrow	ECO:0000314	IDA	PMID:22946051		7227	FlyBase		C
UniProtKB	Q9VDY8	vib	located_in	GO:0032154	cleavage furrow	ECO:0000314	IDA	PMID:22946051		7227	FlyBase		C
UniProtKB	Q9CWR1	Wdr73	located_in	GO:0032154	cleavage furrow	ECO:0000266	ISO	GO_REF:0000096	UniProtKB:Q6P4I2	10090	MGI		C
UniProtKB	Q9CWR1	Wdr73	located_in	GO:0032154	cleavage furrow	ECO:0000265	IEA	GO_REF:0000107	UniProtKB:Q6P4I2|ensembl:ENSP00000387982	10090	Ensembl		C
UniProtKB	Q9CWR1	Wdr73	located_in	GO:0032154	cleavage furrow	ECO:0007322	IEA	GO_REF:0000044	UniProtKB-SubCell:SL-0467	10090	UniProt		C
UniProtKB	Q6P4I2	WDR73	located_in	GO:0032154	cleavage furrow	ECO:0007322	IEA	GO_REF:0000044	UniProtKB-SubCell:SL-0467	9606	UniProt		C
UniProtKB	Q6P4I2	WDR73	colocalizes_with	GO:0032154	cleavage furrow	ECO:0000314	IDA	PMID:25466283		9606	UniProt		C
UniProtKB	Q567G2	wdr73	located_in	GO:0032154	cleavage furrow	ECO:0007322	IEA	GO_REF:0000044	UniProtKB-SubCell:SL-0467	7955	UniProt		C
UniProtKB	Q7SZZ5	wu:fj61c06	located_in	GO:0032154	cleavage furrow	ECO:0000314	IDA	PMID:16876784		7955	ZFIN		C
UniProtKB	Q7SZZ5	wu:fj61c06	located_in	GO:0032154	cleavage furrow	ECO:0000314	IDA	PMID:18313658		7955	ZFIN		C
UniProtKB	G5EC43	zen-4	located_in	GO:0032154	cleavage furrow	ECO:0000314	IDA	PMID:15458647		6239	WB		C
UniProtKB	G5EG83	zen-4	located_in	GO:0032154	cleavage furrow	ECO:0000314	IDA	PMID:15458647		6239	WB		C
UniProtKB	Q8MQ03	zen-4	located_in	GO:0032154	cleavage furrow	ECO:0000314	IDA	PMID:15458647		6239	WB		C
UniProtKB	Q8MQ04	zen-4	located_in	GO:0032154	cleavage furrow	ECO:0000314	IDA	PMID:15458647		6239	WB		C
UniProtKB	Q9DAZ9	Zfyve19	is_active_in	GO:0032154	cleavage furrow	ECO:0000318	IBA	PMID:21873635	PANTHER:PTN002504326|UniProtKB:Q96K21	10090	GO_Central		C
UniProtKB	Q9DAZ9	Zfyve19	located_in	GO:0032154	cleavage furrow	ECO:0000250	ISS	GO_REF:0000024	UniProtKB:Q96K21	10090	UniProt		C
UniProtKB	Q9DAZ9	Zfyve19	located_in	GO:0032154	cleavage furrow	ECO:0000266	ISO	GO_REF:0000096	UniProtKB:Q96K21	10090	MGI		C
UniProtKB	Q9DAZ9	Zfyve19	located_in	GO:0032154	cleavage furrow	ECO:0000265	IEA	GO_REF:0000107	UniProtKB:Q96K21|ensembl:ENSP00000347498	10090	Ensembl		C
UniProtKB	Q9DAZ9	Zfyve19	located_in	GO:0032154	cleavage furrow	ECO:0007322	IEA	GO_REF:0000044	UniProtKB-SubCell:SL-0467	10090	UniProt		C
UniProtKB	Q96K21	ZFYVE19	is_active_in	GO:0032154	cleavage furrow	ECO:0000318	IBA	PMID:21873635	PANTHER:PTN002504326|UniProtKB:Q96K21	9606	GO_Central		C
UniProtKB	Q96K21	ZFYVE19	located_in	GO:0032154	cleavage furrow	ECO:0000314	IDA	PMID:24814515		9606	UniProt		C
UniProtKB	Q96K21	ZFYVE19	located_in	GO:0032154	cleavage furrow	ECO:0007322	IEA	GO_REF:0000044	UniProtKB-SubCell:SL-0467	9606	UniProt		C
UniProtKB	Q2YDQ9	zgc:123247	is_active_in	GO:0032154	cleavage furrow	ECO:0000318	IBA	PMID:21873635	MGI:MGI:1917777|PANTHER:PTN002658515|UniProtKB:O95630	7955	GO_Central		C
UniProtKB	A0A8M3ATE5	zgc:153916	located_in	GO:0032154	cleavage furrow	ECO:0007322	IEA	GO_REF:0000044	UniProtKB-SubCell:SL-0467	7955	UniProt		C
UniProtKB	A0A8M2BJN0	zgc:63587	located_in	GO:0032154	cleavage furrow	ECO:0007322	IEA	GO_REF:0000044	UniProtKB-SubCell:SL-0467	7955	UniProt		C
UniProtKB	Q7SY26	zgc:63587	located_in	GO:0032154	cleavage furrow	ECO:0007322	IEA	GO_REF:0000044	UniProtKB-SubCell:SL-0467	7955	UniProt		C
UniProtKB	Q6DH17	zgc:92683	is_active_in	GO:0032154	cleavage furrow	ECO:0000318	IBA	PMID:21873635	PANTHER:PTN002504326|UniProtKB:Q96K21	7955	GO_Central		C
UniProtKB	Q99323	zip	located_in	GO:0032154	cleavage furrow	ECO:0000314	IDA	PMID:28100664		7227	FlyBase		C
UniProtKB	Q99323	zip	located_in	GO:0032154	cleavage furrow	ECO:0000314	IDA	PMID:17989074		7227	FlyBase		C
UniProtKB	Q99323	zip	located_in	GO:0032154	cleavage furrow	ECO:0000314	IDA	PMID:33037125		7227	FlyBase		C
UniProtKB	Q9PUU5	zMKLP1	located_in	GO:0032154	cleavage furrow	ECO:0000314	IDA	PMID:18313658		7955	ZFIN		C

## Sheet: GO 0036089-cleavage furrow form
GENE PRODUCT DB	GENE PRODUCT ID	SYMBOL	QUALIFIER	GO TERM	GO NAME	ECO ID	GO EVIDENCE CODE	REFERENCE	WITH/FROM	TAXON ID	ASSIGNED BY	ANNOTATION EXTENSION	GO ASPECT
UniProtKB	O70126	Aurkb	involved_in	GO:0036089	cleavage furrow formation	ECO:0000250	ISS	GO_REF:0000024	UniProtKB:Q96GD4	10090	UniProt		P
UniProtKB	O70126	Aurkb	involved_in	GO:0036089	cleavage furrow formation	ECO:0000266	ISO	GO_REF:0000096	RGD:621625	10090	MGI		P
UniProtKB	O70126	Aurkb	involved_in	GO:0036089	cleavage furrow formation	ECO:0000266	ISO	GO_REF:0000096	UniProtKB:Q96GD4	10090	MGI		P
UniProtKB	O70126	Aurkb	involved_in	GO:0036089	cleavage furrow formation	ECO:0000265	IEA	GO_REF:0000107	UniProtKB:Q96GD4|ensembl:ENSP00000463999	10090	Ensembl		P
UniProtKB	Q3U1P2	Snx9	involved_in	GO:0036089	cleavage furrow formation	ECO:0000265	IEA	GO_REF:0000107	UniProtKB:Q9Y5X1|ensembl:ENSP00000376024	10090	Ensembl		P
UniProtKB	Q4VAA7	Snx33	involved_in	GO:0036089	cleavage furrow formation	ECO:0000318	IBA	PMID:21873635	PANTHER:PTN000058730|UniProtKB:Q8WV41|UniProtKB:Q96RF0|UniProtKB:Q9Y5X1	10090	GO_Central		P
UniProtKB	Q4VAA7	Snx33	involved_in	GO:0036089	cleavage furrow formation	ECO:0000250	ISS	GO_REF:0000024	UniProtKB:Q8WV41	10090	UniProt		P
UniProtKB	Q4VAA7	Snx33	involved_in	GO:0036089	cleavage furrow formation	ECO:0000266	ISO	GO_REF:0000096	UniProtKB:Q8WV41	10090	MGI		P
UniProtKB	Q4VAA7	Snx33	involved_in	GO:0036089	cleavage furrow formation	ECO:0000265	IEA	GO_REF:0000107	UniProtKB:Q8WV41|ensembl:ENSP00000311427	10090	Ensembl		P
UniProtKB	Q4VAE6	Rhoa	involved_in	GO:1903673	mitotic cleavage furrow formation	ECO:0000265	IEA	GO_REF:0000107	UniProtKB:P61586|ensembl:ENSP00000400175	10090	Ensembl		P
UniProtKB	Q4VAE6	Rhoa	involved_in	GO:0036089	cleavage furrow formation	ECO:0000265	IEA	GO_REF:0000107	UniProtKB:P61586|ensembl:ENSP00000400175	10090	Ensembl		P
UniProtKB	Q52KF3	Spire1	involved_in	GO:0036089	cleavage furrow formation	ECO:0000318	IBA	PMID:21873635	MGI:MGI:1915416|MGI:MGI:2446256|PANTHER:PTN001085126	10090	GO_Central		P
UniProtKB	Q52KF3	Spire1	involved_in	GO:0036089	cleavage furrow formation	ECO:0000315	IMP	PMID:21620703		10090	UniProt		P
UniProtKB	Q8C788	Snx18	involved_in	GO:0036089	cleavage furrow formation	ECO:0000265	IEA	GO_REF:0000107	UniProtKB:Q96RF0|ensembl:ENSP00000370817	10090	Ensembl		P
UniProtKB	Q8K1S6	Spire2	involved_in	GO:0036089	cleavage furrow formation	ECO:0000318	IBA	PMID:21873635	MGI:MGI:1915416|MGI:MGI:2446256|PANTHER:PTN001085126	10090	GO_Central		P
UniProtKB	Q8K1S6	Spire2	involved_in	GO:0036089	cleavage furrow formation	ECO:0000315	IMP	PMID:21620703		10090	UniProt		P
UniProtKB	Q91VH2	Snx9	involved_in	GO:0036089	cleavage furrow formation	ECO:0000318	IBA	PMID:21873635	PANTHER:PTN000058730|UniProtKB:Q8WV41|UniProtKB:Q96RF0|UniProtKB:Q9Y5X1	10090	GO_Central		P
UniProtKB	Q91VH2	Snx9	involved_in	GO:0036089	cleavage furrow formation	ECO:0000250	ISS	GO_REF:0000024	UniProtKB:Q9Y5X1	10090	UniProt		P
UniProtKB	Q91VH2	Snx9	involved_in	GO:0036089	cleavage furrow formation	ECO:0000266	ISO	GO_REF:0000096	UniProtKB:Q9Y5X1	10090	MGI		P
UniProtKB	Q91VH2	Snx9	involved_in	GO:0036089	cleavage furrow formation	ECO:0000265	IEA	GO_REF:0000107	UniProtKB:Q9Y5X1|ensembl:ENSP00000376024	10090	Ensembl		P
UniProtKB	Q91ZR2	Snx18	involved_in	GO:0036089	cleavage furrow formation	ECO:0000318	IBA	PMID:21873635	PANTHER:PTN000058730|UniProtKB:Q8WV41|UniProtKB:Q96RF0|UniProtKB:Q9Y5X1	10090	GO_Central		P
UniProtKB	Q91ZR2	Snx18	involved_in	GO:0036089	cleavage furrow formation	ECO:0000266	ISO	GO_REF:0000096	UniProtKB:Q96RF0	10090	MGI		P
UniProtKB	Q9QUI0	Rhoa	involved_in	GO:1903673	mitotic cleavage furrow formation	ECO:0000250	ISS	GO_REF:0000024	UniProtKB:P61586	10090	UniProt		P
UniProtKB	Q9QUI0	Rhoa	involved_in	GO:0036089	cleavage furrow formation	ECO:0000250	ISS	GO_REF:0000024	UniProtKB:P61586	10090	UniProt		P
UniProtKB	Q9QUI0	Rhoa	involved_in	GO:1903673	mitotic cleavage furrow formation	ECO:0000266	ISO	GO_REF:0000096	UniProtKB:P61586	10090	MGI		P
UniProtKB	Q9QUI0	Rhoa	involved_in	GO:0036089	cleavage furrow formation	ECO:0000266	ISO	GO_REF:0000096	UniProtKB:P61586	10090	MGI		P
UniProtKB	Q9QUI0	Rhoa	involved_in	GO:1903673	mitotic cleavage furrow formation	ECO:0000265	IEA	GO_REF:0000107	UniProtKB:P61586|ensembl:ENSP00000400175	10090	Ensembl		P
UniProtKB	Q9QUI0	Rhoa	involved_in	GO:0036089	cleavage furrow formation	ECO:0000265	IEA	GO_REF:0000107	UniProtKB:P61586|ensembl:ENSP00000400175	10090	Ensembl		P
UniProtKB	P61586	RHOA	involved_in	GO:0036089	cleavage furrow formation	ECO:0000314	IDA	PMID:16103226		9606	UniProt		P
UniProtKB	P61586	RHOA	involved_in	GO:1903673	mitotic cleavage furrow formation	ECO:0000315	IMP	PMID:16103226		9606	UniProt		P
UniProtKB	Q08AE8	SPIRE1	involved_in	GO:0036089	cleavage furrow formation	ECO:0000318	IBA	PMID:21873635	MGI:MGI:1915416|MGI:MGI:2446256|PANTHER:PTN001085126	9606	GO_Central		P
UniProtKB	Q08AE8	SPIRE1	involved_in	GO:0036089	cleavage furrow formation	ECO:0000250	ISS	GO_REF:0000024	UniProtKB:Q52KF3	9606	UniProt		P
UniProtKB	Q8WV41	SNX33	involved_in	GO:0036089	cleavage furrow formation	ECO:0000318	IBA	PMID:21873635	PANTHER:PTN000058730|UniProtKB:Q8WV41|UniProtKB:Q96RF0|UniProtKB:Q9Y5X1	9606	GO_Central		P
UniProtKB	Q8WV41	SNX33	involved_in	GO:0036089	cleavage furrow formation	ECO:0000315	IMP	PMID:22718350		9606	UniProt		P
UniProtKB	Q8WWL2	SPIRE2	involved_in	GO:0036089	cleavage furrow formation	ECO:0000318	IBA	PMID:21873635	MGI:MGI:1915416|MGI:MGI:2446256|PANTHER:PTN001085126	9606	GO_Central		P
UniProtKB	Q8WWL2	SPIRE2	involved_in	GO:0036089	cleavage furrow formation	ECO:0000250	ISS	GO_REF:0000024	UniProtKB:Q8K1S6	9606	UniProt		P
UniProtKB	Q8WWL2	SPIRE2	involved_in	GO:0036089	cleavage furrow formation	ECO:0000265	IEA	GO_REF:0000107	UniProtKB:Q8K1S6|ensembl:ENSMUSP00000010298	9606	Ensembl		P
UniProtKB	Q96GD4	AURKB	involved_in	GO:0036089	cleavage furrow formation	ECO:0000314	IDA	PMID:16103226		9606	UniProt		P
UniProtKB	Q96GD4	AURKB	involved_in	GO:0036089	cleavage furrow formation	ECO:0000265	IEA	GO_REF:0000107	UniProtKB:O55099|ensembl:ENSRNOP00000072371	9606	Ensembl		P
UniProtKB	Q96RF0	SNX18	involved_in	GO:0036089	cleavage furrow formation	ECO:0000318	IBA	PMID:21873635	PANTHER:PTN000058730|UniProtKB:Q8WV41|UniProtKB:Q96RF0|UniProtKB:Q9Y5X1	9606	GO_Central		P
UniProtKB	Q96RF0	SNX18	involved_in	GO:0036089	cleavage furrow formation	ECO:0000315	IMP	PMID:22718350		9606	UniProt		P
UniProtKB	Q9Y5X1	SNX9	involved_in	GO:0036089	cleavage furrow formation	ECO:0000318	IBA	PMID:21873635	PANTHER:PTN000058730|UniProtKB:Q8WV41|UniProtKB:Q96RF0|UniProtKB:Q9Y5X1	9606	GO_Central		P
UniProtKB	Q9Y5X1	SNX9	involved_in	GO:0036089	cleavage furrow formation	ECO:0000315	IMP	PMID:22718350		9606	UniProt		P
UniProtKB	A0A286Y967	kif23	involved_in	GO:0036089	cleavage furrow formation	ECO:0000315	IMP	PMID:18313658		7955	ZFIN		P
UniProtKB	A5PMM5	si:dkey-193c22.4	involved_in	GO:0036089	cleavage furrow formation	ECO:0000318	IBA	PMID:21873635	PANTHER:PTN000058730|UniProtKB:Q8WV41|UniProtKB:Q96RF0|UniProtKB:Q9Y5X1	7955	GO_Central		P
UniProtKB	B3DJS3	snx9b	involved_in	GO:0036089	cleavage furrow formation	ECO:0000318	IBA	PMID:21873635	PANTHER:PTN000058730|UniProtKB:Q8WV41|UniProtKB:Q96RF0|UniProtKB:Q9Y5X1	7955	GO_Central		P
UniProtKB	B5RHZ3	zgc:113233	involved_in	GO:0036089	cleavage furrow formation	ECO:0000318	IBA	PMID:21873635	PANTHER:PTN000058730|UniProtKB:Q8WV41|UniProtKB:Q96RF0|UniProtKB:Q9Y5X1	7955	GO_Central		P
UniProtKB	Q1LYM3	spire1	involved_in	GO:0036089	cleavage furrow formation	ECO:0000318	IBA	PMID:21873635	MGI:MGI:1915416|MGI:MGI:2446256|PANTHER:PTN001085126	7955	GO_Central		P
UniProtKB	Q4V8V5	zgc:162061	involved_in	GO:0036089	cleavage furrow formation	ECO:0000318	IBA	PMID:21873635	MGI:MGI:1915416|MGI:MGI:2446256|PANTHER:PTN001085126	7955	GO_Central		P
UniProtKB	Q58EN7	zgc:113455	involved_in	GO:0036089	cleavage furrow formation	ECO:0000318	IBA	PMID:21873635	PANTHER:PTN000058730|UniProtKB:Q8WV41|UniProtKB:Q96RF0|UniProtKB:Q9Y5X1	7955	GO_Central		P
UniProtKB	Q5DTD0	snag1	involved_in	GO:0036089	cleavage furrow formation	ECO:0000318	IBA	PMID:21873635	PANTHER:PTN000058730|UniProtKB:Q8WV41|UniProtKB:Q96RF0|UniProtKB:Q9Y5X1	7955	GO_Central		P
UniProtKB	Q5SPP2	si:dkeyp-70e6.2	involved_in	GO:0036089	cleavage furrow formation	ECO:0000318	IBA	PMID:21873635	PANTHER:PTN000058730|UniProtKB:Q8WV41|UniProtKB:Q96RF0|UniProtKB:Q9Y5X1	7955	GO_Central		P
UniProtKB	Q5U3H9	spire2	involved_in	GO:0036089	cleavage furrow formation	ECO:0000318	IBA	PMID:21873635	MGI:MGI:1915416|MGI:MGI:2446256|PANTHER:PTN001085126	7955	GO_Central		P
UniProtKB	Q6NW76	aurkb	involved_in	GO:0036089	cleavage furrow formation	ECO:0000250	ISS	GO_REF:0000024	UniProtKB:Q96GD4	7955	UniProt		P
UniProtKB	Q6NW76	aurkb	involved_in	GO:0036089	cleavage furrow formation	ECO:0000315	IMP	PMID:19543364	ZFIN:ZDB-GENO-090720-1	7955	ZFIN		P
UniProtKB	Q7ZZB1	snx9a	involved_in	GO:0036089	cleavage furrow formation	ECO:0000318	IBA	PMID:21873635	PANTHER:PTN000058730|UniProtKB:Q8WV41|UniProtKB:Q96RF0|UniProtKB:Q9Y5X1	7955	GO_Central		P
UniProtKB	Q9PUU5	zMKLP1	involved_in	GO:0036089	cleavage furrow formation	ECO:0000315	IMP	PMID:18313658		7955	ZFIN		P
UniProtKB	P32845	nullo	involved_in	GO:0036089	cleavage furrow formation	ECO:0000316	IGI	PMID:24368071	FB:FBgn0043854	7227	FlyBase		P
UniProtKB	Q9U1K1	spir	involved_in	GO:0036089	cleavage furrow formation	ECO:0000318	IBA	PMID:21873635	MGI:MGI:1915416|MGI:MGI:2446256|PANTHER:PTN001085126	7227	GO_Central		P
UniProtKB	Q9VME5	slam	involved_in	GO:0036089	cleavage furrow formation	ECO:0000316	IGI	PMID:24368071	FB:FBgn0004143	7227	FlyBase		P
UniProtKB	Q9VQ93	sau	involved_in	GO:0036089	cleavage furrow formation	ECO:0000315	IMP	PMID:24786584		7227	FlyBase		P
UniProtKB	X2JDY8	Graf	involved_in	GO:0036089	cleavage furrow formation	ECO:0000315	IMP	PMID:33835025		7227	UniProt	happens_during(GO:0007349)	P
UniProtKB	Q8WT44	cyk-3	involved_in	GO:1903673	mitotic cleavage furrow formation	ECO:0000315	IMP	PMID:11683918		6239	UniProt	happens_during(WBls:0000003)	P
UniProtKB	Q8WT44	cyk-3	involved_in	GO:1903673	mitotic cleavage furrow formation	ECO:0000315	IMP	PMID:12006614		6239	UniProt	happens_during(WBls:0000003)	P

## Sheet: GO 0110070-cellu.Cleav.Furrow
GENE PRODUCT DB	GENE PRODUCT ID	SYMBOL	QUALIFIER	GO TERM	GO NAME	ECO ID	GO EVIDENCE CODE	REFERENCE	WITH/FROM	TAXON ID	ASSIGNED BY	ANNOTATION EXTENSION	GO ASPECT
UniProtKB	P40423	sqh	located_in	GO:0110071	cellularization cleavage furrow invagination front	ECO:0000314	IDA	PMID:27226317		7227	FlyBase		C
UniProtKB	Q0E8M3	dunk	located_in	GO:0110071	cellularization cleavage furrow invagination front	ECO:0000314	IDA	PMID:27226317		7227	FlyBase		C
UniProtKB	Q8IXV7	KLHDC8B	is_active_in	GO:0110070	cellularization cleavage furrow	ECO:0000318	IBA	PMID:21873635	PANTHER:PTN002921990|UniProtKB:Q8IXV7	9606	GO_Central		C
UniProtKB	Q8IXV7	KLHDC8B	located_in	GO:0110070	cellularization cleavage furrow	ECO:0000314	IDA	PMID:20107318		9606	UniProt		C
UniProtKB	Q9D2D9	Klhdc8b	is_active_in	GO:0110070	cellularization cleavage furrow	ECO:0000318	IBA	PMID:21873635	PANTHER:PTN002921990|UniProtKB:Q8IXV7	10090	GO_Central		C
UniProtKB	Q9D2D9	Klhdc8b	located_in	GO:0110070	cellularization cleavage furrow	ECO:0000266	ISO	GO_REF:0000096	UniProtKB:Q8IXV7	10090	MGI		C
UniProtKB	Q9D2D9	Klhdc8b	located_in	GO:0110070	cellularization cleavage furrow	ECO:0000265	IEA	GO_REF:0000107	UniProtKB:Q8IXV7|ensembl:ENSP00000327468	10090	Ensembl		C
UniProtKB	Q9D2D9	Klhdc8b	located_in	GO:0110070	cellularization cleavage furrow	ECO:0000250	ISS	GO_REF:0000024	UniProtKB:Q8IXV7	10090	UniProt		C
UniProtKB	Q9VME5	slam	located_in	GO:0110071	cellularization cleavage furrow invagination front	ECO:0000314	IDA	PMID:29206227		7227	FlyBase		C
UniProtKB	X2JDY8	Graf	located_in	GO:0110071	cellularization cleavage furrow invagination front	ECO:0000314	IDA	PMID:33835025		7227	UniProt		C
