# Supplementary material for: The matrisome landscape controlling in vivo germ cell fates
Source: Nat Commun. 2024 May 17;15:4200. doi: 10.1038/s41467-024-48283-4 (PMC11101451; doi:10.1038/s41467-024-48283-4)
Supplement: Supplementary file 11 — Supplementary Data 8 [file 41467_2024_48283_MOESM11_ESM.xlsx]

## Sheet: MNCs
Genes	MNCs/germline														% of germlines with MNC	n
	0	1	2	3	4	5	6	7	8	9	10	11	12	>12
lec-10		7													100	7		Significant genes are marked in green
ced-1	2	4		1											71.4	7
lec-9	2	3		1		1									71.4	7
mua-3	2	5													71.4	7
nas-13	2	3	2												71.4	7
smp-1	2	2	1		1							1			71.4	7
tig-2	2	3		2											71.4	7
acn-1	3	3	1												57.1	7
adt-3	3	2	1	1											57.1	7
asp-4	3	1				1			1				1		57.1	7
cpr-2	3	1	3												57.1	7
cri-2	3	3	1												57.1	7
F32H5.1	3	3											1		57.1	7
hse-5	3	2			1		1								57.1	7
lec-3	3	3				1									57.1	7
lon-1	3	4													57.1	7
scl-19	3	4													57.1	7
tig-3	3	2	2												57.1	7
wrt-9	6	8													57.1	14
ZC84.1	6	3	2		1	1	1								57.1	14
C48E7.6	5		2	2		1		1							54.5	11
cpr-9	3	2		1	1									1	50	8
nas-7	4	2	1	1											50	8
W07B8.4	6	1	3			1					1				50	12
zmp-2	5	2	2	1											50	10
phy-2	9	2	2	1		1	1								43.8	16
adt-1	4	2	1												42.9	7
agr-1	4	1	1	1											42.9	7
C03H12.1	4	2	1												42.9	7
col-99	4	1	1	1											42.9	7
crld-1	4		2	1											42.9	7
daf-7	4	2					1								42.9	7
F26E4.7	4	2			1										42.9	7
H02F09.3	4	2			1										42.9	7
lam-1	4	1	1			1									42.9	7
let-2	4	3													42.9	7
madd-4	4			1	1	1									42.9	7
mfap-1	4	2								1					42.9	7
mig-6	4	3													42.9	7
mlt-7	4			2	1										42.9	7
mup-4	4	1	2												42.9	7
nas-2	4	2			1										42.9	7
nex-4	4	3													42.9	7
sfrp-1	4	2	1												42.9	7
smp-2	4	1	1		1										42.9	7
tag-196	4	2	1												42.9	7
unc-129	4		3												42.9	7
wrt-1	4	2							1						42.9	7
wrt-4	8	3	2	1											42.9	14
wrt-8	8	4		1									1		42.9	14
Y43F8B.3	4	2	1												42.9	7
nas-14	6	2		1			1								40	10
wrt-7	9	3	2												35.7	14
dpy-18 (phy-1)	8	2	1		1										33.3	12
fbl-1	7	3													30	10
apl-1	5	1	1												28.6	7
atrn-1 (tag-53)	5	1	1												28.6	7
B0393.5	5	2													28.6	7
C17G10.1	5	1	1												29	7
skpo-2	5	2													28.6	7
C18H7.1	10	3	1												28.6	14
txt-5	5	2													28.6	7
chil-10	5	1					1								28.6	7
cht-1	5	1		1											28.6	7
cwn-1	5	2													28.6	7
cwn-2	5	1							1						28.6	7
dbl-1	5		1				1								28.6	7
F15D4.4	5	1	1												28.6	7
F22E12.1	5	2													28.6	7
F29G6.1	5		1						1						28.6	7
F30H5.3	5	2													28.6	7
F35B12.10	5	1					1								28.6	7
piit-1	5		1	1											28.6	7
lec-1	5	1	1												28.6	7
lec-12	5	2													28.6	7
lec-2	5	1	1												28.6	7
lec-8	5				1		1								28.6	7
lron-11	5	1	1												28.6	7
lron-8	5	2													28.6	7
mec-1	5	2													28.6	7
mec-9	5	1									1				28.6	7
nid-1	5	1	1												28.6	7
R09F10.1	5	1			1										28.6	7
R12A1.3	5		1		1										28.6	7
sup-17	5	1	1												28.6	7
T01D3.6	5	1	1												28.6	7
T22F7.3	5	1	1												28.6	7
tag-275	5		1		1										28.6	7
try-3	5	2													28.6	7
unc-122	5	2													28.6	7
unc-71	5	2													28.6	7
Y43C5A.2	10	4													28.6	14
nas-39	6	2													25	8
fbn-1	11			1	1	1									21.4	14
gon-1	11	3													21.4	14
wrt-6	11	3													21.4	14
F26E4.3	11	2													15.3	13
adm-4	6	1													14.3	7
adt-2	6	1													14.3	7
asp-3	6	1													14.3	7
C49C8.5	6		1												14.3	7
C53D6.7	6	1													14.3	7
chil-14	6	1													14.3	7
cle-1	6	1													14.3	7
cpi-1	6	1													14.3	7
cpi-2	6	1													14.3	7
cpl-1	12	1	1												14.3	14
cpr-4	6	1													14.3	7
cpr-5	6	1													14.3	7
cpr-6	6		1												14.3	7
cpr-8	6		1												14.3	7
cpz-2	6		1												14.3	7
crm-1	6							1							14.3	7
egl-20	6		1												14.3	7
ensh-1	6	1													14.3	7
F14B4.1	6					1									14.3	7
F27D9.7	6				1										14.3	7
skpo-1	12	2													14.3	14
gpn-1	6			1											14.3	7
lam-2	6	1													14.3	7
lec-5	6		1												14.3	7
lec-6	6		1												14.3	7
lec-7	6	1													14.3	7
let-268	6	1													14.3	7
let-756	6			1											14.3	7
let-805	6	1													14.3	7
lin-44	6	1													14.3	7
lron-14	6	1													14.3	7
mlt-11	6				1										14.3	7
nas-1	6	1													14.3	7
nas-12	6		1												14.3	7
nas-3	6	1													14.3	7
nas-4	6								1						14.3	7
nas-8	6		1												14.3	7
nex-2	6		1												14.3	7
ost-1	6	1													14.3	7
pan-1	6			1											14.3	7
pvf-1	6		1												14.3	7
pxn-1	6		1												14.3	7
pxn-2	6	1													14.3	7
sdn-1	6	1													14.3	7
skpo-3	6				1										14.3	7
slt-1	6	1													14.3	7
spon-1	6	1													14.3	7
srp-1	6		1												14.3	7
srp-2	6		1												14.3	7
srp-6	6		1												14.3	7
srp-7	6	1													14.3	7
suro-1	6		1												14.3	7
T15B7.1	6	1													14.3	7
tag-290	6	1													14.3	7
tep-1	6	1													14.3	7
unc-52	12		1	1											14.3	14
unc-6	6	1													14.3	7
W02G9.4	6		1												14.3	7
wrt-2	6	1													14.3	7
Y38H6C.8	6	1													14.3	7
ctsa-4.2	6	1													14.3	7
ZC178.2	6	1													14.3	7
zmp-3	6		1												14.3	7
C46A5.4	7	1													12.5	8
W05B2.2	7	1													12.5	8
zmp-5	7	1													12.5	8
epi-1	8	1													11.1	9
lam-3	8	1													11.1	9
adm-2	7														0	7
ctsa-3.2	7														0	7
C16E9.1	7														0	7
C54D10.10	9														0	9
chhy-1	8														0	8
cof-2	7														0	7
cpr-1	7														0	7
cpr-3	7														0	7
cpz-1	7														0	7
ctsa-2	7														0	7
ctsa-4.1 (ctsa-1)	7														0	7
dig-1	7														0	7
dpy-6	7														0	7
egas-2	7														0	7
egl-9	7														0	7
elks-1	7														0	7
emb-9	7														0	7
endu-1	7														0	7
ctsa-1.2	7														0	7
ctsa-3.1	6														0	6
hcf-1	7														0	7
him-4	7														0	7
K10D3.4	7														0	7
kal-1	7														0	7
ketn-1	7														0	7
lec-4	7														0	7
lron-15	7														0	7
lron-7	7														0	7
lron-9	7														0	7
mab-20	7														0	7
mom-2	7														0	7
mpz-1	7														0	7
nas-10	8														0	8
nas-15	7														0	7
nas-5	7														0	7
nas-6	7														0	7
nex-1	7														0	7
nex-3	7														0	7
qua-1	7														0	7
srp-3	7														0	7
srp-8	7														0	7
sul-1	7														0	7
smoc-1	7														0	7
T19D12.6	7														0	7
T21D12.12	7														0	7
test-1	7														0	7
timp-1	7														0	7
try-1	7														0	7
VC5.2	7														0	7
Y16B4A.2	7														0	7
Y65B4A.2	7														0	7
ZC84.6	7														0	7
zmp-1	7														0	7

## Sheet: Oocyte defects
Defective oocyte nuclei morphology								Oocyte blebbing								Multinucleated oocytes
Genes	#Oocytes				% germline	n		Genes	#Oocytes				% germline	n		Genes	#Oocytes				% germline	n
	0	1	2	3					0	1	2	3					0	1	2	3
lec-8	1	6			85.7	7		col-99	3	4			57.1	7		F32H5.1	5	2			28.6	7
crm-1	3	4			57.1	7		Y38H6C.8	3	4			57.1	7		lec-1	10	2			16.7	12
H02F09.3	3	4			57.1	7		C16E9.1	4	3			42.9	7		F15D4.4	6	1			14.3	7		Significant genes are marked in green
lec-6	3	3	1		57.1	7		cwn-1	4	3			42.9	7		F26E4.7	6	1			14.3	7
lin-44	3	4			57.1	7		ensh-1	4	3			42.9	7		mec-9	6				14.3	6
wrt-2	3	4			57.1	7		ketn-1	4	3			42.9	7		mfap-1	6	1			14.3	7
F27D9.7	5	6			54.5	11		scl-19	4	3			42.9	7		mlt-7	6	1			14.3	7
lec-2	6	7			54	13		smp-1	4	3			42.9	7		mup-4	6	1			14.3	7
lec-1	7	6			46.2	13		srp-1	4	3			42.9	7		nid-1	6	1			14.3	7
txt-5	4	1	2		42.9	7		wrt-2	4	3			42.9	7		R09F10.1	6	1			14.3	7
piit-1	4	3			42.9	7		adt-2	5	2			28.6	7		scl-19	6	1			14.3	7
lec-9	4	3			42.9	7		asp-3	5	2			28.6	7		sfrp-1	6	1			14.3	7
let-805	4	3			42.9	7		cpr-1	5	2			28.6	7		srp-1	6	1			14.3	7
lron-14	4	3			42.9	7		cri-2	5	2			28.6	7		T01D3.6	6	1			14.3	7
smp-2	4	3			42.9	7		gpn-1	5	2			28.6	7		T22F7.3	6	1			14.3	7
zmp-3	4	1	1	1	42.9	7		H02F09.3	5	2			28.6	7		wrt-1	6	1			14.3	7
egl-20	5	3			37.5	8		let-2	5	2			28.6	7		zmp-3	6	1			14.3	7
nas-2	5	3			37.5	8		mfap-1	5	2			28.6	7		chhy-1	7	1			12.5	8
C54D10.10	6	3			33.3	9		mua-3	5	2			28.6	7		unc-52	13	1			7.1	14
Y43C5A.2	13	6			31.5	19		C46A5.4	5	2			28.6	7		wrt-4	13	1			7.1	14
asp-3	5	1	1		28.6	7		qua-1	5	2			28.6	7		wrt-8	13	1			7.1	14
cpi-1	5		2		28.6	7		wrt-9	10	4			28.6	14		acn-1	7				0	7
cpi-2	5	1		1	28.6	7		C48E7.6	9	3			25	12		adm-2	7				0	7
cpz-1	5	2			28.6	7		chil-14	6	2			25	8		adm-4	7				0	7
F30H5.3	5	2			28.6	7		lron-11	6	2			25	8		adt-1	7				0	7
ctsa-3.1	5	2			28.6	7		cpl-1	10	3			23	13		adt-2	7				0	7
lec-12	5	1	1		28.6	7		epi-1	7	2			22.2	9		adt-3	7				0	7
ost-1	5	1	1		28.6	7		nas-39	7	2			22.2	9		agr-1	7				0	7
srp-1	5	1		1	28.6	7		gon-1	11	3			21.4	14		apl-1	7				0	7
srp-6	5	2			28.6	7		wrt-8	11	3			21.4	14		asp-3	7				0	7
T15B7.1	5	1	1		28.6	7		acn-1	6	1			14.3	7		asp-4	7				0	7
T22F7.3	5	2			28.6	7		adm-4	6	1			14.3	7		atrn-1 (tag-53)	7				0	7
Y16B4A.2	5	2			28.6	7		adt-3	6	1			14.3	7		B0393.5	7				0	7
C03H12.1	6	2			25	8		B0393.5	6	1			14.3	7		C03H12.1	7				0	7
chhy-1	6	1	1		25	8		C03H12.1	6	1			14.3	7		ctsa-3.2	7				0	7
lon-1	6	2			25	8		skpo-2	6	1			14.3	7		skpo-2	7				0	7
T21D12.12	6	2			25	8		chil-10	6	1			14.3	7		C16E9.1	7				0	7
W05B2.2	6	2			25	8		cle-1	6	1			14.3	7		C17G10.1	7				0	7
dpy-18 (phy-1)	10	3			23	13		cpr-4	6	1			14.3	7		C18H7.1	14				0	14
lec-5	10	3			23	13		cpr-6	6	1			14.3	7		txt-5	7				0	7
epi-1	7		2		22.2	9		cpz-1	6	1			14.3	7		C48E7.6	12				0	12
lam-3	7	2			22.2	9		cpz-2	6	1			14.3	7		C49C8.5	7				0	7
wrt-4	11	3			21.4	14		ctsa-4.1 (ctsa-1)	6	1			14.3	7		C53D6.7	7				0	7
cpl-1	11	1	1		15.3	13		cwn-2	6	1			14.3	7		C54D10.10	9				0	9
adm-2	6		1		14.3	7		dig-1	6	1			14.3	7		ced-1	7				0	7
adm-4	6	1			14.3	7		dpy-6	6	1			14.3	7		chil-10	7				0	7
adt-1	6		1		14.3	7		elks-1	6	1			14.3	7		chil-14	7				0	7
adt-2	6		1		14.3	7		F26E4.7	6	1			14.3	7		cht-1	9				0	9
agr-1	6	1			14.3	7		F30H5.3	6	1			14.3	7		cle-1	7				0	7
apl-1	6	1			14.3	7		ctsa-3.1	6	1			14.3	7		cof-2	7				0	7
C17G10.1	6	1			14.3	7		F32H5.1	6	1			14.3	7		col-99	7				0	7
cpr-1	6	1			14.3	7		K10D3.4	6	1			14.3	7		cpi-1	7				0	7
cpr-2	6	1			14.3	7		kal-1	6	1			14.3	7		cpi-2	7				0	7
cri-2	6	1			14.3	7		lam-2	6	1			14.3	7		cpl-1	6				0	6
crld-1	6		1		14.3	7		lec-12	6	1			14.3	7		cpr-1	7				0	7
dig-1	6	1			14.3	7		lec-4	6		1		14.3	7		cpr-2	7				0	7
emb-9	6		1		14.3	7		lec-7	6	1			14.3	7		cpr-3	7				0	7
F32H5.1	6		1		14.3	7		let-268	6	1			14.3	7		cpr-4	7				0	7
cpr-9	6	1			14.3	7		let-805	6	1			14.3	7		cpr-5	7				0	7
lam-1	6	1			14.3	7		lron-14	6	1			14.3	7		cpr-6	7				0	7
R12A1.3	6		1		14.3	7		lron-8	6	1			14.3	7		cpr-8	7				0	7
sfrp-1	6	1			14.3	7		madd-4	6	1			14.3	7		cpz-1	7				0	7
suro-1	6		1		14.3	7		mec-9	6	1			14.3	7		cpz-2	7				0	7
smoc-1	6	1			14.3	7		mig-6	6	1			14.3	7		cri-2	7				0	7
tag-290	6		1		14.3	7		nas-13	6	1			14.3	7		crld-1	7				0	7
tep-1	6	1			14.3	7		nas-15	6	1			14.3	7		crm-1	7				0	7
try-3	6		1		14.3	7		nas-6	6	1			14.3	7		ctsa-2	7				0	7
unc-122	6	1			14.3	7		nas-7	6	1			14.3	7		ctsa-4.1 (ctsa-1)	7				0	7
unc-71	6	1			14.3	7		nid-1	6	1			14.3	7		ctsa-4.2	7				0	7
wrt-1	6	1			14.3	7		pvf-1	6	1			14.3	7		cwn-1	7				0	7
wrt-7	12	2			14.3	14		pxn-1	6	1			14.3	7		cwn-2	7				0	7
wrt-8	12	2			14.3	14		R09F10.1	6	1			14.3	7		daf-7	7				0	7
phy-2	13	2			13.3	15		sdn-1	6	1			14.3	7		dbl-1	7				0	7
mlt-7	7	1			12.5	8		skpo-3	6	1			14.3	7		dig-1	7				0	7
zmp-5	7	1			12.5	8		slt-1	6	1			14.3	7		dpy-18 (phy-1)	13				0	13
fbl-1	9	1			10	10		sul-1	6	1			14.3	7		dpy-6	7				0	7
nas-14	9	1			10	10		smoc-1	6	1			14.3	7		egas-2	7				0	7
F26E4.3	12	1			7.7	13		T10D3.6	6	1			14.3	7		egl-20	7				0	7
skpo-1	13		1		7.1	14		T15B7.1	6	1			14.3	7		egl-9	7				0	7
fbn-1	13		1		7.1	14		tag-275	6	1			14.3	7		elks-1	7				0	7
unc-52	13	1			7.1	14		tag-290	6	1			14.3	7		emb-9	7				0	7
wrt-9	13	1			7.1	14		try-1	6	1			14.3	7		endu-1	7				0	7
T01D3.6	6	1			14.3	7		T01D3.6	6	1			14.3	7		ensh-1	7				0	7
ZC84.1	13	1			7.1	14		wrt-1	6	1			14.3	7		epi-1	9				0	9
acn-1	7				0	7		wrt-6	12	2			14.3	14		ctsa-1.2	7				0	7
adt-3	7				0	7		Y16B4A.2	6	1			14.3	7		F14B4.1	7				0	7
asp-4	7				0	7		ctsa-4.2	6	1			14.3	7		F22E12.1	7				0	7
atrn-1 (tag-53)	7				0	7		Y65B4A.2	6	1			14.3	7		F26E4.3	13				0	13
B0393.5	7				0	7		ZC84.1	12	2			14.3	14		F27D9.7	7				0	7
ctsa-3.2	7				0	7		zmp-1	6	1			14.3	7		F29G6.1	7				0	7
skpo-2	7				0	7		zmp-3	6	1			14.3	7		F30H5.3	7				0	7
C16E9.1	7				0	7		chhy-1	7	1			12.5	8		ctsa-3.1	7				0	7
C18H7.1	14				0	14		cpr-9	7	1			12.5	8		F35B12.10	7				0	7
C48E7.6	12				0	12		W05B2.2	7	1			12.5	8		piit-1	7				0	7
C49C8.5	7				0	7		zmp-5	7		1		12.5	8		skpo-1	14				0	14
C53D6.7	7				0	7		C54D10.10	8	1			11.1	9		cpr-9	9				0	9
ced-1	7				0	7		cht-1	8	1			11.1	9		fbl-1	11				0	11
chil-10	7				0	7		lam-3	8	1			11.1	9		fbn-1	14				0	14
chil-14	7				0	7		fbl-1	9	1			10	10		gon-1	14				0	14
cht-1	9				0	9		nas-14	9	1			10	10		gpn-1	7				0	7
cle-1	7				0	7		zmp-2	9	1			10	10		H02F09.3	7				0	7
cof-2	7				0	7		W07B8.4	11	1			8.3	12		hcf-1	7				0	7
col-99	7				0	7		dpy-18 (phy-1)	12	1			7.1	13		him-4	7				0	7
cpr-3	7				0	7		F26E4.3	12	1			7.1	13		hse-5	7				0	7
cpr-4	7				0	7		skpo-1	13	1			7.1	14		K10D3.4	7				0	7
cpr-5	7				0	7		unc-52	13	1			7.1	14		kal-1	7				0	7
cpr-6	7				0	7		adt-1	7				0	7		ketn-1	7				0	7
cpr-8	7				0	7		agr-1	7				0	7		lam-1	7				0	7
cpz-2	7				0	7		apl-1	7				0	7		lam-2	7				0	7
ctsa-2	7				0	7		asp-4	7				0	7		lam-3	9				0	9
ctsa-4.1 (ctsa-1)	7				0	7		atrn-1 (tag-53)	7				0	7		lec-10	7				0	7
ctsa-4.2	7				0	7		ctsa-3.2	7				0	7		lec-12	7				0	7
cwn-1	7				0	7		C17G10.1	7				0	7		lec-2	13				0	13
cwn-2	7				0	7		C18H7.1	14				0	14		lec-3	7				0	7
daf-7	7				0	7		txt-5	7				0	7		lec-4	7				0	7
dbl-1	7				0	7		C49C8.5	7				0	7		lec-5	13				0	13
dpy-6	7				0	7		C53D6.7	7				0	7		lec-6	7				0	7
egas-2	7				0	7		ced-1	7				0	7		lec-7	7				0	7
egl-9	7				0	7		cof-2	7				0	7		lec-8	7				0	7
elks-1	7				0	7		cpi-1	7				0	7		lec-9	7				0	7
endu-1	7				0	7		cpi-2	7				0	7		let-2	7				0	7
ensh-1	7				0	7		cpr-2	7				0	7		let-268	7				0	7
ctsa-1.2	7				0	7		cpr-3	7				0	7		let-756	7				0	7
F14B4.1	7				0	7		cpr-5	7				0	7		let-805	7				0	7
F15D4.4	7				0	7		cpr-8	7				0	7		lin-44	7				0	7
F22E12.1	7				0	7		crld-1	7				0	7		lon-1	7				0	7
F26E4.7	7				0	7		crm-1	7				0	7		lron-11	7				0	7
F29G6.1	7				0	7		ctsa-2	7				0	7		lron-14	7				0	7
F35B12.10	7				0	7		daf-7	7				0	7		lron-15	7				0	7
gon-1	14				0	14		dbl-1	7				0	7		lron-7	7				0	7
gpn-1	7				0	7		egas-2	7				0	7		lron-8	7				0	7
hcf-1	7				0	7		egl-20	7				0	7		lron-9	7				0	7
him-4	7				0	7		egl-9	7				0	7		mab-20	7				0	7
hse-5	7				0	7		emb-9	7				0	7		madd-4	7				0	7
K10D3.4	7				0	7		endu-1	7				0	7		mec-1	7				0	7
kal-1	7				0	7		ctsa-1.2	7				0	7		mig-6	8				0	8
ketn-1	7				0	7		F14B4.1	7				0	7		mlt-11	7				0	7
lam-2	7				0	7		F15D4.4	7				0	7		mom-2	7				0	7
lec-10	7				0	7		F22E12.1	7				0	7		mpz-1	7				0	7
lec-3	7				0	7		F27D9.7	7				0	7		mua-3	7				0	7
lec-4	7				0	7		F29G6.1	7				0	7		nas-1	7				0	7
lec-7	7				0	7		F35B12.10	7				0	7		nas-10	8				0	8
let-2	7				0	7		piit-1	7				0	7		nas-12	7				0	7
let-268	7				0	7		fbn-1	14				0	14		nas-13	7				0	7
let-756	7				0	7		hcf-1	7				0	7		nas-14	10				0	10
lron-11	7				0	7		him-4	7				0	7		nas-15	7				0	7
lron-15	7				0	7		hse-5	7				0	7		nas-2	7				0	7
lron-7	7				0	7		lam-1	7				0	7		nas-3	7				0	7
lron-8	7				0	7		lec-1	13				0	13		nas-39	9				0	9
lron-9	7				0	7		lec-10	7				0	7		nas-4	7				0	7
mab-20	7				0	7		lec-2	13				0	13		nas-5	7				0	7
madd-4	7				0	7		lec-3	7				0	7		nas-6	7				0	7
mec-1	7				0	7		lec-5	13				0	13		nas-7	7				0	7
mec-9	7				0	7		lec-6	7				0	7		nas-8	7				0	7
mfap-1	7				0	7		lec-8	7				0	7		nex-1	7				0	7
mig-6	7				0	7		lec-9	7				0	7		nex-2	7				0	7
mlt-11	7				0	7		let-756	7				0	7		nex-3	7				0	7
mom-2	7				0	7		lin-44	7				0	7		nex-4	7				0	7
mpz-1	7				0	7		lon-1	7				0	7		ost-1	7				0	7
mua-3	7				0	7		lron-15	7				0	7		pan-1	7				0	7
mup-4	7				0	7		lron-7	7				0	7		C46A5.4	7				0	7
nas-1	7				0	7		lron-9	7				0	7		phy-2	15				0	15
nas-10	8				0	8		mab-20	7				0	7		pvf-1	7				0	7
nas-12	7				0	7		mec-1	7				0	7		pxn-1	7				0	7
nas-13	7				0	7		mlt-11	7				0	7		pxn-2	7				0	7
nas-15	7				0	7		mlt-7	7				0	7		qua-1	7				0	7
nas-3	7				0	7		mom-2	7				0	7		R12A1.3	7				0	7
nas-39	9				0	9		mpz-1	7				0	7		sdn-1	7				0	7
nas-4	7				0	7		mup-4	7				0	7		skpo-3	7				0	7
nas-5	7				0	7		nas-1	7				0	7		slt-1	7				0	7
nas-6	7				0	7		nas-10	8				0	8		smp-1	7				0	7
nas-7	7				0	7		nas-12	7				0	7		smp-2	7				0	7
nas-8	8				0	8		nas-2	7				0	7		spon-1	7				0	7
nex-1	7				0	7		nas-3	7				0	7		srp-2	7				0	7
nex-2	7				0	7		nas-4	7				0	7		srp-3	7				0	7
nex-3	7				0	7		nas-5	7				0	7		srp-6	7				0	7
nex-4	7				0	7		nas-8	7				0	7		srp-7	7				0	7
nid-1	7				0	7		nex-1	7				0	7		srp-8	7				0	7
pan-1	7				0	7		nex-2	7				0	7		sul-1	7				0	7
C46A5.4	7				0	7		nex-3	7				0	7		sup-17	7				0	7
pvf-1	7				0	7		nex-4	7				0	7		suro-1	7				0	7
pxn-1	7				0	7		ost-1	7				0	7		smoc-1	7				0	7
pxn-2	7				0	7		pan-1	7				0	7		T15B7.1	7				0	7
qua-1	7				0	7		phy-2	15				0	15		T19D12.6	7				0	7
R09F10.1	7				0	7		pxn-2	7				0	7		T21D12.12	8				0	8
scl-19	7				0	7		R12A1.3	7				0	7		tag-196	7				0	7
sdn-1	7				0	7		sfrp-1	7				0	7		tag-275	7				0	7
skpo-3	7				0	7		smp-2	7				0	7		tag-290	7				0	7
slt-1	7				0	7		spon-1	7				0	7		tep-1	7				0	7
smp-1	7				0	7		srp-2	7				0	7		test-1	7				0	7
spon-1	7				0	7		srp-3	7				0	7		tig-2	7				0	7
srp-2	7				0	7		srp-6	7				0	7		tig-3	7				0	7
srp-3	7				0	7		srp-7	7				0	7		timp-1	7				0	7
srp-7	7				0	7		srp-8	7				0	7		try-1	7				0	7
srp-8	7				0	7		sup-17	7				0	7		try-3	7				0	7
sul-1	7				0	7		suro-1	7				0	7		unc-122	7				0	7
sup-17	7				0	7		T19D12.6	7				0	7		unc-129	7				0	7
T19D12.6	7				0	7		T21D12.12	8				0	8		unc-6	7				0	7
tag-196	7				0	7		T22F7.3	7				0	7		unc-71	7				0	7
tag-275	7				0	7		tag-196	7				0	7		VC5.2	7				0	7
test-1	7				0	7		tep-1	7				0	7		W02G9.4	7				0	7
tig-2	7				0	7		test-1	7				0	7		W05B2.2	7				0	7
tig-3	7				0	7		tig-2	7				0	7		W07B8.4	12				0	12
timp-1	7				0	7		tig-3	7				0	7		wrt-2	7				0	7
try-1	7				0	7		timp-1	7				0	7		wrt-6	14				0	14
unc-129	7				0	7		try-3	7				0	7		wrt-7	14				0	14
unc-6	7				0	7		unc-122	7				0	7		wrt-9	14				0	14
VC5.2	7				0	7		unc-129	7				0	7		Y16B4A.2	7				0	7
W02G9.4	7				0	7		unc-6	7				0	7		Y38H6C.8	7				0	7
W07B8.4	12				0	12		unc-71	7				0	7		Y43C5A.2	14				0	14
wrt-6	14				0	14		VC5.2	7				0	7		Y43F8B.3	7				0	7
Y38H6C.8	7				0	7		W02G9.4	7				0	7		Y65B4A.2	7				0	7
Y43F8B.3	7				0	7		wrt-4	14				0	14		ZC178.2	7				0	7
Y65B4A.2	7				0	7		wrt-7	14				0	14		ZC84.1	14				0	14
ZC178.2	7				0	7		Y43C5A.2	14				0	14		ZC84.6	7				0	7
ZC84.6	7				0	7		Y43F8B.3	7				0	7		zmp-1	7				0	7
zmp-1	7				0	7		ZC178.2	7				0	7		zmp-2	10				0	10
zmp-2	10				0	10		ZC84.6	7				0	7		zmp-5	8				0	8

## Sheet: Apoptosis
Gene	Mean	Standard deviation	Significance	p value	n
adt-2	1.99121	0.878041	*	0.0241	7
chil-14	0.464615	0.599816	*	0.0213	10
cpr-3	1.99121	0.878041	*	0.0241	7
cpr-4	2.32308	1.42259	*	0.0237	9
cpr-6	2.17788	1.30788	*	0.0384	8
daf-7	2.17788	0.969331	*	0.0106	8
emb-9	2.32308	1.16154	*	0.0234	7
endu-1	2.32308	1.44869	*	0.0181	10
epi-1	0.4467	0.247396	*	0.0484	13
F29G6.1	2.82088	1.87977	*	0.0427	7
him-4	3.31868	2.05919	*	0.0246	7
lec-1	2.65495	1.60308	*	0.0341	7
lec-3	1.8875	0.864212	*	0.0228	8
lec-4	3.65055	2.26709	*	0.0212	7
lec-5	2.98681	1.75608	*	0.0241	7
lec-8	2.32308	1.3883	*	0.0309	8
let-805	0.331868	0.566773	*	0.0199	7
mec-1	0.331868	0.566773	*	0.0199	7
mlt-11	0.516239	0.612185	*	0.0479	9
nas-6	0.464615	0.599816	*	0.0213	10
pan-1	2.65495	1.60308	*	0.0341	7
piit-1	1.74231	0.878041	*	0.0488	8
sfrp-1	0.331868	0.566773	*	0.0199	7
skpo-3	1.67778	0.612185	*	0.0104	9
slt-1	0.331868	0.566773	*	0.0199	7
spon-1	1.97462	1.10193	*	0.0211	10
srp-2	2.5812	1.81603	*	0.0312	9
tig-2	0.435577	0.601153	*	0.0334	7
unc-52	2.15714	1.04508	*	0.0261	7
wrt-7	0.5466	0.725107	*	0.0244	17
wrt-9	0.4646	0.734621	*	0.0156	15
gpn-1	0.3319	0.913894	*	0.0199	7
zmp-2	1.78698	1.01874	*	0.0173	13
C18H7.1	0.165934	0.43902	**	0.0016	7
cpi-2	3.19423	1.35315	**	0.0024	8
cpr-1	2.98681	1.13355	**	0.0034	7
F15D4.4	0.165934	0.43902	**	0.0016	7
lam-3	0.25812	0.51219	**	0.0021	9
let-268	2.17788	0.744395	**	0.0026	8
nas-8	0.165934	0.43902	**	0.0016	7
srp-3	2.45214	1.22437	**	0.0073	9
T01D3.6	0.165934	0.43902	**	0.0016	7
Y65B4A.2	0.165934	0.43902	**	0.0016	7
cpr-9	0.145192	0.410666	***	0.0003	8
F26E4.3	0.268	0.509368	***	0.0002	13
nas-3	0.232308	0.141273	***	0.0006	10
srp-8	0.142857	0.377964	***	0.0005	7
nas-5	0	0	****	<0.0001	7
C48E7.6	2.655	0.283698	****	<0.0001	14
lron-11	0	0	****	<0.0001	9
Y43C5A.2	0.248901	0.132188	****	<0.0001	14
acn-1	0.580769	0.987118	n.s.	0.2179	10
adm-2	2.48901	1.70032	n.s.	0.0598	7
adm-4	1.32747	1.24174	n.s.	0.5141	7
adt-1	0.995604	0.43902	n.s.	0.9956	7
adt-3	1.16154	0.670615	n.s.	0.5562	7
agr-1	0.725962	1.3796	n.s.	0.5941	8
apl-1	1.01635	1.15112	n.s.	0.9694	8
asp-3	2.32308	2.22418	n.s.	0.167	7
asp-4	0.995604	1.24174	n.s.	0.9956	7
atrn-1 (tag-53)	0.663736	0.913894	n.s.	0.3728	7
B0393.5	2.65495	1.86261	n.s.	0.0571	7
C03H12.1	0.82967	1.10484	n.s.	0.7	7
C16E9.1	0.580769	0.878041	n.s.	0.224	7
C17G10.1	1.82527	1.99581	n.s.	0.3169	7
C46A5.4	0.497802	0.913894	n.s.	0.1994	7
C49C8.5	0.725962	0.864212	n.s.	0.4064	8
C53D6.7	1.82527	1.31706	n.s.	0.1495	7
C54D10.10	0.663736	0.913894	n.s.	0.3728	7
ced-1	1.8875	1.3796	n.s.	0.1127	8
chhy-1	1.27769	1.49453	n.s.	0.574	10
chil-10	1.9359	2.17304	n.s.	0.2335	9
cht-1	1.41966	2.77178	n.s.	0.6623	9
cle-1	0.995604	1.24174	n.s.	0.9929	7
cof-2	1.45192	1.35315	n.s.	0.3791	8
col-99	2.15714	1.82779	n.s.	0.1455	7
cpi-1	0.995604	0.801538	n.s.	0.9891	7
cpl-1	1.051	0.813472	n.s.	0.7887	7
cpr-2	0.663736	0.620868	n.s.	0.2092	7
cpr-5	0.497802	0.620868	n.s.	0.0781	7
cpr-8	0.663736	0.913894	n.s.	0.6637	7
cpz-1	1.82527	1.13355	n.s.	0.1033	7
cpz-2	1.30673	0.969331	n.s.	0.4059	8
cri-2	0.663736	1.13355	n.s.	0.4656	7
crld-1	1.32747	0.801538	n.s.	0.3273	7
crm-1	0.871154	1.20231	n.s.	0.7726	8
ctsa-1.2	0.82967	0.566773	n.s.	0.4698	7
ctsa-2	1.16154	0.821332	n.s.	0.5793	9
ctsa-3.1	0.663736	0.620868	n.s.	0.2092	7
ctsa-3.2	0.995604	1.24174	n.s.	0.9929	7
ctsa-4.1 (ctsa-1)	0.82967	0.878041	n.s.	0.6307	7
ctsa-4.2	0.995604	0.801538	n.s.	0.9891	7
cwn-1	0.497802	0.913894	n.s.	0.1994	7
cwn-2	2.03269	1.72842	n.s.	0.1357	8
dbl-1	0.580769	0.620868	n.s.	0.1026	8
dig-1	1.16154	1.24174	n.s.	0.726	8
dpy-18 (phy-1)	1.54872	1.51311	n.s.	0.2384	12
dpy-6	1.45192	1.20231	n.s.	0.3264	8
egas-2	0.497802	0.620868	n.s.	0.0781	7
egl-20	1.16154	0.878041	n.s.	0.6244	8
egl-9	1.16154	0.948392	n.s.	0.6717	7
elks-1	1.74231	1.64266	n.s.	0.2435	8
ensh-1	0.725962	0.601153	n.s.	0.2499	8
F14B4.1	0.871154	0.821332	n.s.	0.6763	8
F22E12.1	0.871154	0.821332	n.s.	0.6763	8
F26E4.7	0.663736	0.913894	n.s.	0.3728	7
F27D9.7	1.65934	1.47796	n.s.	0.2842	7
F30H5.3	1.32747	1.70032	n.s.	0.6298	7
F32H5.1	0.82967	1.10484	n.s.	0.7	7
F35B12.10	1.32747	1.04508	n.s.	0.4426	7
fbl-1	1.23	0.289882	n.s.	0.4484	17
fbn-1	0.871154	1.02959	n.s.	0.7368	8
gon-1	0.663736	1.13355	n.s.	0.4656	7
H02F09.3	1.01635	0.744395	n.s.	0.9533	8
hcf-1	0.82967	1.10484	n.s.	0.7	7
hse-5	1.01635	0.744395	n.s.	0.9533	8
K10D3.4	0.497802	0.620868	n.s.	0.0781	7
kal-1	0.995604	1.04508	n.s.	0.9916	7
ketn-1	1.32747	1.41125	n.s.	0.5638	7
lam-1	1.16154	1.07538	n.s.	0.6869	8
lam-2	0.82967	1.10484	n.s.	0.7	7
lec-10	1.01635	0.744395	n.s.	0.9533	8
lec-12	1.01635	0.969331	n.s.	0.9638	8
lec-2	1.43	0.268047	n.s.	0.1419	13
lec-6	0.871154	0.821332	n.s.	0.6763	8
lec-7	0.580769	0.878041	n.s.	0.224	8
lec-9	0.82967	0.878041	n.s.	0.6307	7
let-2	0.497802	0.620868	n.s.	0.0781	7
let-756	1.01635	0.744395	n.s.	0.9533	8
lin-44	1.16154	1.00592	n.s.	0.6475	9
lon-1	1.32747	0.801538	n.s.	0.3273	7
lron-14	1.49341	0.878041	n.s.	0.191	7
lron-15	1.16154	1.16154	n.s.	0.7276	7
lron-7	0.497802	0.620868	n.s.	0.0781	7
lron-8	3.09744	3.01777	n.s.	0.0707	7
lron-9	0.497802	0.620868	n.s.	0.0781	7
mab-20	0.82967	0.878041	n.s.	0.6307	7
madd-4	1.478	0.472233	n.s.	0.3381	11
mec-9	0.725962	1.232	n.s.	0.5524	8
mfap-1	0.663736	0.913894	n.s.	0.3728	7
mig-6	0.663736	0.913894	n.s.	0.3728	7
mlt-7	1.82527	3.34348	n.s.	0.5383	7
mom-2	0.645299	0.843838	n.s.	0.25	9
mpz-1	0.645299	0.843838	n.s.	0.25	9
mua-3	2.32308	2.84518	n.s.	0.265	7
mup-4	0.871154	0.821332	n.s.	0.6763	8
nas-1	1.99121	1.60308	n.s.	0.1538	7
nas-10	1.45192	1.72842	n.s.	0.4853	8
nas-12	1.16154	1.16154	n.s.	0.7276	7
nas-13	2.15714	1.56248	n.s.	0.0982	7
nas-14	1.54872	1.74231	n.s.	0.3744	9
nas-15	0.580769	0.620868	n.s.	0.1026	8
nas-2	1.16154	0.948392	n.s.	0.6717	7
nas-39	0.903419	1.12881	n.s.	0.8061	9
nas-4	0.929231	0.916234	n.s.	0.8161	10
nas-7	1.99121	1.73769	n.s.	0.1828	7
nex-1	0.82967	0.566773	n.s.	0.4698	7
nex-2	1.16154	0.948392	n.s.	0.6717	7
nex-3	0.903419	1.51198	n.s.	0.8538	9
nex-4	0.82967	0.566773	n.s.	0.4698	7
nid-1	1.59712	1.3796	n.s.	0.2628	8
ost-1	2.48901	1.94693	n.s.	0.0897	7
phy-2	1.83401	1.78757	n.s.	0.0589	7
pvf-1	1.16154	1.29864	n.s.	0.721	9
pxn-1	1.16154	0.821332	n.s.	0.5793	9
pxn-2	0.663736	0.913894	n.s.	0.3728	7
qua-1	0.580769	0.620868	n.s.	0.1026	8
R09F10.1	0.497802	1.31706	n.s.	0.3543	7
R12A1.3	0.497802	0.913894	n.s.	0.1994	7
scl-19	1.45192	1.35315	n.s.	0.3791	7
sdn-1	2.19402	2.28239	n.s.	0.1559	7
skpo-1	0.580769	0.878041	n.s.	0.224	8
skpo-2	0.871154	0.537688	n.s.	0.5362	8
smoc-1	0.995604	1.04508	n.s.	0.9916	7
smp-1	1.16154	1.29864	n.s.	0.721	9
smp-2	0.82967	0.878041	n.s.	0.6307	7
srp-1	1.32747	1.04508	n.s.	0.4426	7
srp-6	0.497802	0.913894	n.s.	0.1994	7
srp-7	0.645299	0.612185	n.s.	0.1287	9
sul-1	1.16154	1.16154	n.s.	0.6906	7
sup-17	0.9956	1.24174	n.s.	0.9929	7
suro-1	1.65934	1.47796	n.s.	0.2842	7
T15B7.1	0.663736	0.913894	n.s.	0.3728	7
T19D12.6	1.32747	0.801538	n.s.	0.3273	7
T21D12.12	1.16154	0.878041	n.s.	0.6244	8
T22F7.3	0.663736	0.913894	n.s.	0.3728	7
tag-196	2.82088	2.20969	n.s.	0.0721	7
tag-275	1.49341	1.29244	n.s.	0.3539	7
tag-290	1.65934	1.62299	n.s.	0.3252	7
tep-1	1.32747	1.70032	n.s.	0.6298	7
test-1	0.663736	0.620868	n.s.	0.2092	7
tig-3	1.16154	1.16154	n.s.	0.7276	7
timp-1	0.995604	0.801538	n.s.	0.9891	7
try-1	1.82527	1.31706	n.s.	0.1495	7
try-3	1.32747	1.70032	n.s.	0.6298	7
txt-5	1.99121	1.60308	n.s.	0.1538	7
unc-122	0.995604	1.04508	n.s.	0.9916	7
unc-129	0.995604	1.41125	n.s.	0.9937	7
unc-6	1.59712	1.232	n.s.	0.2153	8
unc-71	1.59712	1.51287	n.s.	0.3032	8
VC5.2	1.16154	0.948392	n.s.	0.6717	7
W02G9.4	1.82527	1.13355	n.s.	0.1033	7
W05B2.2	2.17788	1.44777	n.s.	0.0552	8
W07B8.4	1.35513	1.97078	n.s.	0.5472	12
wrt-1	1.82527	2.10547	n.s.	0.3406	7
wrt-2	1.45192	1.20231	n.s.	0.3264	8
wrt-4	0.813077	0.763069	n.s.	0.3133	20
wrt-6	0.6453	0.715158	n.s.	0.061	18
wrt-8	1.291	0.880905	n.s.	0.1948	18
Y16B4A.2	0.82967	0.878041	n.s.	0.6307	7
Y38H6C.8	1.39385	0.734621	n.s.	0.1315	10
Y43F8B.3	0.696923	0.812155	n.s.	0.2778	10
ZC178.2	1.307	0.969331	n.s.	0.191	8
ZC84.1	1.435	1.04936	n.s.	0.1143	17
ZC84.6	1.82527	1.62299	n.s.	0.2283	7
zmp-1	1.49341	1.86261	n.s.	0.5108	7
zmp-3	0.663736	0.913894	n.s.	0.3728	7
zmp-5	2.03269	1.35315	n.s.	0.0683	8
