# Supplementary material for: The matrisome landscape controlling in vivo germ cell fates
Source: Nat Commun. 2024 May 17;15:4200. doi: 10.1038/s41467-024-48283-4 (PMC11101451; doi:10.1038/s41467-024-48283-4)
Supplement: Supplementary file 12 — Supplementary Data 9 [file 41467_2024_48283_MOESM12_ESM.xlsx]

## Sheet: CLECs-progenitor & transition 
GENE	Progenitor zone	Transition zone		GENE	Progenitor zone	Transition zone		GENE	Progenitor zone	Transition zone
clec-100				clec-118				clec-102					Statistically significant difference in # progenitor zone cells
clec-101				clec-121				clec-11
clec-108				clec-124				clec-115
clec-119				clec-129				clec-12					Statistically significant difference in # transition zone cells
clec-122				clec-13				clec-134
clec-139				clec-133				clec-144
clec-145				clec-137				clec-156
clec-167				clec-153				clec-157
clec-168				clec-163				clec-170
clec-189				clec-166				clec-176
clec-194				clec-175				clec-177
clec-21				clec-183				clec-187
clec-243				clec-185				clec-190
clec-245				clec-19				clec-221
clec-246				clec-196				clec-247
clec-264				clec-206				clec-25
clec-35				clec-256				clec-254
clec-36				clec-266				clec-255
clec-38				clec-32				clec-3
clec-39				clec-49				clec-33
clec-40				clec-58				clec-55
clec-41				clec-61				clec-57
clec-42				clec-62				clec-9
clec-51				clec-64
clec-52				clec-67
clec-63
clec-66
clec-76
clec-78
clec-80
clec-83
clec-86
clec-90
clec-91
clec-92
clec-94
clec-95
clec-99

## Sheet: CLECs-MNCs
Genes	MNCs/germline														% of germlines with MNC
	0	1	2	3	4	5	6	7	8	9	10	11	12	>12		n
clec-68	1	1	1	2	1	1									85.7	7	Significant genes are marked in green - ≥ 55% of the germlines with MNCs
clec-246	2	5							1						75	8
clec-1	2	2		1	1	1									71.4	7
clec-116	2	2	1		1	1									71.4	7
clec-141	2	2		2		1									71.4	7
clec-144	2	4		1											71.4	7
clec-145	2	2	2		1										71.4	7
clec-156	2	4	1												71.4	7
clec-170	2	2	2	1											71.4	7
clec-178	2	2	1	1	1										71.4	7
clec-224	2	1	3			1									71.4	7
clec-24	2	1		1		1				1				1	71.4	7
clec-25	2	2	2					1							71.4	7
clec-258	2	2	1		1						1				71.4	7
clec-34	2	1	1	1		1				1					71.4	7
clec-45	2		2	1		1	1								71.4	7
clec-107	3	1			1		2								57.1	7
clec-109	3	1	1		1	1									57.1	7
clec-127	3	4													57.1	7
clec-128	3		1			1	1	1							57.1	7
clec-150	3	1		1	1	1									57.1	7
clec-158	3	3		1											57.1	7
clec-171	3	3	1												57.1	7
clec-185	3	3		1											57.1	7
clec-196	3	1	2	1											57.1	7
clec-217	3	2	1		1										57.1	7
clec-229	3	2	1	1											57.1	7
clec-230	3	1	1		1					1					57.1	7
clec-238	3	2			1	1									57.1	7
clec-247	3	2	1											1	57.1	7
clec-254	3	4													57.1	7
clec-27	3	3										1			57.1	7
clec-37	3	1		1				1				1			57.1	7
clec-61	3	1		1	2										57.1	7
clec-176	4		2	1					1						50	8
clec-193	4	3	1												50	8
clec-112	4	1	1	1											42.9	7
clec-113	4	2				1									42.9	7
clec-114	4	2			1										42.9	7
clec-119	4	1	1					1							42.9	7
clec-163	4	1		1				1							42.9	7
clec-164	4	2	1												42.9	7
clec-181	4	2	1												42.9	7
clec-184	4	2	1												42.9	7
clec-213	4	2	1												42.9	7
clec-218	4	1	1						1						42.9	7
clec-22	4		1		1	1									42.9	7
clec-231	4	1	2												42.9	7
clec-240	4	3													42.9	7
clec-245	4	1		1		1									42.9	7
clec-256	4	2	1												42.9	7
clec-257	4	2	1												42.9	7
clec-265	4	3													42.9	7
clec-31	4	3													42.9	7
clec-35	4	1		1	1										42.9	7
clec-40	4	2		1											42.9	7
clec-47	8	4	2												42.9	14
clec-90	4	1	1						1						42.9	7
clec-97	4	2									1				42.9	7
clec-87	8	2	2	1											42.9	13
clec-95	5	1	1										1		37.5	8
clec-151	9	3	2												35.7	14
clec-64	9	4									1				35.7	14
clec-83	9	3	2												35.7	14
clec-18	6	2	1												33.3	9
F52E1.2	6	2	1												33.3	9
clec-10	5	1						1							28.6	7
clec-12	5	1				1									28.6	7
clec-126	5	2													28.6	7
clec-135	5	2													28.6	7
clec-142	5		1	1											28.6	7
clec-148	5				1	1									28.6	7
clec-17	5	2													28.6	7
clec-177	5				1				1						28.6	7
clec-183	5	2													28.6	7
clec-187	5	2													28.6	7
clec-195	5	1			1										28.6	7
clec-2	5	2													28.6	7
clec-20	5	1		1											28.6	7
clec-21	5	1	1												28.6	7
clec-212	5	2													28.6	7
clec-219	5	1		1											28.6	7
clec-225	5	2													28.6	7
clec-226	5	1						1							28.6	7
clec-227	5	1	1												28.6	7
clec-228	5	1										1			28.6	7
clec-242	5		2												28.6	7
clec-248	5			1								1			28.6	7
clec-252	5	1					1								28.6	7
clec-260	5					1								1	28.6	7
clec-261	5											1		1	28.6	7
clec-263	5	1	1												28.6	7
clec-38	10	2	2												28.6	14
clec-43	5	1	1												28.6	7
clec-48	5	2													28.6	7
clec-5	5		2												28.6	7
clec-51	5	1			1										28.6	7
clec-53	5	1	1												28.6	7
clec-56	5		2												28.6	7
clec-58	5	1		1											28.6	7
clec-59	5	1	1												28.6	7
clec-6	5	2													28.6	7
clec-74	5		1		1										28.6	7
clec-75	5	1		1											28.6	7
clec-80	5	1		1											28.6	7
clec-84	5	1	1												28.6	7
clec-9	5		1	1											28.6	7
clec-266	11	2	2												26.7	15
clec-42	10	3													23.07	13
clec-190	11	1	1		1										21.4	14
clec-28	11	2	1												21.4	14
clec-143	8	1	1												20	10
clec-124	9	1		1											18.1	11
clec-168	11	1	1												15.4	13
clec-55	11	1								1					15.4	13
clec-101	6		1												14.3	7
clec-103	6	1													14.3	7
clec-105	12		1					1							14.3	14
clec-106	6	1													14.3	7
clec-110	6	1													14.3	7
clec-111	6	1													14.3	7
clec-115	6	1													14.3	7
clec-117	6	1													14.3	7
clec-13	6	1													14.3	7
clec-130	6		1												14.3	7
clec-140	6	1													14.3	7
clec-147	6	1													14.3	7
clec-153	6	1													14.3	7
clec-160	6	1													14.3	7
clec-161	6	1													14.3	7
clec-162	6	1													14.3	7
clec-165	6	1													14.3	7
clec-166	6			1											14.3	7
clec-173	6	1													14.3	7
clec-175	6								1						14.3	7
clec-180	6	1													14.3	7
clec-182	6		1												14.3	7
clec-186	6	1													14.3	7
clec-189	6		1												14.3	7
clec-19	6	1													14.3	7
clec-194	12		1			1									14.3	14
clec-198	6		1												14.3	7
clec-199	6	1													14.3	7
clec-204	6	1													14.3	7
clec-206	6			1											14.3	7
clec-207	6	1													14.3	7
clec-208	6	1													14.3	7
clec-210	6	1													14.3	7
clec-214	6	1													14.3	7
clec-215	6	1													14.3	7
clec-216	6	1													14.3	7
clec-232	6		1												14.3	7
clec-239	6	1													14.3	7
clec-241	6	1													14.3	7
clec-243	6	1													14.3	7
clec-26	6			1											14.3	7
clec-32	6	1													14.3	7
clec-36	6	1													14.3	7
clec-39	6		1												14.3	7
clec-41	12	1	1												14.3	14
clec-50	6	1													14.3	7
clec-52	12	2													14.3	14
clec-54	6	1													14.3	7
clec-65	6	1													14.3	7
clec-66	6			1											14.3	7
clec-70	6	1													14.3	7
clec-78	6		1												14.3	7
clec-79_73	6	1													14.3	7
clec-86	6	1													14.3	7
clec-88	6	1													14.3	7
clec-91	12	2													14.3	14
clec-92	6	1													14.3	7
clec-93	6			1											14.3	7
clec-98	6				1										14.3	7
clec-137	7		1												12.5	8
clec-138	7		1												12.5	8
clec-179	7	1													12.5	8
clec-197	7			1											12.5	8
clec-49	7		1												12.5	8
clec-96	8	1													11.1	9
clec-129	9	1													10	10
clec-122	13	1													7.1	14
clec-157	13			1											7.1	14
clec-29	13	1													7.1	14
clec-33	13		1												7.1	14
clec-100	7														0	7
clec-102	7														0	7
clec-104	7														0	7
clec-108	7														0	7
clec-11	7														0	7
clec-118	7														0	7
clec-121	7														0	7
clec-123	7														0	7
clec-125	7														0	7
clec-132	7														0	7
clec-133	7														0	7
clec-134	7														0	7
clec-136	7														0	7
clec-139	7														0	7
clec-149	7														0	7
clec-15	7														0	7
clec-167	7														0	7
clec-191	7														0	7
clec-202	14														0	14
clec-221	7														0	7
clec-223	7														0	7
C53D6.7	7														0	7
clec-234	7														0	7
clec-251	9														0	9
clec-255	7														0	7
clec-264	11														0	11
clec-3	7														0	7
clec-57	14														0	14
clec-60	7														0	7
clec-62	7														0	7
clec-63	7														0	7
clec-67	7														0	7
clec-7	7														0	7
clec-71	7														0	7
clec-73	7														0	7
clec-76	7														0	7
clec-8	7														0	7
clec-85	7														0	7
clec-94	7														0	7
clec-99	7														0	7

## Sheet: CLECs-STRING analysis
Source	Target	Score
clec-148	clec-199	0.499		Interaction between CLECs
clec-161	clec-199	0.499		Interaction between CLECs and genes assciated with cytokinesis and cleavage furrows
clec-199	clec-51	0.499
clec-199	clec-52	0.499
clec-199	clec-48	0.499
clec-199	clec-148	0.499
clec-199	clec-161	0.499
clec-199	clec-53	0.499
clec-199	clec-49	0.499
clec-199	clec-50	0.499
clec-48	clec-199	0.499
clec-49	clec-199	0.499
clec-50	clec-199	0.499
clec-51	clec-199	0.499
clec-52	clec-199	0.499
clec-53	clec-199	0.499
clec-59	cpg-1	0.924
clec-64	F25B5.2	0.584
act-2	act-1	0.740
act-4	act-1	0.740
cyk-1	act-1	0.500
rho-1	act-1	0.499
act-1	act-2	0.740
act-4	act-2	0.740
cyk-1	act-2	0.500
pes-7	act-2	0.719
rho-1	act-2	0.499
cyk-1	act-3	0.500
rho-1	act-3	0.499
act-1	act-4	0.740
act-2	act-4	0.740
cyk-1	act-4	0.500
rho-1	act-4	0.499
bir-1	air-2	0.907
cyk-4	air-2	0.707
icp-1	air-2	0.999
plk-1	air-2	0.669
unc-116	air-2	0.465
unc-59	air-2	0.496
zen-4	air-2	0.765
cyk-4	ani-1	0.447
rho-1	ani-1	0.709
unc-59	ani-1	0.503
cyk-4	ani-2	0.447
rho-1	ani-2	0.709
unc-59	ani-2	0.503
cyk-4	ani-3	0.447
rho-1	ani-3	0.709
unc-59	ani-3	0.503
air-2	bir-1	0.907
csc-1	bir-1	0.896
cyk-4	bir-1	0.642
icp-1	bir-1	0.931
zen-4	bir-1	0.662
rho-1	C07B5.4	0.889
unc-59	C18B2.5	0.540
unc-61	C18B2.5	0.540
fzy-1	cdc-14	0.674
plk-1	cdc-14	0.733
cpg-1	clec-59	0.924
F25B5.2	clec-64	0.584
bir-1	csc-1	0.896
act-1	cyk-1	0.500
act-2	cyk-1	0.500
act-3	cyk-1	0.500
act-4	cyk-1	0.500
pes-7	cyk-1	0.584
rab-11.1	cyk-1	0.427
rho-1	cyk-1	0.961
air-2	cyk-4	0.707
ani-1	cyk-4	0.447
ani-2	cyk-4	0.447
ani-3	cyk-4	0.447
bir-1	cyk-4	0.642
ect-2	cyk-4	0.833
icp-1	cyk-4	0.642
klc-1	cyk-4	0.507
klc-2	cyk-4	0.507
rho-1	cyk-4	0.969
unc-116	cyk-4	0.670
zen-4	cyk-4	0.999
cyk-4	ect-2	0.833
plk-1	ect-2	0.553
rho-1	ect-2	0.989
zen-4	ect-2	0.461
mbk-2	egg-3	0.909
mbk-2	egg-4	0.909
rab-11.1	F55C12.1	0.948
cdc-14	fzy-1	0.674
plk-1	fzy-1	0.702
air-2	icp-1	0.999
bir-1	icp-1	0.931
cyk-4	icp-1	0.642
zen-4	icp-1	0.706
klc-2	kca-1	0.805
plk-1	kca-1	0.740
unc-116	kca-1	0.805
cyk-4	klc-1	0.507
unc-116	klc-1	0.872
zen-4	klc-1	0.555
cyk-4	klc-2	0.507
kca-1	klc-2	0.805
unc-116	klc-2	0.991
zen-4	klc-2	0.555
mlc-4	let-502	0.603
plk-1	let-502	0.505
rho-1	let-502	0.992
egg-3	mbk-2	0.909
egg-4	mbk-2	0.909
let-502	mlc-4	0.603
mlc-5	mlc-4	0.871
nmy-2	mlc-4	0.774
mlc-4	mlc-5	0.871
nmy-2	mlc-5	0.735
mlc-4	nmy-2	0.774
mlc-5	nmy-2	0.735
pes-7	nmy-2	0.448
unc-45	nmy-2	0.564
act-2	pes-7	0.719
cyk-1	pes-7	0.584
nmy-2	pes-7	0.448
rho-1	pes-7	0.715
unc-59	pes-7	0.598
air-2	plk-1	0.669
cdc-14	plk-1	0.733
ect-2	plk-1	0.553
fzy-1	plk-1	0.702
kca-1	plk-1	0.740
let-502	plk-1	0.505
zen-4	plk-1	0.621
saps-1	pph-6	0.980
cyk-1	rab-11.1	0.427
F55C12.1	rab-11.1	0.948
act-1	rho-1	0.499
act-2	rho-1	0.499
act-3	rho-1	0.499
act-4	rho-1	0.499
ani-1	rho-1	0.709
ani-2	rho-1	0.709
ani-3	rho-1	0.709
C07B5.4	rho-1	0.889
cyk-1	rho-1	0.961
cyk-4	rho-1	0.969
ect-2	rho-1	0.989
let-502	rho-1	0.992
pes-7	rho-1	0.715
unc-59	rho-1	0.435
zen-4	rho-1	0.624
pph-6	saps-1	0.980
air-2	unc-116	0.465
cyk-4	unc-116	0.670
kca-1	unc-116	0.805
klc-1	unc-116	0.872
klc-2	unc-116	0.991
zen-4	unc-116	0.499
nmy-2	unc-45	0.564
air-2	unc-59	0.496
ani-1	unc-59	0.503
ani-2	unc-59	0.503
ani-3	unc-59	0.503
C18B2.5	unc-59	0.540
pes-7	unc-59	0.598
rho-1	unc-59	0.435
unc-61	unc-59	0.999
C18B2.5	unc-61	0.540
unc-59	unc-61	0.999
air-2	zen-4	0.765
bir-1	zen-4	0.662
cyk-4	zen-4	0.999
ect-2	zen-4	0.461
icp-1	zen-4	0.706
klc-1	zen-4	0.555
klc-2	zen-4	0.555
plk-1	zen-4	0.621
rho-1	zen-4	0.624
unc-116	zen-4	0.499

## Sheet: CLECs-Oocyte defects
Defective oocyte nuclei morphology								Oocytes blebbing								Multinucleated oocytes
Genes	#Oocytes				% germline			Genes	#Oocytes				% germline			Genes	#Oocytes				% germline
	0	1	2	3		n			0	1	2	3		n			0	1	2	3		n
clec-252	3	4			57.1	7		clec-107	3	4			57.1	7		clec-12	4	3			42.3	7		Significant genes are marked in green - ≥ 25% of the germlines with MNCs
clec-45	3	4			57.1	7		clec-141	3	4			57.1	7		clec-185	5	2			28.6	7
clec-150	4	2	1		42.9	7		clec-98	3	2	2		57.1	7		clec-240	5	2			28.6	7
clec-173	4	3			42.9	7		clec-101	4	3			42.9	7		clec-264	8	3			27.3	11
clec-226	4	2	1		42.9	7		clec-104	4	3			42.9	7		clec-102	6	1			14.3	7
clec-230	4	2	1		42.9	7		clec-26	4	3			42.9	7		clec-107	6	1			14.3	7
clec-240	4	2	1		42.9	7		clec-121	5	3			37.5	8		clec-114	6	1			14.3	7
clec-247	4	2		1	42.9	7		clec-1	5	2			28.6	7		clec-115	6	1			14.3	7
clec-263	4	1	2		42.9	7		clec-110	5	2			28.6	7		clec-121	6	1			14.3	7
clec-115	5	2			28.6	7		clec-119	5	2			28.6	7		clec-142	6	1			14.3	7
clec-121	5	2			28.6	7		clec-150	5	2			28.6	7		clec-149	6	1			14.3	7
clec-132	5	1	1		28.6	7		clec-156	5	2			28.6	7		clec-150	6	1			14.3	7
clec-183	5	2			28.6	7		clec-225	5	2			28.6	7		clec-162	6	1			14.3	7
clec-189	5	1	1		28.6	7		clec-228	5	2			28.6	7		clec-17	6	1			14.3	7
clec-195	5	2			28.6	7		clec-232	5	2			28.6	7		clec-173	6	1			14.3	7
clec-196	5	2			28.6	7		clec-37	5	2			28.6	7		clec-177	6	1			14.3	7
clec-215	5		2		28.6	7		clec-66	5	2			28.6	7		clec-193	6	1			14.3	7
clec-223	5	2			28.6	7		clec-79&73	5	2			28.6	7		clec-221	6	1			14.3	7
clec-228	5	1	1		28.6	7		clec-94	5	2			28.6	7		clec-223	6	1			14.3	7
clec-242	5	2			28.6	7		clec-117	6	2			25	8		clec-225	6	1			14.3	7
clec-255	5	1	1		28.6	7		clec-123	6	2			25	8		clec-226	6	1			14.3	7
clec-258	5	2			28.6	7		clec-251	7	2			22.2	9		clec-228	6	1			14.3	7
clec-265	5		1	1	28.6	7		clec-42	11	2			15.4	13		clec-238	6	1			14.3	7
clec-3	5	1	1		28.6	7		clec-53	6	1			28.6	7		clec-26	6	1			14.3	7
clec-31	5	2			28.6	7		clec-11	6	1			14.3	7		clec-31	6	1			14.3	7
clec-5	5	2			28.6	7		clec-112	6	1			14.3	7		clec-36	6	1			14.3	7
clec-62	5	2			28.6	7		clec-113	6	1			14.3	7		clec-51	6	1			14.3	7
clec-63	5	2			28.6	7		clec-118	6	1			14.3	7		clec-53	6	1			14.3	7
clec-75	5	1	1		28.6	7		clec-122	12	2			14.3	14		clec-60	6	1			14.3	7
clec-98	5	2			28.6	7		clec-125	6	1			14.3	7		clec-63	6	1			14.3	7
clec-264	8	1	2		27.3	11		clec-127	6	1			14.3	7		clec-66	6	1			14.3	7
clec-148	6	1		1	25	8		clec-133	6	1			14.3	7		clec-71	6	1			14.3	7
clec-176	6	1		1	25	8		clec-136	6	1			14.3	7		clec-74	6	1			14.3	7
clec-85	6	1	1		25	8		clec-139	6	1			14.3	7		clec-92	6	1			14.3	7
clec-21	7	1		1	22.2	9		clec-142	6	1			14.3	7		clec-93	6	1			14.3	7
clec-96	7		2		22.2	9		clec-148	6	1			14.3	7		clec-160	7	1			12.5	8
F52E1.2	7	1	1		22.2	9		clec-151	12	2			14.3	14		clec-18	9	1			10	10
clec-29	11	3			21.4	14		clec-165	6	1			14.3	7		clec-190	13	1			7.1	14
clec-10	6		1		14.3	7		clec-173	6	1			14.3	7		clec-28	13	1			7.1	14
clec-102	6		1		14.3	7		clec-177	6	1			14.3	7		clec-29	13	1			7.1	14
clec-103	6		1		14.3	7		clec-194	12	2			14.3	14		clec-55	13	1			7.1	14
clec-105	12	2			14.3	14		clec-195	6	1			14.3	7		clec-64	13	1			7.1	14
clec-112	6	1			14.3	7		clec-206	6	1			14.3	7		clec-1	7				0	7
clec-113	6	1			14.3	7		clec-210	6	1			14.3	7		clec-10	7				0	7
clec-12	6		1		14.3	7		clec-218	6	1			14.3	7		clec-100	7				0	7
clec-127	6	1			14.3	7		clec-224	6	1			14.3	7		clec-101	7				0	7
clec-13	6	1			14.3	7		clec-226	6	1			14.3	7		clec-103	7				0	7
clec-136	6	1			14.3	7		clec-230	6	1			14.3	7		clec-104	7				0	7
clec-139	6	1			14.3	7		clec-238	6	1			14.3	7		clec-105	14				0	14
clec-145	6		1		14.3	7		clec-246	6	1			14.3	7		clec-106	7				0	7
clec-149	6	1			14.3	7		clec-247	6	1			14.3	7		clec-108	7				0	7
clec-153	6	1			14.3	7		clec-248	6	1			14.3	7		clec-109	7				0	7
clec-156	6		1		14.3	7		clec-252	6	1			14.3	7		clec-11	7				0	7
clec-158	6			1	14.3	7		clec-266	12	2			14.3	14		clec-110	7				0	7
clec-171	6	1			14.3	7		clec-27	6	1			14.3	7		clec-111	7				0	7
clec-177	6	1			14.3	7		clec-31	6	1			14.3	7		clec-112	7				0	7
clec-182	6	1			14.3	7		clec-34	6	1			14.3	7		clec-113	7				0	7
clec-193	6	1			14.3	7		clec-35	6	1			14.3	7		clec-116	7				0	7
clec-194	12	1	1		14.3	14		clec-36	6	1			14.3	7		clec-117	7				0	7
clec-2	6	1			14.3	7		clec-40	6	1			14.3	7		clec-118	7				0	7
clec-202	12	1	1		14.3	14		clec-51	6	1			14.3	7		clec-119	7				0	7
clec-208	6	1			14.3	7		clec-52	12	2			14.3	14		clec-122	14				0	14
clec-210	6	1			14.3	7		clec-54	6	1			14.3	7		clec-123	7				0	7
clec-213	6	1			14.3	7		clec-55	12	2			14.3	14		clec-124	7				0	7
clec-224	6	1			14.3	7		clec-58	6	1			14.3	7		clec-125	7				0	7
clec-225	6	1			14.3	7		clec-60	6	1			14.3	7		clec-126	7				0	7
clec-229	6	1			14.3	7		clec-73	6	1			14.3	7		clec-127	7				0	7
clec-232	6		1		14.3	7		clec-75	6	1			14.3	7		clec-128	7				0	7
clec-234	6	1			14.3	7		clec-93	6	1			14.3	7		clec-129	14				0	14
clec-239	6	1			14.3	7		clec-97	6	1			14.3	7		clec-13	7				0	7
clec-241	6	1			14.3	7		clec-99	6	1			14.3	7		clec-130	7				0	7
clec-243	6	1			14.3	7		clec-176	7	1			12.5	8		clec-132	7				0	7
clec-245	6	1			14.3	7		clec-21	7	1			12.5	8		clec-133	7				0	7
clec-246	6	1			14.3	7		clec-254	7	1			12.5	8		clec-134	7				0	7
clec-248	6	1			14.3	7		clec-87	12	1			7.7	13		clec-135	7				0	7
clec-256	6	1			14.3	7		clec-190	13	1			7.1	14		clec-136	7				0	7
clec-26	6			1	14.3	7		clec-28	13	1			7.1	14		clec-137	8				0	8
clec-27	6	1			14.3	7		clec-29	13	1			7.1	14		clec-138	8				0	8
clec-33	12	1	1		14.3	14		clec-33	13	1			7.1	14		clec-139	7				0	7
clec-35	6			1	14.3	7		clec-41	13	1			7.1	14		clec-140	7				0	7
clec-36	6	1			14.3	7		clec-57	13	1			7.1	14		clec-141	7				0	7
clec-38	12	1	1		14.3	14		clec-91	13	1			7.1	14		clec-143	10				0	10
clec-40	6	1			14.3	7		F52E1.2	9				0	9		clec-144	7				0	7
clec-53	6	1			14.3	7		clec-10	7				0	7		clec-145	7				0	7
clec-54	6	1			14.3	7		clec-100	7				0	7		clec-147	7				0	7
clec-6	6	1			14.3	7		clec-102	7				0	7		clec-148	7				0	7
clec-60	6	1			14.3	7		clec-103	7				0	7		clec-15	7				0	7
clec-78	6	1			14.3	7		clec-105	14				0	14		clec-151	14				0	14
clec-8	6	1			14.3	7		clec-106	8				0	8		clec-153	7				0	7
clec-80	6		1		14.3	7		clec-108	7				0	7		clec-156	7				0	7
clec-84	6		1		14.3	7		clec-109	7				0	7		clec-157	14				0	14
clec-92	6		1		14.3	7		clec-111	7				0	7		clec-158	7				0	7
clec-197	7	1			12.5	8		clec-114	7				0	7		clec-161	7				0	7
clec-251	8	1			11.1	9		clec-115	7				0	7		clec-163	7				0	7
clec-87	12	1			7.7	13		clec-116	7				0	7		clec-164	7				0	7
clec-122	13		1		7.1	14		clec-12	7				0	7		clec-165	7				0	7
clec-157	13	1			7.1	14		clec-124	7				0	7		clec-166	7				0	7
clec-52	13	1			7.1	14		clec-126	7				0	7		clec-167	7				0	7
clec-64	13		1		7.1	14		clec-128	7				0	7		clec-168	13				0	13
clec-83	13	1			7.1	14		clec-129	14				0	14		clec-170	7				0	7
clec-1	7				0	7		clec-13	7				0	7		clec-171	7				0	7
clec-100	7				0	7		clec-130	7				0	7		clec-175	7				0	7
clec-101	7				0	7		clec-132	7				0	7		clec-176	11				0	11
clec-104	7				0	7		clec-134	7				0	7		clec-178	7				0	7
clec-106	7				0	7		clec-135	7				0	7		clec-179	8				0	8
clec-107	7				0	7		clec-137	8				0	8		clec-180	7				0	7
clec-108	7				0	7		clec-138	8				0	8		clec-181	7				0	7
clec-109	7				0	7		clec-140	7				0	7		clec-182	7				0	7
clec-11	7				0	7		clec-143	10				0	10		clec-183	7				0	7
clec-110	7				0	7		clec-144	7				0	7		clec-184	7				0	7
clec-111	7				0	7		clec-145	7				0	7		clec-186	7				0	7
clec-114	7				0	7		clec-147	7				0	7		clec-187	7				0	7
clec-116	7				0	7		clec-149	7				0	7		clec-189	7				0	7
clec-117	7				0	7		clec-15	7				0	7		clec-19	7				0	7
clec-118	7				0	7		clec-153	7				0	7		clec-191	7				0	7
clec-119	7				0	7		clec-157	14				0	14		clec-194	14				0	14
clec-123	7				0	7		clec-158	7				0	7		clec-195	7				0	7
clec-124	7				0	7		clec-160	8				0	8		clec-196	7				0	7
clec-125	7				0	7		clec-161	7				0	7		clec-197	8				0	8
clec-126	7				0	7		clec-162	7				0	7		clec-198	7				0	7
clec-128	7				0	7		clec-163	7				0	7		clec-199	7				0	7
clec-129	14				0	14		clec-164	7				0	7		clec-2	7				0	7
clec-130	7				0	7		clec-166	7				0	7		clec-20	7				0	7
clec-133	7				0	7		clec-167	7				0	7		clec-202	14				0	14
clec-134	7				0	7		clec-168	13				0	13		clec-204	7				0	7
clec-135	7				0	7		clec-17	7				0	7		clec-206	7				0	7
clec-137	8				0	8		clec-170	7				0	7		clec-207	7				0	7
clec-138	8				0	8		clec-171	7				0	7		clec-208	7				0	7
clec-140	7				0	7		clec-175	7				0	7		clec-21	8				0	8
clec-141	7				0	7		clec-178	7				0	7		clec-210	7				0	7
clec-142	7				0	7		clec-179	8				0	8		clec-212	7				0	7
clec-143	10				0	10		clec-18	10				0	10		clec-213	7				0	7
clec-144	7				0	7		clec-180	7				0	7		clec-214	7				0	7
clec-147	7				0	7		clec-181	7				0	7		clec-215	7				0	7
clec-15	7				0	7		clec-182	7				0	7		clec-216	7				0	7
clec-151	14				0	14		clec-183	7				0	7		clec-217	7				0	7
clec-160	8				0	8		clec-184	7				0	7		clec-218	7				0	7
clec-161	7				0	7		clec-185	7				0	7		clec-219	7				0	7
clec-162	7				0	7		clec-186	7				0	7		clec-22	7				0	7
clec-163	7				0	7		clec-187	7				0	7		clec-224	7				0	7
clec-164	7				0	7		clec-189	7				0	7		clec-227	7				0	7
clec-165	7				0	7		clec-19	7				0	7		clec-229	7				0	7
clec-166	7				0	7		clec-191	7				0	7		clec-230	7				0	7
clec-167	7				0	7		clec-193	8				0	8		clec-231	7				0	7
clec-168	13				0	13		clec-196	7				0	7		clec-232	7				0	7
clec-17	7				0	7		clec-197	8				0	8		clec-233	7				0	7
clec-170	7				0	7		clec-198	7				0	7		clec-234	7				0	7
clec-175	7				0	7		clec-199	7				0	7		clec-239	7				0	7
clec-178	7				0	7		clec-2	7				0	7		clec-24	7				0	7
clec-179	8				0	8		clec-20	7				0	7		clec-241	7				0	7
clec-18	10				0	10		clec-202	14				0	14		clec-242	7				0	7
clec-180	7				0	7		clec-204	7				0	7		clec-243	7				0	7
clec-181	7				0	7		clec-207	7				0	7		clec-245	7				0	7
clec-184	7				0	7		clec-208	7				0	7		clec-246	7				0	7
clec-185	7				0	7		clec-212	7				0	7		clec-247	7				0	7
clec-186	7				0	7		clec-213	7				0	7		clec-248	7				0	7
clec-187	7				0	7		clec-214	7				0	7		clec-25	7				0	7
clec-19	7				0	7		clec-215	7				0	7		clec-251	9				0	9
clec-190	14				0	14		clec-216	7				0	7		clec-252	7				0	7
clec-191	7				0	7		clec-217	7				0	7		clec-254	8				0	8
clec-198	7				0	7		clec-219	7				0	7		clec-255	7				0	7
clec-199	7				0	7		clec-22	7				0	7		clec-256	7				0	7
clec-20	7				0	7		clec-221	7				0	7		clec-257	7				0	7
clec-204	7				0	7		clec-223	7				0	7		clec-258	7				0	7
clec-206	7				0	7		clec-227	7				0	7		clec-260	7				0	7
clec-207	7				0	7		clec-229	7				0	7		clec-261	7				0	7
clec-212	7				0	7		clec-231	7				0	7		clec-263	7				0	7
clec-214	7				0	7		clec-233	7				0	7		clec-265	7				0	7
clec-216	7				0	7		clec-234	7				0	7		clec-266	14				0	14
clec-217	7				0	7		clec-239	7				0	7		clec-27	7				0	7
clec-218	7				0	7		clec-24	7				0	7		clec-3	7				0	7
clec-219	7				0	7		clec-240	7				0	7		clec-32	7				0	7
clec-22	7				0	7		clec-241	7				0	7		clec-33	14				0	14
clec-221	7				0	7		clec-242	7				0	7		clec-34	7				0	7
clec-227	7				0	7		clec-243	7				0	7		clec-35	7				0	7
clec-231	7				0	7		clec-245	7				0	7		clec-37	7				0	7
clec-233	7				0	7		clec-25	7				0	7		clec-38	14				0	14
clec-238	7				0	7		clec-255	7				0	7		clec-39	7				0	7
clec-24	7				0	7		clec-256	7				0	7		clec-40	7				0	7
clec-25	7				0	7		clec-257	7				0	7		clec-41	14				0	14
clec-254	8				0	8		clec-258	7				0	7		clec-42	13				0	13
clec-257	7				0	7		clec-260	7				0	7		clec-43	7				0	7
clec-260	7				0	7		clec-261	7				0	7		clec-45	7				0	7
clec-261	7				0	7		clec-263	7				0	7		clec-47	14				0	14
clec-266	14				0	14		clec-264	11				0	11		clec-48	7				0	7
clec-28	14				0	14		clec-265	7				0	7		clec-49	7				0	7
clec-32	7				0	7		clec-3	7				0	7		clec-5	7				0	7
clec-34	7				0	7		clec-32	7				0	7		clec-50	7				0	7
clec-37	7				0	7		clec-38	14				0	14		clec-52	15				0	15
clec-39	7				0	7		clec-39	7				0	7		clec-54	7				0	7
clec-41	14				0	14		clec-43	7				0	7		clec-56	7				0	7
clec-42	13				0	13		clec-45	7				0	7		clec-57	14				0	14
clec-43	7				0	7		clec-47	14				0	14		clec-58	7				0	7
clec-47	14				0	14		clec-48	7				0	7		clec-59	7				0	7
clec-48	7				0	7		clec-49	7				0	7		clec-6	7				0	7
clec-49	7				0	7		clec-5	7				0	7		clec-61	7				0	7
clec-50	7				0	7		clec-50	7				0	7		clec-62	7				0	7
clec-51	7				0	7		clec-56	7				0	7		clec-65	7				0	7
clec-55	14				0	14		clec-59	7				0	7		clec-67	7				0	7
clec-56	7				0	7		clec-6	7				0	7		clec-68	7				0	7
clec-57	14				0	14		clec-61	7				0	7		clec-7	7				0	7
clec-58	7				0	7		clec-62	7				0	7		clec-70	7				0	7
clec-59	7				0	7		clec-63	7				0	7		clec-73	7				0	7
clec-61	7				0	7		clec-64	14				0	14		clec-75	7				0	7
clec-65	7				0	7		clec-65	7				0	7		clec-76	7				0	7
clec-66	7				0	7		clec-67	7				0	7		clec-78	7				0	7
clec-67	7				0	7		clec-68	7				0	7		clec-79_73	7				0	7
clec-68	7				0	7		clec-7	7				0	7		clec-8	7				0	7
clec-7	7				0	7		clec-70	7				0	7		clec-80	7				0	7
clec-70	7				0	7		clec-71	7				0	7		clec-83	14				0	14
clec-71	7				0	7		clec-74	7				0	7		clec-84	7				0	7
clec-73	7				0	7		clec-76	7				0	7		clec-85	7				0	7
clec-74	7				0	7		clec-78	7				0	7		clec-86	7				0	7
clec-76	7				0	7		clec-8	7				0	7		clec-87	14				0	14
clec-79_73	7				0	7		clec-80	7				0	7		clec-88	8				0	8
clec-86	7				0	7		clec-83	14				0	14		clec-9	7				0	7
clec-88	7				0	7		clec-84	7				0	7		clec-90	7				0	7
clec-9	7				0	7		clec-85	7				0	7		clec-91	14				0	14
clec-90	7				0	7		clec-86	7				0	7		clec-94	7				0	7
clec-91	14				0	14		clec-88	7				0	7		clec-95	7				0	7
clec-93	7				0	7		clec-9	7				0	7		clec-96	9				0	9
clec-94	7				0	7		clec-90	7				0	7		clec-97	7				0	7
clec-95	7				0	7		clec-92	7				0	7		clec-98	7				0	7
clec-97	7				0	7		clec-95	7				0	7		clec-99	7				0	7
clec-99	7				0	7		clec-96	9				0	9		F52E1.2	9				0	9

## Sheet: CLECs-apoptosis
Gene	Mean	Standard Error	Significance	p value	n
clec-104	0.331868	0.21422	*	0.0199	7
clec-11	0.331868	0.21422	*	0.0199	7
clec-125	2.12949	0.424936	*	0.0227	12
clec-162	2.32308	0.506937	*	0.0401	7
clec-167	0.331868	0.21422	*	0.0199	7
clec-18	0.331868	0.21422	*	0.0199	7
clec-184	0.331868	0.21422	*	0.0199	7
clec-20	0.331868	0.21422	*	0.0199	7
clec-207	0.331868	0.21422	*	0.0199	7
clec-233	0.435577	0.21254	*	0.0334	8
clec-252	0.331868	0.21422	*	0.0199	7
clec-33	0.331868	0.21422	*	0.0199	7
clec-40	0.331868	0.21422	*	0.0199	7
clec-70	0.331868	0.21422	*	0.0199	7
clec-87	0.446746	0.209542	*	0.0238	13
clec-91	0.536095	0.167157	*	0.0196	13
clec-106	0.290385	0.190101	**	0.0067	8
clec-123	0.316783	0.163586	**	0.0018	11
clec-148	0.165934	0.165934	**	0.0016	7
clec-149	0.165934	0.165934	**	0.0016	7
clec-17	0.165934	0.165934	**	0.0016	7
clec-173	0.165934	0.165934	**	0.0016	7
clec-223	0.165934	0.165934	**	0.0016	7
clec-228	0.165934	0.165934	**	0.0016	7
clec-230	0.165934	0.165934	**	0.0016	7
clec-243	2.82088	0.345419	**	0.0017	7
clec-251	0.387179	0.185107	**	0.0059	15
clec-256	0.290385	0.190101	**	0.0067	8
clec-36	0.165934	0.165934	**	0.0016	7
clec-50	0.165934	0.165934	**	0.0016	7
clec-65	2.15714	0.302953	**	0.0083	7
clec-71	0.165934	0.165934	**	0.0016	7
clec-74	0.165934	0.165934	**	0.0016	7
clec-85	0.165934	0.165934	**	0.0016	7
clec-143	0.232308	0.154872	***	0.0006	7
clec-254	0.145192	0.145192	***	0.0003	8
clec-112	0	0	****	<0.0001	7
clec-117	0.12906	0.12906	****	<0.0001	9
clec-126	0	0	****	<0.0001	7
clec-130	0	0	****	<0.0001	7
clec-140	0	0	****	<0.0001	7
clec-147	0	0	****	<0.0001	7
clec-165	0	0	****	<0.0001	7
clec-175	0	0	****	<0.0001	7
clec-225	0	0	****	<0.0001	7
clec-56	0	0	****	<0.0001	7
clec-66	0	0	****	<0.0001	7
clec-97	0	0	****	<0.0001	7
clec-1	0.663736	0.345419	n.s.	0.3728	7
clec-10	0.497802	0.234666	n.s.	0.0781	7
clec-100	0.929231	0.289739	n.s.	0.8161	10
clec-101	0.663736	0.345419	n.s.	0.3728	7
clec-102	0.82967	0.488497	n.s.	0.7409	7
clec-103	1.82527	0.497802	n.s.	0.1496	7
clec-105	0.912637	0.348218	n.s.	0.8085	14
clec-107	1.03248	0.359287	n.s.	0.9311	9
clec-108	1.49341	0.331868	n.s.	0.191	7
clec-109	3.60077	1.34625	n.s.	0.0856	10
clec-110	0.82967	0.331868	n.s.	0.6308	7
clec-111	1.39385	0.232308	n.s.	0.1315	10
clec-113	1.16154	0.358459	n.s.	0.6717	7
clec-114	1.16154	0.43902	n.s.	0.7276	7
clec-115	0.497802	0.234666	n.s.	0.0781	7
clec-116	1.32747	0.533403	n.s.	0.5638	7
clec-118	0.497802	0.234666	n.s.	0.0781	7
clec-119	2.15714	0.533403	n.s.	0.0734	7
clec-12	1.16154	0.358459	n.s.	0.6717	7
clec-121	1.16154	0.358459	n.s.	0.6717	7
clec-122	1.22986	0.253359	n.s.	0.3899	17
clec-124	0.995604	0.395002	n.s.	0.9916	7
clec-127	1.03248	0.625641	n.s.	0.96	9
clec-128	1.16154	0.273777	n.s.	0.5794	9
clec-129	0.497802	0.273777	n.s.	0.0781	7
clec-13	0.995604	0.533403	n.s.	0.9937	7
clec-132	1.99121	0.488497	n.s.	0.0893	7
clec-133	1.16154	0.310434	n.s.	0.6244	8
clec-134	1.32747	0.469332	n.s.	0.5141	7
clec-135	1.16154	0.19359	n.s.	0.4458	9
clec-136	1.32747	0.165934	n.s.	0.1027	7
clec-137	0.580769	0.380203	n.s.	0.3108	8
clec-138	0.995604	0.302953	n.s.	0.9891	7
clec-139	0.82967	0.417592	n.s.	0.7	7
clec-141	1.04538	0.208503	n.s.	0.8387	10
clec-142	1.32747	0.533403	n.s.	0.5638	7
clec-144	1.16154	0.358459	n.s.	0.6717	7
clec-145	0.663736	0.234666	n.s.	0.2093	7
clec-15	0.497802	0.234666	n.s.	0.0781	7
clec-150	0.995604	0.302953	n.s.	0.9891	7
clec-151	0.608425	0.190001	n.s.	0.0616	21
clec-153	1.32747	0.533403	n.s.	0.5638	7
clec-156	0.82967	0.331868	n.s.	0.6308	7
clec-157	1.24451	0.226631	n.s.	0.3146	14
clec-158	0.663736	0.234666	n.s.	0.2093	7
clec-160	2.15714	0.690839	n.s.	0.1455	7
clec-161	1.16154	0.43902	n.s.	0.7276	7
clec-163	0.663736	0.234666	n.s.	0.2093	7
Clec-164	0.663736	0.234666	n.s.	0.2093	7
clec-166	0.995604	0.302953	n.s.	0.9891	7
clec-168	1.60828	0.406186	n.s.	0.1634	13
clec-170	0.995604	0.302953	n.s.	0.9891	7
clec-171	0.995604	0.469332	n.s.	0.9929	7
clec-176	1.16154	0.43902	n.s.	0.726	8
clec-177	1.16154	0.620868	n.s.	0.8042	7
clec-178	0.663736	0.234666	n.s.	0.2093	7
clec-179	1.59712	0.53488	n.s.	0.3032	8
clec-180	1.82527	0.613433	n.s.	0.2283	7
clec-181	0.995604	0.469332	n.s.	0.9929	7
clec-182	0.82967	0.21422	n.s.	0.4699	7
clec-183	0.497802	0.234666	n.s.	0.0781	7
clec-185	1.16154	0.506937	n.s.	0.7622	7
clec-186	0.82967	0.331868	n.s.	0.6308	7
clec-187	0.82967	0.331868	n.s.	0.6308	7
clec-189	0.82967	0.331868	n.s.	0.6308	7
clec-19	0.903419	0.423151	n.s.	0.8268	9
clec-190	1.65934	0.379506	n.s.	0.1089	14
clec-191	0.331868	0.331868	n.s.	0.092	7
clec-193	0.580769	0.310434	n.s.	0.224	8
clec-194	0.608425	0.248594	n.s.	0.1404	21
clec-195	0.497802	0.345419	n.s.	0.1995	7
clec-196	0.497802	0.234666	n.s.	0.0781	7
clec-197	0.725962	0.376221	n.s.	0.4944	8
clec-198	1.45192	0.364016	n.s.	0.2585	8
clec-199	1.16154	0.310434	n.s.	0.6244	8
clec-2	0.331868	0.331868	n.s.	0.092	7
clec-202	0.746703	0.196605	n.s.	0.2374	14
clec-204	0.663736	0.234666	n.s.	0.2093	7
clec-206	0.82967	0.331868	n.s.	0.6308	7
clec-208	0.995604	0.469332	n.s.	0.9929	7
clec-21	1.32747	0.469332	n.s.	0.5141	7
clec-210	0.663736	0.345419	n.s.	0.3728	7
clec-212	0.663736	0.345419	n.s.	0.3728	7
clec-213	1.16154	0.620868	n.s.	0.8042	7
clec-214	0.497802	0.234666	n.s.	0.0781	7
clec-215	1.16154	0.358459	n.s.	0.6717	7
clec-216	1.16154	0.358459	n.s.	0.6717	7
clec-217	0.995604	0.302953	n.s.	0.9891	7
clec-218	1.65934	0.345419	n.s.	0.1063	7
clec-219	0.663736	0.234666	n.s.	0.2093	7
clec-22	1.59712	0.376221	n.s.	0.1591	8
clec-221	0.497802	0.345419	n.s.	0.1995	7
clec-224	1.16154	0.253468	n.s.	0.5563	7
clec-226	0.82967	0.331868	n.s.	0.6308	7
clec-227	1.65934	0.42844	n.s.	0.1766	7
clec-229	0.663736	0.345419	n.s.	0.3728	7
clec-231	0.995604	0.302953	n.s.	0.9891	7
clec-232	0.995604	0.302953	n.s.	0.9891	7
clec-234	0.82967	0.417592	n.s.	0.7	7
clec-238	0.82967	0.331868	n.s.	0.6308	7
clec-239	1.16154	0.358459	n.s.	0.6717	7
clec-24	0.663736	0.345419	n.s.	0.3728	7
clec-240	0.663736	0.234666	n.s.	0.2093	7
clec-241	0.995604	0.818533	n.s.	0.9959	7
clec-242	0.995604	0.533403	n.s.	0.9937	7
clec-245	1.82527	0.42844	n.s.	0.1033	7
clec-246	1.16154	0.358459	n.s.	0.6717	7
clec-247	1.32747	0.533403	n.s.	0.5638	7
clec-248	0.497802	0.234666	n.s.	0.0781	7
clec-25	0.82967	0.21422	n.s.	0.4699	7
clec-255	1.82527	0.558617	n.s.	0.1912	7
clec-257	0.435577	0.435577	n.s.	0.2388	8
clec-258	0.995604	0.469332	n.s.	0.9929	7
clec-26	0.82967	0.21422	n.s.	0.4699	7
clec-260	0.663736	0.345419	n.s.	0.3728	7
clec-261	1.65934	0.795792	n.s.	0.44	7
clec-263	1.16154	0.620868	n.s.	0.8042	7
clec-264	0.633566	0.182895	n.s.	0.0813	11
clec-265	1.65934	0.497802	n.s.	0.2354	7
clec-266	1.32747	0.590564	n.s.	0.6008	7
clec-27	1.49341	0.331868	n.s.	0.191	7
clec-28	0.912637	0.179721	n.s.	0.652	14
clec-29	0.82967	0.22546	n.s.	0.4776	14
clec-3	0.82967	0.331868	n.s.	0.6308	7
clec-31	1.03248	0.302672	n.s.	0.9187	9
clec-32	0.497802	0.345419	n.s.	0.1995	7
clec-34	0.995604	0.165934	n.s.	0.9808	7
clec-35	1.65934	0.345419	n.s.	0.1063	7
clec-37	0.497802	0.345419	n.s.	0.1995	7
clec-38	0.82967	0.331868	n.s.	0.6308	7
clec-39	0.497802	0.345419	n.s.	0.1995	7
clec-41	0.995604	0.64266	n.s.	0.9948	7
clec-42	0.995604	0.469332	n.s.	0.9929	7
clec-43	1.65934	0.345419	n.s.	0.1063	7
clec-45	2.32308	0.566773	n.s.	0.0584	7
clec-47	1.24451	0.589816	n.s.	0.6867	14
clec-48	2.48901	0.73587	n.s.	0.0897	7
clec-49	1.01635	0.34271	n.s.	0.9638	8
clec-5	0.497802	0.234666	n.s.	0.0781	7
clec-51	0.497802	0.234666	n.s.	0.0781	7
clec-52	1.05594	0.39791	n.s.	0.8922	11
clec-53	0.497802	0.345419	n.s.	0.1995	7
clec-54	1.16154	0.358459	n.s.	0.6717	14
clec-55	0.663736	0.291068	n.s.	0.2773	14
clec-57	0.912637	0.248901	n.s.	0.7383	14
clec-58	1.16154	0.506937	n.s.	0.7622	7
clec-59	0.663736	0.234666	n.s.	0.2093	7
clec-6	1.32747	0.302953	n.s.	0.3273	7
clec-60	1.01635	0.406983	n.s.	0.9694	8
clec-61	0.663736	0.345419	n.s.	0.3728	7
clec-62	1.74231	0.43902	n.s.	0.1363	8
clec-63	0.580769	0.21951	n.s.	0.1027	8
clec-64	0.82967	0.417592	n.s.	0.7	7
clec-67	0.696923	0.256826	n.s.	0.2779	10
clec-68	0.995604	0.302953	n.s.	0.9891	7
clec-7	1.16154	0.358459	n.s.	0.6717	7
clec-73&79	0.912637	0.407105	n.s.	0.8351	14
clec-75	0.663736	0.234666	n.s.	0.2093	7
clec-76	0.82967	0.488497	n.s.	0.7409	7
clec-78	0.331868	0.331868	n.s.	0.092	7
clec-8	0.497802	0.234666	n.s.	0.0781	7
clec-80	0.82967	0.417592	n.s.	0.7	7
clec-83	0.696923	0.189678	n.s.	0.1471	15
clec-84	0.663736	0.234666	n.s.	0.2093	7
clec-86	1.68951	0.327172	n.s.	0.0633	11
clec-88	0.331868	0.331868	n.s.	0.092	7
clec-9	1.49341	0.417592	n.s.	0.285	7
clec-90	1.32747	0.533403	n.s.	0.5638	7
clec-92	0.995604	0.395002	n.s.	0.9916	7
clec-93	1.32747	0.590564	n.s.	0.6008	7
clec-94	0.82967	0.331868	n.s.	0.6308	7
clec-95	0.995604	0.302953	n.s.	0.9891	7
clec-96	0.739161	0.28334	n.s.	0.3878	11
clec-98	1.8875	0.487762	n.s.	0.1127	8
clec-99	0.995604	0.302953	n.s.	0.9891	7
Control	1	0.0622569	n.s.		302
F52E1.2	1.03248	1.35513	n.s.	0.9449	7
