# Supplementary material for: The matrisome landscape controlling in vivo germ cell fates
Source: Nat Commun. 2024 May 17;15:4200. doi: 10.1038/s41467-024-48283-4 (PMC11101451; doi:10.1038/s41467-024-48283-4)
Supplement: Supplementary file 13 — Supplementary Data 10 [file 41467_2024_48283_MOESM13_ESM.xlsx]

## Sheet: All Interactions and phenotypes
All interactions						Interactions with shared phenotypes
Source	Target	Score				Target	Target
acn-1	srp-6	0.917				acn-1	srp-1
acn-1	srp-2	0.917				acn-1	srp-3
acn-1	srp-1	0.917				adt-2	spon-1
acn-1	srp-3	0.917				agr-1	daf-7
acn-1	srp-8	0.917				agr-1	let-756
adt-2	mig-6	0.499				agr-1	srp-1
adt-2	spon-1	0.499				agr-1	apl-1
adt-2	gon-1	0.499				agr-1	srp-8
agr-1	daf-7	0.543				agr-1	unc-6
agr-1	srp-6	0.508				agr-1	srp-3
agr-1	let-756	0.508				agr-1	tig-3
agr-1	srp-2	0.508				agr-1	epi-1
agr-1	srp-1	0.508				agr-1	lam-3
agr-1	apl-1	0.508				agr-1	cri-2
agr-1	ost-1	0.499				agr-1	dbl-1
agr-1	srp-8	0.508				agr-1	sdn-1
agr-1	tig-2	0.543				agr-1	tep-1
agr-1	unc-6	0.605				apl-1	srp-6
agr-1	lec-6	0.499				apl-1	srp-2
agr-1	cpi-2	0.499				apl-1	srp-1
agr-1	srp-3	0.508				apl-1	try-1
agr-1	tep-1	0.499				apl-1	try-3
agr-1	tig-3	0.543				apl-1	srp-8
agr-1	epi-1	0.6				apl-1	srp-3
agr-1	lam-3	0.6				apl-1	pvf-1
agr-1	unc-52	0.6				apl-1	cri-2
agr-1	cri-2	0.71				apl-1	gpn-1
agr-1	dbl-1	0.761				apl-1	asp-4
agr-1	sdn-1	0.499				apl-1	asp-3
apl-1	srp-6	0.508				asp-3	srp-6
apl-1	srp-2	0.508				asp-3	srp-1
apl-1	srp-1	0.508				asp-3	clec-63
apl-1	try-1	0.447				asp-4	cri-2
apl-1	try-3	0.447				cht-1	cri-2
apl-1	srp-8	0.508				clec-65	wrt-2
apl-1	srp-3	0.508				clec-78	try-3
apl-1	pvf-1	0.499				clec-78	try-1
apl-1	cri-2	0.506				cof-2	cri-2
apl-1	gpn-1	0.568				cpi-2	srp-6
apl-1	ost-1	0.402				cpi-2	srp-2
apl-1	asp-4	0.557				cpi-2	srp-1
apl-1	asp-3	0.557				cpi-2	srp-8
asp-3	srp-6	0.908				cpi-2	srp-3
asp-3	srp-2	0.908				cpl-1	srp-1
asp-3	srp-1	0.908				cpl-1	zmp-3
asp-3	srp-8	0.908				cpl-1	srp-3
asp-3	clec-63	0.584				cpr-6	zmp-3
asp-3	cpr-4	0.943				cpz-1	srp-6
asp-3	asp-4	0.8				cpz-1	srp-1
asp-3	srp-3	0.908				cri-2	let-756
asp-3	cpr-5	0.943				cri-2	srp-1
asp-4	srp-6	0.541				cri-2	zmp-3
asp-4	cht-1	0.499				cri-2	srp-8
asp-4	srp-2	0.541				cri-2	tig-2
asp-4	srp-1	0.541				cri-2	sdn-1
asp-4	cpr-6	0.477				cri-2	srp-3
asp-4	cof-2	0.499				cri-2	pvf-1
asp-4	srp-8	0.541				cri-2	dbl-1
asp-4	cri-2	0.499				cri-2	tep-1
asp-4	cpi-2	0.417				cri-2	lam-1
asp-4	srp-3	0.541				daf-7	gpn-1
asp-4	cpl-1	0.644				dbl-1	srp-1
cht-1	cof-2	0.499				dbl-1	srp-8
cht-1	cri-2	0.499				dbl-1	sdn-1
cht-1	cpi-2	0.499				dbl-1	srp-3
clec-63	cpr-1	0.584				dbl-1	tep-1
clec-65	wrt-2	0.924				egl-20	lin-44
clec-78	try-3	0.4				epi-1	unc-6
clec-78	try-1	0.4				epi-1	sdn-1
cof-2	cpi-2	0.499				epi-1	lam-3
cof-2	cri-2	0.507				epi-1	unc-52
cpi-2	srp-6	0.499				epi-1	lam-1
cpi-2	srp-2	0.499				F29G6.1	timp-1
cpi-2	srp-1	0.499				F29G6.1	cri-2
cpi-2	srp-8	0.499				F29G6.1	daf-7
cpi-2	cri-2	0.499				F29G6.1	tig-2
cpi-2	srp-3	0.499				F29G6.1	tig-3
cpi-2	tep-1	0.594				gpn-1	wrt-9
cpl-1	srp-6	0.645				gpn-1	tig-2
cpl-1	srp-2	0.637				gpn-1	slt-1
cpl-1	srp-1	0.637				gpn-1	wrt-2
cpl-1	zmp-3	0.506				gpn-1	qua-1
cpl-1	srp-8	0.637				gpn-1	wrt-4
cpl-1	srp-3	0.637				gpn-1	wrt-7
cpl-1	unc-52	0.9				gpn-1	wrt-1
cpr-1	cpr-5	0.924				lam-1	srp-1
cpr-5	lec-10	0.584				lam-1	srp-8
cpr-6	zmp-3	0.506				lam-1	unc-6
cpz-1	srp-6	0.535				lam-1	lam-3
cpz-1	srp-2	0.535				lam-1	srp-3
cpz-1	srp-1	0.535				lam-1	tep-1
cpz-1	srp-8	0.535				lam-3	unc-6
cpz-1	srp-3	0.535				lam-3	unc-52
cri-2	srp-6	0.499				lec-6	srp-1
cri-2	let-756	0.499				lec-6	srp-6
cri-2	srp-2	0.499				let-756	srp-1
cri-2	srp-1	0.499				let-756	srp-3
cri-2	zmp-3	0.587				let-756	srp-8
cri-2	ost-1	0.499				let-756	sdn-1
cri-2	srp-8	0.499				let-756	tep-1
cri-2	tig-2	0.517				ost-1	srp-6
cri-2	sdn-1	0.499				ost-1	srp-1
cri-2	srp-3	0.499				pvf-1	srp-1
cri-2	lec-6	0.499				pvf-1	srp-3
cri-2	pvf-1	0.499				pvf-1	tep-1
cri-2	dbl-1	0.517				sdn-1	srp-1
cri-2	tep-1	0.499				sdn-1	srp-8
cri-2	lam-1	0.499				sdn-1	srp-3
cwn-1	lin-44	0.9				sdn-1	tep-1
cwn-1	mom-2	0.8				srp-1	tep-1
cwn-1	egl-20	0.901				srp-1	suro-1
cwn-1	sfrp-1	0.907				srp-2	tig-2
daf-7	gpn-1	0.494				srp-2	tep-1
dbl-1	srp-6	0.501				srp-3	tig-2
dbl-1	srp-2	0.501				srp-3	suro-1
dbl-1	srp-1	0.501				srp-3	tep-1
dbl-1	ost-1	0.421				srp-6	tep-1
dbl-1	srp-8	0.501				srp-8	tig-2
dbl-1	tig-2	0.87				srp-8	tep-1
dbl-1	sdn-1	0.547				srp-8	suro-1
dbl-1	gpn-1	0.494				suro-1	tep-1
dbl-1	srp-3	0.501				T01D3.6	srp-3
dbl-1	tep-1	0.507				T01D3.6	srp-8
egl-20	lin-44	0.9				T01D3.6	srp-2
egl-20	mom-2	0.8				T15B7.1	srp-6
egl-20	sfrp-1	0.907				T15B7.1	srp-1
emb-9	let-2	0.54				tep-1	try-3
epi-1	unc-6	0.801				tep-1	try-1
epi-1	sdn-1	0.604				timp-1	cht-1
epi-1	lam-3	0.661				timp-1	let-756
epi-1	unc-52	0.784				timp-1	srp-1
epi-1	lam-1	0.988				timp-1	zmp-3
F14B4.1	srp-6	0.597				timp-1	apl-1
F14B4.1	let-756	0.508				timp-1	cof-2
F14B4.1	srp-2	0.597				timp-1	srp-8
F14B4.1	srp-1	0.597				timp-1	agr-1
F14B4.1	zmp-3	0.901				timp-1	sdn-1
F14B4.1	apl-1	0.601				timp-1	srp-3
F14B4.1	ost-1	0.499				timp-1	Y65B4A.2
F14B4.1	lin-44	0.475				timp-1	tep-1
F14B4.1	lam-1	0.429				timp-1	pvf-1
F14B4.1	ced-1	0.445				timp-1	dbl-1
F14B4.1	sfrp-1	0.45				timp-1	lam-1
F14B4.1	tig-2	0.499				txt-5	lin-44
F14B4.1	T15B7.1	0.508				txt-5	egl-20
F14B4.1	cri-2	0.499				VC5.2	epi-1
F14B4.1	timp-1	0.499				VC5.2	lam-1
F14B4.1	T01D3.6	0.52				Y65B4A.2	srp-1
F14B4.1	mom-2	0.475				Y65B4A.2	cri-2
F14B4.1	egl-20	0.475				Y65B4A.2	srp-2
F14B4.1	cwn-1	0.475				Y65B4A.2	srp-3
F14B4.1	tep-1	0.584				Y65B4A.2	srp-8
F14B4.1	srp-3	0.597				zmp-2	timp-1
F14B4.1	srp-8	0.597				zmp-2	cpr-6
F14B4.1	pvf-1	0.67				zmp-2	cri-2
F14B4.1	zmp-2	0.901				zmp-5	timp-1
F14B4.1	zmp-5	0.901				zmp-5	cri-2
F29G6.1	daf-7	0.543
F29G6.1	cri-2	0.445
F29G6.1	timp-1	0.445
F29G6.1	tig-2	0.543
F29G6.1	tig-3	0.543
F29G6.1	dbl-1	0.543
gpn-1	wrt-9	0.461
gpn-1	tig-2	0.494
gpn-1	slt-1	0.807
gpn-1	wrt-2	0.461
gpn-1	tig-3	0.494
gpn-1	qua-1	0.461
gpn-1	wrt-4	0.461
gpn-1	wrt-7	0.461
gpn-1	wrt-1	0.461
lam-1	srp-6	0.499
lam-1	srp-2	0.499
lam-1	srp-1	0.499
lam-1	srp-8	0.499
lam-1	unc-6	0.801
lam-1	lam-3	0.93
lam-1	srp-3	0.499
lam-1	tep-1	0.499
lam-1	unc-52	0.779
lam-3	unc-6	0.6
lam-3	sdn-1	0.591
lam-3	unc-52	0.825
lec-10	lec-9	0.584
lec-6	srp-6	0.506
lec-6	srp-2	0.506
lec-6	srp-1	0.506
lec-6	srp-8	0.506
lec-6	srp-3	0.506
lec-6	tep-1	0.507
let-756	srp-6	0.506
let-756	srp-2	0.506
let-756	srp-1	0.506
let-756	srp-3	0.506
let-756	srp-8	0.506
let-756	tep-1	0.499
let-756	pvf-1	0.499
let-756	unc-52	0.662
let-756	sdn-1	0.894
lin-44	sfrp-1	0.558
mom-2	sfrp-1	0.907
nid-1	tig-2	0.6
nid-1	unc-52	0.742
ost-1	srp-6	0.499
ost-1	srp-2	0.499
ost-1	srp-1	0.499
ost-1	tig-2	0.421
ost-1	srp-8	0.499
ost-1	srp-3	0.499
ost-1	pvf-1	0.528
pvf-1	srp-6	0.499
pvf-1	srp-2	0.499
pvf-1	srp-1	0.499
pvf-1	srp-8	0.499
pvf-1	tig-2	0.499
pvf-1	srp-3	0.499
pvf-1	tep-1	0.508
pvf-1	unc-52	0.622
sdn-1	srp-6	0.507
sdn-1	srp-2	0.507
sdn-1	srp-1	0.507
sdn-1	srp-8	0.507
sdn-1	tig-2	0.87
sdn-1	srp-3	0.507
sdn-1	tep-1	0.499
srp-1	tig-2	0.501
srp-1	tep-1	0.499
srp-1	suro-1	0.9
srp-2	tig-2	0.501
srp-2	tep-1	0.499
srp-2	suro-1	0.9
srp-3	tig-2	0.501
srp-3	suro-1	0.9
srp-3	tep-1	0.499
srp-6	tig-2	0.501
srp-6	tep-1	0.499
srp-6	suro-1	0.9
srp-8	tig-2	0.501
srp-8	tep-1	0.499
srp-8	suro-1	0.9
suro-1	tep-1	0.901
T01D3.6	srp-6	0.679
T01D3.6	srp-2	0.679
T01D3.6	srp-1	0.679
T01D3.6	adt-2	0.527
T01D3.6	srp-8	0.679
T01D3.6	cri-2	0.506
T01D3.6	pvf-1	0.499
T01D3.6	srp-3	0.679
T15B7.1	srp-6	0.408
T15B7.1	let-756	0.502
T15B7.1	srp-2	0.408
T15B7.1	srp-1	0.408
T15B7.1	try-3	0.418
T15B7.1	srp-8	0.408
T15B7.1	try-1	0.418
T15B7.1	srp-3	0.408
tep-1	try-3	0.516
tep-1	try-1	0.798
timp-1	srp-6	0.499
timp-1	cht-1	0.499
timp-1	let-756	0.499
timp-1	srp-2	0.499
timp-1	srp-1	0.499
timp-1	zmp-3	0.587
timp-1	apl-1	0.506
timp-1	ost-1	0.499
timp-1	cof-2	0.507
timp-1	srp-8	0.499
timp-1	tig-2	0.517
timp-1	agr-1	0.71
timp-1	sdn-1	0.499
timp-1	srp-3	0.499
timp-1	Y65B4A.2	0.499
timp-1	tep-1	0.499
timp-1	T01D3.6	0.506
timp-1	lec-6	0.499
timp-1	pvf-1	0.499
timp-1	dbl-1	0.517
timp-1	lam-1	0.499
timp-1	asp-4	0.499
timp-1	cpi-2	0.499
txt-5	mom-2	0.416
txt-5	cwn-1	0.416
txt-5	lin-44	0.416
txt-5	egl-20	0.416
unc-52	unc-6	0.606
VC5.2	epi-1	0.482
VC5.2	lam-3	0.482
VC5.2	lam-1	0.471
Y65B4A.2	srp-6	0.535
Y65B4A.2	srp-2	0.535
Y65B4A.2	srp-1	0.535
Y65B4A.2	srp-8	0.535
Y65B4A.2	cri-2	0.499
Y65B4A.2	srp-3	0.535
zmp-2	cpr-6	0.506
zmp-2	cpl-1	0.506
zmp-2	cri-2	0.587
zmp-2	timp-1	0.587
zmp-5	cpr-6	0.506
zmp-5	cpl-1	0.506
zmp-5	cri-2	0.587
zmp-5	timp-1	0.587

## Sheet: Specific phenotypes
Laminin											Proteoglycan												Metalloendopeptidase inhibitor								Metalloendopeptidase																Cathepsin
Gene	Progenitor zone	Transition zone	Apoptosis	Gene	Progenitor zone	Transition zone	Gene	Transition zone	Apoptosis		Gene	Progenitor zone	Transition zone	Gene	Transition zone	Apoptosis	Oocyte blebbing	Gene	Transition zone	Gene	Apoptosis		Gene	Progenitor zone	Transition zone	MNC	Oocyte blebbeing	Gene	Progenitor zone	Transition zone	Gene	Progenitor zone	Apoptosis	Gene	Progenitor zone	Gene	Transition zone	MNC	Gene	Apoptosis	Oocyte blebbing	Gene	Progenitor zone	Transition zone	Defective oocyte nuclei		Gene	MNC	Gene
epi-1				lam-1			lam-3				agr-1			gpn-1				sdn-1		unc-52			cri-2					timp-1			zmp-2			zmp-5		acn-1			adt-2			zmp-3					asp-4		cpl-1
Interactors											Interactors												Interactors																								Interactors
lam-1				epi-1			epi-1				epi-1			daf-7				epi-1		epi-1			srp-1					lam-1			cri-2			cri-2		srp-1			spon-1			cri-2					cri-2		zmp-3
lam-3				lam-3			lam-1				lam-3			tig-2				agr-1		lam-3			lam-1					zmp-3			timp-1			timp-1		srp-3						timp-1							srp-1
agr-1				cri-2			agr-1				sdn-1			qua-1				cri-2					zmp-3					agr-1			cpr-6											cpl-1							srp-3
sdn-1				timp-1			unc-52				cri-2			wrt-1				timp-1					agr-1					srp-1														cpr-6
unc-52				srp-1			unc-6				timp-1			wrt-2				dbl-1					srp-3					srp-3
VC5.2				srp-3							daf-7			wrt-4				let-756					apl-1					apl-1
unc-6				srp-8							dbl-1			wrt-7				srp-1					cof-2					cof-2
				unc-6							let-756			wrt-9				srp-3					tep-1					tep-1
				tep-1							tig-3			apl-1				srp-8					srp-8					sdn-1
				VC5.2							srp-1			slt-1				tep-1					Y65B4A.2					let-756
											srp-3												F29G6.1					srp-8
											srp-8												zmp-2					Y65B4A.2
											apl-1												zmp-5					F29G6.1
											unc-6												sdn-1					zmp-2
																							dbl-1					zmp-5
																							let-756					dbl-1
																							asp-4					pvf-1
																							pvf-1					cht-1
																							tig-2
																							cht-1
[truncated: 106 more columns]

## Sheet: Signaling by identified genes 
Pathway identifier	Pathway name (High confidence pathways shown in green)	#Entities found	#Entities total	Entities ratio	Entities pValue	Entities FDR	#Reactions found	#Reactions total	Reactions ratio	Species identifier	Species name	Submitted entities found	Mapped entities	Found reaction identifiers
R-HSA-8957275	Post-translational protein phosphorylation	10	107	0.009228115567054765	9.141956937949169E-4	0.15907005072031555	1	1	7.231180851833104E-5	9606	Homo sapiens	timp-1;sdn-1;ced-1;let-756;tig-2;cpi-2;gpn-1;B0393.5;ensh-1;srp-1	P01033;P07942;Q9GZV9;P35555;P12644;P34741;P02679;P51654;Q9UK55;P01034	R-HSA-8952289
R-HSA-381426	Regulation of Insulin-like Growth Factor (IGF) transport and uptake by Insulin-like Growth Factor Binding Proteins (IGFBPs)	10	124	0.01069426476929711	0.002664506785577725	0.22717459388240524	1	14	0.0010123653192566347	9606	Homo sapiens	timp-1;sdn-1;ced-1;let-756;tig-2;cpi-2;gpn-1;B0393.5;ensh-1;srp-1	P01033;P07942;Q9GZV9;P35555;P12644;P34741;P02679;P51654;Q9UK55;P01034	R-HSA-8952289
R-HSA-2129379	Molecules associated with elastic fibres	5	37	0.0031910306166451057	0.00391680334280009	0.22717459388240524	6	10	7.231180851833104E-4	9606	Homo sapiens	tig-2;mua-3;B0393.5;fbn-1;dbl-1	O95393;P35555;P12644;P98095;Q75N90	R-HSA-2161282;R-HSA-2328033;R-HSA-2328048;R-HSA-2537665;R-HSA-2396399;R-HSA-1592387
R-HSA-1566948	Elastic fibre formation	5	44	0.0037947391116860715	0.00798267943253439	0.34325521559897876	12	17	0.0012293007448116277	9606	Homo sapiens	tig-2;mua-3;B0393.5;fbn-1;dbl-1	O95393;P35555;P12644;P98095;Q75N90	R-HSA-2161282;R-HSA-2328033;R-HSA-2328037;R-HSA-2537665;R-HSA-2129353;R-HSA-2129385;R-HSA-2396399;R-HSA-2129357;R-HSA-2129362;R-HSA-2328048;R-HSA-1592387;R-HSA-2129375
R-HSA-2022090	Assembly of collagen fibrils and other multimeric structures	5	61	0.005260888313928417	0.028197303613779368	0.6403998286239879	5	26	0.0018801070214766072	9606	Homo sapiens	col-99;emb-9;C16E9.1;C18H7.1;cpr-1	A8TX70;P39059;P12109;P07858;P12107	R-HSA-2213201;R-HSA-2213200;R-HSA-2213207;R-HSA-2299620;R-HSA-1474266
R-HSA-1442490	Collagen degradation	5	64	0.005519620526088832	0.0335904997810037	0.6403998286239879	7	34	0.0024586014896232555	9606	Homo sapiens	col-99;emb-9;C16E9.1;C18H7.1;cpr-1	A8TX70;P39059;P12109;P07858;P12107	R-HSA-2471621;R-HSA-1454757;R-HSA-1564179;R-HSA-2168038;R-HSA-1564112;R-HSA-2168923;R-HSA-2537499
R-HSA-8948216	Collagen chain trimerization	4	44	0.0037947391116860715	0.034723458391053286	0.6403998286239879	3	28	0.0020247306385132694	9606	Homo sapiens	col-99;emb-9;C16E9.1;C18H7.1	A8TX70;P39059;P12109;P12107	R-HSA-8944216;R-HSA-8944266;R-HSA-8944247
R-HSA-3238698	WNT ligand biogenesis and trafficking	3	26	0.0022423458387235877	0.03613068882678394	0.6403998286239879	1	12	8.677417022199725E-4	9606	Homo sapiens	cwn-1;egl-20;lin-44	Q9UBV4;O96014;P56705	R-HSA-3238691
R-HSA-1650814	Collagen biosynthesis and modifying enzymes	5	67	0.005778352738249245	0.03958400432296283	0.6403998286239879	17	51	0.0036879022344348832	9606	Homo sapiens	col-99;emb-9;srp-8;C16E9.1;C18H7.1	A8TX70;P39059;P12109;P12107;P50454	R-HSA-8944266;R-HSA-2002428;R-HSA-1614460;R-HSA-1614461;R-HSA-2022073;R-HSA-8948226;R-HSA-2089971;R-HSA-1981104;R-HSA-8948231;R-HSA-8944216;R-HSA-8948222;R-HSA-1981128;R-HSA-2002440;R-HSA-1980233;R-HSA-1981157;R-HSA-1981120;R-HSA-8944247
R-HSA-1474290	Collagen formation	6	90	0.007761966364812419	0.04030610491564901	0.6403998286239879	22	77	0.00556800925591149	9606	Homo sapiens	col-99;emb-9;srp-8;C16E9.1;C18H7.1;cpr-1	A8TX70;P39059;P12109;P07858;P12107;P50454	R-HSA-8944266;R-HSA-2002428;R-HSA-1614460;R-HSA-1614461;R-HSA-2022073;R-HSA-2299620;R-HSA-8948226;R-HSA-2089971;R-HSA-1474266;R-HSA-1981104;R-HSA-8948231;R-HSA-8944216;R-HSA-2213201;R-HSA-2213200;R-HSA-8948222;R-HSA-1981128;R-HSA-2213207;R-HSA-2002440;R-HSA-1980233;R-HSA-1981157;R-HSA-1981120;R-HSA-8944247
R-HSA-2022377	Metabolism of Angiotensinogen to Angiotensins	2	18	0.0015523932729624838	0.08910646995181992	0.6403998286239879	5	19	0.0013739243618482897	9606	Homo sapiens	acn-1;cpz-1	Q9UBR2;P12821	R-HSA-2022398;R-HSA-2022381;R-HSA-2065355;R-HSA-9614933;R-HSA-2022405
R-HSA-1474228	Degradation of the extracellular matrix	7	140	0.01207416990081932	0.09570421781425231	0.6403998286239879	11	105	0.007592739894424759	9606	Homo sapiens	col-99;emb-9;C16E9.1;C18H7.1;B0393.5;fbn-1;cpr-1	A8TX70;P39059;P12109;P07858;P35555;P12107;Q75N90	R-HSA-2471621;R-HSA-2514823;R-HSA-2514772;R-HSA-1454757;R-HSA-1564179;R-HSA-2168038;R-HSA-1564112;R-HSA-2514831;R-HSA-2485148;R-HSA-2168923;R-HSA-2537499
R-HSA-416700	Other semaphorin interactions	2	19	0.0016386373436826217	0.0975593578731846	0.6403998286239879	3	9	6.508062766649794E-4	9606	Homo sapiens	smp-2;smp-1	O75326;Q9H3S1	R-HSA-416690;R-HSA-434990;R-HSA-434989
R-HSA-2473224	Antagonism of Activin by Follistatin	1	4	3.44976282880552E-4	0.10453438546743199	0.6403998286239879	2	2	1.4462361703666208E-4	9606	Homo sapiens	tig-3	P09529	R-HSA-2473184;R-HSA-2473186
R-HSA-1251932	PLCG1 events in ERBB2 signaling	1	4	3.44976282880552E-4	0.10453438546743199	0.6403998286239879	2	2	1.4462361703666208E-4	9606	Homo sapiens	F14B4.1	P01133	R-HSA-1251922;R-HSA-1251944
R-HSA-190374	FGFR1c and Klotho ligand binding and activation	1	4	3.44976282880552E-4	0.10453438546743199	0.6403998286239879	2	2	1.4462361703666208E-4	9606	Homo sapiens	let-756	Q9GZV9	R-HSA-191062;R-HSA-190268
R-HSA-8985586	SLIT2:ROBO1 increases RHOA activity	1	4	3.44976282880552E-4	0.10453438546743199	0.6403998286239879	2	2	1.4462361703666208E-4	9606	Homo sapiens	slt-1	O94813	R-HSA-8985594;R-HSA-8985591
R-HSA-8941333	RUNX2 regulates genes involved in differentiation of myeloid cells	1	5	4.3122035360068997E-4	0.12891896861426322	0.6403998286239879	1	2	1.4462361703666208E-4	9606	Homo sapiens	lec-2	P17931	R-HSA-8938382
R-HSA-9758920	Formation of lateral plate mesoderm	1	5	4.3122035360068997E-4	0.12891896861426322	0.6403998286239879	2	5	3.615590425916552E-4	9606	Homo sapiens	tig-2	P12644	R-HSA-9759892;R-HSA-9759859
R-HSA-1474244	Extracellular matrix organization	12	300	0.0258732212160414	0.13029330814049778	0.6403998286239879	53	319	0.023067466917347602	9606	Homo sapiens	col-99;lam-1;emb-9;tig-2;srp-8;C16E9.1;mua-3;C18H7.1;B0393.5;dbl-1;fbn-1;cpr-1	Q9HB63;A8TX70;P39059;P12109;P07858;P35555;O95393;P12644;P12107;P98095;P50454;Q75N90	R-HSA-8944266;R-HSA-1564179;R-HSA-8948226;R-HSA-8948231;R-HSA-2002440;R-HSA-4084903;R-HSA-2327738;R-HSA-2466106;R-HSA-2514823;R-HSA-2161282;R-HSA-2022073;R-HSA-2514831;R-HSA-2327695;R-HSA-1981104;R-HSA-1454757;R-HSA-2485148;R-HSA-2537499;R-HSA-2328033;R-HSA-2328037;R-HSA-2327909;R-HSA-2168038;R-HSA-1564112;R-HSA-2299620;R-HSA-2129385;R-HSA-2396399;R-HSA-265423;R-HSA-1474266;R-HSA-8944216;R-HSA-23…
R-HSA-428890	Role of ABL in ROBO-SLIT signaling	1	8	6.89952565761104E-4	0.1981718906832729	0.6403998286239879	4	4	2.8924723407332416E-4	9606	Homo sapiens	slt-1	O94813	R-HSA-428885;R-HSA-428883;R-HSA-376141;R-HSA-428888
R-HSA-428543	Inactivation of CDC42 and RAC1	1	8	6.89952565761104E-4	0.1981718906832729	0.6403998286239879	4	4	2.8924723407332416E-4	9606	Homo sapiens	slt-1	O94813	R-HSA-428533;R-HSA-376145;R-HSA-428522;R-HSA-428536
R-HSA-5638302	Signaling by Overexpressed Wild-Type EGFR in Cancer	1	8	6.89952565761104E-4	0.1981718906832729	0.6403998286239879	1	2	1.4462361703666208E-4	9606	Homo sapiens	F14B4.1	P01133	R-HSA-1225978
R-HSA-5638303	Inhibition of Signaling by Overexpressed EGFR	1	8	6.89952565761104E-4	0.1981718906832729	0.6403998286239879	1	2	1.4462361703666208E-4	9606	Homo sapiens	F14B4.1	P01133	R-HSA-1225978
R-HSA-8939246	RUNX1 regulates transcription of genes involved in differentiation of myeloid cells	1	8	6.89952565761104E-4	0.1981718906832729	0.6403998286239879	1	7	5.061826596283173E-4	9606	Homo sapiens	lec-2	P17931	R-HSA-8938382
R-HSA-5683826	Surfactant metabolism	2	30	0.00258732212160414	0.20120459466814256	0.6403998286239879	2	29	0.0020970424470316005	9606	Homo sapiens	asp-4;F15D4.4	O96009;P09668	R-HSA-5684864;R-HSA-5685902
R-HSA-212718	EGFR interacts with phospholipase C-gamma	1	9	7.761966364812419E-4	0.2200140486730653	0.6403998286239879	3	3	2.1693542555499312E-4	9606	Homo sapiens	F14B4.1	P01133	R-HSA-212706;R-HSA-212710;R-HSA-212713
R-HSA-186797	Signaling by PDGF	3	60	0.00517464424320828	0.2309449017371893	0.6403998286239879	4	31	0.002241666064068262	9606	Homo sapiens	pvf-1;C16E9.1;C18H7.1	A8TX70;P12109;Q9GZP0	R-HSA-382053;R-HSA-382054;R-HSA-382061;R-HSA-382057
R-HSA-209822	Glycoprotein hormones	1	10	8.624407072013799E-4	0.24126302519870801	0.6403998286239879	1	4	2.8924723407332416E-4	9606	Homo sapiens	tig-3	P09529	R-HSA-378975
R-HSA-428542	Regulation of commissural axon pathfinding by SLIT and ROBO	1	10	8.624407072013799E-4	0.24126302519870801	0.6403998286239879	1	5	3.615590425916552E-4	9606	Homo sapiens	slt-1	O94813	R-HSA-373715
R-HSA-9757110	Prednisone ADME	1	10	8.624407072013799E-4	0.24126302519870801	0.6403998286239879	2	14	0.0010123653192566347	9606	Homo sapiens	srp-2	P08185	R-HSA-9757686;R-HSA-9757688
R-HSA-194002	Glucocorticoid biosynthesis	1	10	8.624407072013799E-4	0.24126302519870801	0.6403998286239879	1	7	5.061826596283173E-4	9606	Homo sapiens	srp-2	P08185	R-HSA-1449687
R-HSA-209952	Peptide hormone biosynthesis	1	12	0.001034928848641656	0.2820452414760739	0.6403998286239879	1	5	3.615590425916552E-4	9606	Homo sapiens	tig-3	P09529	R-HSA-378975
R-HSA-5173214	O-glycosylation of TSR domain-containing proteins	2	39	0.0033635187580853816	0.2923405255306252	0.6403998286239879	1	2	1.4462361703666208E-4	9606	Homo sapiens	mig-6;spon-1	Q6ZMP0;Q9HCB6	R-HSA-5173192
R-HSA-428540	Activation of RAC1	1	13	0.0011211729193617939	0.3016093129554226	0.6403998286239879	4	4	2.8924723407332416E-4	9606	Homo sapiens	slt-1	O94813	R-HSA-428535;R-HSA-428515;R-HSA-428531;R-HSA-428511
R-HSA-879415	Advanced glycosylation endproduct receptor signaling	1	13	0.0011211729193617939	0.3016093129554226	0.6403998286239879	1	4	2.8924723407332416E-4	9606	Homo sapiens	lec-2	P17931	R-HSA-879358
R-HSA-190372	FGFR3c ligand binding and activation	1	13	0.0011211729193617939	0.3016093129554226	0.6403998286239879	1	4	2.8924723407332416E-4	9606	Homo sapiens	let-756	Q9GZV9	R-HSA-8851619
R-HSA-1679131	Trafficking and processing of endosomal TLR	1	13	0.0011211729193617939	0.3016093129554226	0.6403998286239879	1	7	5.061826596283173E-4	9606	Homo sapiens	cpr-1	P07858	R-HSA-1678920
R-HSA-75205	Dissolution of Fibrin Clot	1	13	0.0011211729193617939	0.3016093129554226	0.6403998286239879	1	21	0.001518547978884952	9606	Homo sapiens	srp-3	P35237	R-HSA-159001
R-HSA-179812	GRB2 events in EGFR signaling	1	14	0.0012074169900819318	0.3206418894430284	0.6403998286239879	2	3	2.1693542555499312E-4	9606	Homo sapiens	F14B4.1	P01133	R-HSA-177938;R-HSA-177943
R-HSA-190239	FGFR3 ligand binding and activation	1	14	0.0012074169900819318	0.3206418894430284	0.6403998286239879	1	6	4.3387085110998625E-4	9606	Homo sapiens	let-756	Q9GZV9	R-HSA-8851619
R-HSA-419037	NCAM1 interactions	2	42	0.0036222509702457956	0.3226546811503457	0.6403998286239879	1	10	7.231180851833104E-4	9606	Homo sapiens	C16E9.1;C18H7.1	A8TX70;P12109	R-HSA-375151
R-HSA-180336	SHC1 events in EGFR signaling	1	15	0.00129366106080207	0.33915736597037904	0.6403998286239879	4	4	2.8924723407332416E-4	9606	Homo sapiens	F14B4.1	P01133	R-HSA-177936;R-HSA-177925;R-HSA-177945;R-HSA-177933
R-HSA-1502540	Signaling by Activin	1	15	0.00129366106080207	0.33915736597037904	0.6403998286239879	7	10	7.231180851833104E-4	9606	Homo sapiens	tig-3	P09529	R-HSA-1549526;R-HSA-1181153;R-HSA-2473184;R-HSA-2470483;R-HSA-2473186;R-HSA-2470508;R-HSA-1181149
R-HSA-8847993	ERBB2 Activates PTK6 Signaling	1	16	0.001379905131522208	0.3571697488862725	0.6403998286239879	2	2	1.4462361703666208E-4	9606	Homo sapiens	F14B4.1	P01133	R-HSA-8848005;R-HSA-8847995
R-HSA-5637810	Constitutive Signaling by EGFRvIII	1	16	0.001379905131522208	0.3571697488862725	0.6403998286239879	1	18	0.0013016125533299588	9606	Homo sapiens	F14B4.1	P01133	R-HSA-5638137
R-HSA-5637812	Signaling by EGFRvIII in Cancer	1	16	0.001379905131522208	0.3571697488862725	0.6403998286239879	1	18	0.0013016125533299588	9606	Homo sapiens	F14B4.1	P01133	R-HSA-5638137
R-HSA-9665348	Signaling by ERBB2 ECD mutants	1	17	0.0014661492022423458	0.37469266631939624	0.6403998286239879	13	15	0.0010846771277749656	9606	Homo sapiens	F14B4.1	P01133	R-HSA-9665407;R-HSA-9665406;R-HSA-9665404;R-HSA-9665411;R-HSA-9665410;R-HSA-9665409;R-HSA-9665408;R-HSA-9665415;R-HSA-9665413;R-HSA-9665417;R-HSA-9665416;R-HSA-9665389;R-HSA-9665388
R-HSA-180292	GAB1 signalosome	1	17	0.0014661492022423458	0.37469266631939624	0.6403998286239879	9	11	7.954298937016415E-4	9606	Homo sapiens	F14B4.1	P01133	R-HSA-177923;R-HSA-177939;R-HSA-177926;R-HSA-177927;R-HSA-177924;R-HSA-177941;R-HSA-177930;R-HSA-177944;R-HSA-177935
R-HSA-9754189	Germ layer formation at gastrulation	1	17	0.0014661492022423458	0.37469266631939624	0.6403998286239879	1	11	7.954298937016415E-4	9606	Homo sapiens	tig-2	P12644	R-HSA-452331
R-HSA-5654219	Phospholipase C-mediated cascade: FGFR1	1	18	0.0015523932729624838	0.39173937836028094	0.6403998286239879	3	3	2.1693542555499312E-4	9606	Homo sapiens	let-756	Q9GZV9	R-HSA-5654167;R-HSA-5654165;R-HSA-5654149
R-HSA-6785631	ERBB2 Regulates Cell Motility	1	18	0.0015523932729624838	0.39173937836028094	0.6403998286239879	2	2	1.4462361703666208E-4	9606	Homo sapiens	F14B4.1	P01133	R-HSA-6785636;R-HSA-6785648
R-HSA-1963642	PI3K events in ERBB2 signaling	1	18	0.0015523932729624838	0.39173937836028094	0.6403998286239879	3	7	5.061826596283173E-4	9606	Homo sapiens	F14B4.1	P01133	R-HSA-1306963;R-HSA-1306965;R-HSA-1306957
R-HSA-190242	FGFR1 ligand binding and activation	1	18	0.0015523932729624838	0.39173937836028094	0.6403998286239879	2	7	5.061826596283173E-4	9606	Homo sapiens	let-756	Q9GZV9	R-HSA-191062;R-HSA-190268
R-HSA-373752	Netrin-1 signaling	2	50	0.004312203536006899	0.4014949643371345	0.6403998286239879	2	37	0.0026755369151782488	9606	Homo sapiens	lam-1;slt-1	Q9HB63;O94813	R-HSA-373715;R-HSA-593685
R-HSA-1963640	GRB2 events in ERBB2 signaling	1	19	0.0016386373436826217	0.4083227869698617	0.6403998286239879	2	4	2.8924723407332416E-4	9606	Homo sapiens	F14B4.1	P01133	R-HSA-1250498;R-HSA-1250488
R-HSA-216083	Integrin cell surface interactions	3	85	0.007330746011211729	0.4164138398273668	0.6403998286239879	3	55	0.003977149468508207	9606	Homo sapiens	C16E9.1;C18H7.1;B0393.5	A8TX70;P12109;P35555	R-HSA-4084903;R-HSA-265423;R-HSA-2327695
R-HSA-5637815	Signaling by Ligand-Responsive EGFR Variants in Cancer	1	20	0.0017248814144027599	0.42445544562231086	0.6403998286239879	20	23	0.001663171595921614	9606	Homo sapiens	F14B4.1	P01133	R-HSA-1225947;R-HSA-1226014;R-HSA-1225950;R-HSA-1225951;R-HSA-1226012;R-HSA-1225949;R-HSA-1220610;R-HSA-1220611;R-HSA-1247842;R-HSA-1247841;R-HSA-1226016;R-HSA-1225952;R-HSA-1225956;R-HSA-1220612;R-HSA-1247844;R-HSA-1225957;R-HSA-1220613;R-HSA-1225960;R-HSA-1225961;R-HSA-1169421
R-HSA-1236382	Constitutive Signaling by Ligand-Responsive EGFR Cancer Variants	1	20	0.0017248814144027599	0.42445544562231086	0.6403998286239879	20	23	0.001663171595921614	9606	Homo sapiens	F14B4.1	P01133	R-HSA-1225947;R-HSA-1226014;R-HSA-1225950;R-HSA-1225951;R-HSA-1226012;R-HSA-1225949;R-HSA-1220610;R-HSA-1220611;R-HSA-1247842;R-HSA-1247841;R-HSA-1226016;R-HSA-1225952;R-HSA-1225956;R-HSA-1220612;R-HSA-1247844;R-HSA-1225957;R-HSA-1220613;R-HSA-1225960;R-HSA-1225961;R-HSA-1169421
R-HSA-2980736	Peptide hormone metabolism	3	88	0.007589478223372143	0.4381781273067076	0.6403998286239879	6	64	0.004627955745173187	9606	Homo sapiens	acn-1;cpz-1;tig-3	P09529;Q9UBR2;P12821	R-HSA-2022398;R-HSA-2022381;R-HSA-2065355;R-HSA-9614933;R-HSA-378975;R-HSA-2022405
R-HSA-2024096	HS-GAG degradation	1	22	0.0018973695558430358	0.45541704056959387	0.6403998286239879	1	14	0.0010123653192566347	9606	Homo sapiens	gpn-1	P51654	R-HSA-1667005
R-HSA-5654689	PI-3K cascade:FGFR1	1	23	0.0019836136265631737	0.47026942458059295	0.6403998286239879	6	7	5.061826596283173E-4	9606	Homo sapiens	let-756	Q9GZV9	R-HSA-5654692;R-HSA-5654596;R-HSA-5654594;R-HSA-5654690;R-HSA-5654592;R-HSA-5654591
R-HSA-9793380	Formation of paraxial mesoderm	1	23	0.0019836136265631737	0.47026942458059295	0.6403998286239879	1	12	8.677417022199725E-4	9606	Homo sapiens	tig-2	P12644	R-HSA-9794058
R-HSA-3000171	Non-integrin membrane-ECM interactions	2	59	0.005088400172488142	0.4846704332563252	0.6403998286239879	2	22	0.001590859787403283	9606	Homo sapiens	col-99;lam-1	Q9HB63;P12107	R-HSA-2426355;R-HSA-2327738
R-HSA-9634638	Estrogen-dependent nuclear events downstream of ESR-membrane signaling	1	24	0.002069857697283312	0.4847179716018253	0.6403998286239879	1	12	8.677417022199725E-4	9606	Homo sapiens	F14B4.1	P01133	R-HSA-9625465
R-HSA-5654688	SHC-mediated cascade:FGFR1	1	25	0.0021561017680034496	0.498773628493258	0.6403998286239879	4	4	2.8924723407332416E-4	9606	Homo sapiens	let-756	Q9GZV9	R-HSA-5654582;R-HSA-5654597;R-HSA-5654573;R-HSA-5654600
R-HSA-9013507	NOTCH3 Activation and Transmission of Signal to the Nucleus	1	25	0.0021561017680034496	0.498773628493258	0.6403998286239879	2	15	0.0010846771277749656	9606	Homo sapiens	F14B4.1	P01133	R-HSA-9018573;R-HSA-9018572
R-HSA-373080	Class B/2 (Secretin family receptors)	3	97	0.008365674859853385	0.5014293182767039	0.6403998286239879	1	24	0.001735483404439945	9606	Homo sapiens	cwn-1;egl-20;lin-44	Q9UBV4;O96014;P56705	R-HSA-201708
R-HSA-5654693	FRS-mediated FGFR1 signaling	1	26	0.0022423458387235877	0.5124470462848318	0.6403998286239879	9	9	6.508062766649794E-4	9606	Homo sapiens	let-756	Q9GZV9	R-HSA-5654578;R-HSA-5654575;R-HSA-5654586;R-HSA-5654587;R-HSA-5654571;R-HSA-5654584;R-HSA-5654392;R-HSA-8941623;R-HSA-5654569
R-HSA-9665686	Signaling by ERBB2 TMD/JMD mutants	1	26	0.0022423458387235877	0.5124470462848318	0.6403998286239879	10	13	9.400535107383036E-4	9606	Homo sapiens	F14B4.1	P01133	R-HSA-9665699;R-HSA-9665698;R-HSA-9665697;R-HSA-9665701;R-HSA-9665700;R-HSA-9665707;R-HSA-9665706;R-HSA-9665705;R-HSA-9665704;R-HSA-9665709
R-HSA-1643713	Signaling by EGFR in Cancer	1	26	0.0022423458387235877	0.5124470462848318	0.6403998286239879	22	42	0.003037095957769904	9606	Homo sapiens	F14B4.1	P01133	R-HSA-1225978;R-HSA-1225947;R-HSA-1226014;R-HSA-1225950;R-HSA-1225951;R-HSA-1226012;R-HSA-1225949;R-HSA-5638137;R-HSA-1220610;R-HSA-1220611;R-HSA-1247842;R-HSA-1247841;R-HSA-1226016;R-HSA-1225952;R-HSA-1225956;R-HSA-1220612;R-HSA-1247844;R-HSA-1225957;R-HSA-1220613;R-HSA-1225960;R-HSA-1225961;R-HSA-1169421
R-HSA-1971475	A tetrasaccharide linker sequence is required for GAG synthesis	1	26	0.0022423458387235877	0.5124470462848318	0.6403998286239879	1	5	3.615590425916552E-4	9606	Homo sapiens	gpn-1	P51654	R-HSA-1878002
R-HSA-373755	Semaphorin interactions	2	64	0.005519620526088832	0.5276951536589117	0.6403998286239879	3	41	0.0029647841492515727	9606	Homo sapiens	smp-2;smp-1	O75326;Q9H3S1	R-HSA-416690;R-HSA-434990;R-HSA-434989
R-HSA-375165	NCAM signaling for neurite out-growth	2	64	0.005519620526088832	0.5276951536589117	0.6403998286239879	1	23	0.001663171595921614	9606	Homo sapiens	C16E9.1;C18H7.1	A8TX70;P12109	R-HSA-375151
R-HSA-1250196	SHC1 events in ERBB2 signaling	1	28	0.0024148339801638636	0.5386883371439046	0.6403998286239879	4	6	4.3387085110998625E-4	9606	Homo sapiens	F14B4.1	P01133	R-HSA-1250195;R-HSA-1250486;R-HSA-1963578;R-HSA-1250463
R-HSA-201451	Signaling by BMP	1	28	0.0024148339801638636	0.5386883371439046	0.6403998286239879	1	17	0.0012293007448116277	9606	Homo sapiens	dbl-1	O95393	R-HSA-8858369
R-HSA-9664565	Signaling by ERBB2 KD Mutants	1	29	0.0025010780508840018	0.5512761037867387	0.6403998286239879	13	17	0.0012293007448116277	9606	Homo sapiens	F14B4.1	P01133	R-HSA-9665009;R-HSA-9664976;R-HSA-9664567;R-HSA-9664983;R-HSA-9664918;R-HSA-9664950;R-HSA-9664991;R-HSA-9664933;R-HSA-9665034;R-HSA-9665000;R-HSA-9665032;R-HSA-9664588;R-HSA-9664940
R-HSA-1227990	Signaling by ERBB2 in Cancer	1	30	0.00258732212160414	0.5635214333728722	0.6403998286239879	36	62	0.004483332128136524	9606	Homo sapiens	F14B4.1	P01133	R-HSA-9664976;R-HSA-9664983;R-HSA-9664918;R-HSA-9664991;R-HSA-9665411;R-HSA-9665410;R-HSA-9665409;R-HSA-9665408;R-HSA-9665415;R-HSA-9665413;R-HSA-9665034;R-HSA-9665417;R-HSA-9665416;R-HSA-9665032;R-HSA-9664588;R-HSA-9665009;R-HSA-9664567;R-HSA-9664950;R-HSA-9665407;R-HSA-9665406;R-HSA-9665404;R-HSA-9665699;R-HSA-9665698;R-HSA-9665697;R-HSA-9665701;R-HSA-9664933;R-HSA-9665700;R-HSA-9665707;R-HSA-9…
R-HSA-8874081	MET activates PTK2 signaling	1	30	0.00258732212160414	0.5635214333728722	0.6403998286239879	1	5	3.615590425916552E-4	9606	Homo sapiens	col-99	P12107	R-HSA-8874079
R-HSA-182971	EGFR downregulation	1	31	0.0026735661923242776	0.5754336131362523	0.6403998286239879	19	22	0.001590859787403283	9606	Homo sapiens	F14B4.1	P01133	R-HSA-8867047;R-HSA-183072;R-HSA-8867044;R-HSA-8867041;R-HSA-182986;R-HSA-183051;R-HSA-8951490;R-HSA-182990;R-HSA-183055;R-HSA-183084;R-HSA-183058;R-HSA-182994;R-HSA-183089;R-HSA-182993;R-HSA-183002;R-HSA-183067;R-HSA-8864029;R-HSA-182969;R-HSA-183036
R-HSA-8863795	Downregulation of ERBB2 signaling	1	32	0.002759810263044416	0.5870216792024474	0.6403998286239879	4	14	0.0010123653192566347	9606	Homo sapiens	F14B4.1	P01133	R-HSA-1963563;R-HSA-8864125;R-HSA-8863804;R-HSA-8864105
R-HSA-5654687	Downstream signaling of activated FGFR1	1	35	0.00301854247520483	0.61992793072008	0.6403998286239879	23	24	0.001735483404439945	9606	Homo sapiens	let-756	Q9GZV9	R-HSA-5654582;R-HSA-5654167;R-HSA-5654165;R-HSA-5654578;R-HSA-5654591;R-HSA-5654586;R-HSA-5654587;R-HSA-5654584;R-HSA-5654392;R-HSA-5654692;R-HSA-5654596;R-HSA-5654597;R-HSA-5654149;R-HSA-5654594;R-HSA-5654690;R-HSA-5656064;R-HSA-5654592;R-HSA-5654575;R-HSA-5654573;R-HSA-5654571;R-HSA-5654600;R-HSA-8941623;R-HSA-5654569
R-HSA-5654726	Negative regulation of FGFR1 signaling	1	35	0.00301854247520483	0.61992793072008	0.6403998286239879	3	15	0.0010846771277749656	9606	Homo sapiens	let-756	Q9GZV9	R-HSA-5654672;R-HSA-5654560;R-HSA-5654673
R-HSA-196071	Metabolism of steroid hormones	1	35	0.00301854247520483	0.61992793072008	0.6403998286239879	1	37	0.0026755369151782488	9606	Homo sapiens	srp-2	P08185	R-HSA-1449687
R-HSA-3000178	ECM proteoglycans	2	76	0.006554549374730487	0.6206595090528222	0.6403998286239879	3	23	0.001663171595921614	9606	Homo sapiens	C16E9.1;C18H7.1	A8TX70;P12109	R-HSA-2327909;R-HSA-2465883;R-HSA-2466106
R-HSA-432720	Lysosome Vesicle Biogenesis	1	37	0.0031910306166451057	0.6403998286239879	0.6403998286239879	4	8	5.784944681466483E-4	9606	Homo sapiens	cpz-1	Q9UBR2	R-HSA-432706;R-HSA-432707;R-HSA-432688;R-HSA-432712
R-HSA-9006936	Signaling by TGFB family members	3	122	0.010521776627856834	0.6552586990263658	0.6552586990263658	9	125	0.009038976064791381	9606	Homo sapiens	B0393.5;tig-3;dbl-1	P09529;O95393;P35555	R-HSA-1549526;R-HSA-2328033;R-HSA-1181153;R-HSA-2473184;R-HSA-8858369;R-HSA-2470483;R-HSA-2473186;R-HSA-2470508;R-HSA-1181149
R-HSA-8875878	MET promotes cell motility	1	41	0.0035360068995256575	0.6781042267823774	0.6781042267823774	1	12	8.677417022199725E-4	9606	Homo sapiens	col-99	P12107	R-HSA-8874079
R-HSA-5654741	Signaling by FGFR3	1	43	0.003708495040965934	0.6954513206928953	0.6954513206928953	1	43	0.003109407766288235	9606	Homo sapiens	let-756	Q9GZV9	R-HSA-8851619
R-HSA-2219530	Constitutive Signaling by Aberrant PI3K in Cancer	2	89	0.007675722294092281	0.7047832866553017	0.7047832866553017	1	2	1.4462361703666208E-4	9606	Homo sapiens	F14B4.1;let-756	Q9GZV9;P01133	R-HSA-2400009
R-HSA-2173789	TGF-beta receptor signaling activates SMADs	1	46	0.003967227253126347	0.7197400248350152	0.7197400248350152	1	44	0.003181719574806566	9606	Homo sapiens	B0393.5	P35555	R-HSA-2328033
R-HSA-9012852	Signaling by NOTCH3	1	49	0.004225959465286762	0.7420971981349848	0.7420971981349848	2	37	0.0026755369151782488	9606	Homo sapiens	F14B4.1	P01133	R-HSA-9018573;R-HSA-9018572
R-HSA-109704	PI3K Cascade	1	50	0.004312203536006899	0.7491471905344418	0.7491471905344418	1	6	4.3387085110998625E-4	9606	Homo sapiens	let-756	Q9GZV9	R-HSA-109699
R-HSA-1793185	Chondroitin sulfate/dermatan sulfate metabolism	1	50	0.004312203536006899	0.7491471905344418	0.7491471905344418	1	28	0.0020247306385132694	9606	Homo sapiens	gpn-1	P51654	R-HSA-1878002
R-HSA-177929	Signaling by EGFR	1	52	0.0044846916774471755	0.7626760002506336	0.7626760002506336	42	49	0.003543278617398221	9606	Homo sapiens	F14B4.1	P01133	R-HSA-177922;R-HSA-177923;R-HSA-177926;R-HSA-177927;R-HSA-177924;R-HSA-177925;R-HSA-177930;R-HSA-182986;R-HSA-183051;R-HSA-8951490;R-HSA-177934;R-HSA-182990;R-HSA-177935;R-HSA-183055;R-HSA-177933;R-HSA-177938;R-HSA-183058;R-HSA-182994;R-HSA-177939;R-HSA-177936;R-HSA-177937;R-HSA-182993;R-HSA-177942;R-HSA-177943;R-HSA-177941;R-HSA-177946;R-HSA-183002;R-HSA-183067;R-HSA-177944;R-HSA-8864029;R-HSA-1…
R-HSA-9758941	Gastrulation	1	52	0.0044846916774471755	0.7626760002506336	0.7626760002506336	4	50	0.003615590425916552	9606	Homo sapiens	tig-2	P12644	R-HSA-9759892;R-HSA-9759859;R-HSA-452331;R-HSA-9794058
R-HSA-5654736	Signaling by FGFR1	1	54	0.004657179818887452	0.7754773410488075	0.7754773410488075	28	48	0.00347096680887989	9606	Homo sapiens	let-756	Q9GZV9	R-HSA-5654167;R-HSA-5654165;R-HSA-5654672;R-HSA-5654673;R-HSA-5654596;R-HSA-5654597;R-HSA-5654149;R-HSA-191062;R-HSA-5654594;R-HSA-5656064;R-HSA-5654592;R-HSA-5654600;R-HSA-5654582;R-HSA-5654578;R-HSA-5654591;R-HSA-5654586;R-HSA-5654587;R-HSA-5654584;R-HSA-5654392;R-HSA-5654692;R-HSA-5654690;R-HSA-5654560;R-HSA-5654575;R-HSA-5654573;R-HSA-5654571;R-HSA-190268;R-HSA-8941623;R-HSA-5654569
R-HSA-112399	IRS-mediated signalling	1	55	0.004743423889607589	0.7816174812816307	0.7816174812816307	1	9	6.508062766649794E-4	9606	Homo sapiens	let-756	Q9GZV9	R-HSA-109699
R-HSA-1638091	Heparan sulfate/heparin (HS-GAG) metabolism	1	55	0.004743423889607589	0.7816174812816307	0.7816174812816307	2	33	0.0023862896811049244	9606	Homo sapiens	gpn-1	P51654	R-HSA-1667005;R-HSA-1878002
R-HSA-1227986	Signaling by ERBB2	1	56	0.004829667960327727	0.7875902142462237	0.7875902142462237	23	46	0.003326343191843228	9606	Homo sapiens	F14B4.1	P01133	R-HSA-1963581;R-HSA-1250195;R-HSA-1306963;R-HSA-1251922;R-HSA-8848005;R-HSA-1963582;R-HSA-6785636;R-HSA-1250486;R-HSA-1306965;R-HSA-1963578;R-HSA-1250488;R-HSA-1250463;R-HSA-8864105;R-HSA-1250498;R-HSA-1963563;R-HSA-6785648;R-HSA-1963589;R-HSA-8864125;R-HSA-1251944;R-HSA-8863804;R-HSA-8847995;R-HSA-1306957;R-HSA-1963586
R-HSA-9006927	Signaling by Non-Receptor Tyrosine Kinases	1	58	0.0050021561017680035	0.7990515364302215	0.7990515364302215	2	53	0.0038325258514715454	9606	Homo sapiens	F14B4.1	P01133	R-HSA-8848005;R-HSA-8847995
R-HSA-8848021	Signaling by PTK6	1	58	0.0050021561017680035	0.7990515364302215	0.7990515364302215	2	53	0.0038325258514715454	9606	Homo sapiens	F14B4.1	P01133	R-HSA-8848005;R-HSA-8847995
R-HSA-2428928	IRS-related events triggered by IGF1R	1	59	0.005088400172488142	0.8045488597463326	0.8045488597463326	1	12	8.677417022199725E-4	9606	Homo sapiens	let-756	Q9GZV9	R-HSA-109699
R-HSA-5621480	Dectin-2 family	1	61	0.005260888313928417	0.8150977856203956	0.8150977856203956	1	12	8.677417022199725E-4	9606	Homo sapiens	clec-1	Q8WXI8	R-HSA-5621353
R-HSA-74751	Insulin receptor signalling cascade	1	61	0.005260888313928417	0.8150977856203956	0.8150977856203956	1	25	0.001807795212958276	9606	Homo sapiens	let-756	Q9GZV9	R-HSA-109699
R-HSA-2428924	IGF1R signaling cascade	1	62	0.005347132384648555	0.8201574311659859	0.8201574311659859	1	17	0.0012293007448116277	9606	Homo sapiens	let-756	Q9GZV9	R-HSA-109699
R-HSA-1236394	Signaling by ERBB4	1	62	0.005347132384648555	0.8201574311659859	0.8201574311659859	1	52	0.0037602140429532143	9606	Homo sapiens	F14B4.1	P01133	R-HSA-1977959
R-HSA-5173105	O-linked glycosylation	2	114	0.00983182406209573	0.8230799786176479	0.8230799786176479	1	27	0.0019524188299949383	9606	Homo sapiens	mig-6;spon-1	Q6ZMP0;Q9HCB6	R-HSA-5173192
R-HSA-2404192	Signaling by Type 1 Insulin-like Growth Factor 1 Receptor (IGF1R)	1	63	0.0054333764553686935	0.8250790459121984	0.8250790459121984	1	19	0.0013739243618482897	9606	Homo sapiens	let-756	Q9GZV9	R-HSA-109699
R-HSA-2219528	PI3K/AKT Signaling in Cancer	2	116	0.010004312203536007	0.830417822093344	0.830417822093344	1	21	0.001518547978884952	9606	Homo sapiens	F14B4.1;let-756	Q9GZV9;P01133	R-HSA-2400009
R-HSA-6811558	PI5P, PP2A and IER3 Regulate PI3K/AKT Signaling	2	118	0.010176800344976283	0.8374809124367946	0.8374809124367946	2	7	5.061826596283173E-4	9606	Homo sapiens	F14B4.1;let-756	Q9GZV9;P01133	R-HSA-2316434;R-HSA-8857925
R-HSA-199418	Negative regulation of the PI3K/AKT network	2	125	0.01078050884001725	0.86015610003044	0.86015610003044	2	10	7.231180851833104E-4	9606	Homo sapiens	F14B4.1;let-756	Q9GZV9;P01133	R-HSA-2316434;R-HSA-8857925
R-HSA-114608	Platelet degranulation	2	128	0.011039241052177663	0.8689598910802401	0.8689598910802401	2	11	7.954298937016415E-4	9606	Homo sapiens	chil-14;F14B4.1	Q9BWS9;P01133	R-HSA-351341;R-HSA-481007
R-HSA-199992	trans-Golgi Network Vesicle Budding	1	74	0.0063820612332902114	0.871111084854787	0.871111084854787	4	19	0.0013739243618482897	9606	Homo sapiens	cpz-1	Q9UBR2	R-HSA-432706;R-HSA-432707;R-HSA-432688;R-HSA-432712
R-HSA-2132295	MHC class II antigen presentation	2	130	0.01121172919361794	0.8745438202017461	0.8745438202017461	3	26	0.0018801070214766072	9606	Homo sapiens	F15D4.4;cpr-1	P07858;P09668	R-HSA-2130706;R-HSA-2130504;R-HSA-2130349
R-HSA-76005	Response to elevated platelet cytosolic Ca2+	2	133	0.011470461405778353	0.8825106173691782	0.8825106173691782	2	14	0.0010123653192566347	9606	Homo sapiens	chil-14;F14B4.1	Q9BWS9;P01133	R-HSA-351341;R-HSA-481007
R-HSA-9009391	Extra-nuclear estrogen signaling	1	80	0.0068995256576110395	0.8909010465921279	0.8909010465921279	3	39	0.0028201605322149105	9606	Homo sapiens	F14B4.1	P01133	R-HSA-9625482;R-HSA-9625465;R-HSA-9625487
R-HSA-6806834	Signaling by MET	1	80	0.0068995256576110395	0.8909010465921279	0.8909010465921279	1	51	0.0036879022344348832	9606	Homo sapiens	col-99	P12107	R-HSA-8874079
R-HSA-6798695	Neutrophil degranulation	9	478	0.04122466580422596	0.9132752882836901	0.9132752882836901	9	10	7.231180851833104E-4	9606	Homo sapiens	nid-1;cpz-1;lon-1;clec-1;F15D4.4;srp-3;cpr-1;lec-2;clec-185	Q5QGZ9;Q8WXI8;P17931;Q9NPY3;P07858;Q9UBR2;P48060;P09668;P35237	R-HSA-6798743;R-HSA-6799350;R-HSA-6798739;R-HSA-6800434;R-HSA-6798749;R-HSA-6798748;R-HSA-6798747;R-HSA-6800426;R-HSA-6798745
R-HSA-74752	Signaling by Insulin receptor	1	89	0.007675722294092281	0.9150511803195219	0.9150511803195219	1	34	0.0024586014896232555	9606	Homo sapiens	let-756	Q9GZV9	R-HSA-109699
R-HSA-170834	Signaling by TGF-beta Receptor Complex	1	93	0.008020698576972834	0.9239962025197275	0.9239962025197275	1	100	0.007231180851833104	9606	Homo sapiens	B0393.5	P35555	R-HSA-2328033
R-HSA-190236	Signaling by FGFR	1	95	0.008193186718413108	0.9281100864308954	0.9281100864308954	29	142	0.010268276809603008	9606	Homo sapiens	let-756	Q9GZV9	R-HSA-5654167;R-HSA-5654165;R-HSA-5654672;R-HSA-5654673;R-HSA-5654596;R-HSA-5654597;R-HSA-5654149;R-HSA-191062;R-HSA-5654594;R-HSA-5656064;R-HSA-5654592;R-HSA-5654600;R-HSA-5654582;R-HSA-8851619;R-HSA-5654578;R-HSA-5654591;R-HSA-5654586;R-HSA-5654587;R-HSA-5654584;R-HSA-5654392;R-HSA-5654692;R-HSA-5654690;R-HSA-5654560;R-HSA-5654575;R-HSA-5654573;R-HSA-5654571;R-HSA-190268;R-HSA-8941623;R-HSA-565…
R-HSA-5689603	UCH proteinases	1	96	0.008279430789133247	0.9300830105138164	0.9300830105138164	2	11	7.954298937016415E-4	9606	Homo sapiens	hcf-1	P51610	R-HSA-5690759;R-HSA-5690785
R-HSA-8856825	Cargo recognition for clathrin-mediated endocytosis	1	105	0.009055627425614488	0.9455787856236756	0.9455787856236756	1	15	0.0010846771277749656	9606	Homo sapiens	F14B4.1	P01133	R-HSA-8866279
R-HSA-9748784	Drug ADME	1	111	0.009573091849935317	0.9539554882479072	0.9539554882479072	2	95	0.006869621809241449	9606	Homo sapiens	srp-2	P08185	R-HSA-9757686;R-HSA-9757688
R-HSA-1989781	PPARA activates gene expression	1	118	0.010176800344976283	0.962117278307719	0.962117278307719	1	41	0.0029647841492515727	9606	Homo sapiens	lon-1	P48060	R-HSA-1989772
R-HSA-400206	Regulation of lipid metabolism by PPARalpha	1	120	0.01034928848641656	0.9641721130412597	0.9641721130412597	1	45	0.003254031383324897	9606	Homo sapiens	lon-1	P48060	R-HSA-1989772
R-HSA-8878166	Transcriptional regulation by RUNX2	1	121	0.010435532557136697	0.9651574747715959	0.9651574747715959	1	84	0.006074191915539808	9606	Homo sapiens	lec-2	P17931	R-HSA-8938382
R-HSA-1630316	Glycosaminoglycan metabolism	1	124	0.01069426476929711	0.9679543878273229	0.9679543878273229	2	86	0.00621881553257647	9606	Homo sapiens	gpn-1	P51654	R-HSA-1667005;R-HSA-1878002
R-HSA-8856828	Clathrin-mediated endocytosis	1	145	0.01250539025442001	0.982171500852174	0.982171500852174	16	35	0.0025309132981415866	9606	Homo sapiens	F14B4.1	P01133	R-HSA-8868071;R-HSA-8866279;R-HSA-8868230;R-HSA-8867756;R-HSA-8868236;R-HSA-8868651;R-HSA-8867754;R-HSA-8868072;R-HSA-8868648;R-HSA-8868661;R-HSA-8868660;R-HSA-8868659;R-HSA-8868658;R-HSA-8869438;R-HSA-8871194;R-HSA-8871193
R-HSA-8957322	Metabolism of steroids	1	157	0.013540319103061664	0.987253570280594	0.987253570280594	1	219	0.015836286065514498	9606	Homo sapiens	srp-2	P08185	R-HSA-1449687
R-HSA-195721	Signaling by WNT	3	298	0.02570073307460112	0.9891768498065424	0.9891768498065424	1	157	0.011352953937377975	9606	Homo sapiens	cwn-1;egl-20;lin-44	Q9UBV4;O96014;P56705	R-HSA-3238691
R-HSA-168898	Toll-like Receptor Cascades	1	170	0.014661492022423459	0.991141792571835	0.991141792571835	1	198	0.014317738086629547	9606	Homo sapiens	cpr-1	P07858	R-HSA-1678920
R-HSA-9010553	Regulation of expression of SLITs and ROBOs	1	172	0.014833980163863735	0.9916244058945196	0.9916244058945196	2	19	0.0013739243618482897	9606	Homo sapiens	slt-1	O94813	R-HSA-9010872;R-HSA-9010539
R-HSA-5621481	C-type lectin receptors (CLRs)	1	174	0.01500646830530401	0.9920808031370268	0.9920808031370268	1	68	0.004917202979246511	9606	Homo sapiens	clec-1	Q8WXI8	R-HSA-5621353
R-HSA-76002	Platelet activation, signaling and aggregation	2	265	0.02285467874083657	0.9948053147667183	0.9948053147667183	2	117	0.008460481596644732	9606	Homo sapiens	chil-14;F14B4.1	Q9BWS9;P01133	R-HSA-351341;R-HSA-481007
R-HSA-8939211	ESR-mediated signaling	1	195	0.016817593790426907	0.99560547968987	0.99560547968987	3	111	0.008026610745534745	9606	Homo sapiens	F14B4.1	P01133	R-HSA-9625482;R-HSA-9625465;R-HSA-9625487
R-HSA-1257604	PIP3 activates AKT signaling	2	281	0.024234583872358776	0.9965146605620111	0.9965146605620111	2	86	0.00621881553257647	9606	Homo sapiens	F14B4.1;let-756	Q9GZV9;P01133	R-HSA-2316434;R-HSA-8857925
R-HSA-157118	Signaling by NOTCH	1	205	0.017680034497628287	0.9966814317513958	0.9966814317513958	2	153	0.01106370670330465	9606	Homo sapiens	F14B4.1	P01133	R-HSA-9018573;R-HSA-9018572
R-HSA-8878171	Transcriptional regulation by RUNX1	1	206	0.017766278568348427	0.996773372784023	0.996773372784023	1	132	0.009545158724419698	9606	Homo sapiens	lec-2	P17931	R-HSA-8938382
R-HSA-5673001	RAF/MAP kinase cascade	2	292	0.025183268650280293	0.9973558678206782	0.9973558678206782	1	75	0.005423385638874828	9606	Homo sapiens	F14B4.1;let-756	Q9GZV9;P01133	R-HSA-5672965
R-HSA-9006934	Signaling by Receptor Tyrosine Kinases	6	543	0.04683053040103493	0.9976159752524658	0.9976159752524658	101	746	0.05394460915467496	9606	Homo sapiens	col-99;F14B4.1;let-756;pvf-1;C16E9.1;C18H7.1	A8TX70;Q9GZV9;P12109;Q9GZP0;P12107;P01133	R-HSA-177922;R-HSA-177923;R-HSA-8848005;R-HSA-6785636;R-HSA-177926;R-HSA-177927;R-HSA-177924;R-HSA-177925;R-HSA-177930;R-HSA-183051;R-HSA-177934;R-HSA-177935;R-HSA-183055;R-HSA-177933;R-HSA-177938;R-HSA-183058;R-HSA-177939;R-HSA-5654596;R-HSA-177936;R-HSA-5654597;R-HSA-177937;R-HSA-5654594;R-HSA-177942;R-HSA-177943;R-HSA-5654592;R-HSA-177941;R-HSA-6785648;R-HSA-177946;R-HSA-183067;R-HSA-177944;R-…
R-HSA-376176	Signaling by ROBO receptors	1	218	0.01880120741699008	0.9976972773331971	0.9976972773331971	25	59	0.004266396702581532	9606	Homo sapiens	slt-1	O94813	R-HSA-376141;R-HSA-376140;R-HSA-204364;R-HSA-376149;R-HSA-428885;R-HSA-376145;R-HSA-428883;R-HSA-373715;R-HSA-428511;R-HSA-9010898;R-HSA-8986258;R-HSA-428888;R-HSA-428518;R-HSA-9010539;R-HSA-428515;R-HSA-428522;R-HSA-428534;R-HSA-9010872;R-HSA-428535;R-HSA-428533;R-HSA-8985594;R-HSA-428531;R-HSA-9010815;R-HSA-428536;R-HSA-8985591
R-HSA-5684996	MAPK1/MAPK3 signaling	2	299	0.025786977145321258	0.997783746134972	0.997783746134972	1	82	0.0059295682985031455	9606	Homo sapiens	F14B4.1;let-756	Q9GZV9;P01133	R-HSA-5672965
R-HSA-422475	Axon guidance	6	558	0.048124191461836996	0.9982379720874172	0.9982379720874172	30	297	0.02147660712994432	9606	Homo sapiens	lam-1;C16E9.1;slt-1;C18H7.1;smp-2;smp-1	Q9HB63;A8TX70;P12109;O75326;O94813;Q9H3S1	R-HSA-376141;R-HSA-376140;R-HSA-204364;R-HSA-376149;R-HSA-428885;R-HSA-376145;R-HSA-428883;R-HSA-373715;R-HSA-428511;R-HSA-9010898;R-HSA-8986258;R-HSA-593685;R-HSA-428888;R-HSA-428518;R-HSA-9010539;R-HSA-428515;R-HSA-434990;R-HSA-375151;R-HSA-434989;R-HSA-428522;R-HSA-428534;R-HSA-9010872;R-HSA-428535;R-HSA-428533;R-HSA-8985594;R-HSA-416690;R-HSA-428531;R-HSA-9010815;R-HSA-428536;R-HSA-8985591
R-HSA-9006925	Intracellular signaling by second messengers	2	321	0.027684346701164295	0.998731960547668	0.998731960547668	2	114	0.008243546171089739	9606	Homo sapiens	F14B4.1;let-756	Q9GZV9;P01133	R-HSA-2316434;R-HSA-8857925
R-HSA-9675108	Nervous system development	6	584	0.050366537300560586	0.998965408343513	0.998965408343513	30	323	0.02335671415142093	9606	Homo sapiens	lam-1;C16E9.1;slt-1;C18H7.1;smp-2;smp-1	Q9HB63;A8TX70;P12109;O75326;O94813;Q9H3S1	R-HSA-376141;R-HSA-376140;R-HSA-204364;R-HSA-376149;R-HSA-428885;R-HSA-376145;R-HSA-428883;R-HSA-373715;R-HSA-428511;R-HSA-9010898;R-HSA-8986258;R-HSA-593685;R-HSA-428888;R-HSA-428518;R-HSA-9010539;R-HSA-428515;R-HSA-434990;R-HSA-375151;R-HSA-434989;R-HSA-428522;R-HSA-428534;R-HSA-9010872;R-HSA-428535;R-HSA-428533;R-HSA-8985594;R-HSA-416690;R-HSA-428531;R-HSA-9010815;R-HSA-428536;R-HSA-8985591
R-HSA-5683057	MAPK family signaling cascades	2	338	0.02915049590340664	0.9991791653381865	0.9991791653381865	1	122	0.008822040639236388	9606	Homo sapiens	F14B4.1;let-756	Q9GZV9;P01133	R-HSA-5672965
R-HSA-9006931	Signaling by Nuclear Receptors	1	272	0.023458387235877533	0.9994976095341449	0.9994976095341449	3	193	0.013956179044037892	9606	Homo sapiens	F14B4.1	P01133	R-HSA-9625482;R-HSA-9625465;R-HSA-9625487
R-HSA-5688426	Deubiquitination	1	283	0.02440707201379905	0.9996318999188227	0.9996318999188227	2	77	0.00556800925591149	9606	Homo sapiens	hcf-1	P51610	R-HSA-5690759;R-HSA-5690785
R-HSA-71387	Metabolism of carbohydrates	1	302	0.026045709357481673	0.9997850467314638	0.9997850467314638	2	234	0.016920963193289465	9606	Homo sapiens	gpn-1	P51654	R-HSA-1667005;R-HSA-1878002
R-HSA-500792	GPCR ligand binding	3	470	0.04053471323846486	0.9998124584832564	0.9998124584832564	1	217	0.015691662448477837	9606	Homo sapiens	cwn-1;egl-20;lin-44	Q9UBV4;O96014;P56705	R-HSA-201708
R-HSA-5663202	Diseases of signal transduction by growth factor receptors and second messengers	2	457	0.03941354031910306	0.9999635410469094	0.9999635410469094	59	476	0.034420420854725575	9606	Homo sapiens	F14B4.1;let-756	Q9GZV9;P01133	R-HSA-9664918;R-HSA-1226014;R-HSA-1226012;R-HSA-1220610;R-HSA-9665411;R-HSA-1220611;R-HSA-9665410;R-HSA-9665409;R-HSA-9665408;R-HSA-9665415;R-HSA-1220612;R-HSA-9665413;R-HSA-1220613;R-HSA-9665034;R-HSA-9665417;R-HSA-9665416;R-HSA-9665032;R-HSA-1169421;R-HSA-9664567;R-HSA-9664950;R-HSA-2400009;R-HSA-5638137;R-HSA-9665699;R-HSA-9665698;R-HSA-9665697;R-HSA-1226016;R-HSA-9665701;R-HSA-9664933;R-HSA-9…
R-HSA-372790	Signaling by GPCR	3	713	0.06149202242345839	0.9999996349818878	0.9999996349818878	1	392	0.02834622893918577	9606	Homo sapiens	cwn-1;egl-20;lin-44	Q9UBV4;O96014;P56705	R-HSA-201708
R-HSA-199991	Membrane Trafficking	2	636	0.05485122897800776	0.9999997170761785	0.9999997170761785	20	219	0.015836286065514498	9606	Homo sapiens	F14B4.1;cpz-1	Q9UBR2;P01133	R-HSA-8868071;R-HSA-8866279;R-HSA-8868230;R-HSA-432706;R-HSA-432707;R-HSA-8867756;R-HSA-8868236;R-HSA-8868651;R-HSA-8867754;R-HSA-432712;R-HSA-8868072;R-HSA-8868648;R-HSA-8868661;R-HSA-8868660;R-HSA-8868659;R-HSA-8868658;R-HSA-432688;R-HSA-8869438;R-HSA-8871194;R-HSA-8871193
R-HSA-109582	Hemostasis	3	726	0.06261319534282019	0.9999997416937488	0.9999997416937488	3	338	0.024441391279195892	9606	Homo sapiens	chil-14;F14B4.1;srp-3	Q9BWS9;P01133;P35237	R-HSA-351341;R-HSA-481007;R-HSA-159001
R-HSA-597592	Post-translational protein modification	13	1429	0.12324277705907719	0.9999999163995069	0.9999999163995069	4	526	0.03803601128064213	9606	Homo sapiens	sdn-1;ced-1;tig-2;mig-6;cpi-2;hcf-1;gpn-1;B0393.5;timp-1;let-756;spon-1;ensh-1;srp-1	P01033;P07942;Q9GZV9;Q6ZMP0;P35555;P12644;P34741;Q9HCB6;P51654;P51610;P02679;Q9UK55;P01034	R-HSA-5690759;R-HSA-5173192;R-HSA-5690785;R-HSA-8952289
R-HSA-168249	Innate Immune System	9	1196	0.10314790858128503	0.9999999277277317	0.9999999277277317	12	690	0.04989514787764842	9606	Homo sapiens	nid-1;cpz-1;lon-1;clec-1;F15D4.4;srp-3;cpr-1;lec-2;clec-185	Q5QGZ9;Q8WXI8;P17931;Q9NPY3;P07858;Q9UBR2;P48060;P09668;P35237	R-HSA-6800426;R-HSA-6798743;R-HSA-6799350;R-HSA-1678920;R-HSA-879358;R-HSA-6798739;R-HSA-6800434;R-HSA-6798749;R-HSA-6798748;R-HSA-6798747;R-HSA-5621353;R-HSA-6798745
R-HSA-1266738	Developmental Biology	7	1138	0.09814575247951704	0.9999999874785731	0.9999999874785731	34	606	0.04382095596210861	9606	Homo sapiens	lam-1;tig-2;C16E9.1;slt-1;C18H7.1;smp-2;smp-1	Q9HB63;A8TX70;P12109;O75326;P12644;O94813;Q9H3S1	R-HSA-9759892;R-HSA-376141;R-HSA-376140;R-HSA-204364;R-HSA-376149;R-HSA-428885;R-HSA-376145;R-HSA-428883;R-HSA-373715;R-HSA-428511;R-HSA-9010898;R-HSA-8986258;R-HSA-593685;R-HSA-428888;R-HSA-9794058;R-HSA-428518;R-HSA-9010539;R-HSA-428515;R-HSA-9759859;R-HSA-434990;R-HSA-375151;R-HSA-434989;R-HSA-428522;R-HSA-452331;R-HSA-428534;R-HSA-9010872;R-HSA-428535;R-HSA-428533;R-HSA-8985594;R-HSA-416690;R…
R-HSA-556833	Metabolism of lipids	2	752	0.06485554118154377	0.9999999888687302	0.9999999888687302	2	836	0.06045267192132475	9606	Homo sapiens	lon-1;srp-2	P08185;P48060	R-HSA-1449687;R-HSA-1989772
R-HSA-5653656	Vesicle-mediated transport	2	762	0.06571798188874516	0.9999999916017072	0.9999999916017072	20	252	0.018222575746619424	9606	Homo sapiens	F14B4.1;cpz-1	Q9UBR2;P01133	R-HSA-8868071;R-HSA-8866279;R-HSA-8868230;R-HSA-432706;R-HSA-432707;R-HSA-8867756;R-HSA-8868236;R-HSA-8868651;R-HSA-8867754;R-HSA-432712;R-HSA-8868072;R-HSA-8868648;R-HSA-8868661;R-HSA-8868660;R-HSA-8868659;R-HSA-8868658;R-HSA-432688;R-HSA-8869438;R-HSA-8871194;R-HSA-8871193
R-HSA-392499	Metabolism of proteins	18	1949	0.16808969383354894	0.9999999995990718	0.9999999995990718	12	795	0.05748788777207318	9606	Homo sapiens	sdn-1;ced-1;tig-2;mig-6;cpi-2;hcf-1;asp-4;gpn-1;B0393.5;tig-3;timp-1;let-756;acn-1;cpz-1;spon-1;F15D4.4;ensh-1;srp-1	P01033;P07942;P09529;Q9GZV9;Q6ZMP0;O96009;P35555;P12644;P34741;Q9HCB6;P12821;P51654;P51610;Q9UBR2;P02679;P09668;Q9UK55;P01034	R-HSA-2022398;R-HSA-5173192;R-HSA-9614933;R-HSA-8952289;R-HSA-5690759;R-HSA-2022381;R-HSA-2065355;R-HSA-5684864;R-HSA-5690785;R-HSA-5685902;R-HSA-378975;R-HSA-2022405
R-HSA-1280218	Adaptive Immune System	2	879	0.07580853816300129	0.9999999996985822	0.9999999996985822	3	264	0.019090317448839395	9606	Homo sapiens	F15D4.4;cpr-1	P07858;P09668	R-HSA-2130706;R-HSA-2130504;R-HSA-2130349
R-HSA-212436	Generic Transcription Pathway	1	1272	0.10970245795601552	0.9999999999999999	0.9999999999999999	1	883	0.06385132692168631	9606	Homo sapiens	lec-2	P17931	R-HSA-8938382
R-HSA-162582	Signal Transduction	12	2598	0.2240620957309185	1.0	1.0	120	2530	0.18294887555137754	9606	Homo sapiens	col-99;F14B4.1;cwn-1;let-756;pvf-1;egl-20;C16E9.1;lin-44;C18H7.1;B0393.5;tig-3;dbl-1	Q9UBV4;P09529;Q9GZV9;A8TX70;P12109;Q9GZP0;P35555;O95393;P12107;O96014;P56705;P01133	R-HSA-177922;R-HSA-177923;R-HSA-8848005;R-HSA-6785636;R-HSA-177926;R-HSA-177927;R-HSA-177924;R-HSA-177925;R-HSA-177930;R-HSA-183051;R-HSA-177934;R-HSA-177935;R-HSA-183055;R-HSA-177933;R-HSA-177938;R-HSA-183058;R-HSA-177939;R-HSA-5654596;R-HSA-3238691;R-HSA-177936;R-HSA-5654597;R-HSA-177937;R-HSA-5654594;R-HSA-177942;R-HSA-177943;R-HSA-5654592;R-HSA-177941;R-HSA-6785648;R-HSA-177946;R-HSA-9625482;…
R-HSA-1643685	Disease	2	2101	0.18119879258300992	1.0	1.0	59	1767	0.12777496565189095	9606	Homo sapiens	F14B4.1;let-756	Q9GZV9;P01133	R-HSA-9664918;R-HSA-1226014;R-HSA-1226012;R-HSA-1220610;R-HSA-9665411;R-HSA-1220611;R-HSA-9665410;R-HSA-9665409;R-HSA-9665408;R-HSA-9665415;R-HSA-1220612;R-HSA-9665413;R-HSA-1220613;R-HSA-9665034;R-HSA-9665417;R-HSA-9665416;R-HSA-9665032;R-HSA-1169421;R-HSA-9664567;R-HSA-9664950;R-HSA-2400009;R-HSA-5638137;R-HSA-9665699;R-HSA-9665698;R-HSA-9665697;R-HSA-1226016;R-HSA-9665701;R-HSA-9664933;R-HSA-9…
R-HSA-168256	Immune System	9	2186	0.18852953859422164	1.0	1.0	15	1623	0.11736206522525128	9606	Homo sapiens	nid-1;cpz-1;lon-1;clec-1;F15D4.4;srp-3;cpr-1;lec-2;clec-185	Q5QGZ9;Q8WXI8;P17931;Q9NPY3;P07858;Q9UBR2;P48060;P09668;P35237	R-HSA-2130504;R-HSA-6800426;R-HSA-2130349;R-HSA-6798743;R-HSA-6799350;R-HSA-1678920;R-HSA-2130706;R-HSA-879358;R-HSA-6798739;R-HSA-6800434;R-HSA-6798749;R-HSA-6798748;R-HSA-6798747;R-HSA-5621353;R-HSA-6798745
R-HSA-1430728	Metabolism	3	2145	0.18499353169469598	1.0	1.0	4	2031	0.14686528310073035	9606	Homo sapiens	gpn-1;lon-1;srp-2	P08185;P51654;P48060	R-HSA-1449687;R-HSA-1989772;R-HSA-1667005;R-HSA-1878002
R-HSA-73857	RNA Polymerase II Transcription	1	1396	0.12039672272531264	1.0	1.0	1	944	0.0682623472413045	9606	Homo sapiens	lec-2	P17931	R-HSA-8938382
R-HSA-74160	Gene expression (Transcription)	1	1568	0.13523070288917638	1.0	1.0	1	1088	0.07867524766794418	9606	Homo sapiens	lec-2	P17931	R-HSA-8938382
