# Supplementary material for: The matrisome landscape controlling in vivo germ cell fates
Source: Nat Commun. 2024 May 17;15:4200. doi: 10.1038/s41467-024-48283-4 (PMC11101451; doi:10.1038/s41467-024-48283-4)
Supplement: Supplementary file 14 — Supplementary Data 11 [file 41467_2024_48283_MOESM14_ESM.xlsx]

## Sheet: Reagents
REAGENT or RESOURCE	SOURCE	Catalog number
Antibodies and dyes
Alexa Fluor 568 Phalloidin	Thermofisher scientific	Cat#A12380
DAPI (4',6-Diamidino-2-Phenylindole, Dihydrochloride)	Thermofisher scientific	Cat#D1306
Mouse monoclonal anti-V5 (clone SV5-pk1)	BioRad	Cat#MCA1630GA
Goat anti-Mouse IgG (H+L) Cross-Adsorbed Secondary Antibody, HRP conjugate, Alexa Fluor 488	Invitrogen	Cat#A-11001
Goat anti-Rabbit IgG (H+L) Cross-Adsorbed Secondary Antibody, Alexa Fluor Plus 647	Thermofisher scientific	Cat#A32733
Bacterial and virus strains
Bacteria Escherichia coli HT115	CGC	N/A
Bacteria Escherichia coli OP50	CGC	N/A
Experimental models: Organisms/strains
Caenorhabditis elegans wild-type	CAENORHABDITIS GENETICS CENTER (CGC)	N/A
Caenorhabditis elegans glp-1::v5(q1000)	Kimble lab	JK5933
Caenorhabditis elegans unc-119(ed3) III; ltIs37 IV; ltIs38	Oegema and Desai Lab	OD95
Chemicals, peptides, and recombinant proteins
Formaldehyde	Sigma Aldrich	Cat#F8775
Fluoroshield	Sigma Aldrich	Cat#F6182
Goat Serum (10ml)	Sigma Aldrich	Cat#G9023
FastDigest HindIII	Thermofisher Scientific	Cat#FD0505
T4 DNA Ligase	New England Biolabs	Cat#M0202S
Phosphate Buffered Saline	Thermofisher Scientific	Cat#J61196.AP
poly-L-lysine	Sigma Aldrich	Cat#P3513
Normal goat serum	Sigma Aldrich	Cat#NS02L-1ML
Tween-20	Sigma Aldrich	Cat#P1379
Ampicillin	Sigma Aldrich	Cat#A8351
Critical commercial assays
Click-iT™ EdU Cell Proliferation Kit for Imaging, Alexa Fluor™ 488 dye	Thermofisher scientific	Cat#C10337
Oligonucleotides
Primers for RNAi plasmid creation, see Supplementary Table 11 -Tab 2	This paper	N/A
Primers for RNAi plasmid sequencing see Supplementary Table 11 -Tab 2	This paper	N/A
Software and algorithms
Imaris Microscopy Image Analysis Software 10.0.0	Bitplane	N/A
R for statistical computing and graphics	R project	N/A
Graphpad Prism 7	Graphpad	N/A

## Sheet: Primers
1. Cloning primers
Gene	Sequence	Forward primer	Reverse primer	Comments
adt-3	T19D2.1	AAAAAAGCTTCGAAGGTGAAAGTGCCGTTC	TTTTAAGCTTGCCGTCCCGTTGTCAGCAACAACCA
apl-1	C42D8.8	AAAAAAGCTTCATCCTCAAGTACTGCCGC	TTTTAAGCTTGCGAGTATTCGACGATGTTG
atrn-1 (tag-53)	F33C8.1	AAAAAAGCTTCAACGGACACTCTACGTGC	TTTTAAGCTTGGCTTGAGACTTATCCGCG
txt-5	C37C3.7	AAAAAAGCTTATGTGTTCACGGACTCTCGG	TTTTAAGCTTACAACTGATAGAGCCGCCAC
clec-100	Y53H1A.3	AAAAAAGCTTGTGGACAGCACTGGCATACT	TTTTAAGCTTGCGGGCTCAAAGTCACATTAC
clec-105	Y18D10A.24	AAAAAAGCTTTTGTTCAGGTGTTCTTCGGAGG	TTTTAAGCTTTACTCGCACGGTGGTGTTAT
clec-111	Y71A12B.5	AAAAAAGCTTGGTCGTGGTGTATTGGGGTT	TTTTAAGCTTGAAATTGACGCTAGGCCACC
clec-122	Y25C1A.3	AAAAAAGCTTCCTGGCTACAAGCGTTTCAA	TTTTAAGCTTGGTTGGTGTTCTGGAAGCC
clec-126	W09G10.5	AAAAAAGCTTAGAGGTGGATGGTGCATGAA	TTTTAAGCTTAGAAACCCTGAACTCCGACA
clec-127	W10G11.5	AAAAAAGCTTGGGCAACTTTCAATCGACCA	TTTTAAGCTTTCCACAAGCAAATCCACGTG
clec-130	W10G11.14	AAAAAAGCTTCAGGTATTCGCTGGGTTCAA	TTTTAAGCTTGAGGAGAGCAGCTGGAAAGA
clec-137	F35D11.8	AAAAAAGCTTCTGCGAAGGATCCAAGATGC	TTTTAAGCTTACGTTTGATCCTGCCGAAAC
clec-143	ZK673.9	AAAAAAGCTTACAGAACTCAGCAGCAGTCT	TTTTAAGCTTCTACGCCCATTCTTGAGTGC
clec-145	Y48E1B.16	AAAAAAGCTTTCTGCCGGAGACCTGATTTT	TTTTAAGCTTGCCATTCCGATCAACCACTC
clec-148	F40G9.10	AAAAAAGCTTCAGTGATAATGTGGGCGTGG	TTTTAAGCTTTGCTCTCTGACGATCCATGT
clec-15	T07D10.4	AAAAAAGCTTGTTGTGTTACCTCATCCCC	TTTTAAGCTTCTGCGATCGTTGTTGGTAG
clec-150	R06B10.3	AAAAAAGCTTTACTCGGTGTTTGGGGACTT	TTTTAAGCTTGAGCCGGTCCATAGCAAAAG
clec-151	F10F2.7	AAAAAAGCTTTTCAGCGAGTTCCCAAGAGT	TTTTAAGCTTAGTTGTCATAGCCGGAACCA
clec-153	F10F2.8	AAAAAAGCTTTGCTTGTCATTAGGGGCTCA	TTTTAAGCTTGCCGTTCACTTGGTCACTTT
clec-156	F26A1.11	AAAAAAGCTTAAGATGTGAAGCTGGGTGGA	TTTTAAGCTTTTTCTCCATGCTGACGTTGC
clec-17	E03H4.10	AAAAAAGCTTCCACACATCGGCTGAAAG	TTTTAAGCTTGGTTCGGCAGTTGAGCTG
clec-173	T26C12.6	AAAAAAGCTTCTGCGGAACCCCGAATGTG	TTTTAAGCTTGTCGGTCCGGGTGTAGTTG
clec-18	F56H6.8	AAAAAAGCTTCAGTACCCCATCGAACCAC	TTTTAAGCTTGCGGTCCGCTATTAGCGG
clec-181	Y59H11AR.5	AAAAAAGCTTCCCGGATGTTTCGGAAATCTC	TTTTAAGCTTGTACACCGGAAAGGGTAGC
clec-184	F08G5.7	AAAAAAGCTTCTTCGGAATAAGACCGCGGAA	TTTTAAGCTTCTCGAGTCAGCATCAGACGG
clec-189	M199.6	AAAAAAGCTTGCTGAAGGTTCATGCCCCG	TTTTAAGCTTCTGGGAAACGTCGGTCGC
clec-195	Y116A8C.21	AAAAAAGCTTTTGCGTGAGAATCGTTTCCG	TTTTAAGCTTGTGTTTGCGCTACAGTCTCG
clec-20	T07H3.5	AAAAAAGCTTTCGCTGGGATCACGACAAAA	TTTTAAGCTTCTTGAGGTGAGTGTTGGGCT
clec-207	F36F12.5	AAAAAAGCTTGACCACCAGGCAATGGTGG	TTTTAAGCTTCAGGCTGACACGTAGGTAG
clec-213	C50E3.3	AAAAAAGCTTCCACTGGGTCAACCCATCC	TTTTAAGCTTCCGACAGCCGTTTTTTGGTC
clec-214	C50E3.1	AAAAAAGCTTGTTGCTCTCTGGACATCAGC	TTTTAAGCTTGCTGGACGCCTTCCGATTG
clec-215	C50E3.14	AAAAAAGCTTCACTTGGTACGTGCCCAAC	TTTTAAGCTTCCTGAAGCGCACCCGTAG
clec-218	W02D7.2	AAAAAAGCTTCGAACTGCTTCTGTCCTCG	TTTTAAGCTTGGCTTGTTCCCAGAAGTATCC
clec-219	W02D7.10	AAAAAAGCTTGGCTGTATTGACTGAGTCC	TTTTAAGCTTCCTACAAACATACACCACCAG
clec-224	ZK863.9	AAAAAAGCTTCCTTCCGGTACTGGAACAAC	TTTTAAGCTTGCTCCATTGACAGTTGTACC
clec-227	F08H9.5	AAAAAAGCTTCTGACGATTGGTGGTCTCTC	TTTTAAGCTTCATAGTTGGACGGAGAAAGCC
clec-228	H02K04.2	AAAAAAGCTTCCGGAGACAACTACGACGAC	TTTTAAGCTTCGGTCCCATCGTAGAACGG
clec-229	H02K04.1	AAAAAAGCTTTGTATTCCGATGGTTCCCCC	TTTTAAGCTTCTATAAGCCGTCAGCGCATC
clec-233	F21H7.4	AAAAAAGCTTTCATCGTCCGAAGAGCATGG	TTTTAAGCTTGCGTAATCATTTGGCCCCAC
clec-241	F49H6.2	AAAAAAGCTTCTCCGACAACGATGACGGC	TTTTAAGCTTGAGCTGAGGACTGCTCCC
clec-248	Y51A2A.11	AAAAAAGCTTCATCTTCTACCTTCTCGCC	TTTTAAGCTTGTAATCTGTGCCGTGATGT
clec-25	T20B3.15	AAAAAAGCTTGGCTTCAACGTGTCGTGTC	TTTTAAGCTTGCCTGGTCAGCTTCTGCTC
clec-251	F11D11.8	AAAAAAGCTTGTGTGGACTCTTGTCTACC	TTTTAAGCTTGGTAACAACTGGGTTCCCG
clec-252	F11D11.7	AAAAAAGCTTGGATGGAGCTATCGACAATGC	TTTTAAGCTTCCGGAATGGCGGAAGGCG
clec-256	Y17D7B.6	AAAAAAGCTTCCGGAAGCAGCTTGTCAAG	TTTTAAGCTTCTCATTGCTGCAGCTTGTCC
clec-257	Y17D7B.8	AAAAAAGCTTGATGCCTCCAACATCCCGAA	TTTTAAGCTTAAGGGGAGTGCCATTTGAGG
clec-32	F49A5.9	AAAAAAGCTTGCTAGACTGTGATGAGCCC	TTTTAAGCTTGTAGGTGAAGCCGAAGACG
clec-36	T20B3.16	AAAAAAGCTTGCTCTGTCGGTTTCCTCTTG	TTTTAAGCTTGTTGGAGGCAGTTCACACAC
clec-40	T20B3.13	AAAAAAGCTTGTCGTCAACGTCATTTCGGG	TTTTAAGCTTCACGTAGCTTCAGCGGTTG
clec-5	C35D10.14	AAAAAAGCTTCGTTGGCAGGTAAATGGCTG	TTTTAAGCTTATGGATTGGAAGGAACCGGG
clec-50	W04E12.8	AAAAAAGCTTCCATGAGATGCCGCACGTC	TTTTAAGCTTGTGTTGAGGTGGTACAGGTAG
clec-54	F08H9.8	AAAAAAGCTTGGCCCAGACACTACTTATCC	TTTTAAGCTTGTTGTGAGGGTGTTAGGAGG
clec-59	ZK666.5	AAAAAAGCTTCCAGTTCCAGTTGCTCAACG	TTTTAAGCTTCCAATCTTGTGGCTGATCCC
clec-6	C35D10.15	AAAAAAGCTTACACAAGGTTTCCTGGGTGG	TTTTAAGCTTCAGGCGCCATGAGAAGTGTA
clec-61	ZK666.7	AAAAAAGCTTGGTTCCAAATGCGTCAGAGC	TTTTAAGCTTGTCACACGTTGCTACTTCGC
clec-66	F35C5.9	AAAAAAGCTTCCGCCTCACCATCCCAAG	TTTTAAGCTTCTCGAAGTCCTCCTGTAGC
clec-68	F56D6.1	AAAAAAGCTTGCCAACCTGGTGGTCAGC	TTTTAAGCTTCCATGGAAGGAAGGCGCAG
clec-70	Y46C8AL.3	AAAAAAGCTTCCAAACTAACGCCGTGTGG	TTTTAAGCTTGATGGACGTTGGTAACTGGG
clec-71	Y46C8AL.4	AAAAAAGCTTGCGTCACAGACAAATGGACTC	TTTTAAGCTTGGCCCATCAATAAGCCGAAG
clec-73 & 79*	Y46C8AL.1 &F47C12.4	AAAAAAGCTTGATCGGCTTCCTCATACACC	TTTTAAGCTTGAAACTCTGGAGCCTGTCC	Clec-73 and -79 have overlapping sequence. It was impossible to generate plasmids targeting each gene separately.
clec-74	Y46C8AL.8	AAAAAAGCTTGGCATATGTGCCCGATAAGG	TTTTAAGCTTCGTTGCAGTGTATCCATCACG
clec-75	Y46C8AL.9	AAAAAAGCTTCGCTCGTTCTGCATTCGGC	TTTTAAGCTTGAGCATCGAATCTCGCAACC
clec-78	F47C12.2	AAAAAAGCTTGGAGAGAAGGAGTTGAGAGC	TTTTAAGCTTCTCAACGATCATCGGAATCG
clec-8	Y38E10A.4	AAAAAAGCTTCTTCGTTGGTGGGGCTTCC	TTTTAAGCTTGCTCCAAGTGGCACCTATC
clec-80	Y54G2A.39	AAAAAAGCTTCGCTATTTCTCATTGTCAGGC	TTTTAAGCTTGGGCTTCTATGATCCCACG
clec-84	Y54G2A.33	AAAAAAGCTTGGCAGCCATCATCGGCTTG	TTTTAAGCTTGTACATTTGTTTTGAAGTTGTTTCC
clec-85	Y54G2A.6	AAAAAAGCTTGCAGACGTTGGCTGGACAG	TTTTAAGCTTCAAGTGGAAGCAGACACTGG
clec-93	ZK39.4	AAAAAAGCTTGAGGTGGCAATGGAGGTGG	TTTTAAGCTTCAGGCTGCCACATCACATG
cpr-2	F36D3.9	AAAAAAGCTTCCGATTCCCGAAGAGCTC	TTTTAAGCTTCTTGTCGTTGGTGTAGGTCG
cpr-4	F44C4.3	AAAAAAGCTTCATTCTTGCTGCCTTGGTGG	TTTTAAGCTTCCATCATCTGGGCAAGATGG
cpr-5	W07B8.5	AAAAAAGCTTCTCCGACGCTATTCCAGACC	TTTTAAGCTTTGCTCGACCTTCTTTCCGAC
crld-1	F09E8.2	AAAAAAGCTTGTGCTGCCCTGATGGACAC	TTTTAAGCTTCCTGCGCACCCTTCTTCTG
ctsa-2	K10C2.1	AAAAAAGCTTCTGCGCGAACCTTGTTGAAA	TTTTAAGCTTCACGATCCTCTTGGCTGGTT
emb-9	K04H4.1	AAAAAAGCTTCGCTTCTCGGCTTGACGG	AAAAAAGCTTCTGGTCCATCTTGTCCTGG
F15D4.4	F15D4.4	AAAAAAGCTTGCTCAACTTGTCGGAGTGATG	AAAAAAGCTTCCGGCAAGTAGCCGGAAAC
F30H5.3	F30H5.3	AAAAAAGCTTGAGGCACATATGCAGTCGAG	AAAAAAGCTTGGTAGCAGTATCCTTGGATGG
F35B12.10	F35B12.10	AAAAAAGCTTGGAAACCTCGCAGATTTAGC	TTTTAAGCTTCCTCACTTCTTTGCACTTGC
lam-1	W03F8.5	AAAAAAGCTTCCGATCTTGAGCGTGCCAC	TTTTAAGCTTGCGGGATGGAAGAAGGCG
lam-3	T22A3.8	AAAAAAGCTTCGACAGATACCTGTGGTC	AAAAAAGCTTCCTCACAAATCGAGCTCTCG
lec-12	DC2.3	AAAAAAGCTTGACCTCCCATTCGTCTCCTC	TTTTAAGCTTCACGGATGTTTCCGTTGATGG
let-2	F01G12.5	AAAAAAGCTTGCGGTCAATCAGCAAACAGC	TTTTAAGCTTCTTCCGATTCCTGGGTTTCC
lron-14	T05A1.3	AAAAAAGCTTCTTCGATGGGATAAGCTCGG	TTTTAAGCTTCTGGAATTGAGGTGATGGCAG
mab-20	Y71G12B.20	AAAAAAGCTTGCACAGCATTTCGGATACGG	TTTTAAGCTTCTGGTGATATTCTTCCAGCCC
mec-1	T07H8.4	AAAAAAGCTTGCGATCCACGTGACCGAG	TTTTAAGCTTGTCCAGTCTGCCGAAGTGC
nas-1	F45G2.1	AAAAAAGCTTCTCCCGATCGTTGTGTCC	TTTTAAGCTTGGAACTCTTCCATTTGGCC
nas-2	F56A4.1	AAAAAAGCTTGGCCTACAGAACCGGTAC	TTTTAAGCTTCGGCAATTGCCGCACACC
nas-3	K06A4.1	AAAAAAGCTTGGAAGTGTACCATGGC	TTTTAAGCTTGGAACGTCTTCTACGAAAC
nas-8	C34D4.9	AAAAAAGCTTCTTGCCCCCATCCACTTCAA	TTTTAAGCTTGTTCGTGGATTGCTGTGTCG
ost-1	C44B12.2	AAAAAAGCTTGCTCTTGCCGCTTGTCTCC	AAAAAAGCTTGTCGGAAGGGGTTTCGAATG
pxn-1	ZK994.3	AAAAAAGCTTCGCGGAATGTTCGTAGTTTGG	TTTTAAGCTTCCTGCAATCACAATGCCAAGG
sfrp-1	Y73B6BL.21	AAAAAAGCTTGCAAGTCGGCAACCAGATG	TTTTAAGCTTGCAGTCGCCCGTGTGAAAG
skpo-3	F32A5.2	AAAAAAGCTTGTTACCCGCCGTCCATTTGC	TTTTAAGCTTCTGCATCGCGCATTTGAACC
smp-2	D1037.2	AAAAAAGCTTGAGACCTCAGCAATCGAGCA	TTTTAAGCTTCAGTGGCACAGGGCTTTTTC
spon-1	F10E7.4	AAAAAAGCTTGGTTGTGAAGGGACATGGCG	TTTTAAGCTTGCCTTGTACGTGTTTCCCC
srp-2	C05E4.1	AAAAAAGCTTCCGACAATGTCCGATAACGC	TTTTAAGCTTGCCAGACCAAGAGAGATGG
srp-3	Y32G9A.4	AAAAAAGCTTTGCTACCCAGGACTCGATCA	TTTTAAGCTTGCCGTAGTGAATACACCCGACCTCT
srp-6	C03G6.19	AAAAAAGCTTTTGTACACGTGGCGGCTAAA	TTTTAAGCTTTCAAAACTTGGAACTGGCCG
srp-7	F20D6.4	AAAAAAGCTTGGCACTACTTCTCCAATCGG	TTTTAAGCTTCCTGAGTTGATACTGTCCGATC
T15B7.1	T15B7.1	AAAAAAGCTTGGAACATGGTCTACCCAGC	TTTTAAGCTTGGTCATCACATGAAGCGCC
T19D12.6	T19D12.6	AAAAAAGCTTGCTCCATCAAGTACGTCGAC	TTTTAAGCTTCCCTCTTGACACATCCTGC
T22F7.3	T22F7.3	AAAAAAGCTTGCACCCAACCAAAACGTCT	TTTTAAGCTTGGAGCAGCTCATCGGCTTAT
test-1	C54E4.2	AAAAAAGCTTGGAAAGCTTTCCAAGGTTGG	TTTTAAGCTTCCAAGAAGGTGTGGATCAAC
tig-3	Y46E12BL.1	AAAAAAGCTTGTTGGACATGCTTAACACCCG	TTTTAAGCTTGAATTCACGGGGCCTAAGC
unc-129	C53D6.2	AAAAAAGCTTGATGGTAATCTGGTACGTGCC	TTTTAAGCTTGGCTCACGATCATCATTATCC
unc-6	F41C6.1	AAAAAAGCTTCTCTCCATCTCTCTACACCG	TTTTAAGCTTGACGACATTCGGAGGAGTAG
unc-71	Y37D8A.13	AAAAAAGCTTGATCCAATCAACTGGGCCG	TTTTAAGCTTCAGCAATAAGCGCAACTTCC
W02G9.4	W02G9.4	AAAAAAGCTTGCCAACCAACTTGTGCTCG	TTTTAAGCTTGCGGTGCGGAAGTGTTCG
Y16B4A.2	Y16B4A.2	AAAAAAGCTTTACCATCGCAGCTGATGAACA	TTTTAAGCTTTCTGGGCGTATTGTGGGAAC
Y65B4A.2	Y65B4A.2	AAAAAAGCTTGCCTATTCAATGTATCCCCGC	TTTTAAGCTTCTCAAAAACGGCTCGTCCAAC
2. Sequencing primers
RNAi F	CTGGCTTATCGAAATTAATACG

## Sheet: RNAi clones
GENE	SEQUENCE	Source
epi-1	K08C7.3	Ahringer RNAi library
lam-1	W03F8.5	This manuscript
lam-2	C54D1.5	Ahringer RNAi library
lam-3	T22A3.8	This manuscript
cle-1	C36B1.1	Ahringer RNAi library
col-99	F29C4.8	Ahringer RNAi library
emb-9	K04H4.1	This manuscript
let-2	F01G12.5	This manuscript
nid-1	F54F3.1	Ahringer RNAi library
agr-1	F41G3.12	Ahringer RNAi library
C48E7.6	C48E7.6	Ahringer RNAi library
gpn-1	F59D12.4	Ahringer RNAi library
sdn-1	F57C7.3	Ahringer RNAi library
unc-52	ZC101.2	Ahringer RNAi library
test-1	C54E4.2	This manuscript
acn-1	C42D8.5	Ahringer RNAi library
adm-2	C04A11.4	Ahringer RNAi library
adm-4	ZK154.7	Ahringer RNAi library
adt-1	C02B4.1	Ahringer RNAi library
adt-2	F08C6.1	Ahringer RNAi library
adt-3	T19D2.1	This manuscript
F27D9.7	F27D9.7	Ahringer RNAi library
gon-1	F25H8.3	Ahringer RNAi library
madd-4	F53B6.2	Ahringer RNAi library
nas-1	F45G2.1	This manuscript
nas-2	F56A4.1	This manuscript
nas-3	K06A4.1	This manuscript
nas-4	C05D11.6	Ahringer RNAi library
nas-5	T23H4.3	Ahringer RNAi library
nas-6	4R79.1	Ahringer RNAi library
nas-7	C07D10.4	Ahringer RNAi library
nas-8	C34D4.9	This manuscript
nas-10	K09C8.3	Ahringer RNAi library
nas-12	C24F3.3	Ahringer RNAi library
nas-13	F39D8.4	Ahringer RNAi library
nas-14	F09E8.6	Ahringer RNAi library
nas-15	T04G9.2	Ahringer RNAi library
nas-39	F38E9.2	Ahringer RNAi library
sup-17	DY3.7	Ahringer RNAi library
tag-275	C34H3.1	Ahringer RNAi library
unc-71	Y37D8A.13	This manuscript
zmp-1	EGAP1.3	Ahringer RNAi library
zmp-2	H19M22.3	Ahringer RNAi library
zmp-3	C31B8.8	Ahringer RNAi library
zmp-5	H36L18.1	Ahringer RNAi library
cri-2	K07C11.5	Ahringer RNAi library
timp-1	K07C11.3	Ahringer RNAi library
asp-3	H22K11.1	Ahringer RNAi library
asp-4	R12H7.2	Ahringer RNAi library
cpl-1	T03E6.7	Ahringer RNAi library
cpr-1	C52E4.1	Ahringer RNAi library
cpr-2	F36D3.9	This manuscript
cpr-3	T10H4.12	Ahringer RNAi library
cpr-4	F44C4.3	This manuscript
cpr-5	W07B8.5	This manuscript
cpr-6	C25B8.3	Ahringer RNAi library
cpr-8	W07B8.1	Ahringer RNAi library
cpr-9	F57F5.1	Ahringer RNAi library
cpz-1	F32B5.8	Ahringer RNAi library
cpz-2	M04G12.2	Ahringer RNAi library
ctsa-1.2	F13D12.6	Ahringer RNAi library
ctsa-2	K10C2.1	This manuscript
ctsa-3.1	F32A5.3	Ahringer RNAi library
ctsa-3.2	C08H9.1	Ahringer RNAi library
ctsa-4.1 (ctsa-1)	K10B2.2	Ahringer RNAi library
ctsa-4.2	Y40D12A.2	Ahringer RNAi library
F32H5.1	F32H5.1	Ahringer RNAi library
R09F10.1	R09F10.1	Ahringer RNAi library
tag-196	F41E6.6	Ahringer RNAi library
W07B8.4	W07B8.4	Ahringer RNAi library
daf-7	B0412.2	Ahringer RNAi library
dbl-1	T25F10.2	Ahringer RNAi library
let-756	C05D11.4	Ahringer RNAi library
pvf-1	Y39A3CL.6	Ahringer RNAi library
tig-2	F39G3.8	Ahringer RNAi library
tig-3	Y46E12BL.1	This manuscript
unc-129	C53D6.2	This manuscript
Y43C5A.2	Y43C5A.2	Ahringer RNAi library
qua-1	T05C12.10	Ahringer RNAi library
wrt-1	ZK1290.12	Ahringer RNAi library
wrt-2	F52E4.6	Ahringer RNAi library
wrt-4	ZK678.5	Ahringer RNAi library
wrt-6	ZK377.1	Ahringer RNAi library
wrt-7	ZK1037.10	Ahringer RNAi library
wrt-8	C29F3.2	Ahringer RNAi library
wrt-9	B0344.2	Ahringer RNAi library
cwn-1	K10B4.6	Ahringer RNAi library
cwn-2	W01B6.1	Ahringer RNAi library
egl-20	W08D2.1	Ahringer RNAi library
lin-44	E01A2.3	Ahringer RNAi library
mom-2	F38E1.7	Ahringer RNAi library
C53D6.7	C53D6.7	Ahringer RNAi library
lec-1	W09H1.6	Ahringer RNAi library
lec-2	F52H3.7	Ahringer RNAi library
lec-3	ZK892.1	Ahringer RNAi library
lec-4	C44F1.3	Ahringer RNAi library
lec-5	ZK1248.16	Ahringer RNAi library
lec-6	Y55B1AR.1	Ahringer RNAi library
lec-7	R07B1.2	Ahringer RNAi library
lec-8	R07B1.10	Ahringer RNAi library
lec-9	C16H3.2	Ahringer RNAi library
lec-10	W01A11.4	Ahringer RNAi library
lec-12	DC2.3	This manuscript
mab-20	Y71G12B.20	This manuscript
smp-1	Y54E5B.1	Ahringer RNAi library
smp-2	D1037.2	This manuscript
srp-1	C05E4.3	Ahringer RNAi library
srp-2	C05E4.1	This manuscript
srp-3	Y32G9A.4	This manuscript
srp-6	C03G6.19	This manuscript
srp-7	F20D6.4	This manuscript
srp-8	F20D6.3	Ahringer RNAi library
nex-1	ZC155.1	Ahringer RNAi library
nex-2	T07C4.9	Ahringer RNAi library
nex-3	C28A5.3	Ahringer RNAi library
nex-4	C37H5.1	Ahringer RNAi library
lron-7	K03A1.2	Ahringer RNAi library
lron-8	T22E7.1	Ahringer RNAi library
lron-9	T23G11.6	Ahringer RNAi library
lron-11	Y71F9B.8	Ahringer RNAi library
lron-14	T05A1.3	This manuscript
lron-15	C56E6.6	Ahringer RNAi library
cht-1	C04F6.3	Ahringer RNAi library
chil-10	C44C1.2	Ahringer RNAi library
chil-14	R09B5.12	Ahringer RNAi library
B0393.5	B0393.5	Ahringer RNAi library
F14B4.1	F14B4.1	Ahringer RNAi library
H02F09.3	H02F09.3	Ahringer RNAi library
txt-5	C37C3.7	This manuscript
suro-1	R11A5.7	Ahringer RNAi library
Y16B4A.2	Y16B4A.2	This manuscript
Y65B4A.2	Y65B4A.2	This manuscript
F26E4.3	F26E4.3	Ahringer RNAi library
F15D4.4	F15D4.4	This manuscript
try-1	ZK546.15	Ahringer RNAi library
try-3	C43G2.5	Ahringer RNAi library
skpo-1	F49E12.1	Ahringer RNAi library
skpo-2	C16C8.2	Ahringer RNAi library
skpo-3	F32A5.2	This manuscript
mlt-7	ZK430.8	Ahringer RNAi library
pxn-1	ZK994.3	This manuscript
pxn-2	K09C8.5	Ahringer RNAi library
C46A5.4	C46A5.4	Ahringer RNAi library
dpy-18 (phy-1)	Y47D3B.10	Ahringer RNAi library
phy-2	F35G2.4	Ahringer RNAi library
egl-9	F22E12.4	Ahringer RNAi library
C54D10.10	C54D10.10	Ahringer RNAi library
ced-1	Y47H9C.4	Ahringer RNAi library
crm-1	B0024.14	Ahringer RNAi library
F22E12.1	F22E12.1	Ahringer RNAi library
F30H5.3	F30H5.3	This manuscript
K10D3.4	K10D3.4	Ahringer RNAi library
mlt-11	W01F3.3	Ahringer RNAi library
T21D12.12	T21D12.12	Ahringer RNAi library
T22F7.3	T22F7.3	This manuscript
tag-290	F35B12.6	Ahringer RNAi library
W02G9.4	W02G9.4	This manuscript
W05B2.2	W05B2.2	Ahringer RNAi library
Y38H6C.8	Y38H6C.8	Ahringer RNAi library
Y43F8B.3	Y43F8B.3	Ahringer RNAi library
ZC84.1	ZC84.1	Ahringer RNAi library
ZC84.6	ZC84.6	Ahringer RNAi library
piit-1	F35B12.4	Ahringer RNAi library
mec-1	T07H8.4	This manuscript
mec-9	C50H2.3	Ahringer RNAi library
R12A1.3	R12A1.3	Ahringer RNAi library
spon-1	F10E7.4	This manuscript
T01D3.6	T01D3.6	Ahringer RNAi library
cpi-1	K08B4.6	Ahringer RNAi library
cpi-2	R01B10.1	Ahringer RNAi library
F52E1.2	F52E1.2	Ahringer RNAi library
cof-2	C48E7.5	Ahringer RNAi library
unc-122	F11C3.2	Ahringer RNAi library
C16E9.1	C16E9.1	Ahringer RNAi library
mup-4	K07D8.1	Ahringer RNAi library
apl-1	C42D8.8	This manuscript
atrn-1 (tag-53)	F33C8.1	This manuscript
F26E4.7	F26E4.7	Ahringer RNAi library
mig-6	C37C3.6	Ahringer RNAi library
ketn-1	F54E2.3	Ahringer RNAi library
unc-6	F41C6.1	This manuscript
T15B7.1	T15B7.1	This manuscript
slt-1	F40E10.4	Ahringer RNAi library
ost-1	C44B12.2	This manuscript
smoc-1	T04F3.2	Ahringer RNAi library
mfap-1	F43G9.10	Ahringer RNAi library
C49C8.5	C49C8.5	Ahringer RNAi library
ensh-1	D1009.3	Ahringer RNAi library
F35B12.10	F35B12.10	This manuscript
fbl-1	F56H11.1	Ahringer RNAi library
fbn-1	ZK783.1	Ahringer RNAi library
him-4	F15G9.4	Ahringer RNAi library
hcf-1	C46A5.9	Ahringer RNAi library
kal-1	K03D10.1	Ahringer RNAi library
elks-1	F42A6.9	Ahringer RNAi library
C03H12.1	C03H12.1	Ahringer RNAi library
crld-1	F09E8.2	This manuscript
let-805	H19M22.2	Ahringer RNAi library
mpz-1	C52A11.4	Ahringer RNAi library
scl-19	ZK384.1	Ahringer RNAi library
T19D12.6	T19D12.6	This manuscript
tep-1	ZK337.1	Ahringer RNAi library
C18H7.1	C18H7.1	Ahringer RNAi library
dig-1	K07E12.1	Ahringer RNAi library
dpy-6	F16F9.2	Ahringer RNAi library
F29G6.1	F29G6.1	Ahringer RNAi library
lon-1	F48E8.1	Ahringer RNAi library
pan-1	M88.6	Ahringer RNAi library
VC5.2	VC5.2	Ahringer RNAi library
ZC178.2	ZC178.2	Ahringer RNAi library
endu-1	K02A11.3	Ahringer RNAi library
mua-3	K08E5.3	Ahringer RNAi library
C17G10.1	C17G10.1	Ahringer RNAi library
sfrp-1	Y73B6BL.21	This manuscript
hse-5	B0285.5	Ahringer RNAi library
egas-2	Y69H2.12	Ahringer RNAi library
let-268	F52H3.1	Ahringer RNAi library
chhy-1	T22C8.2	Ahringer RNAi library
sul-1	K09C4.8	Ahringer RNAi library
clec-1	F25B4.9	Ahringer RNAi library
clec-10	C03H5.1	Ahringer RNAi library
clec-100	Y53H1A.3	This manuscript
clec-101	F15D3.2	Ahringer RNAi library
clec-102	F33E2.3	Ahringer RNAi library
clec-103	T26E3.1	Ahringer RNAi library
clec-104	Y18D10A.10	Ahringer RNAi library
clec-105	Y18D10A.24	This manuscript
clec-106	Y18D10A.12	Ahringer RNAi library
clec-107	Y26D4A.4	Ahringer RNAi library
clec-108	Y26D4A.6	Ahringer RNAi library
clec-109	F17B5.3	Ahringer RNAi library
clec-11	C54C8.7	Ahringer RNAi library
clec-110	F17B5.5	Ahringer RNAi library
clec-111	Y71A12B.5	This manuscript
clec-112	Y71A12B.6	Ahringer RNAi library
clec-113	F47G4.1	Ahringer RNAi library
clec-114	C49A1.9	Ahringer RNAi library
clec-115	C49A1.6	Ahringer RNAi library
clec-116	K04H8.1	Ahringer RNAi library
clec-117	B0432.12	Ahringer RNAi library
clec-118	W04H10.4	Ahringer RNAi library
clec-119	F47F6.5	Ahringer RNAi library
clec-12	T27F6.2	Ahringer RNAi library
clec-121	Y25C1A.4	Ahringer RNAi library
clec-122	Y25C1A.3	This manuscript
clec-123	Y25C1A.1	Ahringer RNAi library
clec-124	C17F4.1	Ahringer RNAi library
clec-125	W09G10.6	Ahringer RNAi library
clec-126	W09G10.5	This manuscript
clec-127	W10G11.5	This manuscript
clec-128	W10G11.6	Ahringer RNAi library
clec-129	W10G11.15	Ahringer RNAi library
clec-13	H16D19.1	Ahringer RNAi library
clec-130	W10G11.14	This manuscript
clec-132	W10G11.13	Ahringer RNAi library
clec-133	W10G11.12	Ahringer RNAi library
clec-134	W10G11.11	Ahringer RNAi library
clec-135	C16A11.8	Ahringer RNAi library
clec-136	F35D11.7	Ahringer RNAi library
clec-137	F35D11.8	This manuscript
clec-138	F35D11.9	Ahringer RNAi library
clec-139	F35D11.10	Ahringer RNAi library
clec-140	T05A7.2	Ahringer RNAi library
clec-141	EEED8.11	Ahringer RNAi library
clec-142	K01C8.8	Ahringer RNAi library
clec-143	ZK673.9	This manuscript
clec-144	T27D12.3	Ahringer RNAi library
clec-145	Y48E1B.16	This manuscript
clec-147	C04H5.2	Ahringer RNAi library
clec-148	F40G9.10	This manuscript
clec-149	K02F3.5	Ahringer RNAi library
clec-15	T07D10.4	This manuscript
clec-150	R06B10.3	This manuscript
clec-151	F10F2.7	This manuscript
clec-153	F10F2.8	This manuscript
clec-156	F26A1.11	This manuscript
clec-157	F26A1.12	Ahringer RNAi library
clec-158	R13F6.8	Ahringer RNAi library
clec-160	F09G8.8	Ahringer RNAi library
clec-161	F58A4.5	Ahringer RNAi library
clec-162	C07A9.1	Ahringer RNAi library
clec-163	Y39A1B.1	Ahringer RNAi library
clec-164	Y55F3C.5	Ahringer RNAi library
clec-165	F38A1.10	Ahringer RNAi library
clec-166	F38A1.5	Ahringer RNAi library
clec-167	F38A1.4	Ahringer RNAi library
clec-168	F38A1.7	Ahringer RNAi library
clec-17	E03H4.10	This manuscript
clec-170	F38A1.1	Ahringer RNAi library
clec-171	Y77E11A.9	Ahringer RNAi library
clec-173	T26C12.6	This manuscript
clec-175	R08C7.6	Ahringer RNAi library
clec-176	E03H12.3	Ahringer RNAi library
clec-177	E03H12.2	Ahringer RNAi library
clec-178	T19E7.1	Ahringer RNAi library
clec-179	C42D4.11	Ahringer RNAi library
clec-18	F56H6.8	This manuscript
clec-180	F32E10.3	Ahringer RNAi library
clec-181	Y59H11AR.5	This manuscript
clec-182	C33D9.2	Ahringer RNAi library
clec-183	T20D3.1	Ahringer RNAi library
clec-184	F08G5.7	This manuscript
clec-185	C25G4.1	Ahringer RNAi library
clec-186	ZK896.7	Ahringer RNAi library
clec-187	ZK896.6	Ahringer RNAi library
clec-189	M199.6	This manuscript
clec-19	F36H5.6	Ahringer RNAi library
clec-190	M199.4	Ahringer RNAi library
clec-191	F38C2.6	Ahringer RNAi library
clec-193	Y116A8A.3	Ahringer RNAi library
clec-194	Y116A8A.8	Ahringer RNAi library
clec-195	Y116A8C.21	This manuscript
clec-196	F26D10.12	Ahringer RNAi library
clec-197	C49C3.12	Ahringer RNAi library
clec-198	C49C3.13	Ahringer RNAi library
clec-199	C30H6.1	Ahringer RNAi library
clec-2	B0454.7	Ahringer RNAi library
clec-20	T07H3.5	This manuscript
clec-202	C30H6.4	Ahringer RNAi library
clec-204	Y46H3B.2	Ahringer RNAi library
clec-206	F59A7.1	Ahringer RNAi library
clec-207	F36F12.5	This manuscript
clec-208	F36F12.6	Ahringer RNAi library
clec-21	T07H3.4	Ahringer RNAi library
clec-210	Y73C8C.2	Ahringer RNAi library
clec-212	F19F10.7	Ahringer RNAi library
clec-213	C50E3.3	This manuscript
clec-214	C50E3.1	This manuscript
clec-215	C50E3.14	This manuscript
clec-216	F26D11.5	Ahringer RNAi library
clec-217	F26D11.9	Ahringer RNAi library
clec-218	W02D7.2	This manuscript
clec-219	W02D7.10	This manuscript
clec-22	F49A5.3	Ahringer RNAi library
clec-221	F17C11.5	Ahringer RNAi library
clec-223	C03E10.5	Ahringer RNAi library
clec-224	ZK863.9	This manuscript
clec-225	B0365.5	Ahringer RNAi library
clec-226	R10D12.5	Ahringer RNAi library
clec-227	F08H9.5	This manuscript
clec-228	H02K04.2	This manuscript
clec-229	H02K04.1	This manuscript
clec-230	C29F3.5	Ahringer RNAi library
clec-231	C29F3.4	Ahringer RNAi library
clec-232	F36G9.11	Ahringer RNAi library
clec-233	F21H7.4	This manuscript
clec-234	F26D2.12	Ahringer RNAi library
clec-238	Y102A5C.17	Ahringer RNAi library
clec-239	Y102A5C.16	Ahringer RNAi library
clec-24	F49A5.4	Ahringer RNAi library
clec-240	F49H6.1	Ahringer RNAi library
clec-241	F49H6.2	This manuscript
clec-242	Y68A4B.2	Ahringer RNAi library
clec-243	Y68A4B.1	Ahringer RNAi library
clec-245	C31G12.2	Ahringer RNAi library
clec-246	F16H6.2	Ahringer RNAi library
clec-247	Y51A2A.1	Ahringer RNAi library
clec-248	Y51A2A.11	This manuscript
clec-25	T20B3.15	This manuscript
clec-251	F11D11.8	This manuscript
clec-252	F11D11.7	This manuscript
clec-254	F11D11.5	Ahringer RNAi library
clec-255	F11D11.1	Ahringer RNAi library
clec-256	Y17D7B.6	This manuscript
clec-257	Y17D7B.8	This manuscript
clec-258	M162.2	Ahringer RNAi library
clec-26	T20B3.12	Ahringer RNAi library
clec-260	Y60A3A.2	Ahringer RNAi library
clec-261	ZC15.6	Ahringer RNAi library
clec-263	F26F2.6	Ahringer RNAi library
clec-264	F31D4.4	Ahringer RNAi library
clec-265	M02F4.7	Ahringer RNAi library
clec-266	C25B8.4	Ahringer RNAi library
clec-27	Y102A5B.1	Ahringer RNAi library
clec-28	F49A5.5	Ahringer RNAi library
clec-29	T25E12.9	Ahringer RNAi library
clec-3	C41H7.7	Ahringer RNAi library
clec-31	F49A5.2	Ahringer RNAi library
clec-32	F49A5.9	This manuscript
clec-33	F49A5.7	Ahringer RNAi library
clec-34	T25E12.8	Ahringer RNAi library
clec-35	Y102A5B.2	Ahringer RNAi library
clec-36	T20B3.16	This manuscript
clec-37	Y102A5B.3	Ahringer RNAi library
clec-38	T25E12.10	Ahringer RNAi library
clec-39	T25E12.7	Ahringer RNAi library
clec-40	T20B3.13	This manuscript
clec-41	B0365.6	Ahringer RNAi library
clec-42	F16H6.1	Ahringer RNAi library
clec-43	R07C3.1	Ahringer RNAi library
clec-45	F07C4.2	Ahringer RNAi library
clec-47	T09F5.9	Ahringer RNAi library
clec-48	C14A6.1	Ahringer RNAi library
clec-49	W04E12.6	Ahringer RNAi library
clec-5	C35D10.14	This manuscript
clec-50	W04E12.8	This manuscript
clec-51	B0218.6	Ahringer RNAi library
clec-52	B0218.8	Ahringer RNAi library
clec-53	T03F1.10	Ahringer RNAi library
clec-54	F08H9.8	This manuscript
clec-55	F08H9.9	Ahringer RNAi library
clec-56	F08H9.7	Ahringer RNAi library
clec-57	F08H9.6	Ahringer RNAi library
clec-58	ZK666.3	Ahringer RNAi library
clec-59	ZK666.5	This manuscript
clec-6	C35D10.15	This manuscript
clec-60	ZK666.6	Ahringer RNAi library
clec-61	ZK666.7	This manuscript
clec-62	F35C5.5	Ahringer RNAi library
clec-63	F35C5.6	Ahringer RNAi library
clec-64	F35C5.7	Ahringer RNAi library
clec-65	F35C5.8	Ahringer RNAi library
clec-66	F35C5.9	This manuscript
clec-67	F56D6.2	Ahringer RNAi library
clec-68	F56D6.1	This manuscript
clec-7	F10G2.3	Ahringer RNAi library
clec-70	Y46C8AL.3	This manuscript
clec-71	Y46C8AL.4	This manuscript
clec-73 & 79	Y46C8AL.1 & ‹	This manuscript
clec-74	Y46C8AL.8	This manuscript
clec-75	Y46C8AL.9	This manuscript
clec-76	Y46C8AR.1	Ahringer RNAi library
clec-78	F47C12.2	This manuscript
clec-8	Y38E10A.4	This manuscript
clec-80	Y54G2A.39	This manuscript
clec-83	Y54G2A.14	Ahringer RNAi library
clec-84	Y54G2A.33	This manuscript
clec-85	Y54G2A.6	This manuscript
clec-86	C54D1.2	Ahringer RNAi library
clec-87	C25A1.8	Ahringer RNAi library
clec-88	K10B2.3	Ahringer RNAi library
clec-9	Y70C5C.2	Ahringer RNAi library
clec-90	F57C9.2	Ahringer RNAi library
clec-91	ZK858.3	Ahringer RNAi library
clec-92	Y52B11A.5	Ahringer RNAi library
clec-93	ZK39.4	This manuscript
clec-94	ZK39.3	Ahringer RNAi library
clec-95	ZK39.2	Ahringer RNAi library
clec-96	ZK39.5	Ahringer RNAi library
clec-97	ZK39.6	Ahringer RNAi library
clec-98	ZK39.7	Ahringer RNAi library
clec-99	ZK39.8	Ahringer RNAi library

## Sheet: Unable to clone 
List of genes that were unable to clone
clec-146
clec-169
clec-172
clec-174
clec-203
clec-205
clec-209
clec-249
clec-250
clec-262
clec-4
clec-72
clec-82
clec-89
D1086.9
F41C3.5
Y55F3BR.2
Y64G10A.7
