# Supplementary material for: The matrisome landscape controlling in vivo germ cell fates
Source: Nat Commun. 2024 May 17;15:4200. doi: 10.1038/s41467-024-48283-4 (PMC11101451; doi:10.1038/s41467-024-48283-4)
Supplement: Supplementary file 16 — Source Data [file 41467_2024_48283_MOESM16_ESM.xlsx]

## Sheet: Fig 1b
Number of defects per gene	Number of genes
0	122
1	178
2	101
3	34
4	8

## Sheet: Fig 1c-e
	Distal		Pachytene		Oocytes			Germtube
GENE	i. Progenitor zone	ii. Transition zone	iii. Multinucleated cells (MNCs)	iv. Apoptosis	v. Defective oocyte nuclei	vi. Oocyte blebbing	vii. Multinulecated oocytes	viii. Gonad
adt-2	0	0	0	0	0	1	0	0
adt-3	0	0	3	0	0	0	0	0
agr-1	4	1	0	0	0	0	0	0		Numbers shows defect score: 0-4
apl-1	4	1	0	0	0	0	0	0
asp-3	0	0	0	0	1	1	0	0
asp-4	0	0	3	0	0	0	0	0
B0393.5	1	0	0	1	0	0	0	0
C03H12.1	4	0	0	0	0	0	0	0
C16E9.1	0	0	0	0	0	2	0	0
C18H7.1	0	0	0	2	0	0	0	0
C46A5.4	0	0	0	0	0	1	0	0
C48E7.6	0	0	0	1	0	0	0	0
C53D6.7	2	0	0	0	0	0	0	0
C54D10.10	0	1	0	0	1	0	0	0
ced-1	0	0	3	0	0	0	0	0
chil-14	0	0	0	1	0	0	0	0
cht-1	0	4	0	0	0	0	0	0
clec-1	0	0	3	0	0	0	0	0
clec-100	1	0	0	0	0	0	0	0
clec-101	2	0	0	0	0	2	0	0
clec-102	1	1	0	0	0	0	0	0
clec-104	0	0	0	0	0	2	0	0
clec-106	0	0	0	2	0	0	0	0
clec-107	0	0	3	0	0	3	0	2
clec-108	4	0	0	0	0	0	0	0
clec-109	0	0	3	0	0	0	0	0
clec-11	1	3	0	0	0	0	0	0
clec-110	0	0	0	0	0	1	0	0
clec-112	0	0	0	1	0	0	0	0
clec-115	1	2	0	0	1	0	0	0
clec-116	0	0	3	0	0	0	0	0
clec-117	0	0	0	4	0	0	0	0
clec-118	0	2	0	0	0	0	0	0
clec-119	3	0	0	0	0	1	0	0
clec-12	1	1	0	0	0	0	2	0
clec-121	1	1	0	0	1	1	0	0
clec-122	1	0	0	0	0	0	0	0
clec-123	0	0	0	2	0	0	0	0
clec-124	0	3	0	0	0	0	0	0
clec-125	0	0	0	1	0	0	0	0
clec-126	0	0	0	4	0	0	0	0
clec-127	0	0	3	0	0	0	0	0
clec-128	0	0	3	0	0	0	0	0
clec-129	2	2	0	0	0	0	0	0
clec-13	1	1	0	0	0	0	0	0
clec-130	0	0	0	4	0	0	0	0
clec-132	0	0	0	0	1	0	0	0
clec-133	3	3	0	0	0	0	0	0
clec-134	1	4	0	0	0	0	0	0
clec-137	0	1	0	0	0	0	0	0
clec-139	4	0	0	0	0	0	0	0
clec-140	0	0	0	4	0	0	0	0
clec-141	0	0	3	0	0	3	0	0
clec-143	0	0	0	1	0	0	0	0
clec-144	1	1	3	0	0	0	0	0
clec-145	3	0	3	1	0	0	0	0
clec-147	0	0	0	2	0	0	0	0
clec-148	0	0	0	3	0	0	0	0
clec-149	0	0	0	2	0	0	0	0
clec-150	0	0	3	0	2	1	0	0
clec-153	0	1	0	0	0	0	0	0
clec-156	1	4	3	0	0	1	0	0
clec-157	4	1	0	0	0	0	0	0
clec-158	0	0	3	0	0	0	0	1
clec-162	0	0	0	1	0	0	0	0
clec-163	0	3	0	0	0	0	0	0
clec-165	0	0	0	4	0	0	0	0
clec-166	0	1	0	0	0	0	0	0
clec-167	2	0	0	0	0	0	0	0
clec-168	1	0	0	0	0	0	0	0
clec-17	0	0	0	2	0	0	0	0
clec-170	3	2	3	0	0	0	0	0
clec-171	0	0	3	0	0	0	0	0
clec-173	0	0	0	2	2	0	0	0
clec-175	0	1	0	0	0	0	0	0
clec-176	2	1	0	0	0	0	0	0
clec-177	2	1	0	0	0	0	0	0
clec-178	0	0	3	0	0	0	0	0
clec-18	0	0	0	1	0	0	0	0
clec-183	0	1	0	0	1	0	0	0
clec-184	0	0	0	2	0	0	0	0
clec-185	0	1	3	0	0	0	1	0
clec-187	4	1	0	0	0	0	0	0
clec-189	3	0	0	0	1	0	0	0
clec-19	0	1	0	0	0	0	0	0
clec-190	1	2	0	0	0	0	0	0
clec-194	1	0	0	0	0	0	0	0
clec-195	0	0	0	1	1	0	0	0
clec-196	0	3	3	0	1	0	0	0
clec-20	0	0	0	1	0	0	0	0
clec-206	0	1	0	0	0	0	0	0
clec-207	0	0	0	1	0	0	0	0
clec-21	3	0	0	0	0	0	0	0
clec-215	0	0	0	0	1	0	0	0
clec-217	0	0	3	0	0	0	0	0
clec-221	1	3	0	0	0	0	0	0
clec-223	0	0	0	0	1	0	0	0
clec-224	0	0	3	0	0	0	0	0
clec-225	0	0	0	0	0	1	0	0
clec-226	0	0	0	0	2	0	0	0
clec-228	0	0	0	0	1	1	0	0
clec-229	0	0	3	0	0	0	0	0
clec-230	0	0	3	0	2	0	0	0
clec-232	0	0	0	0	0	1	0	0
clec-233	0	0	0	1	0	0	0	0
clec-238	0	0	3	0	0	0	0	0
clec-24	0	0	3	0	0	0	0	0
clec-240	0	0	0	0	2	0	1	0
clec-242	0	0	0	0	1	0	0	0
clec-243	2	0	0	1	0	0	0	0
clec-245	4	0	0	0	0	0	0	0
clec-246	3	0	3	0	0	0	0	0
clec-247	3	1	3	0	2	0	0	0
clec-25	4	4	3	0	0	0	0	0
clec-251	0	0	0	2	0	0	0	0
clec-252	0	0	0	0	3	0	0	0
clec-254	1	1	3	0	0	0	0	0
clec-255	1	2	0	0	1	0	0	0
clec-256	0	1	0	0	0	0	0	0
clec-258	0	0	3	0	1	0	0	0
clec-26	0	0	0	0	0	2	0	0
clec-263	0	0	0	0	2	0	0	0
clec-264	1	0	0	0	1	0	1	0
clec-265	0	0	0	0	1	0	0	0
clec-266	0	3	0	0	0	0	0	0
clec-27	0	0	3	0	0	0	0	0
clec-3	4	2	0	0	1	0	0	0
clec-31	0	0	0	0	1	0	0	0
clec-32	0	1	0	1	0	0	0	0
clec-33	4	4	0	0	0	0	0	0
clec-34	0	0	3	0	0	0	0	0
clec-35	1	0	0	0	0	0	0	0
clec-36	1	0	0	0	0	0	0	0
clec-37	0	0	3	0	0	1	0	0
clec-38	1	0	0	1	0	0	0	0
clec-39	1	0	0	0	0	0	0	0
clec-40	3	0	0	0	0	0	0	0
clec-41	4	0	0	0	0	0	0	0
clec-42	1	0	0	0	0	0	0	0
clec-45	0	0	3	1	3	0	0	0
clec-49	0	3	0	0	0	0	0	0
clec-5	0	0	0	0	1	0	0	0
clec-50	0	0	0	2	0	0	0	0
clec-51	2	0	0	0	0	0	0	0
clec-52	2	0	0	0	0	0	0	0
clec-53	0	0	0	0	0	1	0	0
clec-55	4	3	0	0	0	0	0	0
clec-56	0	0	0	1	0	0	0	0
clec-57	4	2	0	0	0	0	0	0
clec-58	0	1	0	0	0	0	0	0
clec-61	0	4	3	0	0	0	0	0
clec-62	0	1	0	0	1	0	0	0
clec-63	2	0	0	0	1	0	0	1
clec-64	0	2	0	0	0	0	0	0
clec-65	0	0	0	1	0	1	0	0
clec-66	1	0	0	0	0	0	0	0
clec-67	0	3	0	0	0	0	0	0
clec-68	0	0	4	0	0	0	0	0
clec-70	0	0	0	1	0	0	0	0
clec-71	0	0	0	2	0	0	0	0
clec-73 & 79	0	0	0	0	0	1	0	0
clec-74	0	0	0	2	0	0	0	0
clec-75	0	0	0	0	1	0	0	0
clec-76	1	0	0	0	0	0	0	0
clec-78	4	0	0	1	0	0	0	0
clec-80	2	0	0	0	0	0	0	0
clec-83	2	0	0	0	0	0	0	0
clec-85	0	0	0	2	0	0	0	0
clec-86	2	0	0	1	0	0	0	0
clec-87	0	0	0	1	0	0	0	0
clec-9	4	1	0	0	0	0	0	0
clec-90	1	0	0	0	0	0	0	0
clec-91	4	0	0	0	0	0	0	0
clec-92	3	0	0	0	0	0	0	0
clec-94	3	0	0	0	0	1	0	0
clec-95	3	0	0	0	0	0	0	0
clec-97	0	0	0	4	0	0	0	0
clec-98	0	0	0	0	1	3	0	0
clec-99	4	0	0	0	0	0	0	0
cof-2	4	2	0	0	0	0	0	0
col-99	0	0	0	1	0	3	0	0
cpi-1	0	0	0	0	1	0	0	0
cpi-2	0	0	0	1	1	0	0	0
cpl-1	0	1	0	0	0	0	0	0
cpr-1	0	0	0	1	0	1	0	0
cpr-2	1	1	3	0	0	0	0	0
cpr-3	0	0	0	1	0	0	0	0
cpr-4	0	0	0	1	0	0	0	0
cpr-5	0	0	0	0	0	0	0	1
cpr-6	0	1	0	1	0	0	0	0
cpr-9	0	4	0	1	0	0	0	0
cpz-1	0	0	0	0	1	0	0	0
cri-2	4	4	3	0	0	1	0	0
crm-1	2	0	0	0	3	0	0	0
ctsa-2	2	0	0	0	0	0	0	0
ctsa-3.1	0	3	0	1	1	0	0	0
ctsa-3.2	0	3	0	1	0	0	0	0
ctsa-4.2	4	4	0	0	0	0	0	0
cwn-1	1	0	0	0	0	2	0	0
daf-7	1	0	0	1	0	0	0	0
dbl-1	1	0	0	0	0	0	0	0
dpy-6	0	0	0	0	0	0	0	2
egl-20	0	0	0	0	1	0	0	0
elks-1	1	0	0	0	0	0	0	0
emb-9	0	1	0	1	0	0	0	0
endu-1	4	0	0	1	0	0	0	0
ensh-1	2	0	0	0	0	2	0	0
epi-1	1	4	0	0	0	0	0	0
F14B4.1	0	0	0	0	0	0	0	4
F15D4.4	0	0	0	2	0	0	0	0
F26E4.3	0	0	0	3	0	0	0	0
F26E4.7	0	1	0	0	0	0	0	0
F27D9.7	0	0	0	0	2	0	0	0
F29G6.1	2	0	0	0	0	0	0	0
F30H5.3	0	0	0	0	1	0	0	0
F32H5.1	4	4	3	0	0	0	1	0
fbn-1	0	1	0	0	0	0	0	0
gon-1	2	0	0	0	0	0	0	0
gpn-1	0	4	0	0	0	1	0	0
H02F09.3	3	1	0	0	3	1	0	0
hcf-1	2	0	0	0	0	0	0	0
him-4	0	0	0	1	0	0	0	0
hse-5	0	0	3	0	0	0	0	0
K10D3.4	0	3	0	0	0	0	0	0
ketn-1	4	1	0	0	0	2	0	0
lam-1	2	2	0	0	0	0	0	0
lam-3	0	1	0	0	0	0	0	0
lec-1	2	0	0	1	2	0	0	0
lec-10	1	2	4	0	0	0	0	0
lec-12	0	0	0	0	1	0	0	0
lec-2	2	3	0	1	4	0	0	0
lec-3	4	3	3	0	0	0	0	0
lec-4	1	2	0	1	0	0	0	0
lec-5	2	0	0	1	0	0	0	0
lec-6	0	1	0	0	3	0	0	0
lec-8	0	0	0	1	4	0	0	0
lec-9	0	0	3	0	2	0	0	0
let-2	0	0	0	0	0	1	0	0
let-268	0	0	0	1	0	0	0	0
let-756	4	0	0	0	0	0	0	0
let-805	0	0	0	0	2	0	0	0
lin-44	0	0	0	0	3	0	0	0
lon-1	3	0	3	0	0	0	0	0
lron-11	0	0	0	4	0	0	0	0
lron-14	0	0	0	0	2	0	0	0
mec-1	0	0	0	1	0	0	0	0
mfap-1	0	0	0	0	0	1	0	0
mig-6	1	0	0	0	0	0	0	0
mlt-11	2	0	0	0	0	0	0	0
mlt-7	0	4	0	0	0	0	0	0
mom-2	0	1	0	0	0	0	0	0
mua-3	0	0	3	0	0	1	0	0
nas-1	0	2	0	0	0	0	0	0
nas-13	0	1	3	0	0	0	0	0
nas-14	0	1	0	0	0	0	0	0
nas-2	2	0	0	0	1	0	0	0
nas-3	0	2	0	0	0	0	0	0
nas-39	0	4	0	0	0	0	0	0
nas-4	3	0	0	0	0	0	0	0
nas-5	0	3	0	2	0	0	0	0
nas-6	0	0	0	1	0	0	0	0
nas-7	4	1	0	0	0	0	0	0
nas-8	1	0	0	0	0	0	0	0
nid-1	0	1	0	0	0	0	0	0
ost-1	0	0	0	0	1	0	0	0
pan-1	0	0	0	1	0	0	0	0
phy-2	0	2	0	0	0	0	0	0
piit-1	0	3	0	0	2	0	0	0
pvf-1	0	2	0	0	0	0	0	0
pxn-1	1	0	0	0	0	0	0	0
qua-1	1	0	0	0	0	1	0	0
R09F10.1	4	2	0	0	0	0	0	0
scl-19	0	1	3	0	0	2	0	0
sdn-1	3	0	0	0	0	0	0	0
sfrp-1	0	0	0	1	0	0	0	0
skpo-2	4	0	0	0	0	0	0	0
skpo-3	0	0	0	1	0	0	0	0
slt-1	0	0	0	1	0	0	0	0
smp-1	1	0	3	0	0	2	0	0
smp-2	0	0	0	0	2	0	0	1
spon-1	0	0	0	1	0	0	0	0
srp-1	1	1	0	0	1	2	0	0
srp-2	0	0	0	1	0	0	0	0
srp-3	1	2	0	2	0	0	0	0
srp-6	0	0	0	0	1	0	0	0
srp-7	1	0	0	0	0	0	0	0
srp-8	2	0	0	0	0	0	0	0
suro-1	3	2	0	0	0	0	0	0
T01D3.6	0	0	0	2	0	0	0	0
T15B7.1	0	0	0	0	1	0	0	0
T21D12.12	3	3	0	0	0	0	0	0
T22F7.3	0	0	0	0	1	0	0	0
tag-290	4	2	0	0	0	0	0	0
tep-1	1	2	0	0	0	0	0	0
test-1	0	1	0	0	0	0	0	0
tig-2	0	0	3	0	0	0	0	0
tig-3	2	0	3	0	0	0	0	0
timp-1	4	3	0	0	0	0	0	0
try-1	4	2	0	0	0	0	0	0
try-3	4	3	0	0	0	0	0	0
txt-5	0	0	0	0	2	0	0	0
unc-52	0	1	0	1	0	0	0	0
unc-6	0	2	0	0	0	0	0	0
VC5.2	1	0	0	0	0	0	0	0
W05B2.2	4	0	0	0	0	0	0	0
W07B8.4	4	1	0	0	0	0	0	0
wrt-1	4	1	0	0	0	0	0	0
wrt-2	0	0	0	0	3	2	0	0
wrt-4	1	1	0	0	0	0	0	0
wrt-7	1	1	0	1	0	0	0	0
wrt-9	0	0	3	2	0	1	0	0
Y16B4A.2	0	0	0	0	1	0	0	3
Y38H6C.8	0	0	0	0	0	3	0	0
Y43C5A.2	0	1	0	3	1	0	0	0
Y65B4A.2	1	0	0	0	0	0	0	0
ZC178.2	2	0	0	0	0	0	0	0
ZC84.1	0	0	3	0	0	0	0	0
ZC84.6	3	0	0	0	0	0	0	0
zmp-2	2	0	0	0	0	0	0	0
zmp-3	4	4	0	0	2	0	0	0
zmp-5	4	0	0	1	0	0	0	0

## Sheet: Fig 1f
# of genes in each group					1f Bottom right heatmap - Phenotype defects Score									1f Top right heatmap -Gene expression
	Distal	Pachytene	Oocytes		Gene	i. Progenitor zone	ii. Transition zone	iii. Multinucleated cells (MNCs)	iv. Apoptosis	v. Defective oocyte nuclei	vi. Oocyte blebbing	vii. Multinulecated oocytes		Gene	Distal 1	Distal 2	Pachytene 1	Pachytene 2	Pachytene 3	Bend 1	Bend 2	Oocyte 1	oocyte 2
# of genes with expression	50	100	68		asp-3	0	0	0	0	1	1	0		asp-3	1.16618	0	0	0	0.146475	0	1.53965	0.863753	0
# of genes with Phenotype	184	148	100		asp-4	0	0	3	0	0	0	0		asp-4	2.17036	0	0.217437	0.183506	0	0	0.560897	0	0
# Total number of genes studied	443	443	443		cpl-1	0	1	0	0	0	0	0		cpl-1	0	0.902484	0.573373	0.370268	0.993268	2.44274	4.48832	3.81929	3.47271
# of expressed genes have expression and phenotype in the same region	28	43	19		cpr-1	0	0	0	2	0	1	0		cpr-1	0.748353	0	0.217437	0	0.319239	0	0.560897	0	0
					cpr-6	0	1	0	1	0	0	0		cpr-6	0	0	0.631163	0	0	0	0	0.863753	0.567086
% of genes in each group					cpr-9	0	4	0	3	0	0	0		cpr-9	0	0	0	0	0.146475	0.189748	0	1.30282	0.567086
Table					cpz-1	0	0	0	0	1	0	0		cpz-1	1.80254	0	0.573373	1.88949	1.6132	0.911667	2.74743	2.56526	2.52949
	Distal	Pachytene	Oocytes		F32H5.1	4	4	3	0	0	0	1		F32H5.1	0.748353	0	0	0	0	0	0	0	0
% of expressing genes	11.2867	22.5734	15.3499		chil-14	0	0	0	1	0	0	0		chil-14	0	0	0	0.492542	0	0.708702	0	0	0
% of genes with phenotype	41.535	33.4086	22.5734		cht-1	0	4	0	0	0	0	0		cht-1	0	0.283709	1.51103	0.370268	0.801587	0.827736	1.27832	2.27507	2.53468
% of genes expressing and showing phenotypes in the same region	6.32054	9.70655	4.28894		let-2	0	0	0	0	0	1	0		let-2	3.42253	1.26938	1.49011	2.08401	1.6132	2.42349	3.02574	4.68262	4.54541
Bar graph					emb-9	0	1	0	1	0	0	0		emb-9	2.09889	1.16902	0.631163	0.892559	1.45086	1.40737	2.64005	3.99748	2.25997
%of expressed genes have expression and phenotype in the same region	56	43	27.9412		clec-104	0	0	0	1	0	2	0		clec-104	0	0	0	0	0.146475	0	0	0	0
					clec-119	3	0	0	0	0	1	0		clec-119	0	0	0	0	0	0	0	0.793736	0
					clec-12	1	1	0	0	0	0	2		clec-12	0	0	0	0	0.357971	0.472435	0.966147	0	0
					clec-126	0	0	0	4	0	0	0		clec-126	0	0	0	0	0.146475	0	0	0	0
					clec-149	0	0	0	2	0	0	0		clec-149	0	0	0.290991	0.346283	0.319239	0.507611	1.9477	2.00735	1.75105
					clec-178	0	0	3	0	0	0	0		clec-178	0	0	0	0	0.19006	0	0	0	0
					clec-196	0	3	3	0	1	0	0		clec-196	0	0	0.858642	0	0	0	0.560897	0	0.55692
					clec-223	0	0	0	2	1	0	0		clec-223	0	0	0	0	0	0	0	0	0.973102
					clec-25	4	4	3	0	0	0	0		clec-25	1.23863	0	0	0	0	0	0	0	0
					clec-264	1	0	0	0	1	0	1		clec-264	0	0	0	0.210329	0	0	0	0	0.567086
					clec-266	0	3	0	0	0	0	0		clec-266	0	0.675026	1.56169	0.183506	0.580478	0.767929	1.94649	1.75407	2.25997
					clec-85	0	0	0	2	0	0	0		clec-85	0	0	0	0.210329	0	0.357416	0	0	0
					clec-87	0	0	0	1	0	0	0		clec-87	2.43626	3.0095	5.28092	6.64093	7.1314	7.44869	7.9654	8.10346	7.88772
					clec-90	1	0	0	0	0	0	0		clec-90	0.645513	0.283709	0	0	0.146475	0	0	0	0
					clec-91	4	0	0	1	0	0	0		clec-91	2.09889	2.05281	2.99492	3.38144	5.04845	5.60744	5.48485	5.58979	5.98461
					cpi-1	0	0	0	0	1	0	0		cpi-1	0	0	0.217437	0.210329	0.19006	0.189748	1.75667	0.793736	1.54385
					cpi-2	0	0	0	2	1	0	0		cpi-2	3.56691	3.13029	3.94571	3.9847	4.2867	4.72918	4.73819	4.83435	4.66154
					F15D4.4	0	0	0	2	0	0	0		F15D4.4	0	0	0	0	0	0.472435	0	0	0
					F26E4.3	0	0	0	3	0	0	0		F26E4.3	0	0	0	0	0	0.318328	0	0	0
					Y65B4A.2	1	0	0	2	0	0	0		Y65B4A.2	0	0	0	0.183506	0.19006	1.13527	0	0.793736	0
					lec-1	2	0	0	1	2	0	0		lec-1	1.48978	1.3632	1.51103	0.909026	1.29401	1.58772	0	1.75407	2.11753
					lec-12	0	0	0	0	1	0	0		lec-12	3.86496	4.10598	4.05925	4.40774	4.38659	3.80218	3.74069	4.28937	4.54798
					lec-2	2	3	0	0	4	0	0		lec-2	0	0.52069	0.74023	0.783101	0.968452	1.3906	0.963749	1.79048	0.55692
					lec-3	4	3	3	1	0	0	0		lec-3	0	0	0	0.683918	0.71031	0.318328	1.27832	0.793736	0
					lec-4	1	2	0	1	0	0	0		lec-4	0	0	0.217437	0.210329	0	0.611658	0.963749	0	0
					lec-5	2	0	0	1	0	0	0		lec-5	0	0.52069	1.22705	1.95728	1.43551	1.35038	2.26446	3.71896	2.84957
					lec-9	0	0	3	0	2	0	0		lec-9	0	0	0.217437	0	0	0.318328	0	0	0
					tig-2	0	0	3	1	0	0	0		tig-2	0	0	0	0	0.612866	2.4518	0.966147	0.793736	0
					tig-3	2	0	3	0	0	0	0		tig-3	0	0.52069	0.775244	0.210329	0	0	0	0	0
					pvf-1	0	2	0	0	0	0	0		pvf-1	1.42915	0	0	0.514232	0.768972	0	0.966147	1.71672	0.567086
					Y43C5A.2	1	1	0	4	1	0	0		Y43C5A.2	0.748353	0	0	0	0	0	0	0	0
					qua-1	1	0	0	0	0	1	0		qua-1	0	0.283709	0	0.210329	0	0	0	0	0
					wrt-2	0	0	0	0	3	2	0		wrt-2	0	0	0.573373	0	0.19006	0.189748	0	0	0
					wrt-7	1	1	0	1	0	0	0		wrt-7	0	0	0	0	0.146475	0	0	0	0
					lam-3	0	1	0	2	0	0	0		lam-3	0	0	0.217437	0	0.19006	1.3111	0	0.793736	0.567086
					epi-1	1	4	0	1	0	0	0		epi-1	0	0	0.723047	0.39386	0.146475	0	0	0	0
					adt-2	0	0	0	1	0	1	0		adt-2	0	0	0	0	0.19006	0	0	0	0
					nas-8	1	0	0	2	0	0	0		nas-8	0	0	0	0	0.19006	0.507611	0	0	0.55692
					lron-11	0	0	0	4	0	0	0		lron-11	0	0.283709	0.775244	0.370268	0.88743	1.55446	0	1.67837	1.28344
					hcf-1	2	0	0	0	0	0	0		hcf-1	3.98317	3.69383	3.86552	3.92282	4.09092	3.8674	3.74174	2.97465	4.02354
					fbn-1	0	1	0	0	0	0	0		fbn-1	0	0	0.573373	0	0.357971	0.318328	0	0	0.55692
					endu-1	4	0	0	1	0	0	0		endu-1	0	0	0	0.346283	0	0.189748	0	0	0
					elks-1	1	0	0	0	0	0	0		elks-1	0	0.814436	0.406354	0.39386	0.768972	2.14357	2.1153	2.03796	2.64265
					hse-5	0	0	3	0	0	0	0		hse-5	3.19297	3.31461	3.84139	3.99631	4.19253	4.4561	4.14327	5.00497	4.86337
					ketn-1	4	1	0	0	0	2	0		ketn-1	0	0	0	0	0	0	0	0.863753	1.54385
					let-268	0	0	0	2	0	0	0		let-268	1.16618	0.52069	1.17651	0.800858	1.07215	0.937693	0.560897	1.35238	0.55692
					lon-1	3	0	3	0	0	0	0		lon-1	0.645513	0.463942	0	0	0.19006	0	0	0	0
					mfap-1	0	0	0	0	0	1	0		mfap-1	4.52744	5.04942	4.76216	4.99349	5.21344	4.94272	4.65918	5.39498	5.04131
					mig-6	1	2	0	0	0	0	0		mig-6	1.75393	0	0.573373	0.5356	0	0	0	0.793736	0
					mua-3	0	0	3	0	0	1	0		mua-3	0	0	0	0	0.357971	0.643634	0	0	0.55692
					ost-1	0	0	0	0	1	0	0		ost-1	3.06168	0.283709	1.27677	2.30432	1.8838	2.97661	4.06295	4.08443	3.26067
					pan-1	0	0	0	1	0	0	0		pan-1	0	0.675026	0.290991	0.783101	1.33341	3.01989	2.40229	2.27507	0.965436
					smp-1	1	0	3	0	0	2	0		smp-1	1.48978	2.97003	2.36339	2.62612	3.3063	3.76594	3.84043	4.45751	3.39453
					phy-2	0	2	0	0	0	0	0		phy-2	0	0.283709	0.406354	0	0.146475	0.472435	0.966147	1.35238	0.957729
					nid-1	0	1	0	0	0	0	0		nid-1	0.748353	0.52069	0.631163	0.514232	0.146475	0.318328	1.75667	0.793736	1.54385
					apl-1	4	1	0	0	0	0	0		apl-1	0.645513	0	0.858642	0.683918	0.80573	0.799629	2.11638	2.45616	2.52689
					sdn-1	3	0	0	0	0	0	0		sdn-1	1.54797	0.463942	0.631163	0.39386	0.739939	3.03329	3.32837	3.11776	2.85373
					unc-52	0	1	0	1	0	0	0		unc-52	0	0	0.290991	0.210329	0.19006	0.318328	0.560897	0	0.965436
					test-1	0	1	0	0	0	0	0		test-1	1.23863	0.283709	0	0.800858	0.80573	1.48372	2.1153	1.79048	1.53351
					C48E7.6	0	0	3	4	0	0	0		C48E7.6	0	0	0	0	0.146475	0	0	0	0
					ced-1	0	0	3	0	0	0	0		ced-1	1.16618	2.2787	2.23229	2.11532	2.49258	2.44274	1.75667	1.75407	3.26067
					mlt-11	2	0	0	1	0	0	0		mlt-11	0	0	0.573373	0.346283	0.547346	0.318328	0	0	0
					piit-1	0	3	0	1	2	0	0		piit-1	0	0	0	0	0.19006	0	0	0	0
					spon-1	0	0	0	1	0	0	0		spon-1	0	0	0	0.370268	0.19006	0	0	0	0
					srp-1	1	0	0	0	1	2	0		srp-1	5.90049	5.76837	5.9639	5.96432	5.68343	5.8438	6.09958	6.07013	5.99483
					srp-2	0	0	0	1	0	0	0		srp-2	0	0	0	0	0	0	0.560897	0	0
					srp-6	0	0	0	0	1	0	0		srp-6	0	0	0	0.370268	0	0	0	0.793736	0
					srp-7	1	0	0	0	0	0	0		srp-7	3.52578	3.42116	4.09049	3.33427	4.15403	4.04689	4.28946	4.2637	3.78915
					cri-2	4	4	3	0	0	1	0		cri-2	0	0	0	0	0	0.189748	0	0.863753	1.28344
					cwn-1	1	0	0	0	0	2	0		cwn-1	0	0	0	0	0	0	0.963749	0	0
					mom-2	0	1	0	0	0	0	0		mom-2	1.16618	2.52932	3.91695	3.89265	4.99906	5.62461	5.32278	5.44583	5.46852

## Sheet: SupFig 3
	Supplementary Figure 3a-c											Supplementary Figure 3d						Supplementary Figure 3g-h								Supplementary Figure 3j-k
	wild-type	wrt-7		wild-type	cwn-1	nas-7	nas-8		Wild-type	cri-2		Control	qua-1	wrt-1	wrt-2	wrt-4		wild-type	cwn-1	nas-7	nas-8		wild-type	cri-2		Control	Control normalized	him-4	him-4 normalized	unc-52	unc-52 normalized		control	control normalized	let-268	let-268 normalized
	193	121		219	150	154	277		219	239		244	169	210	220	242		171	108	106	140		171	117		0	0	0	0	0	0		0	0	0	0
	217	119		221	188	266	219		221	197		246	177	213	230	230		134	105	65	147		134	113		0	0	0	0	0	0		0	0	0	0
	208	105		255	177	145	215		255	200		239	105	182	221	210		176	116	112	128		176	136		0	0	0	0	1	3.25		0	0	0	0
	196	99		208	221	156	257		208	214		244	197	210	212	207		100	120	88	186		100	109		0	0	0	0	1	3.25		0	0	0	0
	232	105		253	206	192	239		253	109		234	187	208	225	250		132	189	153	129		132	92		0	0	0	0	1	3.25		0	0	0	0
	296	121		270	175	179	183		270	140		234	192	221	166	176		158	106	112	164		158	61		0	0	0	0	1	3.25		0	0	0	0
	269	91		219	137	185	162		219			242	193	182	215	217		145	141	47	99		145			2	6.5	0	0	2	6.5		0	0	0	0
	258	95		295	197	169	240		295			247	196	229	211	224		184	147	71	148		184			0	0	0	0	2	6.5		0	0	0	0
	232	119		226	222	117	277		226			242	187	208	209	217			80	65	116		148			0	0	1	3.25	2	6.5		0	0	0	0
	226	80		274	193	186	145		274			237	217	218	212	215			99	65			115			0	0	1	3.25	2	6.5		0	0	0	0
	261	94		263		176	205		263			224	165	219	174	204			139							1	3.25	1	3.25	2	6.5		0	0	1	2.08333
	255	99							207			237	199	216	162	214										0	0	1	3.25	2	6.5		0	0	1	2.08333
	215	188							216			244	163	107	142	226										1	3.25	2	6.5	3	9.75		0	0	1	2.08333
	251	67										225	150	152	160	220																	0	0	1	2.08333
	215	77										240	177	146	215	227																	0	0	1	2.08333
	241	156										244	168	213	161	216																	1	2.08333	1	2.08333
	264	88										238		183	202	192																	1	2.08333	1	2.08333
	226	61										238		208	166	200																	1	2.08333	1	2.08333
	260	83										233		180	192	186																	1	2.08333	1	2.08333
	257	75												206		228																	1	2.08333	2	4.16667
	221	77																															1	2.08333	2	4.16667
		154																															1	2.08333	2	4.16667
		101																															1	2.08333	2	4.16667
		121																															2	4.16667	2	4.16667
		111																															2	4.16667	3	6.25
		120																																	3	6.25
		60
		140
		104
		79
		212
		194
Mena	237.762	109.875		245.727	186.6	175	219.909		240.462	183.167		238.526	177.625	195.55	194.474	215.05		150	122.727	88.4	139.667		146.3	104.667		0.307692	1	0.461538	1.5	1.46154	4.75		0.48	1	0.961538	1.28968

## Sheet: PZ_Fig 2A,4A SupFig 4
PZ source data
	Control	clec-123	clec-125	clec-135	clec-148	clec-248	clec-265	clec-35		Control	mec-1	clec-234	clec-256	clec-50	clec-59	clec-93	clec-74	clec-54	clec-241	clec-8	srp-6		Control	smp-2	mab-20	clec-71	clec-73 & 79	clec-75	clec-80	clec-227	clec-213	clec-207	let-2	clec-25		Control	srp-8	cpr-8	apl-1	F52E1.2	skpo-3	spon-1	W02G9.4	cpr-4		Control	sdn-1		Control
	255	264	221	209	228	241	281	195		241	250	264	191	219	255	236	164	157	242	191	214		241	220	249	227	277	249	272	259	218	252	231	161		240	282	255	173	209	150	240	259	258		222	189		215
	245	244	244	197	258	263	254	178		243	264	263	236	189	245	233	209	220	283	258	153		243	290	273	238	277	254	259	237	234	265	235	126		248	203	244	205	261	250	239	282	288		238	216		229
	234	250	262	179	247	261	242	178		230	218	269	195	222	245	224	227	171	230	271	235		230	243	258	249	269	267	267	255	277	259	260	164		280	191	223	143	252	258	238	273	214		158	261		268
	244	264	231	260	212	241	263	229		243	229	285	250	181	273	267	221	217	252	283	213		243	231	253	234	264	268	284	249	209	239	258	175		265	150	244	215	202	228	244	261	239		187	247		257
	253	261	260	257	279	249	266	251		179	202	272	245	219	243	238	236	236	232	261	219		179	247	253	270	266	242	261	251	241	248	278	115		260	178	248	229	235	238	249	276	244		251	241		251
	247	275	244	187	258	265	257	216		240	240	219	270	242	287	233	233	272	241	270	222		240	271	252	226	252	240	229	262	219	240	212	129		257	188	255	166	182	185	255	270	276		257	192		246
	238	250	250	252	210	215	270	246		255	222	283	253	216	210	216	253	228	205	247	245		255	251	253	286	245	260	264	254	223	259	265	130		251	203	252	161		244	234	268	245		233	222		254
	250			252		238	274	221		231	266	252	247		251	234	252	208	229	249	234		231	219					279	246	232		251	141		271	237	255	150		239		226			222	198		257
				215			279			258	253	276	238		234	236	210	267	179	257	205			265					247		241		251			216			206							266	217		228
				214						249	243	244	256		263	262		206	222	246	215			237									255			294			191							255	208		242
				276						256		257			247	228		258		245	241															273										195	222		236
										254		234			257	225		233		240	220															259										222	212
										243		263			255	237		238			241															213										252	238
										248					234						230															230										249	233
										260											247																									225	211
																					223																									233	230
																					228																									215	199
																																														225	230
																																														259
																																														299
																																														240
																																														250
																																														233
																																														258
																																														246
																																														257
																																														239
																																														255
																																														274
																																														249
																																														235
																																														239
Mean	245.75	258.286	244.571	227.091	241.714	246.625	265.111	214.25		242	238.7	260.077	238.1	212.571	249.929	236.077	222.778	223.923	231.5	251.5	222.647		232.75	247.4	255.857	247.143	264.286	254.286	262.444	251.625	232.667	251.714	249.6	142.625		254.071	204	247	183.9	223.5	224	242.714	264.375	252		238.688	220.333		243.909
Std. Err.	2.5337	4.06328	5.5885	10.0367	9.78997	5.90985	4.21124	10.021		5.07843	6.57106	5.28358	8.10274	7.87055	4.90958	3.91654	9.03355	9.36747	8.71174	6.61094	5.26499		8.1564	7.18672	3.02709	8.65318	4.55503	4.26902	5.55805	2.77706	6.62697	3.76522	5.98925	7.59449		6.22779	14.1371	3.80789	9.29211	12.5771	13.138	2.72304	6.09138	9.30182		4.6356	4.62092		4.72605
[truncated: 515 more columns]

## Sheet: TZ_Fig 2A,4A SupFig 5
PZ source data
	Control	smoc-1	lron-8	mua-3	T01D3.6	unc-52		Control	acn-1	him-4	nid-1	scl-19		Control	mig-6		Control	adm-2	adm-4	C17G10.7	asp-4		Control	adt-1	adt-2	asp-3	C54D10.10		Control	ctsa-3.2	chhy-1		Control	let-268	piit-1	gon-1	hse-5	nas-14	nas-39	cht-1	K10D3.4	mlt-7		Control	mlt-11		Control	fbl-1	egl-9
	140	131	241	143	132	173		140	138	204	186	172		140	119		151	156	113	176	164		151	315	275	133	118		151	118	167		179	158	123	193	147	131	114	112	111	99		179	78		172	166	127
	145	105	129	102	170	284		145	128	136	141	101		145	93		178	146	323	170	217		178	167	118	123	173		178	143	188		122	130	101	82	127	126	124	91	87	105		122	88		153	146	160
	151	159	200	105	136	190		151	91	183	111	95		151	162		167	68	146	152	233		167	206	171	124	181		167	125	132		184	106	91	88	116	124	116	107	149	110		184	102		180	161	128
	148	293	151	153	152	206		148	110	151	133	75		148	102		169	279	121	111	206		169	68	132	136	141		169	91	162		168	145	117	70	153	132	107	123	135	108		168	104		186	136	130
	141	202	179	153	96	198		141	130	98	135	207		141	96		151	144	112	199	155		151	210	201	112	147		151	113	164		151	136	115	168	165	131	102	104	100	108		151	128		142	181	161
	181	160	89	161	222	195		181	124	96	130	159		181	106		175	237	295	157	103		175	164	144	137	114		175	163	174		153	120	100	206	187	106	113	102	95	115		153	125		139	165	146
	156	298	179	195	147	211		156	128	141	139	140		156	170		132	124	190	200	126		132	114	199	110	96		132	121	113		159	122	128	171	145	130	97	106	104	115		159	98		137	124	137
	153	160	98	155	175			153	79	166	138	132		153	162		148	80	174	225			148	121	154	115	101		148	106	167			154	114	150	140	109	105	120	118	100		161	94		144	153	124
	145		179	205				145	149		92	126		145	140		140	157	130	121			140	147	147	108	82		140	155	168				159	168	159	155	105	79	123	91		130	159			180	129
	145		152					145	102		141	107		145	140		176						176	114	102	122	104		176	155					143	137	139	137	91		109	119		173	177			112
			183					159	184		122	107		159	162								159	134	154	131	122		161						126	115	134	81	123					126	145			129
			185					122	143		119	147		122	136								122	95	141	121	95		130						101		156	152	109					174	164
								162	104		103	135		162	165								162	198	155	136			173						100			153	118					170	136
								162	142		146	117		162	167								162	150	126	164			126						117			142	155					159	128
								188	117		134	141		188									188		124	166			174						134				94					143	149
								171			115			171									171		141				170						104				92					149
								159			107			159									159		151				159						164				114					169
								161						161									161		112				143										104					163
								156						156									156						149										114					163
														161															169															162
														130															163
														173															163
														126															162
														174
														170
														159
														143
														149
														169
														163
														163
														162
Mean	150.5	188.5	163.75	152.444	153.75	208.143		155	124.6	146.875	128.941	130.733		155.844	137.143		158.7	154.556	178.222	167.889	172		159.316	157.357	152.611	129.2	122.833		157.783	129	159.444		159.429	133.875	119.824	140.727	147.333	129.214	110.368	104.889	113.1	107		157.9	125		156.625	150.273	138
Std. Err.	3.74833	25.3074	12.3767	11.5098	13.0559	13.4579		3.44887	6.69456	13.417	5.17451	8.56319		2.66137	7.70105		5.17268	22.5032	26.3606	12.437	18.3433		3.74326	16.4816	9.48998	4.49147	9.09115		3.251	7.55278	7.59406		7.82808	6.32579	5.06882	13.9448	5.38704	5.39554	3.33965	4.54131	5.93942	2.69979		3.81265	7.78705		6.9794	6.90466	4.77261
[truncated: 522 more columns]

## Sheet: Fig 3b-c
Genes	Fig 3b. Number MNCs/germline														% of germlines with MNC	n		Genes		Fig 3c. % of germline with a particular number of MNCs											n
	0	1	2	3	4	5	6	7	8	9	10	11	12	>12					0	1	2	3	4	5	6	7	8	11	12	>12
C48E7.6	5		2	2		1		1							54.5	11		C48E7.6	45.4545	0	18.1818	18.1818	0	9.09091	0	9.09091	0	0	0	0	7
acn-1	3	3	1												57.1	7		acn-1	42.8571	42.8571	14.2857	0	0	0	0	0	0	0	0	0	7
adt-3	3	2	1	1											57.1	7		adt-3	42.8571	28.5714	14.2857	14.2857	0	0	0	0	0	0	0	0	7
nas-13	2	3	2												71.4	7		nas-13	28.5714	42.8571	28.5714	0	0	0	0	0	0	0	0	0	7
cri-2	3	3	1												57.1	7		cri-2	42.8571	42.8571	14.2857	0	0	0	0	0	0	0	0	0	7
asp-4	3	1				1			1				1		57.1	7		asp-4	42.8571	14.2857	0	0	0	14.2857	0	0	14.2857	0	14.2857	0	7
cpr-2	3	1	3												57.1	7		cpr-2	42.8571	14.2857	42.8571	0	0	0	0	0	0	0	0	0	7
F32H5.1	3	3											1		57.1	7		F32H5.1	42.8571	42.8571	0	0	0	0	0	0	0	0	14.2857	0	7
tig-2	2	3		2											71.4	7		tig-2	28.5714	42.8571	0	28.5714	0	0	0	0	0	0	0	0	7
tig-3	3	2	2												57.1	7		tig-3	42.8571	28.5714	28.5714	0	0	0	0	0	0	0	0	0	7
wrt-9	6	8													57.1	14		wrt-9	42.8571	57.1429	0	0	0	0	0	0	0	0	0	0	14
lec-3	3	3				1									57.1	7		lec-3	42.8571	42.8571	0	0	0	14.2857	0	0	0	0	0	0	7
lec-9	2	3		1		1									71.4	7		lec-9	28.5714	42.8571	0	14.2857	0	14.2857	0	0	0	0	0	0	7
lec-10	0	7													100	7		lec-10	0	100	0	0	0	0	0	0	0	0	0	0	7
smp-1	2	2	1		1							1			71.4	7		smp-1	28.5714	28.5714	14.2857	0	14.2857	0	0	0	0	14.2857	0	0	7
ced-1	2	4		1											71.4	7		ced-1	28.5714	57.1429	0	14.2857	0	0	0	0	0	0	0	0	7
ZC84.1	6	3	2		1	1	1								57.1	14		ZC84.1	42.8571	21.4286	14.2857	0	7.14286	7.14286	7.14286	0	0	0	0	0	14
scl-19	3	4													57.1	7		scl-19	42.8571	57.1429	0	0	0	0	0	0	0	0	0	0	7
lon-1	3	4													57.1	7		lon-1	42.8571	57.1429	0	0	0	0	0	0	0	0	0	0	7
mua-3	2	5													71.4	7		mua-3	28.5714	71.4286	0	0	0	0	0	0	0	0	0	0	7
hse-5	3	2			1		1								57.1	7		hse-5	42.8571	28.5714	0	0	14.2857	0	14.2857	0	0	0	0	0	7

## Sheet: fig 3e-j
Fig 3e. Defective oocyte nuclei morphology								Fig 3h Defective oocyte nuclei morphology
Genes	#oocytes				% germline	n		Genes	%o germlines with particular number of defective oocyte nuclei				n
	0	1	2	3					0	1	2	3
lec-8	1	6	0	0	85.7	7		lec-8	14.2857	85.7143	0	0	7
crm-1	3	4	0	0	57.1	7		crm-1	42.8571	57.1429	0	0	7
H02F09.3	3	4	0	0	57.1	7		H02F09.3	42.8571	57.1429	0	0	7
lec-6	3	3	1	0	57.1	7		lec-6	42.8571	42.8571	14.2857	0	7
lin-44	3	4	0	0	57.1	7		lin-44	42.8571	57.1429	0	0	7
wrt-2	3	4	0	0	57.1	7		wrt-2	42.8571	57.1429	0	0	7
F27D9.7	5	6	0	0	54.5	11		F27D9.7	45.4545	54.5455	0	0	11
lec-2	6	7	0	0	54	13		lec-2	46.1538	53.8462	0	0	13
lec-1	7	6	0	0	46.2	13		lec-1	53.8462	46.1538	0	0	13
txt-5	4	1	2	0	42.9	7		txt-5	57.1429	14.2857	28.5714	0	7
piit-1	4	3	0	0	42.9	7		piit-1	57.1429	42.8571	0	0	7
lec-9	4	3	0	0	42.9	7		lec-9	57.1429	42.8571	0	0	7
let-805	4	3	0	0	42.9	7		let-805	57.1429	42.8571	0	0	7
lron-14	4	3	0	0	42.9	7		lron-14	57.1429	42.8571	0	0	7
smp-2	4	3	0	0	42.9	7		smp-2	57.1429	42.8571	0	0	7
zmp-3	4	1	1	1	42.9	7		zmp-3	57.1429	14.2857	14.2857	14.2857	7
egl-20	5	3	0	0	37.5	8		egl-20	62.5	37.5	0	0	8
nas-2	5	3	0	0	37.5	8		nas-2	62.5	37.5	0	0	8
C54D10.10	6	3	0	0	33.3	9		C54D10.10	66.6667	33.3333	0	0	9
Y43C5A.2	13	6	0	0	31.5	19		Y43C5A.2	68.4211	31.5789	0	0	19
asp-3	5	1	1	0	28.6	7		asp-3	71.4286	14.2857	14.2857	0	7
cpi-1	5	0	2	0	28.6	7		cpi-1	71.4286	0	28.5714	0	7
cpi-2	5	1	0	1	28.6	7		cpi-2	71.4286	14.2857	0	14.2857	7
cpz-1	5	2	0	0	28.6	7		cpz-1	71.4286	28.5714	0	0	7
F30H5.3	5	2	0	0	28.6	7		F30H5.3	71.4286	28.5714	0	0	7
ctsa-3.1	5	2	0	0	28.6	7		ctsa-3.1	71.4286	28.5714	0	0	7
lec-12	5	1	1	0	28.6	7		lec-12	71.4286	14.2857	14.2857	0	7
ost-1	5	1	1	0	28.6	7		ost-1	71.4286	14.2857	14.2857	0	7
srp-1	5	1	0	1	28.6	7		srp-1	71.4286	14.2857	0	14.2857	7
srp-6	5	2	0	0	28.6	7		srp-6	71.4286	28.5714	0	0	7
T15B7.1	5	1	1	0	28.6	7		T15B7.1	71.4286	14.2857	14.2857	0	7
T22F7.3	5	2	0	0	28.6	7		T22F7.3	71.4286	28.5714	0	0	7
Y16B4A.2	5	2	0	0	28.6	7		Y16B4A.2	71.4286	28.5714	0	0	7
Fig 3f. Oocyte blebbing								Fig 3i. Oocyte blebbing
Genes	#oocytes				% germline	n		Genes	% germlines with particular number of blebbed oocytes				n
	0	1	2	3					0	1	2	3
col-99	3	4	0	0	57.1	7		col-99	42.8571	57.1429	0	0	7
Y38H6C.8	3	4	0	0	57.1	7		Y38H6C.8	42.8571	57.1429	0	0	7
C16E9.1	4	3	0	0	42.9	7		C16E9.1	%germlines with particular number of blebbed oocytes	42.8571	0	0	7
cwn-1	4	3	0	0	42.9	7		cwn-1	57.1429	42.8571	0	0	7
ensh-1	4	3	0	0	42.9	7		ensh-1	57.1429	42.8571	0	0	7
ketn-1	4	3	0	0	42.9	7		ketn-1	57.1429	42.8571	0	0	7
scl-19	4	3	0	0	42.9	7		scl-19	57.1429	42.8571	0	0	7
smp-1	4	3	0	0	42.9	7		smp-1	57.1429	42.8571	0	0	7
srp-1	4	3	0	0	42.9	7		srp-1	57.1429	42.8571	0	0	7
wrt-2	4	3	0	0	42.9	7		wrt-2	57.1429	42.8571	0	0	7
adt-2	5	2	0	0	28.6	7		adt-2	71.4286	28.5714	0	0	7
asp-3	5	2	0	0	28.6	7		asp-3	71.4286	28.5714	0	0	7
cpr-1	5	2	0	0	28.6	7		cpr-1	71.4286	28.5714	0	0	7
cri-2	5	2	0	0	28.6	7		cri-2	71.4286	28.5714	0	0	7
gpn-1	5	2	0	0	28.6	7		gpn-1	71.4286	28.5714	0	0	7
H02F09.3	5	2	0	0	28.6	7		H02F09.3	71.4286	28.5714	0	0	7
let-2	5	2	0	0	28.6	7		let-2	71.4286	28.5714	0	0	7
mfap-1	5	2	0	0	28.6	7		mfap-1	71.4286	28.5714	0	0	7
mua-3	5	2	0	0	28.6	7		mua-3	71.4286	28.5714	0	0	7
C46A5.4	5	2	0	0	28.6	7		C46A5.4	71.4286	28.5714	0	0	7
qua-1	5	2	0	0	28.6	7		qua-1	71.4286	28.5714	0	0	7
wrt-9	10	4	0	0	28.6	14		wrt-9	71.4286	28.5714	0	0	14
Fig 3g. Multinucleated oocytes								Fig 3j. Multinucleated oocytes
Genes	#oocytes				% germline	n		Genes	% germlines with particular number of multinucleated oocytes				n
	0	1	2	3					0	1	2	3
F32H5.1	5	2	0	0	28.6	7		F32H5.1	71.4286	28.5714	0	0	7

## Sheet: Fig 3M, SupTbl 8
		Control		acn-1		adm-2		adm-4		adt-1		adt-2		adt-3		agr-1		apl-1		asp-3		asp-4		atrn-1 (tag-53)		B0393.5		C03H12.1		ctsa-3.2		skpo-2		C16E9.1		C17G10.1		C18H7.1		txt-5		C46A5.4		C48E7.6		C49C8.5		C53D6.7
		2	2.32308	2	2.32308	5	5.80769	1	1.16154	1	1.16154	1	1.16154	1	1.16154	2	2.32308	0	0	4	4.64615	0	0	2	2.32308	1	1.16154	0	0	1	1.16154	1	1.16154	2	2.32308	1	1.16154	0	0	1	1.16154	2	2.32308	1	1.16154	1	1.16154	3	3.48462
		0	0	1	1.16154	1	1.16154	1	1.16154	1	1.16154	2	2.32308	1	1.16154	0	0	1	1.16154	0	0	1	1.16154	0	0	1	1.16154	0	0	0	0	1	1.16154	0	0	0	0	0	0	3	3.48462	1	1.16154	2	2.32308	1	1.16154	1	1.16154
Original value		1	1.16154	2	2.32308	3	3.48462	0	0	1	1.16154	1	1.16154	2	2.32308	3	3.48462	3	3.48462	2	2.32308	1	1.16154	0	0	5	5.80769	0	0	1	1.16154	1	1.16154	1	1.16154	2	2.32308	0	0	0	0	0	0	1	1.16154	0	0	2	2.32308
Normalized value		0	0	0	0	2	2.32308	1	1.16154	0	0	1	1.16154	1	1.16154	0	0	1	1.16154	2	2.32308	0	0	1	1.16154	4	4.64615	1	1.16154	1	1.16154	1	1.16154	0	0	2	2.32308	0	0	0	0	0	0	2	2.32308	0	0	0	0
		0	0	0	0	1	1.16154	0	0	1	1.16154	3	3.48462	1	1.16154	0	0	0	0	5	5.80769	0	0	0	0	2	2.32308	2	2.32308	0	0	0	0	0	0	1	1.16154	1	1.16154	3	3.48462	0	0	4	4.64615	1	1.16154	1	1.16154
		1	1.16154	0	0	2	2.32308	3	3.48462	1	1.16154	2	2.32308	0	0	0	0	1	1.16154	0	0	3	3.48462	0	0	2	2.32308	2	2.32308	3	3.48462	1	1.16154	1	1.16154	5	5.80769	0	0	2	2.32308	0	0	2	2.32308	0	0	3	3.48462
		0	0	0	0	1	1.16154	2	2.32308	1	1.16154	2	2.32308	1	1.16154	0	0	0	0	1	1.16154	1	1.16154	1	1.16154	1	1.16154	0	0	0	0	1	1.16154	0	0	0	0	0	0	3	3.48462	0	0	3	3.48462	0	0	1	1.16154
		1	1.16154	0	0											0	0	1	1.16154													0	0	0	0									2	2.32308	2	2.32308
		2	2.32308	0	0																																							3	3.48462
		0	0	0	0																																							2	2.32308
		0	0																																									3	3.48462
		0	0																																									3	3.48462
		0	0																																									3	3.48462
		0	0																																									1	1.16154
		3	3.48462
		1	1.16154
		3	3.48462
		0	0
		1	1.16154
		0	0
		1	1.16154
		0	0
		0	0
		0	0
		0	0
		0	0
		0	0
		0	0
		0	0
		0	0
		0	0
		1	1.16154
		0	0
		1	1.16154
		1	1.16154
		0	0
		1	1.16154
		2	2.32308
		1	1.16154
		1	1.16154
		0	0
		2	2.32308
		0	0
		2	2.32308
		2	2.32308
		1	1.16154
		5	5.80769
		3	3.48462
		2	2.32308
		2	2.32308
		1	1.16154
		1	1.16154
		2	2.32308
		2	2.32308
		0	0
		2	2.32308
		3	3.48462
		0	0
		1	1.16154
		2	2.32308
		1	1.16154
		2	2.32308
		0	0
		0	0
		1	1.16154
		0	0
		0	0
		1	1.16154
		2	2.32308
		2	2.32308
		0	0
		3	3.48462
		5	5.80769
		1	1.16154
		1	1.16154
		0	0
		1	1.16154
		2	2.32308
		1	1.16154
		1	1.16154
		0	0
		0	0
		0	0
		0	0
		1	1.16154
		0	0
		1	1.16154
		0	0
		1	1.16154
		1	1.16154
		0	0
		0	0
		0	0
		0	0
		0	0
		0	0
		0	0
		0	0
		0	0
		1	1.16154
		0	0
		0	0
		1	1.16154
		1	1.16154
		1	1.16154
		0	0
		1	1.16154
		0	0
		1	1.16154
		1	1.16154
		1	1.16154
		1	1.16154
		1	1.16154
		1	1.16154
		0	0
		2	2.32308
		0	0
		2	2.32308
		0	0
		0	0
		2	2.32308
		2	2.32308
		1	1.16154
		0	0
		1	1.16154
		1	1.16154
		2	2.32308
		1	1.16154
		0	0
		1	1.16154
		0	0
		0	0
		0	0
		3	3.48462
		1	1.16154
		0	0
		0	0
		1	1.16154
		0	0
		0	0
		1	1.16154
		1	1.16154
		1	1.16154
		0	0
		0	0
		0	0
		1	1.16154
		0	0
		0	0
		2	2.32308
		1	1.16154
		2	2.32308
		0	0
		1	1.16154
		0	0
		1	1.16154
		0	0
		0	0
		1	1.16154
		1	1.16154
		3	3.48462
		0	0
		0	0
		0	0
		1	1.16154
		1	1.16154
		2	2.32308
		0	0
		2	2.32308
		1	1.16154
		0	0
		0	0
		0	0
		1	1.16154
		1	1.16154
		0	0
		2	2.32308
		1	1.16154
		0	0
		1	1.16154
		0	0
		2	2.32308
		1	1.16154
		1	1.16154
		3	3.48462
		1	1.16154
		1	1.16154
		2	2.32308
		0	0
		1	1.16154
		0	0
		2	2.32308
		0	0
		0	0
		2	2.32308
		2	2.32308
		1	1.16154
		0	0
		0	0
		2	2.32308
		1	1.16154
		2	2.32308
		2	2.32308
		0	0
		3	3.48462
		2	2.32308
		1	1.16154
		2	2.32308
		2	2.32308
		1	1.16154
		0	0
		0	0
		0	0
		1	1.16154
		0	0
		1	1.16154
		1	1.16154
		2	2.32308
		1	1.16154
		2	2.32308
		1	1.16154
		1	1.16154
		2	2.32308
		1	1.16154
		1	1.16154
		1	1.16154
		1	1.16154
		0	0
		2	2.32308
		1	1.16154
		0	0
		1	1.16154
		0	0
		1	1.16154
		0	0
		0	0
		0	0
		1	1.16154
		0	0
		0	0
		0	0
		0	0
		1	1.16154
		1	1.16154
		1	1.16154
		2	2.32308
		0	0
		0	0
		0	0
		2	2.32308
		1	1.16154
		0	0
		3	3.48462
		1	1.16154
		1	1.16154
		2	2.32308
		1	1.16154
		1	1.16154
		0	0
		1	1.16154
		2	2.32308
		1	1.16154
		0	0
		2	2.32308
		0	0
		0	0
		1	1.16154
		2	2.32308
		3	3.48462
		3	3.48462
		2	2.32308
		1	1.16154
		1	1.16154
		0	0
		0	0
		0	0
		0	0
		1	1.16154
		0	0
		0	0
		0	0
		1	1.16154
		0	0
		1	1.16154
		0	0
		3	3.48462
		1	1.16154
		0	0
		0	0
		0	0
		1	1.16154
		2	2.32308
		2	2.32308
		2	2.32308
		0	0
		0	0
		0	0
		1	1.16154
		2	2.32308
		1	1.16154
		2	2.32308
		0	0
Average		0.860927	1	0.5	0.580769	2.14286	2.48901	1.14286	1.32747	0.857143	0.995604	1.71429	1.99121	1	1.16154	0.625	0.725962	0.875	1.01635	2	2.32308	0.857143	0.995604	0.571429	0.663736	2.28571	2.65495	0.714286	0.82967	0.857143	0.995604	0.75	0.871154	0.5	0.580769	1.57143	1.82527	0.142857	0.165934	1.71429	1.99121	0.428571	0.497802	2.28571	2.65495	0.625	0.725962	1.57143	1.82527
Std. deviation		1.07987	0.0621393	0.268742	0.312154	0.553283	0.64266	0.404061	0.469332	0.142857	0.165934	0.285714	0.331868	0.218218	0.253468	0.419928	0.487762	0.350382	0.406983	0.723747	0.84066	0.404061	0.469332	0.297381	0.345419	0.606092	0.703999	0.359516	0.417592	0.404061	0.469332	0.163663	0.190101	0.267261	0.310434	0.649437	0.754346	0.142857	0.165934	0.521641	0.605906	0.297381	0.345419	0.244243	0.283698	0.263052	0.305545	0.428571	0.497802
[truncated: 390 more columns]

## Sheet: Fig 4b-c
Genes	Fig 4b. Number MNCs/germline														% of germlines with MNC			Genes	Fig 4c. % of germline with specific number of MNCs/germline
	0	1	2	3	4	5	6	7	8	9	10	11	12	>12					0	1	2	3	4	5	6	7	8	9	10	11	12	>12
clec-68	1	1	1	2	1	1									85.7	7		clec-68	14.2857	14.2857	14.2857	28.5714	14.2857	14.2857	0	0	0	0	0	0	0	0
clec-246	2	5							1						75	8		clec-246	25	62.5	0	0	0	0	0	0	12.5	0	0	0	0	0
clec-1	2	2		1	1	1									71.4	7		clec-1	28.5714	28.5714	0	14.2857	14.2857	14.2857	0	0	0	0	0	0	0	0
clec-116	2	2	1		1	1									71.4	7		clec-116	28.5714	28.5714	14.2857	0	14.2857	14.2857	0	0	0	0	0	0	0	0
clec-141	2	2		2		1									71.4	7		clec-141	28.5714	28.5714	0	28.5714	0	14.2857	0	0	0	0	0	0	0	0
clec-144	2	4		1											71.4	7		clec-144	28.5714	57.1429	0	14.2857	0	0	0	0	0	0	0	0	0	0
clec-145	2	2	2		1										71.4	7		clec-145	28.5714	28.5714	28.5714	0	14.2857	0	0	0	0	0	0	0	0	0
clec-156	2	4	1												71.4	7		clec-156	28.5714	57.1429	14.2857	0	0	0	0	0	0	0	0	0	0	0
clec-170	2	2	2	1											71.4	7		clec-170	28.5714	28.5714	28.5714	14.2857	0	0	0	0	0	0	0	0	0	0
clec-178	2	2	1	1	1										71.4	7		clec-178	28.5714	28.5714	14.2857	14.2857	14.2857	0	0	0	0	0	0	0	0	0
clec-224	2	1	3			1									71.4	7		clec-224	28.5714	14.2857	42.8571	0	0	14.2857	0	0	0	0	0	0	0	0
clec-24	2	1		1		1				1				1	71.4	7		clec-24	28.5714	14.2857	0	14.2857	0	14.2857	0	0	0	14.2857	0	0	0	14.2857
clec-25	2	2	2					1							71.4	7		clec-25	28.5714	28.5714	28.5714	0	0	0	0	14.2857	0	0	0	0	0	0
clec-258	2	2	1		1						1				71.4	7		clec-258	28.5714	28.5714	14.2857	0	14.2857	0	0	0	0	0	14.2857	0	0	0
clec-34	2	1	1	1		1				1					71.4	7		clec-34	28.5714	14.2857	14.2857	14.2857	0	14.2857	0	0	0	14.2857	0	0	0	0
clec-45	2		2	1		1	1								71.4	7		clec-45	28.5714	0	28.5714	14.2857	0	14.2857	14.2857	0	0	0	0	0	0	0
clec-107	3	1			1		2								57.1	7		clec-107	42.8571	14.2857	0	0	14.2857	0	28.5714	0	0	0	0	0	0	0
clec-109	3	1	1		1	1									57.1	7		clec-109	42.8571	14.2857	14.2857	0	14.2857	14.2857	0	0	0	0	0	0	0	0
clec-127	3	4													57.1	7		clec-127	42.8571	57.1429	0	0	0	0	0	0	0	0	0	0	0	0
clec-128	3		1			1	1	1							57.1	7		clec-128	42.8571	0	14.2857	0	0	14.2857	14.2857	14.2857	0	0	0	0	0	0
clec-150	3	1		1	1	1									57.1	7		clec-150	42.8571	14.2857	0	14.2857	14.2857	14.2857	0	0	0	0	0	0	0	0
clec-158	3	3		1											57.1	7		clec-158	42.8571	42.8571	0	14.2857	0	0	0	0	0	0	0	0	0	0
clec-171	3	3	1												57.1	7		clec-171	42.8571	42.8571	14.2857	0	0	0	0	0	0	0	0	0	0	0
clec-185	3	3		1											57.1	7		clec-185	42.8571	42.8571	0	14.2857	0	0	0	0	0	0	0	0	0	0
clec-196	3	1	2	1											57.1	7		clec-196	42.8571	14.2857	28.5714	14.2857	0	0	0	0	0	0	0	0	0	0
clec-217	3	2	1		1										57.1	7		clec-217	42.8571	28.5714	14.2857	0	14.2857	0	0	0	0	0	0	0	0	0
clec-229	3	2	1	1											57.1	7		clec-229	42.8571	28.5714	14.2857	14.2857	0	0	0	0	0	0	0	0	0	0
clec-230	3	1	1		1					1					57.1	7		clec-230	42.8571	14.2857	14.2857	0	14.2857	0	0	0	0	14.2857	0	0	0	0
clec-238	3	2			1	1									57.1	7		clec-238	42.8571	28.5714	0	0	14.2857	14.2857	0	0	0	0	0	0	0	0
clec-247	3	2	1											1	57.1	7		clec-247	42.8571	28.5714	14.2857	0	0	0	0	0	0	0	0	0	0	14.2857
clec-254	3	4													57.1	7		clec-254	42.8571	57.1429	0	0	0	0	0	0	0	0	0	0	0	0
clec-27	3	3										1			57.1	7		clec-27	42.8571	42.8571	0	0	0	0	0	0	0	0	0	14.2857	0	0
clec-37	3	1		1				1				1			57.1	7		clec-37	42.8571	14.2857	0	14.2857	0	0	0	14.2857	0	0	0	14.2857	0	0
clec-61	3	1		1	2										57.1	7		clec-61	42.8571	14.2857	0	14.2857	28.5714	0	0	0	0	0	0	0	0	0

[truncated: 14 more sheets: Fig 4d-i, Fig 4j, Fig 5a -Inte Weighted, Fig 5a. Baloon plot, Sup Fig 6a, Sup Fig 6c, Sup Fig 6d-g, Sup Fig 6j, SupFig 7c-d, SupFig 7e, SupFig 8a-d, SupFig 9, SupFig 11a, SupFig 11b]
